# Supplementary material for: m6A RNA methylation modulates IFN-γ-stimulated intestinal epithelial cell-intrinsic antiparasitic defense
Source: PLoS Pathog. 2026 Jul 20;22(7):e1014442. doi: 10.1371/journal.ppat.1014442 (PMC13399507; doi:10.1371/journal.ppat.1014442)
Supplement: S1 Table — (XLSX) [file ppat.1014442.s001.xlsx]

## Sheet: Sheet1
S1 Table. Full list of mRNAs with increased or decreased m6A methylation levels in IEC4.1 cells following IFN-γ stimulation as revealed by MeRIP-Seq using anti-m6A antibody
mRNAs with an increased m6A methylation level				mRNAs with a decreased m6A methylation level
Gene/mRNA	Fold Change	pvalue		Gene/mRNA	Fold Change	p.value
Gm4841	12.3	2.9e-65		Cand1	-7.77	4.52e-15
Gm12185	11.7	7.52e-81		Eif4g1	-6.66	8.42e-06
Gm4951	10.76	1.28e-37		Tcp1	-5.01	0.00254
F830016B08Rik	10.02	1.93e-32		Serpinh1	-4.49	0.00275
Mpeg1	9.74	2e-30		Mid1ip1	-4.43	0.00222
F830016B08Rik	9.46	2.64e-28		Umps	-4.25	0.00285
Gbp5	9.18	1.76e-24		Trim33	-4.1	0.00287
Gbp2b	9.15	1.99e-85		Trim33	-3.93	0.00124
Gm12250	9.07	4.15e-50		Filip1l	-3.93	0.00443
Igtp	8.79	0		Fam20c	-3.86	0.00574
Sf3b4	8.61	1.92e-09		Naa50	-3.61	0.00118
Gbp6	8.4	1.84e-22		Gps1	-3.58	0.000753
Ctdsp1	8.11	9.26e-17		Dusp9	-2.98	0.000166
Batf2	8.07	3.94e-19		Zrsr2	-2.4	0.000808
Larp1	7.96	4.68e-19		Megf10	-2.36	1.29e-07
Irgm2	7.85	0		Nop9	-2.31	0.00109
Gbp10	7.63	4.58e-17		Aen	-1.97	0.00122
Zbp1	7.58	2.26e-29		Ptgs1	-1.34	4.34e-05
Iigp1	7.54	4.51e-12		Plau	-1.32	7.19e-05
Psmb5	7.4	2.26e-07		Grem1	-1.27	1.92e-29
Mpeg1	7.29	5.35e-14		Cops9	-1.19	0.00171
Gnb2	7.2	6.16e-07		Fbxo32	-1.18	9.21e-06
Ankrd52	7.16	1.16e-06		Apcdd1	-1.17	1.24e-07
Gbp2	7.03	0.000371		Ctnnal1	-1.16	0.000251
Wt1	7.01	1.02e-06		Slc22a23	-1.14	2.27e-09
Serpina3g	6.79	6.08e-16		Glis2	-1.12	7.62e-08
Gnpat	6.76	2.29e-11		Edn1	-1.12	0.000128
Rnf187	6.68	4.34e-06		Slc22a23	-1.12	0.000858
Csrp2	6.59	5.6e-12		Smad3	-1.11	4e-07
Praf2	6.56	1.47e-05		Smad3	-1.1	0.00506
Mpeg1	6.32	1.26e-16		Angptl4	-1.09	2.92e-12
Slamf8	6.3	5.75e-61		Sox9	-1.09	6.2e-05
Ubd	6.3	1.63e-10		Lbh	-1.07	3.13e-05
Apol6	6.26	2.26e-10		Gm14137	-1.06	0.00417
Serpina3g	6.25	8.21e-10		Smad3	-1.02	3.09e-07
Cd274	6.24	4.55e-12		Gcnt4	-1.02	0.000168
Fst	6.22	3e-29		Gsn	-1.02	0.0052
Mpeg1	6.17	2.37e-09		Ppan	-1.01	0.000113
Parp14	6.14	9.05e-18		Phrf1	-1.01	0.00363
Parp14	6.09	0		Aqp5	-1	6.27e-06
F2r	6.08	1.42e-08		Mdn1	-0.96	0.00069
Ptgfr	6	3.59e-17		Pnn	-0.94	0.00498
Tubb3	5.95	5.16e-27		Klhdc8a	-0.93	1.75e-05
Tubb3	5.87	0		Fat1	-0.91	0.000306
Ptgfr	5.86	8.02e-17		Antxr2	-0.9	6.69e-07
Serpina3f	5.66	0.000163		Tsr1	-0.9	2.7e-05
Parp14	5.64	7.42e-09		Ptp4a1	-0.9	0.00361
Apol6	5.61	4.16e-08		Peak1	-0.89	6.57e-11
Psmb9	5.59	3.06e-14		Antxr2	-0.88	8.69e-08
Nlrc5	5.57	2.76e-25		Ptgs1	-0.88	0.000232
Drg1	5.54	5.37e-05		Oaf	-0.87	4.15e-29
Parp14	5.5	2.05e-21		Lbh	-0.87	0.00235
Parp14	5.46	5.72e-126		Prkg2	-0.85	2.07e-06
Parp14	5.38	8.79e-09		Zfp397	-0.85	0.000364
Cd274	5.32	6.94e-18		Klhdc8a	-0.83	0.000436
Gbp9	5.28	2.27e-06		Ank	-0.83	0.00448
Ifi203	5.15	4.18e-05		Riok2	-0.81	3.76e-06
Ifit3	5.12	6.57e-06		Zfpm1	-0.8	1.61e-07
Rtp4	4.97	1.92e-128		Nfx1	-0.79	0.00361
Ifit3	4.88	2.1e-67		Rasa1	-0.78	4.77e-09
Parp9	4.71	0		Pxdc1	-0.78	0.00483
Xdh	4.7	2.49e-07		Gjb4	-0.77	5.76e-05
Prrx1	4.69	0.00415		Mphosph10	-0.77	0.00523
Psmb8	4.64	5.37e-31		Gper1	-0.74	5.41e-05
Ifit3b	4.53	1.22e-11		Nav1	-0.74	0.000832
Samd9l	4.49	2.06e-10		Dlx1	-0.72	1.97e-05
Adamts7	4.49	0.000744		Dusp4	-0.72	0.00197
Nlrc5	4.47	3.23e-21		Mmp9	-0.71	0.00551
H2-Q5	4.45	0.0013		F2r	-0.7	6.82e-05
9930111J21Rik2	4.44	1.19e-06		Lrrfip1	-0.7	8.58e-05
Csf1	4.44	0.0057		Rgs2	-0.7	0.00664
Notch1	4.41	1.83e-07		Smad3	-0.69	2.56e-05
Apol10b	4.37	0.000105		Slc16a13	-0.68	1.2e-06
Tap2	4.3	1.91e-37		Ank	-0.67	4.23e-08
Dtx3l	4.15	1.51e-110		Gas1	-0.67	9.84e-08
Stat2	4.09	4.25e-28		Pnpla8	-0.67	0.00583
Tvp23a	4.09	2.92e-07		Peak1	-0.65	0.000954
Tap2	4.08	8.23e-89		Thumpd1	-0.62	2.5e-05
Slc25a23	4.08	8.54e-05		Anapc1	-0.62	0.00557
Dtx3l	4.06	9.57e-57		Malat1	-0.61	0.001
Gbp9	3.95	9.64e-06		Glis2	-0.61	7.91e-06
Nlrc5	3.92	1.7e-06		Masp1	-0.6	7.64e-06
Stat2	3.91	5.47e-90		Mast4	-0.6	0.000114
Samd9l	3.89	2.39e-09		Angptl2	-0.6	0.00491
Serpina3f	3.86	0.000875		Angptl2	-0.59	2.01e-08
Muc1	3.64	1.73e-09		Lurap1l	-0.59	1.73e-06
Socs1	3.58	3.24e-34		Scx	-0.59	7.06e-05
Socs3	3.51	1.68e-243		Serpine1	-0.59	0.000166
C1rb	3.51	0.00288		Slc25a30	-0.59	0.00531
Ints3	3.43	0.00221		Trim16	-0.58	0.00507
Nktr	3.42	0.00056		Wdr46	-0.58	0.0057
Slc9a1	3.42	0.00389		Prpf4b	-0.58	0.00676
Tapbpl	3.37	8.24e-68		Klhl21	-0.57	3.26e-08
H2-T24	3.35	3.84e-14		Tmem64	-0.57	0.000188
Batf3	3.21	5.42e-16		B3gntl1	-0.57	0.0042
Ppp2r5b	3.21	1.71e-05		Egfr	-0.56	1.02e-06
Lgals3bp	3.18	5.28e-130		Wnt10a	-0.56	0.000295
Samd9l	3.15	1.29e-28		Sema5a	-0.54	0.000169
Ifit1	3.14	8.11e-36		Cebpz	-0.54	0.00211
Cebpd	3.11	2.65e-15		Trim8	-0.54	0.0026
Atf3	3.09	3.6e-120		Zfp503	-0.54	0.00293
Samd9l	3.05	1.55e-53		Epha2	-0.53	2.77e-05
Isg15	3.01	1.31e-155		Zpr1	-0.51	0.00178
Cdc42ep2	3	2.57e-77		Slc5a3	-0.5	4.84e-05
C1s2	2.98	3.49e-21		Sox2	-0.5	0.000113
Ptx3	2.94	1.28e-36		Polr1b	-0.5	0.00073
Lamtor1	2.94	0.00219		Cd3eap	-0.5	0.00375
Samd9l	2.91	1.41e-25		Phldb1	-0.49	6.96e-09
Fas	2.88	1.65e-12		Hgh1	-0.48	0.000451
C1ra	2.84	2.18e-53		Dusp5	-0.48	0.00068
Prune2	2.82	8.58e-16		Usp36	-0.47	0.00311
Mitd1	2.74	3.57e-23		Rrs1	-0.46	1.53e-05
Parp12	2.74	1.49e-12		Slc16a1	-0.46	0.000186
Rnf213	2.71	4.04e-64		Ahnak	-0.46	0.000348
H2-T23	2.67	1.97e-47		Smad7	-0.46	0.00447
Greb1l	2.67	5.85e-11		Rps10	-0.46	0.005
Cebpd	2.63	1.01e-43		Map3k14	-0.46	0.00578
H2-Q4	2.61	9.61e-68		Tns3	-0.45	7.68e-07
Hk2	2.61	5.65e-15		Ston1	-0.45	7.7e-05
Apol10b	2.59	6.47e-53		Irf2bp2	-0.44	3.25e-11
Lgals3bp	2.56	4.48e-74		Epha2	-0.44	0.000462
Prune2	2.56	1.28e-36		Cdr2l	-0.43	0.000486
Zfp36	2.55	5.87e-22		Ccdc86	-0.43	0.00157
Rnf213	2.54	8.84e-158		Pmepa1	-0.42	0.000215
H2-Q4	2.54	3.36e-14		Ahnak	-0.42	0.000959
Rnf213	2.53	0.00268		Pde3b	-0.41	0.000411
C1rl	2.47	6.98e-31		Lrrc58	-0.41	0.00149
Herc6	2.45	2.4e-07		Mak16	-0.41	0.00494
Hk2	2.43	4.34e-05		Nop16	-0.4	0.00448
Rnf213	2.41	1.41e-45		Urb1	-0.4	0.00563
Tgm2	2.38	3.36e-79		Rcl1	-0.39	2.05e-06
Ddx58	2.34	9.49e-23		Ahnak	-0.39	0.000587
Cyp1b1	2.32	4.97e-77		Timm8a1	-0.39	0.00333
Crebrf	2.32	1.18e-10		Fgf7	-0.39	0.00513
Bst2	2.32	4.49e-06		Pwp2	-0.38	6.88e-06
Hk2	2.3	1.62e-11		Nob1	-0.38	0.00073
Rnf213	2.27	2.44e-87		Hmga2-ps1	-0.36	0.000416
Rhob	2.27	2.17e-84		Arhgap22	-0.36	1.31e-05
B4galt5	2.25	0.00327		Sfxn1	-0.36	0.000836
Tgm2	2.22	7.06e-13		Plekho2	-0.35	1.91e-05
Prune2	2.2	1.74e-52		Slc7a5	-0.35	5.92e-05
F3	2.17	5.28e-07		Slc25a24	-0.35	0.00575
Vmn1r58	2.14	0.00372		Metrnl	-0.33	2.06e-07
Helz2	2.12	7.57e-33		Ahnak	-0.32	0.00015
Bcl9	2.12	0.00087		Exosc6	-0.32	0.00134
Neurl3	2.11	4.05e-26		Kti12	-0.3	2.8e-05
Ogfr	2.11	1.11e-05		2410002F23Rik	-0.3	0.000936
Wnt4	2.06	1.55e-58		Insyn1	-0.28	0.00134
Wnt4	2.05	1.45e-89		Ahnak	-0.27	0.00366
Erap1	2.03	0.000112
Trim56	2.02	6.05e-70
Flrt2	2	7.73e-14
Hk2	1.99	6.06e-30
9930111J21Rik1	1.97	2.53e-38
Eif2ak2	1.97	9.75e-34
Gm6548	1.96	7.04e-26
Il13ra1	1.95	9.5e-84
Flrt2	1.93	1.07e-35
Eif2ak2	1.92	5.23e-17
Helz2	1.89	2.83e-06
Ggct	1.89	1.08e-05
Mga	1.88	0.000656
Hoxd3	1.85	2.63e-14
Pik3ip1	1.85	3.63e-11
Fgl2	1.84	9.38e-26
Helz2	1.82	1.48e-80
Ttc39b	1.82	9.36e-10
Castor2	1.82	0.00158
Trib3	1.81	1.28e-60
Bcl3	1.81	2.04e-13
Hk2	1.81	1.9e-09
Trim56	1.8	5.75e-07
Tomm40l	1.79	0.00037
Tlr2	1.78	4.95e-53
Plekhm1	1.76	3.4e-07
Enc1	1.74	8.05e-143
Cenpj	1.74	7.55e-11
Wdtc1	1.73	7e-13
Noct	1.72	1.38e-112
Zgrf1	1.72	0.00121
Trim56	1.7	1.45e-09
Slc26a2	1.66	2.39e-13
Slfn9	1.65	0.00271
Slfn9	1.64	1.85e-15
Hoxd3	1.63	3.22e-08
Wbp4	1.63	6.9e-07
Mtfr2	1.63	4.81e-06
Wdr24	1.62	1.36e-08
Snx24	1.61	1.73e-25
Litaf	1.61	3.5e-14
Tgfa	1.6	2.44e-11
Noct	1.59	0.000717
Gpr176	1.57	0.000425
Efcab14	1.56	0.00342
Adamts4	1.55	2.61e-16
Mob3c	1.53	6.3e-21
Tnfrsf1a	1.52	1.26e-52
Plekhm1	1.52	1.71e-33
Itpk1	1.52	1.17e-07
Cx3cl1	1.5	1.88e-05
Hoxd4	1.49	9.74e-29
Ogfr	1.49	6.72e-18
Plekhm1	1.48	8.13e-06
Ip6k1	1.48	0.00241
Klhl25	1.48	0.00285
Zfp292	1.47	1.74e-07
Il18rap	1.46	2.23e-40
Mllt3	1.46	4.21e-12
Zfp628	1.46	7.46e-06
Slfn9	1.45	1.24e-06
Arl2	1.44	0.000313
Rgma	1.43	4.58e-17
Cx3cl1	1.42	3.85e-40
Rmi2	1.41	0.00019
Trim25	1.4	1.57e-25
Dram1	1.4	9.66e-06
Has2	1.4	8.16e-05
Casp7	1.4	0.000205
Rhoj	1.39	2e-05
Rab30	1.39	5.5e-05
Arcn1	1.38	0.000189
Lgals3bp	1.38	0.00523
B4galt5	1.37	1.53e-30
Ripk1	1.37	0.00039
Dr1	1.34	1.12e-10
Rock1	1.34	3.77e-10
Wars	1.34	0.00486
Plekhf1	1.33	3.33e-24
Plekhm1	1.33	4.47e-19
B4galt1	1.33	2.28e-18
Has2	1.33	1.66e-13
Slc26a2	1.33	0.000241
Ntn1	1.31	2.4e-22
Rmdn3	1.31	5.5e-08
Slfn9	1.31	0.00147
Cenpj	1.31	0.00546
Pnrc1	1.3	3.39e-28
Dexi	1.3	3.26e-14
Numbl	1.3	1.64e-08
Mtfr2	1.28	5e-09
H2-T22	1.28	2.29e-05
Cdh11	1.27	2.52e-21
Traf3ip2	1.27	1.02e-17
Noct	1.26	8.57e-06
Chaf1b	1.26	0.000266
Bard1	1.26	0.0034
Fosl2	1.25	6.12e-31
Dnajb4	1.25	2.58e-05
9930021J03Rik	1.25	0.00621
Jcad	1.23	2.44e-12
Pak4	1.23	1.27e-11
Foxo3	1.22	1.83e-26
Ntn1	1.22	2.2e-06
Rpgrip1l	1.21	0.000216
Etnk1	1.21	0.00023
Dusp6	1.21	0.00159
Bcorl1	1.21	0.00322
Tor3a	1.2	2.74e-33
Gys1	1.2	0.000699
Gimap9	1.19	6.4e-05
Spsb1	1.18	1.59e-11
Alpk1	1.18	3.96e-05
Man1c1	1.18	0.000341
Ninj1	1.17	5.28e-50
Fbxl5	1.17	3.69e-06
Cdkn1b	1.17	0.00298
Hoxd9	1.16	5.03e-07
Adamts5	1.14	2.73e-08
Nfil3	1.13	8.74e-44
Gna13	1.13	1.81e-31
N4bp1	1.13	2.64e-14
Sfxn5	1.13	3.8e-05
Znfx1	1.13	0.000151
Jcad	1.13	0.00017
Tbc1d22b	1.13	0.00545
Rab11fip5	1.12	9.72e-08
Fmnl2	1.12	0.000132
Pign	1.1	5.87e-08
Jcad	1.09	2.56e-14
Znfx1	1.09	4.32e-09
Msmo1	1.09	1.47e-07
B4galt5	1.09	5.94e-07
Etnk1	1.09	1.93e-06
1700025G04Rik	1.08	3.46e-06
B3gat3	1.08	0.000187
Glipr2	1.08	0.000783
Fryl	1.07	1.34e-05
Adamts5	1.07	0.00094
Il17rd	1.06	6.97e-23
Usp25	1.06	3.23e-13
Slc2a1	1.05	4.4e-16
Junb	1.05	1.55e-09
Slco3a1	1.05	1.85e-05
Ston2	1.04	3.09e-05
Parva	1.04	0.00503
Kmt2e	1.03	1.01e-05
Styk1	1.03	0.000724
Fbrs	1.02	2.04e-07
Cdh11	1.01	1.63e-06
Fryl	1.01	1.36e-05
Zfp628	1.01	5.19e-05
Akap9	1.01	0.000505
Bhlhe40	1.01	0.000629
Usp21	1.01	0.000693
Inka1	1.01	0.00156
Rnd3	1	1.79e-13
Cdyl2	1	0.000585
Igf1r	0.99	4.06e-08
Itpkc	0.99	7.43e-05
Pdzrn3	0.99	0.000334
Gipc1	0.99	0.000706
Mvp	0.99	0.00429
Cx3cl1	0.98	1.37e-17
Inpp1	0.98	9.27e-10
Prcc	0.98	4.24e-05
Zfp319	0.98	0.00073
Hoxb8	0.98	0.00214
Dubr	0.97	0.000427
Marchf9	0.96	7.72e-11
Vcam1	0.96	4.02e-07
Man2a2	0.96	0.00142
Tulp3	0.94	3.23e-08
Tmem189	0.93	4.84e-05
Nod2	0.93	0.00191
Rfc3	0.93	0.00546
Gipc1	0.92	2.29e-09
Sod3	0.91	1.06e-18
Adamts1	0.91	3.47e-08
Wasf2	0.91	0.000266
Ccdc25	0.91	0.00228
Adgra2	0.9	3.33e-33
Ywhah	0.9	0.000121
Zfp697	0.9	0.000815
Brwd3	0.9	0.00286
2610507B11Rik	0.89	2.9e-26
Rab32	0.89	1.95e-11
Arid5b	0.89	2.05e-10
Cenpf	0.89	0.000535
Sik3	0.88	2.26e-08
Bbs1	0.88	5.57e-07
Sec16a	0.88	0.000168
Mxd3	0.88	0.000353
Ctsb	0.87	6.86e-16
Ccdc71l	0.87	1.13e-10
Rnf157	0.87	1.7e-06
Hcfc1	0.87	0.00263
Trib1	0.87	0.00394
Sertad3	0.86	8.62e-11
Hspb8	0.86	3.87e-09
Kdm3b	0.86	5.51e-07
Rab20	0.86	0.000131
Eif1ad4	0.86	0.00129
Igf1r	0.86	0.00626
Sdc3	0.85	3.87e-10
Amer1	0.85	1.31e-06
4930523C07Rik	0.85	4.26e-05
Usp42	0.84	1.75e-15
Rab11fip5	0.84	3.42e-06
Rilpl1	0.84	1.58e-05
Ap3s2	0.84	0.000229
Polr2l	0.84	0.000391
Junb	0.83	3.79e-14
Tbc1d2b	0.83	1.75e-11
Tm9sf4	0.83	9.1e-11
Tspan15	0.83	1.61e-05
Cep85	0.83	0.000136
Rmi2	0.83	0.000234
Raph1	0.82	5.68e-07
Sgms2	0.82	3.31e-05
Trib1	0.82	0.00587
Rundc1	0.81	1.87e-10
Med29	0.81	1.3e-07
Itpkc	0.81	6.41e-05
Eef1akmt1	0.81	0.000522
Usp42	0.8	0.000157
Kif24	0.8	0.00162
Aacs	0.79	4.83e-07
Scpep1	0.79	4.35e-06
Bcl9	0.79	1.69e-05
Prkar2a	0.79	0.000443
Brip1	0.79	0.000846
Atm	0.79	0.00113
Sqle	0.78	1.21e-11
Dusp8	0.78	4.27e-07
En1	0.78	5.43e-07
Mllt6	0.78	0.000438
Sesn2	0.78	0.000467
Sharpin	0.78	0.000554
Kif3c	0.78	0.000895
Dynll1	0.77	1.61e-14
Leng8	0.77	0.000259
Prag1	0.77	0.000533
Helq	0.77	0.00172
Btbd2	0.77	0.00183
N4bp1	0.76	5.2e-14
Jun	0.76	2.7e-07
Sec22a	0.76	6.62e-05
Ip6k1	0.75	3.51e-20
Dnal4	0.75	7.44e-07
Mafk	0.75	2.61e-05
Dcp2	0.75	6.2e-05
Nup98	0.75	0.00181
Ier3	0.74	3.09e-13
Ccdc92	0.74	6.45e-09
Them6	0.74	2.4e-05
Ndufv3	0.74	0.000536
Clk3	0.74	0.000646
Lrp5	0.74	0.00111
Itprid2	0.73	4.61e-10
Cul7	0.73	1.85e-05
Id3	0.73	4.18e-05
Ebp	0.73	0.000112
Rhog	0.73	0.000544
Cyb5d2	0.73	0.0006
Bsdc1	0.73	0.00346
Manf	0.72	1.5e-07
Rab8b	0.72	2.97e-07
Pdzrn3	0.72	4.88e-05
Tceanc2	0.72	0.000185
Eral1	0.72	0.0039
Aida	0.71	1.58e-14
Rnd1	0.71	1.46e-11
Fam126a	0.71	1.74e-07
Ankfy1	0.71	3.97e-06
Surf4	0.71	0.000356
Lrp10	0.71	0.000728
Fbxo30	0.71	0.00136
Prag1	0.71	0.0045
Cnpy4	0.71	0.00672
Ltbr	0.7	1.43e-14
Rnpepl1	0.7	1.71e-09
Fem1b	0.7	1.61e-08
Pik3r5	0.7	3.34e-07
Lrrc8c	0.7	1.4e-06
4930523C07Rik	0.7	2.18e-06
Olfml3	0.7	3.64e-05
Peli1	0.7	6.4e-05
Parp8	0.7	0.00164
AW549877	0.7	0.00258
Ikzf5	0.69	1.59e-07
Bcorl1	0.69	1.75e-05
Mmp14	0.69	0.000113
Unc45a	0.69	0.000269
Apba3	0.69	0.00102
Hivep1	0.68	3.51e-08
Lats2	0.68	4.48e-07
Rcn1	0.68	1.35e-06
Man2a2	0.68	7.04e-06
Heg1	0.68	1.43e-05
Rundc1	0.68	2.34e-05
Kdelr3	0.68	0.00089
Ccdc120	0.68	0.00214
Hoxa4	0.68	0.00304
Bmt2	0.68	0.00649
2610507B11Rik	0.67	2.37e-19
Fbn1	0.67	8.84e-06
Strip1	0.67	1.05e-05
Neu1	0.67	0.000566
Tmed10	0.67	0.00128
Igf1r	0.67	0.00162
Nxpe3	0.67	0.00346
Zcchc8	0.66	1.9e-05
Fgf10	0.66	0.00301
Loxl3	0.66	0.00544
Ddit4	0.65	3.13e-10
Foxo1	0.65	5.01e-06
Gadd45b	0.65	0.000483
Mrm2	0.64	5.54e-09
Ticam1	0.64	7.73e-08
Tubb2a	0.64	1.06e-06
Pds5a	0.64	0.000325
Suox	0.64	0.000781
Lrfn3	0.64	0.0013
Synrg	0.64	0.00177
Gcn1	0.64	0.0026
Lrrk1	0.63	0.000207
Manba	0.63	0.000278
Bid	0.62	5.65e-20
Kif3c	0.62	6.07e-08
Arhgef17	0.62	1.33e-07
Cep170b	0.62	3.97e-06
Zfp579	0.62	0.000717
Tram1l1	0.61	2.51e-10
Rell1	0.61	1.1e-08
Cpped1	0.61	6.87e-07
Tpgs1	0.61	5e-06
Trib1	0.61	7.86e-06
Slc39a6	0.61	3.56e-05
Btg1	0.61	4.95e-05
Mdc1	0.61	5.4e-05
Sox4	0.61	0.000106
Bach1	0.61	0.000184
Heatr5a	0.61	0.000292
Fgf10	0.61	0.00158
Sema3c	0.61	0.00372
Phf12	0.61	0.00499
Asf1b	0.61	0.00653
Sertad1	0.6	7.01e-22
Cdc42ep3	0.6	6.4e-12
Mmgt2	0.6	0.000352
Rab9	0.6	0.00129
Tm9sf4	0.6	0.00152
Dusp16	0.6	0.00192
9930021J03Rik	0.6	0.00416
Orai3	0.6	0.00465
Chst2	0.59	7.11e-16
Cep170b	0.59	4.36e-08
Rilpl2	0.59	5.95e-05
Gabpa	0.59	7.82e-05
Nup62	0.59	0.000266
Alkbh5	0.59	0.000597
Psen1	0.58	2.53e-10
Sdhaf2	0.58	3.4e-08
Dhcr24	0.58	9.39e-07
Mettl9	0.58	7.21e-05
Lats2	0.58	0.00026
Zbed6	0.58	0.00134
Lhfp	0.57	1.33e-09
Pim3	0.57	5.43e-08
Trappc3	0.57	4.52e-07
Cpd	0.57	6.78e-05
Mfsd12	0.57	0.000509
Ilrun	0.57	0.00406
Nxpe3	0.57	0.00465
Hdhd3	0.57	0.00615
Nectin2	0.56	1.16e-07
Smim3	0.56	1.42e-06
Pcbp1	0.56	0.000765
Magee1	0.56	0.00108
Bicra	0.56	0.0028
Lrrc8c	0.56	0.00363
Smg1	0.55	1.24e-09
Il6st	0.55	5.5e-07
Atg2a	0.55	1.56e-05
Kidins220	0.55	0.000426
Snrnp35	0.55	0.000713
Lmtk2	0.55	0.00112
Acvr1b	0.55	0.00217
Nkrf	0.55	0.00227
Lcor	0.55	0.00638
2610001J05Rik	0.54	0.000592
Foxm1	0.54	1.21e-06
Gemin7	0.53	6.32e-09
4930453N24Rik	0.53	1.13e-05
Smpdl3b	0.53	3.57e-05
Lrrc20	0.53	0.000125
Lnpep	0.53	0.000315
Klf6	0.53	0.000693
Rfng	0.53	0.00256
Rab33b	0.53	0.0038
Cic	0.53	0.00586
Atmin	0.52	1.97e-05
Klf3	0.52	4.63e-05
Tmem43	0.52	0.000118
Rab8a	0.52	0.000385
Lrrc8b	0.52	0.00285
Sgms2	0.52	0.00593
Brpf3	0.52	0.00664
Gadd45g	0.51	2.43e-06
Elovl6	0.51	4.26e-05
Crebbp	0.51	8.12e-05
Magee1	0.51	9.66e-05
Adnp2	0.51	0.000789
Ptgfrn	0.51	0.00102
Cog8	0.51	0.00134
Myo5a	0.51	0.00141
Plod1	0.51	0.00281
Caskin2	0.51	0.0029
Vcpip1	0.51	0.00379
Cerk	0.51	0.00412
Brip1os	0.5	0.00126
Rbm15	0.5	1.2e-06
Jpt1	0.5	2.86e-06
Pik3r5	0.5	0.000102
Maml1	0.5	0.000166
Hs1bp3	0.5	0.00107
Prune1	0.5	0.00166
Bach1	0.5	0.00172
F11r	0.49	2.3e-05
Vcpip1	0.49	7.66e-05
Dse	0.49	8.38e-05
Sox4	0.49	0.000488
Sumf2	0.49	0.00316
Rhobtb2	0.49	0.00393
Atxn7	0.49	0.00477
Cbx4	0.48	4.84e-08
Sh3bp4	0.48	1.3e-07
Loxl1	0.48	9.93e-07
Twist1	0.48	0.000394
Nsd1	0.48	0.000575
Arl13b	0.48	0.0009
Kdm2a	0.48	0.00199
Zfp260	0.48	0.0028
Kpna3	0.48	0.00545
S1pr1	0.48	0.00549
	0.47	0.00142
Erbb2	0.47	8.11e-09
Cox15	0.47	0.000145
Fem1b	0.47	0.000273
Smcr8	0.47	0.000313
Zdhhc8	0.47	0.0017
Slc35f6	0.47	0.00219
Gen1	0.47	0.00639
Gm33887	0.46	0.000135
Pcnx3	0.46	1.85e-06
Knstrn	0.46	4.5e-05
Zhx2	0.46	0.00246
Met	0.46	0.00322
Tmem115	0.45	6.43e-05
Met	0.45	0.00674
Sumo1	0.44	7.08e-10
Ier5	0.44	8.71e-06
Stx6	0.44	0.000814
Slc35e1	0.44	0.002
Zbtb6	0.43	0.000437
Rnf139	0.43	0.000785
Bcl9	0.43	0.00103
Eif4ebp1	0.43	0.00128
Itprid2	0.43	0.0017
Pcdh18	0.42	6.61e-09
Pi4k2a	0.42	1.95e-08
Slc15a4	0.42	2.28e-05
Sac3d1	0.42	2.71e-05
Rbm14	0.42	0.000199
Ehd1	0.42	0.00031
B3galnt1	0.42	0.000379
Tbc1d10b	0.42	0.00487
Slc35e2	0.42	0.00621
Micall2	0.41	2.06e-06
Ywhag	0.41	6.52e-05
Faf2	0.41	0.00015
Tob2	0.41	0.000301
Bmpr1a	0.41	0.00249
Nxn	0.41	0.0067
Phf13	0.4	2.47e-05
Slc35b4	0.4	0.00146
Gpatch8	0.4	0.00201
1700123O20Rik	0.4	0.0035
Ranbp10	0.4	0.00414
Dennd2a	0.4	0.0045
Bnip1	0.4	0.00554
Rraga	0.4	0.00605
Lrp10	0.39	2.9e-07
Larp1	0.39	2.06e-05
Fbxo42	0.39	8.98e-05
Map1s	0.39	9.31e-05
Map3k11	0.39	0.00174
Kif3b	0.39	0.00219
Crebbp	0.39	0.00565
Arhgef17	0.38	1.01e-06
Kremen1	0.38	0.00013
Ptpn9	0.38	0.000687
Col5a1	0.38	0.00113
Map3k10	0.38	0.0016
Ercc6l	0.38	0.00196
Carhsp1	0.38	0.00197
Htra1	0.38	0.00316
Arsa	0.38	0.00342
Ccn1	0.37	8.78e-06
Commd5	0.37	3.99e-05
Mfsd5	0.37	0.000135
Rsrp1	0.37	0.000166
Leprotl1	0.37	0.000411
Spred1	0.37	0.000603
Sp1	0.37	0.00148
Kctd5	0.37	0.00202
Txndc15	0.36	0.000165
Osbpl11	0.36	0.000206
Tspyl1	0.36	0.000347
Zbtb22	0.36	0.00052
Tbc1d10b	0.36	0.000567
Tti1	0.36	0.0017
Khsrp	0.35	0.000197
Cox19	0.35	0.000299
C1galt1c1	0.35	0.000814
Tnfaip8l1	0.35	0.000827
Ccdc71	0.35	0.00176
Adnp2	0.35	0.00284
Taf2	0.35	0.00313
Gins3	0.34	3.9e-05
Rragc	0.34	0.000262
Zdhhc7	0.34	0.000932
Prr12	0.34	0.00115
H2ax	0.34	0.00262
Ctsz	0.34	0.00681
Hmg20a	0.33	0.000901
Rpp25l	0.33	0.00219
Snx21	0.33	0.00411
Ehd2	0.33	0.00414
Tor1a	0.33	0.00467
Sav1	0.32	0.000121
Sec24b	0.32	0.000202
Cep192	0.32	0.00591
Wdr33	0.31	0.000308
Bod1	0.31	0.000356
Ankrd50	0.31	0.000527
Zswim4	0.31	0.00219
Chmp7	0.31	0.00276
Huwe1	0.31	0.00438
Hcfc1	0.31	0.00572
Triap1	0.3	0.00196
Pcbp4	0.3	0.00508
Wdr82	0.29	0.00308
Norad	0.28	4.6e-05
Pcnx3	0.28	0.00676
Gna12	0.27	0.00143
Arl4c	0.26	0.000515
Bcl2l13	0.26	0.00549
Mcat	0.26	0.00613
Ints5	0.25	0.000225
Fem1a	0.25	0.000936
Cdkn2b	0.23	0.00368
