# Supplementary material for: m6A RNA methylation modulates IFN-γ-stimulated intestinal epithelial cell-intrinsic antiparasitic defense
Source: PLoS Pathog. 2026 Jul 20;22(7):e1014442. doi: 10.1371/journal.ppat.1014442 (PMC13399507; doi:10.1371/journal.ppat.1014442)
Supplement: S2 Table — (XLSX) [file ppat.1014442.s002.xlsx]

## Sheet: Sheet1
S2 Table. Genomic distribution of m6A sites in IEC4.1 cells following IFN-γ stimulation
Ref_seq.Acc	Gene.symbol	Start	End	Conc	Conc_MC	Conc_MF	Fold	p.value	FDR	Description	chromosome_name	start_position	end_position	strand	genomic_start	genomic_end	Region_raw	Region
NM_197990	1700025G04Rik	904	1125	7.14	6.51	7.58	-1.08	3.46e-06	6.39e-05	RIKEN cDNA 1700025G04 gene [Source:MGI Symbol;Acc:MGI:1916649]	1	151728154	151965876	-1	151964751	151964972	Intron (ENSMUST00000187603.6/69399, intron 3 of 6)	Intron
NM_021437	1700123O20Rik	1208	1831	9.72	9.51	9.9	-0.4	0.0035	0.0286	RIKEN cDNA 1700123O20 gene [Source:MGI Symbol;Acc:MGI:1920893]	14	54923673	54928198	1	54924881	54925504	Promoter (<=1kb)	Promoter
NM_025880	2410002F23Rik	296	1460	10.84	10.99	10.69	0.3	0.000936	0.00921	RIKEN cDNA 2410002F23 gene [Source:MGI Symbol;Acc:MGI:1914226]	7	43896146	43901743	1	43896442	43897606	Distal Intergenic	Distal Intergenic
NM_001352887	2610001J05Rik	91	583	10.22	9.93	10.47	-0.54	0.000592	0.00628	small integral membrane protein 30 [Source:MGI Symbol;Acc:MGI:1913770]	6	13867734	13871517	-1	13870934	13871426	Promoter (<=1kb)	Promoter
NM_001002004	2610507B11Rik	6572	7285	11.23	10.71	11.61	-0.89	2.9e-26	2.14e-24	RIKEN cDNA 2610507B11 gene [Source:MGI Symbol;Acc:MGI:1919753]	11	78152578	78181449	1	78159150	78159863	3' UTR	3′UTR
NM_001002004	2610507B11Rik	2215	3214	11	10.63	11.3	-0.67	2.37e-19	1.36e-17	RIKEN cDNA 2610507B11 gene [Source:MGI Symbol;Acc:MGI:1919753]	11	78152578	78181449	1	78154793	78155792	3' UTR	3′UTR
NM_026273	4930453N24Rik	456	1317	11.02	10.73	11.26	-0.53	1.13e-05	0.000191	RIKEN cDNA 4930453N24 gene [Source:MGI Symbol;Acc:MGI:1914859]	16	64572114	64591524	-1	64590207	64591068	Intron (ENSMUST00000209382.2/224291, intron 1 of 2)	Intron
NM_001162896	4930523C07Rik	826	1235	8.48	8.09	8.79	-0.7	2.18e-06	4.11e-05	RIKEN cDNA 4930523C07 gene [Source:MGI Symbol;Acc:MGI:1914897]	1	159871952	159907778	1	159872778	159873187	Intron (ENSMUST00000192069.5/21960, intron 8 of 22)	Intron
NM_001162896	4930523C07Rik	3056	3841	7.92	7.43	8.29	-0.85	4.26e-05	0.000633	RIKEN cDNA 4930523C07 gene [Source:MGI Symbol;Acc:MGI:1914897]	1	159871952	159907778	1	159875008	159875793	Intron (ENSMUST00000192069.5/21960, intron 9 of 22)	Intron
NM_172836	9930021J03Rik	3771	4063	7.51	7.18	7.78	-0.6	0.00416	0.0331	RIKEN cDNA 9930021J03 gene [Source:MGI Symbol;Acc:MGI:2444398]	19	29691802	29783389	-1	29779326	29779618	Intron (ENSMUST00000175726.7/240613, intron 2 of 7)	Intron
NM_172836	9930021J03Rik	5784	6116	6.66	5.91	7.16	-1.25	0.00621	0.0459	RIKEN cDNA 9930021J03 gene [Source:MGI Symbol;Acc:MGI:2444398]	19	29691802	29783389	-1	29777273	29777605	Intron (ENSMUST00000175726.7/240613, intron 2 of 7)	Intron
NM_001114679	9930111J21Rik1	453	3764	9.93	8.63	10.61	-1.97	2.53e-38	2.99e-36	RIKEN cDNA 9930111J21 gene 1 [Source:MGI Symbol;Acc:MGI:3041173]	11	48836977	48870225	-1	48866461	48869772	5' UTR	5′UTR
NM_173434	9930111J21Rik2	433	1454	4	0.5	4.94	-4.44	1.19e-06	2.38e-05	RIKEN cDNA 9930111J21 gene 2 [Source:MGI Symbol;Acc:MGI:3711310]	11	48906701	48942069	-1	48940615	48941636	Intron (ENSMUST00000059930.2/620913, intron 1 of 2)	Intron
NM_030210	Aacs	1963	2555	9.42	8.97	9.76	-0.79	4.83e-07	1.04e-05	acetoacetyl-CoA synthetase [Source:MGI Symbol;Acc:MGI:1926144]	5	125552878	125594474	1	125554841	125555433	Intron (ENSMUST00000185104.1/208151, intron 1 of 1)	Intron
NM_007395	Acvr1b	1586	2164	8.69	8.39	8.93	-0.55	0.00217	0.0191	activin A receptor, type 1B [Source:MGI Symbol;Acc:MGI:1338944]	15	101071948	101111565	1	101073534	101074112	Intron (ENSMUST00000213610.1/ENSMUST00000213610.1, intron 1 of 1)	Intron
NM_009621	Adamts1	2681	3430	9.89	9.36	10.27	-0.91	3.47e-08	8.91e-07	a disintegrin-like and metallopeptidase (reprolysin type) with thrombospondin type 1 motif, 1 [Source:MGI Symbol;Acc:MGI:109249]	16	85590715	85600001	-1	85596571	85597320	Distal Intergenic	Distal Intergenic
NM_172845	Adamts4	2844	3386	7.98	7.01	8.56	-1.55	2.61e-16	1.29e-14	a disintegrin-like and metallopeptidase (reprolysin type) with thrombospondin type 1 motif, 4 [Source:MGI Symbol;Acc:MGI:1339949]	1	171077990	171088206	1	171080834	171081376	Distal Intergenic	Distal Intergenic
NM_011782	Adamts5	3109	4003	8.22	7.54	8.68	-1.14	2.73e-08	7.17e-07	a disintegrin-like and metallopeptidase (reprolysin type) with thrombospondin type 1 motif, 5 (aggrecanase-2) [Source:MGI Symbol;Acc:MGI:1346321]	16	85653061	85698716	-1	85694713	85695607	Distal Intergenic	Distal Intergenic
NM_011782	Adamts5	1411	1960	7.22	6.59	7.66	-1.07	0.00094	0.00923	a disintegrin-like and metallopeptidase (reprolysin type) with thrombospondin type 1 motif, 5 (aggrecanase-2) [Source:MGI Symbol;Acc:MGI:1346321]	16	85653061	85698716	-1	85696756	85697305	Distal Intergenic	Distal Intergenic
NM_001311115	Adamts7	3310	3932	3.13	-0.42	4.07	-4.49	0.000744	0.00761	a disintegrin-like and metallopeptidase (reprolysin type) with thrombospondin type 1 motif, 7 [Source:MGI Symbol;Acc:MGI:1347346]	9	90045122	90090124	1	90048432	90049054	Distal Intergenic	Distal Intergenic
NM_054044	Adgra2	2998	4854	12.11	11.6	12.5	-0.9	3.33e-33	3.27e-31	adhesion G protein-coupled receptor A2 [Source:MGI Symbol;Acc:MGI:1925810]	8	27575611	27613464	1	27578609	27580465	Intron (ENSMUST00000209669.1/70952, intron 52 of 69)	Intron
NM_175028	Adnp2	560	2193	9.65	9.37	9.88	-0.51	0.000789	0.00799	ADNP homeobox 2 [Source:MGI Symbol;Acc:MGI:2448562]	18	80169526	80194697	-1	80192504	80194137	Exon (ENSMUST00000236423.1/105246506, exon 5 of 5)	Exon (non-CDS)
NM_175028	Adnp2	2444	3749	9.73	9.54	9.9	-0.35	0.00284	0.024	ADNP homeobox 2 [Source:MGI Symbol;Acc:MGI:2448562]	18	80169526	80194697	-1	80190948	80192253	Exon (ENSMUST00000236423.1/105246506, exon 4 of 5)	Exon (non-CDS)
NM_001162939	Aen	78	1164	4.62	5.29	3.32	1.97	0.00122	0.0116	apoptosis enhancing nuclease [Source:MGI Symbol;Acc:MGI:1915298]	7	78545602	78560957	1	78545680	78546766	Intron (ENSMUST00000039431.13/18213, intron 1 of 16)	Intron
NM_009643	Ahnak	14787	17431	13.29	13.44	13.12	0.32	0.00015	0.00193	AHNAK nucleoprotein (desmoyokin) [Source:MGI Symbol;Acc:MGI:1316648]	19	8966648	9054278	1	8981435	8984079	Distal Intergenic	Distal Intergenic
NM_009643	Ahnak	5144	9543	11.75	11.97	11.5	0.46	0.000348	0.004	AHNAK nucleoprotein (desmoyokin) [Source:MGI Symbol;Acc:MGI:1316648]	19	8966648	9054278	1	8971792	8976191	Promoter (<=1kb)	Promoter
NM_009643	Ahnak	3073	4863	10.66	10.84	10.45	0.39	0.000587	0.00623	AHNAK nucleoprotein (desmoyokin) [Source:MGI Symbol;Acc:MGI:1316648]	19	8966648	9054278	1	8969721	8971511	Promoter (<=1kb)	Promoter
NM_009643	Ahnak	11961	14393	12.54	12.74	12.32	0.42	0.000959	0.0094	AHNAK nucleoprotein (desmoyokin) [Source:MGI Symbol;Acc:MGI:1316648]	19	8966648	9054278	1	8978609	8981041	Downstream (<=300bp)	Downstream
NM_009643	Ahnak	533	2834	11.33	11.46	11.19	0.27	0.00366	0.0297	AHNAK nucleoprotein (desmoyokin) [Source:MGI Symbol;Acc:MGI:1316648]	19	8966648	9054278	1	8967181	8969482	Promoter (<=1kb)	Promoter
NM_181732	Aida	1376	2002	11.25	10.85	11.56	-0.71	1.58e-14	7.09e-13	axin interactor, dorsalization associated [Source:MGI Symbol;Acc:MGI:1919737]	1	183078134	183106331	1	183079510	183080136	Distal Intergenic	Distal Intergenic
NM_194462	Akap9	7355	7583	6.24	5.64	6.66	-1.01	0.000505	0.00551	A kinase (PRKA) anchor protein (yotiao) 9 [Source:MGI Symbol;Acc:MGI:2178217]	5	3978054	4131310	1	3985409	3985637	Intron (ENSMUST00000044492.9/100986, intron 14 of 47)	Intron
NM_172943	Alkbh5	365	1308	10.18	9.85	10.45	-0.59	0.000597	0.00632	alkB homolog 5, RNA demethylase [Source:MGI Symbol;Acc:MGI:2144489]	11	60427207	60449338	1	60427572	60428515	Intron (ENSMUST00000139477.7/66771, intron 2 of 7)	Intron
NM_027808	Alpk1	2690	3008	6.99	6.29	7.46	-1.18	3.96e-05	0.000597	alpha-kinase 1 [Source:MGI Symbol;Acc:MGI:1918731]	3	127463959	127574176	-1	127571168	127571486	Intron (ENSMUST00000200490.4/71643, intron 7 of 24)	Intron
NM_175179	Amer1	6033	6763	7.93	7.44	8.29	-0.85	1.31e-06	2.57e-05	APC membrane recruitment 1 [Source:MGI Symbol;Acc:MGI:1919595]	X	94463924	94488478	-1	94481715	94482445	Distal Intergenic	Distal Intergenic
NM_008569	Anapc1	6020	6273	9	9.28	8.66	0.62	0.00557	0.042	anaphase promoting complex subunit 1 [Source:MGI Symbol;Acc:MGI:103097]	2	128452024	128529311	-1	128523038	128523291	Distal Intergenic	Distal Intergenic
NM_011923	Angptl2	147	1162	10.81	11.08	10.48	0.59	2.01e-08	5.31e-07	angiopoietin-like 2 [Source:MGI Symbol;Acc:MGI:1347002]	2	33106081	33137729	1	33106228	33107243	Promoter (1-2kb)	Promoter
NM_011923	Angptl2	2994	3212	8.67	8.94	8.34	0.6	0.00491	0.0381	angiopoietin-like 2 [Source:MGI Symbol;Acc:MGI:1347002]	2	33106081	33137729	1	33109075	33109293	Intron (ENSMUST00000137381.7/99326, intron 1 of 29)	Intron
NM_020581	Angptl4	1282	1860	9.45	9.9	8.81	1.09	2.92e-12	1.11e-10	angiopoietin-like 4 [Source:MGI Symbol;Acc:MGI:1888999]	17	33992724	34000804	-1	33998944	33999522	Promoter (<=1kb)	Promoter
NM_020332	Ank	1962	2387	11.18	11.48	10.81	0.67	4.23e-08	1.07e-06	progressive ankylosis [Source:MGI Symbol;Acc:MGI:3045421]	15	27466763	27594995	1	27468725	27469150	Intron (ENSMUST00000022875.6/11732, intron 1 of 11)	Intron
NM_020332	Ank	45	403	8.21	8.57	7.74	0.83	0.00448	0.0352	progressive ankylosis [Source:MGI Symbol;Acc:MGI:3045421]	15	27466763	27594995	1	27466808	27467166	Promoter (<=1kb)	Promoter
NM_009671	Ankfy1	3337	4612	10.99	10.59	11.3	-0.71	3.97e-06	7.26e-05	ankyrin repeat and FYVE domain containing 1 [Source:MGI Symbol;Acc:MGI:1337008]	11	72580832	72662972	1	72584169	72585444	Distal Intergenic	Distal Intergenic
NM_001373894	Ankrd50	1624	4307	11.61	11.44	11.76	-0.31	0.000527	0.00571	ankyrin repeat domain 50 [Source:MGI Symbol;Acc:MGI:2139777]	3	38503408	38538993	-1	38534686	38537369	Distal Intergenic	Distal Intergenic
NM_172790	Ankrd52	6212	6572	5.75	-0.42	6.74	-7.16	1.16e-06	2.31e-05	ankyrin repeat domain 52 [Source:MGI Symbol;Acc:MGI:2444029]	10	128212984	128244573	1	128219196	128219556	Distal Intergenic	Distal Intergenic
NM_133738	Antxr2	2072	2819	8.6	8.98	8.09	0.88	8.69e-08	2.12e-06	anthrax toxin receptor 2 [Source:MGI Symbol;Acc:MGI:1919164]	5	98030642	98178902	-1	98176083	98176830	Intron (ENSMUST00000210477.1/77630, intron 1 of 4)	Intron
NM_133738	Antxr2	3071	3686	8.84	9.22	8.32	0.9	6.69e-07	1.39e-05	anthrax toxin receptor 2 [Source:MGI Symbol;Acc:MGI:1919164]	5	98030642	98178902	-1	98175216	98175831	Intron (ENSMUST00000210477.1/77630, intron 1 of 4)	Intron
NM_009682	Ap3s2	727	1070	8.81	8.33	9.17	-0.84	0.000229	0.00278	adaptor-related protein complex 3, sigma 2 subunit [Source:MGI Symbol;Acc:MGI:1337060]	7	79525073	79570397	-1	79569327	79569670	Distal Intergenic	Distal Intergenic
NM_018758	Apba3	104	728	9.1	8.72	9.41	-0.69	0.00102	0.00995	amyloid beta (A4) precursor protein-binding, family A, member 3 [Source:MGI Symbol;Acc:MGI:1888527]	10	81102794	81109080	1	81102898	81103522	Promoter (1-2kb)	Promoter
NM_133237	Apcdd1	1627	2269	8.55	9.02	7.86	1.17	1.24e-07	2.97e-06	adenomatosis polyposis coli down-regulated 1 [Source:MGI Symbol;Acc:MGI:3513977]	18	63055302	63094250	1	63056929	63057571	Exon (ENSMUST00000047480.12/667742, exon 35 of 54)	Exon (non-CDS)
NM_177820	Apol10b	357	1161	9.92	8.1	10.69	-2.59	6.47e-53	9.65e-51	apolipoprotein L 10B [Source:MGI Symbol;Acc:MGI:3043522]	15	77468019	77480325	-1	77479164	77479968	Intron (ENSMUST00000060551.8/245282, intron 1 of 3)	Intron
NM_177820	Apol10b	1645	1807	3.02	-0.42	3.95	-4.37	0.000105	0.00141	apolipoprotein L 10B [Source:MGI Symbol;Acc:MGI:3043522]	15	77468019	77480325	-1	77478518	77478680	Promoter (1-2kb)	Promoter
NM_028010	Apol6	286	1003	4.86	-0.42	5.84	-6.26	2.26e-10	7.22e-09	apolipoprotein L 6 [Source:MGI Symbol;Acc:MGI:1919189]	15	76928929	76941306	1	76929215	76929932	Distal Intergenic	Distal Intergenic
NM_001163621	Apol6	324	1187	4.22	-0.42	5.19	-5.61	4.16e-08	1.06e-06	apolipoprotein L 6 [Source:MGI Symbol;Acc:MGI:1919189]	15	76928929	76941306	1	76929253	76930116	Distal Intergenic	Distal Intergenic
NM_009701	Aqp5	1008	1482	8.11	8.52	7.52	1	6.27e-06	0.000112	aquaporin 5 [Source:MGI Symbol;Acc:MGI:106215]	15	99488663	99492710	1	99489671	99490145	Distal Intergenic	Distal Intergenic
NM_145985	Arcn1	21	264	6.66	5.81	7.19	-1.38	0.000189	0.00234	archain 1 [Source:MGI Symbol;Acc:MGI:2387591]	9	44652861	44679142	-1	44678878	44679121	Intron (ENSMUST00000034609.10/58866, intron 1 of 14)	Intron
NM_153800	Arhgap22	1131	2568	11.02	11.18	10.82	0.36	1.31e-05	0.000221	Rho GTPase activating protein 22 [Source:MGI Symbol;Acc:MGI:2443418]	14	32935983	33091891	1	32937114	32938551	3' UTR	3′UTR
NM_001081116	Arhgef17	784	2091	9.54	9.2	9.82	-0.62	1.33e-07	3.14e-06	Rho guanine nucleotide exchange factor (GEF) 17 [Source:MGI Symbol;Acc:MGI:2673002]	7	100518959	100581314	-1	100579223	100580530	Exon (ENSMUST00000119872.1/ENSMUST00000119872.1, exon 1 of 1)	Exon (non-CDS)
NM_001081116	Arhgef17	2263	3560	10.42	10.21	10.59	-0.38	1.01e-06	2.04e-05	Rho guanine nucleotide exchange factor (GEF) 17 [Source:MGI Symbol;Acc:MGI:2673002]	7	100518959	100581314	-1	100577754	100579051	Intron (ENSMUST00000150042.7/52443, intron 1 of 7)	Intron
NM_023598	Arid5b	1548	4109	10.42	9.91	10.79	-0.89	2.05e-10	6.61e-09	AT rich interactive domain 5B (MRF1-like) [Source:MGI Symbol;Acc:MGI:2175912]	10	67928350	68114570	-1	68110461	68113022	Intron (ENSMUST00000219238.1/71371, intron 8 of 9)	Intron
NM_026577	Arl13b	1412	1905	8.68	8.42	8.9	-0.48	0.0009	0.00891	ADP-ribosylation factor-like 13B [Source:MGI Symbol;Acc:MGI:1915396]	16	62614048	62667403	-1	62665498	62665991	Distal Intergenic	Distal Intergenic
NM_019722	Arl2	21	598	7.58	6.68	8.12	-1.44	0.000313	0.00364	ADP-ribosylation factor-like 2 [Source:MGI Symbol;Acc:MGI:1928393]	19	6184404	6191578	-1	6190980	6191557	Intron (ENSMUST00000025699.8/622554, intron 1 of 5)	Intron
NM_177305	Arl4c	36	2156	12.03	11.9	12.15	-0.26	0.000515	0.0056	ADP-ribosylation factor-like 4C [Source:MGI Symbol;Acc:MGI:2445172]	1	88600847	88629943	-1	88627787	88629907	Distal Intergenic	Distal Intergenic
NM_009713	Arsa	827	1344	8.77	8.57	8.95	-0.38	0.00342	0.0281	arylsulfatase A [Source:MGI Symbol;Acc:MGI:88077]	15	89356679	89361628	-1	89360284	89360801	3' UTR	3′UTR
NM_024184	Asf1b	541	917	10.92	10.58	11.19	-0.61	0.00653	0.048	anti-silencing function 1B histone chaperone [Source:MGI Symbol;Acc:MGI:1914179]	8	84682136	84696826	1	84682677	84683053	Intron (ENSMUST00000001975.5/66830, intron 1 of 5)	Intron
NM_007498	Atf3	630	1872	9.63	7.38	10.47	-3.09	3.6e-120	1.74e-117	activating transcription factor 3 [Source:MGI Symbol;Acc:MGI:109384]	1	190902493	190950236	-1	190948364	190949606	3' UTR	3′UTR
NM_194348	Atg2a	5676	6263	9.64	9.34	9.89	-0.55	1.56e-05	0.000259	autophagy related 2A [Source:MGI Symbol;Acc:MGI:1916291]	19	6291698	6312365	1	6297374	6297961	Promoter (<=1kb)	Promoter
NM_007499	Atm	9081	9620	8.83	8.39	9.17	-0.79	0.00113	0.0109	ataxia telangiectasia mutated [Source:MGI Symbol;Acc:MGI:107202]	9	53350449	53448040	-1	53438420	53438959	Downstream (<=300bp)	Downstream
NM_177700	Atmin	950	2552	9.79	9.51	10.02	-0.52	1.97e-05	0.000316	ATM interactor [Source:MGI Symbol;Acc:MGI:2682328]	8	117670132	117687184	1	117671082	117672684	Promoter (<=1kb)	Promoter
NM_139227	Atxn7	2032	3129	9.08	8.81	9.3	-0.49	0.00477	0.0372	ataxin 7 [Source:MGI Symbol;Acc:MGI:2179277]	14	8362461	8508323	-1	8505194	8506291	Intron (ENSMUST00000102996.3/74430, intron 12 of 15)	Intron
NM_145930	AW549877	712	1188	7.4	7.01	7.71	-0.7	0.00258	0.0222	expressed sequence AW549877 [Source:MGI Symbol;Acc:MGI:2146232]	15	4011517	4025226	-1	4024038	4024514	Exon (ENSMUST00000194637.1/ENSMUST00000194637.1, exon 1 of 1)	Exon (non-CDS)
NM_020026	B3galnt1	259	795	9.94	9.71	10.13	-0.42	0.000379	0.0043	UDP-GalNAc:betaGlcNAc beta 1,3-galactosaminyltransferase, polypeptide 1 [Source:MGI Symbol;Acc:MGI:1349405]	3	69481491	69506293	-1	69505498	69506034	Intron (ENSMUST00000029355.8/242083, intron 2 of 3)	Intron
NM_024256	B3gat3	1232	1580	7.87	7.23	8.31	-1.08	0.000187	0.00233	beta-1,3-glucuronyltransferase 3 (glucuronosyltransferase I) [Source:MGI Symbol;Acc:MGI:1919977]	19	8897738	8904600	1	8898970	8899318	Promoter (<=1kb)	Promoter
NM_178664	B3gntl1	1317	2070	7.76	8.01	7.44	0.57	0.0042	0.0333	UDP-GlcNAc:betaGal beta-1,3-N-acetylglucosaminyltransferase-like 1 [Source:MGI Symbol;Acc:MGI:2441705]	11	121507023	121563979	-1	121561909	121562662	Intron (ENSMUST00000103013.9/108903, intron 17 of 38)	Intron
NM_022305	B4galt1	1799	2332	9.67	8.86	10.19	-1.33	2.28e-18	1.25e-16	UDP-Gal:betaGlcNAc beta 1,4- galactosyltransferase, polypeptide 1 [Source:MGI Symbol;Acc:MGI:95705]	4	40804602	40854005	-1	40851673	40852206	Intron (ENSMUST00000030121.12/14595, intron 1 of 5)	Intron
NM_019835	B4galt5	1162	1626	9.41	8.56	9.93	-1.37	1.53e-30	1.35e-28	UDP-Gal:betaGlcNAc beta 1,4-galactosyltransferase, polypeptide 5 [Source:MGI Symbol;Acc:MGI:1927169]	2	167140364	167191103	-1	167189477	167189941	Promoter (<=1kb)	Promoter
NM_019835	B4galt5	3591	4050	7.52	6.87	7.96	-1.09	5.94e-07	1.24e-05	UDP-Gal:betaGlcNAc beta 1,4-galactosyltransferase, polypeptide 5 [Source:MGI Symbol;Acc:MGI:1927169]	2	167140364	167191103	-1	167187053	167187512	Promoter (1-2kb)	Promoter
NM_019835	B4galt5	2159	2354	5.72	4.19	6.44	-2.25	0.00327	0.027	UDP-Gal:betaGlcNAc beta 1,4-galactosyltransferase, polypeptide 5 [Source:MGI Symbol;Acc:MGI:1927169]	2	167140364	167191103	-1	167188749	167188944	Promoter (<=1kb)	Promoter
NM_007520	Bach1	1930	3228	9.34	9	9.61	-0.61	0.000184	0.00231	BTB and CNC homology 1, basic leucine zipper transcription factor 1 [Source:MGI Symbol;Acc:MGI:894680]	16	87495833	87530234	1	87497763	87499061	Promoter (1-2kb)	Promoter
NM_007520	Bach1	582	1580	8.78	8.51	9.01	-0.5	0.00172	0.0156	BTB and CNC homology 1, basic leucine zipper transcription factor 1 [Source:MGI Symbol;Acc:MGI:894680]	16	87495833	87530234	1	87496415	87497413	Promoter (<=1kb)	Promoter
NM_007525	Bard1	2340	2521	6.03	5.27	6.53	-1.26	0.0034	0.028	BRCA1 associated RING domain 1 [Source:MGI Symbol;Acc:MGI:1328361]	1	71066657	71142305	-1	71139784	71139965	Distal Intergenic	Distal Intergenic
NM_028967	Batf2	129	532	6.66	-0.42	7.65	-8.07	3.94e-19	2.25e-17	basic leucine zipper transcription factor, ATF-like 2 [Source:MGI Symbol;Acc:MGI:1921731]	19	6191013	6222506	1	6191142	6191545	Intron (ENSMUST00000025699.8/622554, intron 1 of 5)	Intron
NM_030060	Batf3	264	619	6.78	4.43	7.64	-3.21	5.42e-16	2.63e-14	basic leucine zipper transcription factor, ATF-like 3 [Source:MGI Symbol;Acc:MGI:1925491]	1	190830044	190841142	1	190830308	190830663	Intron (ENSMUST00000159624.7/320119, intron 6 of 12)	Intron
NM_001033128	Bbs1	2722	3253	7.61	7.1	7.98	-0.88	5.57e-07	1.18e-05	Bardet-Biedl syndrome 1 (human) [Source:MGI Symbol;Acc:MGI:1277215]	19	4936906	4956656	-1	4953403	4953934	Distal Intergenic	Distal Intergenic
NM_153516	Bcl2l13	762	1711	10.41	10.28	10.54	-0.26	0.00549	0.0416	BCL2-like 13 (apoptosis facilitator) [Source:MGI Symbol;Acc:MGI:2136959]	6	120813173	120869803	1	120813935	120814884	Intron (ENSMUST00000019354.10/11973, intron 2 of 8)	Intron
NM_033601	Bcl3	1424	1708	7.56	6.38	8.2	-1.81	2.04e-13	8.21e-12	B cell leukemia/lymphoma 3 [Source:MGI Symbol;Acc:MGI:88140]	7	19542387	19556695	-1	19554987	19555271	Intron (ENSMUST00000058444.9/232947, intron 1 of 12)	Intron
NM_029933	Bcl9	1354	1970	7.66	7.21	8	-0.79	1.69e-05	0.000279	B cell CLL/lymphoma 9 [Source:MGI Symbol;Acc:MGI:1924828]	3	97110978	97205233	-1	97203263	97203879	3' UTR	3′UTR
NM_029933	Bcl9	2956	3231	6	4.59	6.7	-2.12	0.00087	0.00868	B cell CLL/lymphoma 9 [Source:MGI Symbol;Acc:MGI:1924828]	3	97110978	97205233	-1	97202002	97202277	Distal Intergenic	Distal Intergenic
NM_029933	Bcl9	3880	4950	9	8.77	9.19	-0.43	0.00103	0.00999	B cell CLL/lymphoma 9 [Source:MGI Symbol;Acc:MGI:1924828]	3	97110978	97205233	-1	97200283	97201353	Distal Intergenic	Distal Intergenic
NM_178782	Bcorl1	2310	3405	9.49	9.11	9.8	-0.69	1.75e-05	0.000286	BCL6 co-repressor-like 1 [Source:MGI Symbol;Acc:MGI:2443910]	X	47430235	47496926	1	47432545	47433640	Distal Intergenic	Distal Intergenic
NM_178782	Bcorl1	516	944	7.57	6.84	8.05	-1.21	0.00322	0.0266	BCL6 co-repressor-like 1 [Source:MGI Symbol;Acc:MGI:2443910]	X	47430235	47496926	1	47430751	47431179	Distal Intergenic	Distal Intergenic
NM_011498	Bhlhe40	1306	1624	9.07	8.48	9.49	-1.01	0.000629	0.00663	basic helix-loop-helix family, member e40 [Source:MGI Symbol;Acc:MGI:1097714]	6	108637590	108643886	1	108638896	108639214	Intron (ENSMUST00000137478.3/75394, intron 1 of 6)	Intron
NM_001081418	Bicra	3901	4962	8.93	8.62	9.19	-0.56	0.0028	0.0238	BRD4 interacting chromatin remodeling complex associated protein [Source:MGI Symbol;Acc:MGI:2154263]	7	15704597	15781846	-1	15776884	15777945	Distal Intergenic	Distal Intergenic
NM_007544	Bid	719	1769	11.53	11.19	11.81	-0.62	5.65e-20	3.28e-18	BH3 interacting domain death agonist [Source:MGI Symbol;Acc:MGI:108093]	6	120868891	120893814	-1	120892045	120893095	3' UTR	3′UTR
NM_009758	Bmpr1a	1879	2232	9.94	9.72	10.13	-0.41	0.00249	0.0215	bone morphogenetic protein receptor, type 1A [Source:MGI Symbol;Acc:MGI:1338938]	14	34132691	34225298	-1	34223066	34223419	Exon (ENSMUST00000119693.7/319508, exon 4 of 7)	Exon (non-CDS)
NM_175312	Bmt2	935	1362	7.74	7.37	8.04	-0.68	0.00649	0.0477	base methyltransferase of 25S rRNA 2 [Source:MGI Symbol;Acc:MGI:2141466]	6	13625672	13677965	-1	13676603	13677030	Promoter (1-2kb)	Promoter
NM_172149	Bnip1	572	1056	8.64	8.43	8.83	-0.4	0.00554	0.0419	BCL2/adenovirus E1B interacting protein 1 [Source:MGI Symbol;Acc:MGI:109328]	17	27000040	27011539	1	27000612	27001096	Intron (ENSMUST00000237633.1/474156, intron 2 of 3)	Intron
NM_001024919	Bod1	727	1233	10.59	10.42	10.73	-0.31	0.000356	0.00407	biorientation of chromosomes in cell division 1 [Source:MGI Symbol;Acc:MGI:1916806]	11	31615181	31621885	-1	31620652	31621158	Distal Intergenic	Distal Intergenic
NM_178309	Brip1	3122	3798	8.72	8.27	9.06	-0.79	0.000846	0.00846	BRCA1 interacting protein C-terminal helicase 1 [Source:MGI Symbol;Acc:MGI:2442836]	11	85948964	86092019	-1	86088221	86088897	Intron (ENSMUST00000044423.3/237911, intron 16 of 19)	Intron
NM_001081315	Brpf3	600	1596	8.32	8.04	8.55	-0.52	0.00664	0.0487	bromodomain and PHD finger containing, 3 [Source:MGI Symbol;Acc:MGI:2146836]	17	29020064	29058923	1	29020664	29021660	Exon (ENSMUST00000130607.1/ENSMUST00000130607.1, exon 1 of 2)	Exon (non-CDS)
NM_001081477	Brwd3	4983	5216	6.64	6.12	7.02	-0.9	0.00286	0.0241	bromodomain and WD repeat domain containing 3 [Source:MGI Symbol;Acc:MGI:3029414]	X	107780622	107877978	-1	107872762	107872995	3' UTR	3′UTR
NM_133889	Bsdc1	1275	1943	7.87	7.46	8.19	-0.73	0.00346	0.0283	BSD domain containing 1 [Source:MGI Symbol;Acc:MGI:1913466]	4	129355374	129382291	1	129356649	129357317	Intron (ENSMUST00000030610.2/73680, intron 4 of 4)	Intron
NM_198095	Bst2	82	689	8.33	6.75	9.07	-2.32	4.49e-06	8.13e-05	bone marrow stromal cell antigen 2 [Source:MGI Symbol;Acc:MGI:1916800]	8	71986899	71990100	-1	71989411	71990018	Exon (ENSMUST00000003574.4/72054, exon 10 of 13)	Exon (non-CDS)
NM_145361	Btbd2	2023	2437	7.48	7.05	7.82	-0.77	0.00183	0.0164	BTB (POZ) domain containing 2 [Source:MGI Symbol;Acc:MGI:1933831]	10	80478451	80492328	-1	80489891	80490305	Distal Intergenic	Distal Intergenic
NM_007569	Btg1	294	950	11.94	11.61	12.21	-0.61	4.95e-05	0.00072	BTG anti-proliferation factor 1 [Source:MGI Symbol;Acc:MGI:88215]	10	96452868	96458671	1	96453162	96453818	Distal Intergenic	Distal Intergenic
NM_021550	C1galt1c1	153	1162	10.24	10.06	10.41	-0.35	0.000814	0.0082	C1GALT1-specific chaperone 1 [Source:MGI Symbol;Acc:MGI:1913493]	X	37719662	37723964	-1	37722802	37723811	Distal Intergenic	Distal Intergenic
NM_023143	C1ra	1683	2370	10.11	8.08	10.92	-2.84	2.18e-53	3.42e-51	complement component 1, r subcomponent A [Source:MGI Symbol;Acc:MGI:1355313]	6	124489364	124500402	1	124491047	124491734	Promoter (1-2kb)	Promoter
NM_001113356	C1rb	1720	2137	2.21	-0.42	3.09	-3.51	0.00288	0.0242	complement component 1, r subcomponent B [Source:MGI Symbol;Acc:MGI:3779804]	6	124547253	124558130	1	124548973	124549390	Distal Intergenic	Distal Intergenic
NM_181344	C1rl	829	1614	8.63	6.92	9.39	-2.47	6.98e-31	6.26e-29	complement component 1, r subcomponent-like [Source:MGI Symbol;Acc:MGI:2660692]	6	124470072	124487602	1	124470901	124471686	Distal Intergenic	Distal Intergenic
NM_173864	C1s2	1534	1809	6.37	4.22	7.2	-2.98	3.49e-21	2.08e-19	complement component 1, s subcomponent 2 [Source:MGI Symbol;Acc:MGI:3644269]	6	124601584	124613044	-1	124611235	124611510	Distal Intergenic	Distal Intergenic
NM_027994	Cand1	3856	4234	6.2	7.2	-0.57	7.77	4.52e-15	2.07e-13	cullin associated and neddylation disassociated 1 [Source:MGI Symbol;Acc:MGI:1261820]	10	119035160	119075960	-1	119071726	119072104	Distal Intergenic	Distal Intergenic
NM_025821	Carhsp1	347	1154	11.91	11.71	12.09	-0.38	0.00197	0.0175	calcium regulated heat stable protein 1 [Source:MGI Symbol;Acc:MGI:1196368]	16	8476444	8490019	-1	8488865	8489672	Intron (ENSMUST00000046470.15/239706, intron 10 of 10)	Intron
NM_080643	Caskin2	2641	3627	9.02	8.74	9.26	-0.51	0.0029	0.0243	CASK-interacting protein 2 [Source:MGI Symbol;Acc:MGI:2157062]	11	115690009	115704465	-1	115700838	115701824	Promoter (1-2kb)	Promoter
NM_007611	Casp7	1645	1857	5.74	4.87	6.27	-1.4	0.000205	0.00252	caspase 7 [Source:MGI Symbol;Acc:MGI:109383]	19	56385561	56430776	1	56387206	56387418	Intron (ENSMUST00000167239.7/18175, intron 3 of 36)	Intron
NM_030719	Castor2	1295	1647	6.66	5.49	7.3	-1.82	0.00158	0.0146	cytosolic arginine sensor for mTORC1 subunit 2 [Source:MGI Symbol;Acc:MGI:1933384]	5	134128550	134173182	1	134129845	134130197	Intron (ENSMUST00000016088.8/80909, intron 2 of 8)	Intron
NM_007625	Cbx4	1047	2228	10.11	9.85	10.33	-0.48	4.84e-08	1.21e-06	chromobox 4 [Source:MGI Symbol;Acc:MGI:1195985]	11	118968399	118977047	-1	118974819	118976000	Distal Intergenic	Distal Intergenic
NM_207202	Ccdc120	1559	2134	7.64	7.26	7.94	-0.68	0.00214	0.0188	coiled-coil domain containing 120 [Source:MGI Symbol;Acc:MGI:1859619]	X	7597953	7617144	-1	7615010	7615585	Intron (ENSMUST00000155090.7/54652, intron 13 of 47)	Intron
NM_145944	Ccdc25	757	1243	8.31	7.79	8.7	-0.91	0.00228	0.0198	coiled-coil domain containing 25 [Source:MGI Symbol;Acc:MGI:1914429]	14	66074751	66104056	1	66075508	66075994	Promoter (1-2kb)	Promoter
NM_133744	Ccdc71	406	1689	10.85	10.67	11.02	-0.35	0.00176	0.0159	coiled-coil domain containing 71 [Source:MGI Symbol;Acc:MGI:1919704]	9	108337726	108343137	1	108338132	108339415	Promoter (<=1kb)	Promoter
NM_001162903	Ccdc71l	655	1405	8.54	8.05	8.91	-0.87	1.13e-10	3.74e-09	coiled-coil domain containing 71 like [Source:MGI Symbol;Acc:MGI:1919373]	12	32428703	32432942	1	32429358	32430108	Intron (ENSMUST00000218751.1/ENSMUST00000218751.1, intron 1 of 6)	Intron
NM_023731	Ccdc86	1190	1634	10.17	10.36	9.94	0.43	0.00157	0.0145	coiled-coil domain containing 86 [Source:MGI Symbol;Acc:MGI:1277220]	19	10918845	10926630	-1	10924996	10925440	Distal Intergenic	Distal Intergenic
NM_144819	Ccdc92	669	1623	9.37	8.95	9.7	-0.74	6.45e-09	1.8e-07	coiled-coil domain containing 92 [Source:MGI Symbol;Acc:MGI:106485]	5	124911482	124939488	-1	124937865	124938819	Distal Intergenic	Distal Intergenic
NM_010516	Ccn1	1143	1855	12.06	11.87	12.24	-0.37	8.78e-06	0.000152	cellular communication network factor 1 [Source:MGI Symbol;Acc:MGI:88613]	3	145352731	145355736	-1	145353881	145354593	Intron (ENSMUST00000029848.4/71355, intron 12 of 59)	Intron
NM_021893	Cd274	142	347	6.13	1.78	7.1	-5.32	6.94e-18	3.75e-16	CD274 antigen [Source:MGI Symbol;Acc:MGI:1926446]	19	29344855	29365495	1	29344997	29345202	Distal Intergenic	Distal Intergenic
NM_021893	Cd274	908	1256	8.21	2.94	9.19	-6.24	4.55e-12	1.7e-10	CD274 antigen [Source:MGI Symbol;Acc:MGI:1926446]	19	29344855	29365495	1	29345763	29346111	Distal Intergenic	Distal Intergenic
NM_145822	Cd3eap	642	1986	9.98	10.21	9.71	0.5	0.00375	0.0303	CD3E antigen, epsilon polypeptide associated protein [Source:MGI Symbol;Acc:MGI:1917583]	7	19089939	19093408	-1	19091422	19092766	Promoter (<=1kb)	Promoter
NM_026772	Cdc42ep2	26	1427	11.48	9.32	12.31	-3	2.57e-77	6.19e-75	CDC42 effector protein (Rho GTPase binding) 2 [Source:MGI Symbol;Acc:MGI:1929744]	19	5965664	5974844	-1	5973417	5974818	Intron (ENSMUST00000041827.7/381203, intron 6 of 9)	Intron
NM_026514	Cdc42ep3	86	1637	11.93	11.6	12.2	-0.6	6.4e-12	2.36e-10	CDC42 effector protein (Rho GTPase binding) 3 [Source:MGI Symbol;Acc:MGI:2384718]	17	79641156	79662520	-1	79660883	79662434	Intron (ENSMUST00000040368.2/381110, intron 5 of 10)	Intron
NM_009866	Cdh11	2518	3382	11.36	10.59	11.86	-1.27	2.52e-21	1.54e-19	cadherin 11 [Source:MGI Symbol;Acc:MGI:99217]	8	103358727	103512274	-1	103508892	103509756	Distal Intergenic	Distal Intergenic
NM_009866	Cdh11	390	799	8.71	8.12	9.13	-1.01	1.63e-06	3.17e-05	cadherin 11 [Source:MGI Symbol;Acc:MGI:99217]	8	103358727	103512274	-1	103511475	103511884	Distal Intergenic	Distal Intergenic
NM_009875	Cdkn1b	178	956	7.56	6.86	8.03	-1.17	0.00298	0.0249	cyclin-dependent kinase inhibitor 1B [Source:MGI Symbol;Acc:MGI:104565]	6	134897364	134902476	1	134897542	134898320	Promoter (<=1kb)	Promoter
NM_007670	Cdkn2b	68	1310	11.29	11.17	11.4	-0.23	0.00368	0.0299	cyclin dependent kinase inhibitor 2B [Source:MGI Symbol;Acc:MGI:104737]	4	89224536	89229276	-1	89227966	89229208	Distal Intergenic	Distal Intergenic
NM_001080929	Cdr2l	911	2069	9.67	9.87	9.44	0.43	0.000486	0.00533	cerebellar degeneration-related protein 2-like [Source:MGI Symbol;Acc:MGI:2684867]	11	115272742	115286958	1	115273653	115274811	Promoter (1-2kb)	Promoter
NM_029441	Cdyl2	435	637	6.33	5.75	6.75	-1	0.000585	0.00623	chromodomain protein, Y chromosome-like 2 [Source:MGI Symbol;Acc:MGI:1923046]	8	117301139	117459730	-1	117459093	117459295	Promoter (<=1kb)	Promoter
NM_007679	Cebpd	667	1119	10.63	8.78	11.41	-2.63	1.01e-43	1.26e-41	CCAAT/enhancer binding protein (C/EBP), delta [Source:MGI Symbol;Acc:MGI:103573]	16	15705150	15708895	1	15705817	15706269	Intron (ENSMUST00000023352.8/19090, intron 30 of 85)	Intron
NM_007679	Cebpd	31	506	8.81	6.55	9.66	-3.11	2.65e-15	1.22e-13	CCAAT/enhancer binding protein (C/EBP), delta [Source:MGI Symbol;Acc:MGI:103573]	16	15705150	15708895	1	15705181	15705656	Exon (ENSMUST00000023352.8/19090, exon 30 of 86)	Exon (non-CDS)
NM_001024806	Cebpz	41	1654	11.39	11.64	11.1	0.54	0.00211	0.0186	CCAAT/enhancer binding protein zeta [Source:MGI Symbol;Acc:MGI:109386]	17	79226435	79244495	-1	79242841	79244454	Distal Intergenic	Distal Intergenic
NM_001081363	Cenpf	8983	9336	8.31	7.8	8.68	-0.89	0.000535	0.00577	centromere protein F [Source:MGI Symbol;Acc:MGI:1313302]	1	189372803	189420283	-1	189410947	189411300	Distal Intergenic	Distal Intergenic
NM_001014996	Cenpj	2264	2773	7.24	6.12	7.86	-1.74	7.55e-11	2.56e-09	centromere protein J [Source:MGI Symbol;Acc:MGI:2684927]	14	56764218	56812882	-1	56810109	56810618	Promoter (1-2kb)	Promoter
NM_001014996	Cenpj	1320	1692	6.28	5.48	6.79	-1.31	0.00546	0.0415	centromere protein J [Source:MGI Symbol;Acc:MGI:2684927]	14	56764218	56812882	-1	56811190	56811562	Promoter (<=1kb)	Promoter
NM_001024602	Cep170b	2703	3872	10.74	10.41	11	-0.59	4.36e-08	1.1e-06	centrosomal protein 170B [Source:MGI Symbol;Acc:MGI:2145043]	12	112686889	112713026	1	112689592	112690761	Distal Intergenic	Distal Intergenic
NM_001024602	Cep170b	1403	1893	9.47	9.12	9.74	-0.62	3.97e-06	7.26e-05	centrosomal protein 170B [Source:MGI Symbol;Acc:MGI:2145043]	12	112686889	112713026	1	112688292	112688782	Distal Intergenic	Distal Intergenic
NM_027556	Cep192	3432	4361	9.3	9.13	9.45	-0.32	0.00591	0.044	centrosomal protein 192 [Source:MGI Symbol;Acc:MGI:1918049]	18	67933177	68018241	1	67936609	67937538	Intron (ENSMUST00000063775.4/52662, intron 1 of 5)	Intron
NM_144527	Cep85	2253	2550	7.91	7.43	8.26	-0.83	0.000136	0.00176	centrosomal protein 85 [Source:MGI Symbol;Acc:MGI:1917262]	4	133857169	133914423	-1	133911873	133912170	Distal Intergenic	Distal Intergenic
NM_145475	Cerk	2306	3454	9.17	8.89	9.4	-0.51	0.00412	0.0329	ceramide kinase [Source:MGI Symbol;Acc:MGI:2386052]	15	86023329	86070342	-1	86066888	86068036	Promoter (<=1kb)	Promoter
NM_028083	Chaf1b	1284	1480	6.98	6.21	7.48	-1.26	0.000266	0.00316	chromatin assembly factor 1, subunit B (p60) [Source:MGI Symbol;Acc:MGI:1314881]	16	93680789	93703003	1	93682073	93682269	Promoter (<=1kb)	Promoter
NM_134078	Chmp7	2028	2632	10.03	9.87	10.18	-0.31	0.00276	0.0235	charged multivesicular body protein 7 [Source:MGI Symbol;Acc:MGI:1913922]	14	69954449	69969990	-1	69967358	69967962	Intron (ENSMUST00000022678.4/73523, intron 4 of 6)	Intron
NM_018763	Chst2	1005	2782	12.21	11.88	12.47	-0.59	7.11e-16	3.38e-14	carbohydrate sulfotransferase 2 [Source:MGI Symbol;Acc:MGI:1891160]	9	95281345	95288775	-1	95285993	95287770	Distal Intergenic	Distal Intergenic
NM_001302811	Cic	273	1027	7.98	7.69	8.22	-0.53	0.00586	0.0437	capicua transcriptional repressor [Source:MGI Symbol;Acc:MGI:1918972]	7	24967129	24993584	1	24967402	24968156	Promoter (1-2kb)	Promoter
NM_007713	Clk3	2137	2442	7.89	7.48	8.22	-0.74	0.000646	0.0068	CDC-like kinase 3 [Source:MGI Symbol;Acc:MGI:1098670]	9	57657907	57673143	-1	57670701	57671006	Distal Intergenic	Distal Intergenic
NM_178612	Cnpy4	1088	1454	8.13	7.73	8.44	-0.71	0.00672	0.0492	canopy FGF signaling regulator 4 [Source:MGI Symbol;Acc:MGI:1913705]	5	138185747	138192180	1	138186835	138187201	Promoter (<=1kb)	Promoter
NM_139229	Cog8	752	1400	9.71	9.44	9.95	-0.51	0.00134	0.0126	component of oligomeric golgi complex 8 [Source:MGI Symbol;Acc:MGI:2142885]	8	107772921	107783321	-1	107781921	107782569	Distal Intergenic	Distal Intergenic
NM_015734	Col5a1	5837	6264	11.02	10.82	11.19	-0.38	0.00113	0.0109	collagen, type V, alpha 1 [Source:MGI Symbol;Acc:MGI:88457]	2	27776437	27929526	1	27782274	27782701	Distal Intergenic	Distal Intergenic
NM_025536	Commd5	56	995	10.35	10.15	10.52	-0.37	3.99e-05	0.000599	COMM domain containing 5 [Source:MGI Symbol;Acc:MGI:1913648]	15	76784110	76785505	1	76784166	76785105	Intron (ENSMUST00000036176.15/223666, intron 1 of 11)	Intron
NM_001163425	Cops9	49	384	6.74	7.21	6.02	1.19	0.00171	0.0156	COP9 signalosome subunit 9 [Source:MGI Symbol;Acc:MGI:1914165]	1	92564867	92569707	-1	92569323	92569658	Distal Intergenic	Distal Intergenic
NM_144874	Cox15	1208	1667	9.65	9.4	9.87	-0.47	0.000145	0.00188	cytochrome c oxidase assembly protein 15 [Source:MGI Symbol;Acc:MGI:1920112]	19	43721693	43741439	-1	43739772	43740231	Promoter (<=1kb)	Promoter
NM_197980	Cox19	175	710	9.77	9.58	9.93	-0.35	0.000299	0.00352	cytochrome c oxidase assembly protein 19 [Source:MGI Symbol;Acc:MGI:1915283]	5	139321944	139337173	-1	139336463	139336998	3' UTR	3′UTR
NM_007754	Cpd	6237	6898	9.72	9.41	9.98	-0.57	6.78e-05	0.000949	carboxypeptidase D [Source:MGI Symbol;Acc:MGI:107265]	11	76669250	76737844	-1	76730946	76731607	Intron (ENSMUST00000010536.8/53334, intron 8 of 8)	Intron
NM_146067	Cpped1	948	1908	9.69	9.36	9.96	-0.61	6.87e-07	1.42e-05	calcineurin-like phosphoesterase domain containing 1 [Source:MGI Symbol;Acc:MGI:2443300]	16	11621585	11727309	-1	11725401	11726361	Intron (ENSMUST00000180792.7/74478, intron 19 of 20)	Intron
NM_001025432	Crebbp	297	874	8.87	8.59	9.1	-0.51	8.12e-05	0.00111	CREB binding protein [Source:MGI Symbol;Acc:MGI:1098280]	16	3899192	4031861	-1	4030987	4031564	Distal Intergenic	Distal Intergenic
NM_001025432	Crebbp	5624	7481	10.46	10.25	10.64	-0.39	0.00565	0.0426	CREB binding protein [Source:MGI Symbol;Acc:MGI:1098280]	16	3899192	4031861	-1	4024380	4026237	Distal Intergenic	Distal Intergenic
NM_029870	Crebrf	477	1063	7.41	5.83	8.14	-2.32	1.18e-10	3.87e-09	CREB3 regulatory factor [Source:MGI Symbol;Acc:MGI:1924378]	17	26934624	26995609	1	26935101	26935687	Promoter (<=1kb)	Promoter
NM_001113530	Csf1	984	2040	3.08	-0.42	4.01	-4.44	0.0057	0.0428	colony stimulating factor 1 (macrophage) [Source:MGI Symbol;Acc:MGI:1339753]	3	107648364	107667785	-1	107665745	107666801	Promoter (1-2kb)	Promoter
NM_007792	Csrp2	468	738	5.19	-0.42	6.17	-6.59	5.6e-12	2.08e-10	cysteine and glycine-rich protein 2 [Source:MGI Symbol;Acc:MGI:1202907]	10	110755650	110775483	1	110756118	110756388	Promoter (1-2kb)	Promoter
NM_153088	Ctdsp1	1012	1253	6.7	-0.42	7.69	-8.11	9.26e-17	4.64e-15	CTD (carboxy-terminal domain, RNA polymerase II, polypeptide A) small phosphatase 1 [Source:MGI Symbol;Acc:MGI:2654470]	1	74430668	74436444	1	74431680	74431921	Intron (ENSMUST00000027366.12/22349, intron 18 of 19)	Intron
NM_018761	Ctnnal1	2431	3058	7.55	8.01	6.86	1.16	0.000251	0.00302	catenin (cadherin associated protein), alpha-like 1 [Source:MGI Symbol;Acc:MGI:1859649]	4	56810935	56865188	-1	56862130	56862757	Intron (ENSMUST00000045142.14/54366, intron 1 of 18)	Intron
NM_007798	Ctsb	1225	1701	11.89	11.39	12.26	-0.87	6.86e-16	3.28e-14	cathepsin B [Source:MGI Symbol;Acc:MGI:88561]	14	63359911	63383372	1	63361136	63361612	Distal Intergenic	Distal Intergenic
NM_022325	Ctsz	844	1373	10.99	10.81	11.15	-0.34	0.00681	0.0496	cathepsin Z [Source:MGI Symbol;Acc:MGI:1891190]	2	174269286	174280832	-1	174279459	174279988	Distal Intergenic	Distal Intergenic
NM_025611	Cul7	319	969	8.68	8.27	9	-0.73	1.85e-05	0.000301	cullin 7 [Source:MGI Symbol;Acc:MGI:1913765]	17	46961263	46975290	1	46961582	46962232	3' UTR	3′UTR
NM_009142	Cx3cl1	111	1078	12.48	11.6	13.02	-1.42	3.85e-40	4.64e-38	chemokine (C-X3-C motif) ligand 1 [Source:MGI Symbol;Acc:MGI:1097153]	8	95498637	95509055	1	95498748	95499715	Exon (ENSMUST00000212602.1/ENSMUST00000212602.1, exon 3 of 5)	Exon (non-CDS)
NM_009142	Cx3cl1	2334	3098	12.21	11.64	12.62	-0.98	1.37e-17	7.2e-16	chemokine (C-X3-C motif) ligand 1 [Source:MGI Symbol;Acc:MGI:1097153]	8	95498637	95509055	1	95500971	95501735	Exon (ENSMUST00000212602.1/ENSMUST00000212602.1, exon 5 of 5)	Exon (non-CDS)
NM_009142	Cx3cl1	1254	1560	9.18	8.25	9.75	-1.5	1.88e-05	0.000304	chemokine (C-X3-C motif) ligand 1 [Source:MGI Symbol;Acc:MGI:1097153]	8	95498637	95509055	1	95499891	95500197	Intron (ENSMUST00000212602.1/ENSMUST00000212602.1, intron 4 of 4)	Intron
NM_001024926	Cyb5d2	653	1528	8.21	7.8	8.53	-0.73	0.0006	0.00635	cytochrome b5 domain containing 2 [Source:MGI Symbol;Acc:MGI:2684848]	11	72668058	72686968	-1	72685440	72686315	3' UTR	3′UTR
NM_009994	Cyp1b1	1100	2635	10.73	9.15	11.47	-2.32	4.97e-77	1.15e-74	cytochrome P450, family 1, subfamily b, polypeptide 1 [Source:MGI Symbol;Acc:MGI:88590]	17	80008966	80022490	-1	80019855	80021390	Distal Intergenic	Distal Intergenic
NM_027490	Dcp2	1205	2140	8.45	8.02	8.77	-0.75	6.2e-05	0.000882	decapping mRNA 2 [Source:MGI Symbol;Acc:MGI:1917890]	18	44513569	44558036	1	44514774	44515709	Intron (ENSMUST00000089874.8/328949, intron 5 of 18)	Intron
NM_029083	Ddit4	101	1138	9.9	9.54	10.19	-0.65	3.13e-10	9.87e-09	DNA-damage-inducible transcript 4 [Source:MGI Symbol;Acc:MGI:1921997]	10	59785491	59787656	-1	59786518	59787555	Intron (ENSMUST00000165563.7/216001, intron 6 of 11)	Intron
NM_172689	Ddx58	2639	3117	8.7	7.11	9.44	-2.34	9.49e-23	6.13e-21	DEAD/H box helicase 58 [Source:MGI Symbol;Acc:MGI:2442858]	4	40203773	40239828	-1	40236711	40237189	Intron (ENSMUST00000037907.12/230073, intron 1 of 17)	Intron
NM_172477	Dennd2a	294	1346	9.8	9.59	9.98	-0.4	0.0045	0.0353	DENN/MADD domain containing 2A [Source:MGI Symbol;Acc:MGI:2444961]	6	39439312	39534801	-1	39533455	39534507	Intron (ENSMUST00000128919.1/ENSMUST00000128919.1, intron 3 of 3)	Intron
NM_021428	Dexi	446	1295	9.97	9.18	10.48	-1.3	3.26e-14	1.4e-12	dexamethasone-induced transcript [Source:MGI Symbol;Acc:MGI:1926236]	16	10320395	10360918	-1	10359623	10360472	Intron (ENSMUST00000043415.12/70426, intron 6 of 6)	Intron
NM_053272	Dhcr24	1632	2486	10.85	10.53	11.11	-0.58	9.39e-07	1.92e-05	24-dehydrocholesterol reductase [Source:MGI Symbol;Acc:MGI:1922004]	4	106418235	106446310	1	106419867	106420721	Exon (ENSMUST00000165709.7/329908, exon 57 of 68)	Exon (non-CDS)
NM_010053	Dlx1	1810	2427	8.53	8.84	8.12	0.72	1.97e-05	0.000316	distal-less homeobox 1 [Source:MGI Symbol;Acc:MGI:94901]	2	71358457	71364325	1	71360267	71360884	Intron (ENSMUST00000151937.7/78830, intron 2 of 17)	Intron
NM_025926	Dnajb4	96	354	6.54	5.78	7.03	-1.25	2.58e-05	0.000403	DnaJ heat shock protein family (Hsp40) member B4 [Source:MGI Symbol;Acc:MGI:1914285]	3	151884148	151915939	-1	151915585	151915843	Distal Intergenic	Distal Intergenic
NM_017470	Dnal4	799	1276	9.23	8.81	9.56	-0.75	7.44e-07	1.53e-05	dynein, axonemal, light chain 4 [Source:MGI Symbol;Acc:MGI:1859217]	15	79645654	79662050	-1	79660774	79661251	Promoter (<=1kb)	Promoter
NM_026106	Dr1	85	881	9.49	8.67	10.01	-1.34	1.12e-10	3.73e-09	down-regulator of transcription 1 [Source:MGI Symbol;Acc:MGI:1100515]	5	108416763	108428392	1	108416848	108417644	Intron (ENSMUST00000031456.7/18587, intron 3 of 21)	Intron
NM_027878	Dram1	1798	2335	6.45	5.58	6.98	-1.4	9.66e-06	0.000166	DNA-damage regulated autophagy modulator 1 [Source:MGI Symbol;Acc:MGI:1918962]	10	88158666	88214942	-1	88212607	88213144	Intron (ENSMUST00000020248.15/67282, intron 2 of 6)	Intron
NM_007879	Drg1	1257	1544	5.07	0.5	6.04	-5.54	5.37e-05	0.000777	developmentally regulated GTP binding protein 1 [Source:MGI Symbol;Acc:MGI:1343297]	11	3137360	3216415	-1	3214871	3215158	Intron (ENSMUST00000020734.10/74203, intron 3 of 17)	Intron
NM_172508	Dse	1269	3169	11.62	11.35	11.85	-0.49	8.38e-05	0.00114	dermatan sulfate epimerase [Source:MGI Symbol;Acc:MGI:2443455]	10	34027389	34083711	-1	34080542	34082442	Intron (ENSMUST00000095758.2/692132, intron 4 of 6)	Intron
NM_001013371	Dtx3l	1095	1919	9.59	6.37	10.52	-4.15	1.51e-110	6.32e-108	deltex 3-like, E3 ubiquitin ligase [Source:MGI Symbol;Acc:MGI:2656973]	16	35746881	35759521	-1	35757602	35758426	Intron (ENSMUST00000023554.8/224132, intron 1 of 8)	Intron
NM_001013371	Dtx3l	2094	2621	8.53	5.38	9.45	-4.06	9.57e-57	1.58e-54	deltex 3-like, E3 ubiquitin ligase [Source:MGI Symbol;Acc:MGI:2656973]	16	35746881	35759521	-1	35756900	35757427	Intron (ENSMUST00000023554.8/224132, intron 1 of 8)	Intron
NM_130447	Dusp16	1455	2674	9.44	9.11	9.71	-0.6	0.00192	0.0172	dual specificity phosphatase 16 [Source:MGI Symbol;Acc:MGI:1917936]	6	134692431	134769588	-1	134766914	134768133	Intron (ENSMUST00000129433.3/70686, intron 1 of 6)	Intron
NM_176933	Dusp4	1172	1660	9.22	9.54	8.82	0.72	0.00197	0.0175	dual specificity phosphatase 4 [Source:MGI Symbol;Acc:MGI:2442191]	8	35274451	35287048	1	35275623	35276111	Distal Intergenic	Distal Intergenic
NM_001085390	Dusp5	1034	1812	9.01	9.23	8.74	0.48	0.00068	0.00713	dual specificity phosphatase 5 [Source:MGI Symbol;Acc:MGI:2685183]	19	53517540	53530862	1	53518574	53519352	Distal Intergenic	Distal Intergenic
NM_026268	Dusp6	54	639	7.24	6.52	7.73	-1.21	0.00159	0.0146	dual specificity phosphatase 6 [Source:MGI Symbol;Acc:MGI:1914853]	10	99099093	99103351	1	99099147	99099732	Distal Intergenic	Distal Intergenic
NM_008748	Dusp8	1255	2084	8.56	8.12	8.9	-0.78	4.27e-07	9.29e-06	dual specificity phosphatase 8 [Source:MGI Symbol;Acc:MGI:106626]	7	141633227	141649580	-1	141647496	141648325	Exon (ENSMUST00000189314.6/353328, exon 17 of 34)	Exon (non-CDS)
NM_029352	Dusp9	36	452	5.78	6.61	3.63	2.98	0.000166	0.00211	dual specificity phosphatase 9 [Source:MGI Symbol;Acc:MGI:2387107]	X	72683025	72687120	1	72683061	72683477	Distal Intergenic	Distal Intergenic
NM_019682	Dynll1	80	617	12.92	12.48	13.25	-0.77	1.61e-14	7.14e-13	dynein light chain LC8-type 1 [Source:MGI Symbol;Acc:MGI:1861457]	5	115435169	115439058	-1	115438441	115438978	Exon (ENSMUST00000150779.7/17690, exon 7 of 15)	Exon (non-CDS)
NM_007898	Ebp	1163	1662	9.17	8.76	9.49	-0.73	0.000112	0.0015	phenylalkylamine Ca2+ antagonist (emopamil) binding protein [Source:MGI Symbol;Acc:MGI:107822]	X	8051568	8059751	-1	8058089	8058588	Intron (ENSMUST00000145941.2/ENSMUST00000145941.2, intron 1 of 2)	Intron
NM_010104	Edn1	1210	1468	6.44	6.9	5.78	1.12	0.000128	0.00168	endothelin 1 [Source:MGI Symbol;Acc:MGI:95283]	13	42454952	42461466	1	42456162	42456420	Distal Intergenic	Distal Intergenic
NM_026526	Eef1akmt1	518	795	7.58	7.11	7.93	-0.81	0.000522	0.00566	EEF1A alpha lysine methyltransferase 1 [Source:MGI Symbol;Acc:MGI:1915293]	14	57787054	57809069	-1	57808274	57808551	Intron (ENSMUST00000022536.2/219114, intron 7 of 8)	Intron
NM_001368627	Efcab14	54	355	6.39	5.41	6.97	-1.56	0.00342	0.0281	EF-hand calcium binding domain 14 [Source:MGI Symbol;Acc:MGI:2442397]	4	115594941	115634524	1	115594995	115595296	Distal Intergenic	Distal Intergenic
NM_207655	Egfr	3736	4427	9.51	9.77	9.2	0.56	1.02e-06	2.06e-05	epidermal growth factor receptor [Source:MGI Symbol;Acc:MGI:95294]	11	16702203	16868158	1	16705939	16706630	Distal Intergenic	Distal Intergenic
NM_010119	Ehd1	1259	1949	11.5	11.27	11.7	-0.42	0.00031	0.00361	EH-domain containing 1 [Source:MGI Symbol;Acc:MGI:1341878]	19	6326755	6350126	1	6328014	6328704	Distal Intergenic	Distal Intergenic
NM_153068	Ehd2	1198	2109	10.46	10.29	10.62	-0.33	0.00414	0.033	EH-domain containing 2 [Source:MGI Symbol;Acc:MGI:2154274]	7	15680883	15701492	-1	15699383	15700294	Distal Intergenic	Distal Intergenic
NM_001177574	Eif1ad4	95	514	8.43	7.93	8.79	-0.86	0.00129	0.0122	eukaryotic translation initiation factor 1A domain containing 4 [Source:MGI Symbol;Acc:MGI:3780191]	12	87859578	87863503	1	87859673	87860092	Promoter (1-2kb)	Promoter
NM_011163	Eif2ak2	1965	3663	11.89	10.59	12.56	-1.97	9.75e-34	1e-31	eukaryotic translation initiation factor 2-alpha kinase 2 [Source:MGI Symbol;Acc:MGI:1353449]	17	79159993	79190002	-1	79186339	79188037	Distal Intergenic	Distal Intergenic
NM_011163	Eif2ak2	3858	4269	8.88	7.62	9.54	-1.92	5.23e-17	2.67e-15	eukaryotic translation initiation factor 2-alpha kinase 2 [Source:MGI Symbol;Acc:MGI:1353449]	17	79159993	79190002	-1	79185733	79186144	Distal Intergenic	Distal Intergenic
NM_007918	Eif4ebp1	437	793	10.3	10.07	10.5	-0.43	0.00128	0.0122	eukaryotic translation initiation factor 4E binding protein 1 [Source:MGI Symbol;Acc:MGI:103267]	8	27750357	27766702	1	27750794	27751150	Distal Intergenic	Distal Intergenic
NM_145941	Eif4g1	3287	3927	5.1	6.09	-0.57	6.66	8.42e-06	0.000147	eukaryotic translation initiation factor 4, gamma 1 [Source:MGI Symbol;Acc:MGI:2384784]	16	20487063	20511634	1	20490350	20490990	Exon (ENSMUST00000177503.1/ENSMUST00000177503.1, exon 3 of 5)	Exon (non-CDS)
NM_130450	Elovl6	428	831	8.93	8.65	9.16	-0.51	4.26e-05	0.000633	ELOVL family member 6, elongation of long chain fatty acids (yeast) [Source:MGI Symbol;Acc:MGI:2156528]	3	129326004	129432144	1	129326432	129326835	Intron (ENSMUST00000029658.13/13809, intron 1 of 19)	Intron
NM_010133	En1	329	2067	10.85	10.41	11.19	-0.78	5.43e-07	1.16e-05	engrailed 1 [Source:MGI Symbol;Acc:MGI:95389]	1	120530147	120535721	1	120530476	120532214	Distal Intergenic	Distal Intergenic
NM_007930	Enc1	598	3226	11.36	10.25	11.99	-1.74	8.05e-143	5.61e-140	ectodermal-neural cortex 1 [Source:MGI Symbol;Acc:MGI:109610]	13	97377613	97389542	1	97378211	97380839	Exon (ENSMUST00000223964.1/ENSMUST00000223964.1, exon 2 of 3)	Exon (non-CDS)
NM_010139	Epha2	46	1051	10.08	10.32	9.8	0.53	2.77e-05	0.000428	Eph receptor A2 [Source:MGI Symbol;Acc:MGI:95278]	4	141028551	141056695	1	141028597	141029602	Promoter (<=1kb)	Promoter
NM_010139	Epha2	2978	3793	11.09	11.29	10.85	0.44	0.000462	0.0051	Eph receptor A2 [Source:MGI Symbol;Acc:MGI:95278]	4	141028551	141056695	1	141031529	141032344	Intron (ENSMUST00000102491.9/230872, intron 20 of 36)	Intron
NM_022313	Eral1	1221	1604	8.01	7.61	8.33	-0.72	0.0039	0.0314	Era (G-protein)-like 1 (E. coli) [Source:MGI Symbol;Acc:MGI:1889295]	11	77964202	77971209	-1	77969605	77969988	Promoter (<=1kb)	Promoter
NM_030711	Erap1	39	356	7.67	6.33	8.36	-2.03	0.000112	0.0015	endoplasmic reticulum aminopeptidase 1 [Source:MGI Symbol;Acc:MGI:1933403]	13	74787687	74841320	1	74787726	74788043	Intron (ENSMUST00000223206.1/12380, intron 2 of 31)	Intron
NM_001003817	Erbb2	3548	4443	10.84	10.58	11.05	-0.47	8.11e-09	2.22e-07	erb-b2 receptor tyrosine kinase 2 [Source:MGI Symbol;Acc:MGI:95410]	11	98303296	98328542	1	98306844	98307739	Distal Intergenic	Distal Intergenic
NM_146235	Ercc6l	3427	3901	9.56	9.36	9.74	-0.38	0.00196	0.0175	excision repair cross-complementing rodent repair deficiency complementation group 6 like [Source:MGI Symbol;Acc:MGI:2654144]	X	101185322	101200697	-1	101196796	101197270	Intron (ENSMUST00000156473.7/55988, intron 4 of 5)	Intron
NM_029250	Etnk1	3016	3428	9.23	8.58	9.67	-1.09	1.93e-06	3.69e-05	ethanolamine kinase 1 [Source:MGI Symbol;Acc:MGI:1922570]	6	143112947	143178033	1	143115963	143116375	Intron (ENSMUST00000204101.1/102633311, intron 7 of 8)	Intron
NM_029250	Etnk1	43	331	6.93	6.2	7.41	-1.21	0.00023	0.00279	ethanolamine kinase 1 [Source:MGI Symbol;Acc:MGI:1922570]	6	143112947	143178033	1	143112990	143113278	Intron (ENSMUST00000204101.1/102633311, intron 7 of 8)	Intron
NM_028274	Exosc6	26	1264	12.66	12.81	12.49	0.32	0.00134	0.0126	exosome component 6 [Source:MGI Symbol;Acc:MGI:1919794]	8	111782971	111784296	1	111782997	111784235	Intron (ENSMUST00000034432.6/23837, intron 5 of 6)	Intron
NM_172647	F11r	1243	1704	9.3	9.03	9.52	-0.49	2.3e-05	0.000364	F11 receptor [Source:MGI Symbol;Acc:MGI:1321398]	1	171265103	171292171	1	171266346	171266807	Distal Intergenic	Distal Intergenic
NM_010169	F2r	66	397	4.68	-0.42	5.65	-6.08	1.42e-08	3.83e-07	coagulation factor II (thrombin) receptor [Source:MGI Symbol;Acc:MGI:101802]	13	95738311	95754995	-1	95754598	95754929	Intron (ENSMUST00000068603.7/544963, intron 3 of 35)	Intron
NM_010169	F2r	1969	2537	9.67	9.98	9.28	0.7	6.82e-05	0.000953	coagulation factor II (thrombin) receptor [Source:MGI Symbol;Acc:MGI:101802]	13	95738311	95754995	-1	95752458	95753026	Exon (ENSMUST00000238548.1/ENSMUST00000238548.1, exon 3 of 4)	Exon (non-CDS)
NM_010171	F3	1118	1378	7.7	6.24	8.41	-2.17	5.28e-07	1.13e-05	coagulation factor III [Source:MGI Symbol;Acc:MGI:88381]	3	121517186	121528697	1	121518304	121518564	Intron (ENSMUST00000039197.8/213603, intron 5 of 14)	Intron
NM_001101475	F830016B08Rik	1891	2781	8.6	-0.42	9.6	-10.02	1.93e-32	1.84e-30	RIKEN cDNA F830016B08 gene [Source:MGI Symbol;Acc:MGI:3588218]	18	60426452	60436088	1	60428343	60429233	Distal Intergenic	Distal Intergenic
NM_001101475	F830016B08Rik	96	1003	8.04	-0.42	9.04	-9.46	2.64e-28	2.07e-26	RIKEN cDNA F830016B08 gene [Source:MGI Symbol;Acc:MGI:3588218]	18	60426452	60436088	1	60426548	60427455	Exon (ENSMUST00000051629.8/ENSMUST00000051629.8, exon 1 of 2)	Exon (non-CDS)
NM_178397	Faf2	1225	1918	10.87	10.65	11.06	-0.41	0.00015	0.00193	Fas associated factor family member 2 [Source:MGI Symbol;Acc:MGI:1923827]	13	54769597	54811876	1	54770822	54771515	Distal Intergenic	Distal Intergenic
NM_053090	Fam126a	1252	1976	9.15	8.75	9.46	-0.71	1.74e-07	4.02e-06	family with sequence similarity 126, member A [Source:MGI Symbol;Acc:MGI:2149839]	5	24120274	24235688	-1	24233712	24234436	Distal Intergenic	Distal Intergenic
NM_030565	Fam20c	29	1148	3.32	4.23	0.36	3.86	0.00574	0.0431	FAM20C, golgi associated secretory pathway kinase [Source:MGI Symbol;Acc:MGI:2136853]	5	138740269	138795832	1	138740298	138741417	Distal Intergenic	Distal Intergenic
NM_007987	Fas	893	1285	7.88	5.82	8.7	-2.88	1.65e-12	6.35e-11	Fas (TNF receptor superfamily member 6) [Source:MGI Symbol;Acc:MGI:95484]	19	34268066	34305172	1	34268959	34269351	Distal Intergenic	Distal Intergenic
NM_001081286	Fat1	11744	12136	7.65	8.03	7.12	0.91	0.000306	0.00359	FAT atypical cadherin 1 [Source:MGI Symbol;Acc:MGI:109168]	8	45388484	45505294	1	45400228	45400620	Intron (ENSMUST00000034056.11/142980, intron 5 of 6)	Intron
NM_007993	Fbn1	8614	9250	10.04	9.66	10.34	-0.67	8.84e-06	0.000153	fibrillin 1 [Source:MGI Symbol;Acc:MGI:95489]	2	125142514	125349913	-1	125340663	125341299	Exon (ENSMUST00000028633.12/14118, exon 43 of 66)	Exon (non-CDS)
NM_010183	Fbrs	2828	3129	8.23	7.63	8.65	-1.02	2.04e-07	4.67e-06	fibrosin [Source:MGI Symbol;Acc:MGI:104648]	7	127078371	127090883	1	127081199	127081500	Intron (ENSMUST00000205559.1/69036, intron 1 of 4)	Intron
NM_001159963	Fbxl5	1228	2026	7.71	7	8.18	-1.17	3.69e-06	6.81e-05	F-box and leucine-rich repeat protein 5 [Source:MGI Symbol;Acc:MGI:2152883]	5	43901957	43978980	-1	43976954	43977752	Distal Intergenic	Distal Intergenic
NM_027968	Fbxo30	55	348	7.21	6.81	7.52	-0.71	0.00136	0.0128	F-box protein 30 [Source:MGI Symbol;Acc:MGI:1919115]	10	11157074	11173796	1	11157129	11157422	Exon (ENSMUST00000159810.7/268281, exon 4 of 21)	Exon (non-CDS)
NM_026346	Fbxo32	1381	1821	7.49	7.96	6.78	1.18	9.21e-06	0.000159	F-box protein 32 [Source:MGI Symbol;Acc:MGI:1914981]	15	58039275	58078328	-1	58076507	58076947	Promoter (<=1kb)	Promoter
NM_172518	Fbxo42	1343	2605	10.71	10.5	10.89	-0.39	8.98e-05	0.00122	F-box protein 42 [Source:MGI Symbol;Acc:MGI:1924992]	4	140875224	140931373	1	140876567	140877829	Exon (ENSMUST00000140588.1/75128, exon 2 of 3)	Exon (non-CDS)
NM_010192	Fem1a	58	3187	11.46	11.33	11.58	-0.25	0.000936	0.00921	fem 1 homolog a [Source:MGI Symbol;Acc:MGI:1335089]	17	56563810	56570610	1	56563868	56566997	Promoter (<=1kb)	Promoter
NM_010193	Fem1b	587	1397	9.92	9.53	10.23	-0.7	1.61e-08	4.32e-07	fem 1 homolog b [Source:MGI Symbol;Acc:MGI:1335087]	9	62699103	62719216	-1	62717819	62718629	Intron (ENSMUST00000034774.8/319480, intron 2 of 29)	Intron
NM_010193	Fem1b	1582	2872	10.62	10.37	10.84	-0.47	0.000273	0.00324	fem 1 homolog b [Source:MGI Symbol;Acc:MGI:1335087]	9	62699103	62719216	-1	62716344	62717634	Intron (ENSMUST00000034774.8/319480, intron 2 of 29)	Intron
NM_008002	Fgf10	42	895	7.62	7.29	7.9	-0.61	0.00158	0.0146	fibroblast growth factor 10 [Source:MGI Symbol;Acc:MGI:1099809]	13	118806327	118928651	1	118806369	118807222	Distal Intergenic	Distal Intergenic
NM_008002	Fgf10	1156	1850	9.34	8.97	9.63	-0.66	0.00301	0.0252	fibroblast growth factor 10 [Source:MGI Symbol;Acc:MGI:1099809]	13	118806327	118928651	1	118807483	118808177	Distal Intergenic	Distal Intergenic
NM_008008	Fgf7	332	1234	10.44	10.62	10.23	0.39	0.00513	0.0394	fibroblast growth factor 7 [Source:MGI Symbol;Acc:MGI:95521]	2	125876578	125933105	1	125876910	125877812	Intron (ENSMUST00000028636.12/69976, intron 1 of 9)	Intron
NM_008013	Fgl2	84	1405	8.98	7.79	9.63	-1.84	9.38e-26	6.68e-24	fibrinogen-like protein 2 [Source:MGI Symbol;Acc:MGI:103266]	5	21577640	21583372	1	21577724	21579045	Intron (ENSMUST00000051358.10/320118, intron 9 of 19)	Intron
NM_001177871	Filip1l	142	1761	3.06	3.96	0.03	3.93	0.00443	0.035	filamin A interacting protein 1-like [Source:MGI Symbol;Acc:MGI:1925999]	16	57173456	57393489	1	57173598	57175217	Exon (ENSMUST00000180999.1/ENSMUST00000180999.1, exon 4 of 4)	Exon (non-CDS)
NM_201518	Flrt2	1921	2861	9.23	7.96	9.9	-1.93	1.07e-35	1.13e-33	fibronectin leucine rich transmembrane protein 2 [Source:MGI Symbol;Acc:MGI:3603594]	12	95659000	95751989	1	95660921	95661861	Distal Intergenic	Distal Intergenic
NM_201518	Flrt2	428	1722	8.07	6.75	8.75	-2	7.73e-14	3.17e-12	fibronectin leucine rich transmembrane protein 2 [Source:MGI Symbol;Acc:MGI:3603594]	12	95659000	95751989	1	95659428	95660722	Distal Intergenic	Distal Intergenic
NM_172409	Fmnl2	44	421	7.39	6.72	7.84	-1.12	0.000132	0.00173	formin-like 2 [Source:MGI Symbol;Acc:MGI:1918659]	2	52747872	53023816	1	52747916	52748293	Distal Intergenic	Distal Intergenic
NM_008037	Fosl2	921	2104	11.76	11	12.25	-1.25	6.12e-31	5.56e-29	fos-like antigen 2 [Source:MGI Symbol;Acc:MGI:102858]	5	32293145	32315186	1	32294066	32295249	Intron (ENSMUST00000202886.3/665270, intron 17 of 38)	Intron
NM_008021	Foxm1	1779	2655	11.98	11.68	12.22	-0.54	1.21e-06	2.4e-05	forkhead box M1 [Source:MGI Symbol;Acc:MGI:1347487]	6	128339930	128353109	1	128341709	128342585	3' UTR	3′UTR
NM_019739	Foxo1	1293	3031	9.36	9	9.65	-0.65	5.01e-06	9e-05	forkhead box O1 [Source:MGI Symbol;Acc:MGI:1890077]	3	52175757	52260642	1	52177050	52178788	Intron (ENSMUST00000193679.1/ENSMUST00000193679.1, intron 2 of 3)	Intron
NM_019740	Foxo3	1338	2657	10.66	9.93	11.14	-1.22	1.83e-26	1.37e-24	forkhead box O3 [Source:MGI Symbol;Acc:MGI:1890081]	10	42057837	42152751	-1	42150094	42151413	Distal Intergenic	Distal Intergenic
NM_028194	Fryl	9353	10160	9.21	8.58	9.65	-1.07	1.34e-05	0.000225	FRY like transcription coactivator [Source:MGI Symbol;Acc:MGI:1919563]	5	73177330	73413962	-1	73403802	73404609	Distal Intergenic	Distal Intergenic
NM_028194	Fryl	10471	11015	8.27	7.67	8.68	-1.01	1.36e-05	0.000228	FRY like transcription coactivator [Source:MGI Symbol;Acc:MGI:1919563]	5	73177330	73413962	-1	73402947	73403491	Distal Intergenic	Distal Intergenic
NM_001301375	Fst	1299	1667	6.65	1.41	7.63	-6.22	3e-29	2.47e-27	follistatin [Source:MGI Symbol;Acc:MGI:95586]	13	114588826	114595487	-1	114593820	114594188	Intron (ENSMUST00000224961.1/74909, intron 1 of 1)	Intron
NM_008065	Gabpa	1403	1799	9.18	8.86	9.45	-0.59	7.82e-05	0.00107	GA repeat binding protein, alpha [Source:MGI Symbol;Acc:MGI:95610]	16	84631813	84660667	1	84633216	84633612	Distal Intergenic	Distal Intergenic
NM_008655	Gadd45b	789	1240	10.49	10.12	10.78	-0.65	0.000483	0.0053	growth arrest and DNA-damage-inducible 45 beta [Source:MGI Symbol;Acc:MGI:107776]	10	80765907	80768038	1	80766696	80767147	Exon (ENSMUST00000105760.2/ENSMUST00000105760.2, exon 2 of 2)	Exon (non-CDS)
NM_011817	Gadd45g	102	1061	9.81	9.53	10.04	-0.51	2.43e-06	4.54e-05	growth arrest and DNA-damage-inducible 45 gamma [Source:MGI Symbol;Acc:MGI:1346325]	13	52000714	52002504	1	52000816	52001775	Distal Intergenic	Distal Intergenic
NM_008086	Gas1	153	2170	11.15	11.45	10.78	0.67	9.84e-08	2.38e-06	growth arrest specific 1 [Source:MGI Symbol;Acc:MGI:95655]	13	60322219	60325179	-1	60323009	60325026	Distal Intergenic	Distal Intergenic
NM_001039646	Gbp10	1790	2422	6.21	-0.42	7.2	-7.63	4.58e-17	2.35e-15	guanylate-binding protein 10 [Source:MGI Symbol;Acc:MGI:4359647]	5	105363565	105387399	-1	105384977	105385609	Distal Intergenic	Distal Intergenic
NM_010260	Gbp2	85	578	9.23	3.19	10.22	-7.03	0.000371	0.00421	guanylate binding protein 2 [Source:MGI Symbol;Acc:MGI:102772]	3	142326363	142343769	1	142326448	142326941	Intron (ENSMUST00000029941.15/56376, intron 3 of 12)	Intron
NM_010259	Gbp2b	1639	1984	12.52	4.37	13.51	-9.15	1.99e-85	6.25e-83	guanylate binding protein 2b [Source:MGI Symbol;Acc:MGI:95666]	3	142300608	142324940	1	142302247	142302592	Promoter (1-2kb)	Promoter
NM_153564	Gbp5	1729	2204	9.86	1.67	10.85	-9.18	1.76e-24	1.19e-22	guanylate binding protein 5 [Source:MGI Symbol;Acc:MGI:2429943]	3	142199739	142228105	1	142201468	142201943	Distal Intergenic	Distal Intergenic
NM_194336	Gbp6	1466	1818	6.98	-0.42	7.98	-8.4	1.84e-22	1.17e-20	guanylate binding protein 6 [Source:MGI Symbol;Acc:MGI:2140937]	5	105418568	105441564	-1	105439746	105440098	Intron (ENSMUST00000112707.2/433926, intron 1 of 4)	Intron
NM_172777	Gbp9	1317	2541	5.15	2.11	6.06	-3.95	9.64e-06	0.000166	guanylate-binding protein 9 [Source:MGI Symbol;Acc:MGI:3605620]	5	105225496	105287405	-1	105284864	105286088	Intron (ENSMUST00000050011.9/626578, intron 3 of 10)	Intron
NM_172719	Gcn1	8265	8489	7.41	7.05	7.7	-0.64	0.0026	0.0223	GCN1 activator of EIF2AK4 [Source:MGI Symbol;Acc:MGI:2444248]	5	115703313	115760713	1	115711578	115711802	Intron (ENSMUST00000055408.12/75665, intron 2 of 8)	Intron
NM_001166065	Gcnt4	456	1077	7.57	8	6.97	1.02	0.000168	0.00212	glucosaminyl (N-acetyl) transferase 4, core 2 (beta-1,6-N-acetylglucosaminyltransferase) [Source:MGI Symbol;Acc:MGI:2684919]	13	97061197	97087414	1	97061653	97062274	Distal Intergenic	Distal Intergenic
NM_027189	Gemin7	101	737	11.85	11.55	12.09	-0.53	6.32e-09	1.77e-07	gem nuclear organelle associated protein 7 [Source:MGI Symbol;Acc:MGI:1916981]	7	19298871	19311520	-1	19310783	19311419	Promoter (1-2kb)	Promoter
NM_177331	Gen1	1913	2950	8.92	8.67	9.14	-0.47	0.00639	0.047	GEN1, Holliday junction 5' flap endonuclease [Source:MGI Symbol;Acc:MGI:2443149]	12	11288921	11315802	-1	11312852	11313889	Promoter (1-2kb)	Promoter
NM_026637	Ggct	406	804	6.59	5.35	7.24	-1.89	1.08e-05	0.000183	gamma-glutamyl cyclotransferase [Source:MGI Symbol;Acc:MGI:95700]	6	54959565	54969935	-1	54969131	54969529	Intron (ENSMUST00000168172.3/107607, intron 1 of 11)	Intron
NM_174960	Gimap9	1100	1315	6.28	5.57	6.76	-1.19	6.4e-05	0.000905	GTPase, IMAP family member 9 [Source:MGI Symbol;Acc:MGI:3511744]	6	48653063	48656048	1	48654163	48654378	Intron (ENSMUST00000203083.2/243374, intron 4 of 5)	Intron
NM_030198	Gins3	175	2283	10.93	10.75	11.09	-0.34	3.9e-05	0.00059	GINS complex subunit 3 (Psf3 homolog) [Source:MGI Symbol;Acc:MGI:1926083]	8	96360081	96371688	1	96360256	96362364	Exon (ENSMUST00000212446.1/ENSMUST00000212446.1, exon 5 of 5)	Exon (non-CDS)
NM_018771	Gipc1	969	1278	9.69	9.15	10.08	-0.92	2.29e-09	6.64e-08	GIPC PDZ domain containing family, member 1 [Source:MGI Symbol;Acc:MGI:1926252]	8	84379306	84391323	1	84380275	84380584	Exon (ENSMUST00000082458.1/ENSMUST00000082458.1, exon 1 of 1)	Exon (non-CDS)
NM_018771	Gipc1	68	543	7.99	7.41	8.4	-0.99	0.000706	0.00733	GIPC PDZ domain containing family, member 1 [Source:MGI Symbol;Acc:MGI:1926252]	8	84379306	84391323	1	84379374	84379849	Intron (ENSMUST00000238701.1/12286, intron 2 of 48)	Intron
NM_008127	Gjb4	712	1027	7.6	7.94	7.17	0.77	5.76e-05	0.000826	gap junction protein, beta 4 [Source:MGI Symbol;Acc:MGI:95722]	4	127244879	127247874	-1	127246847	127247162	5' UTR	5′UTR
NM_027450	Glipr2	1520	1930	7.51	6.87	7.95	-1.08	0.000783	0.00796	GLI pathogenesis-related 2 [Source:MGI Symbol;Acc:MGI:1917770]	4	43957401	43979118	1	43958921	43959331	Promoter (1-2kb)	Promoter
NM_031184	Glis2	3207	3427	7.45	7.9	6.79	1.12	7.62e-08	1.87e-06	GLIS family zinc finger 2 [Source:MGI Symbol;Acc:MGI:1932535]	16	4412577	4442788	1	4415784	4416004	Intron (ENSMUST00000117801.7/11515, intron 2 of 10)	Intron
NM_031184	Glis2	1452	2179	11.31	11.59	10.97	0.61	7.91e-06	0.000139	GLIS family zinc finger 2 [Source:MGI Symbol;Acc:MGI:1932535]	16	4412577	4442788	1	4414029	4414756	Intron (ENSMUST00000117801.7/11515, intron 2 of 10)	Intron
NM_001045540	Gm12185	324	2958	11.09	0.39	12.09	-11.7	7.52e-81	2.05e-78	predicted gene 12185 [Source:MGI Symbol;Acc:MGI:3652173]	11	48795483	48883053	-1	48880095	48882729	Distal Intergenic	Distal Intergenic
NM_001135115	Gm12250	129	2246	12.34	4.27	13.34	-9.07	4.15e-50	5.78e-48		11	58074623	58080267	1	58074752	58076869	Intron (ENSMUST00000218429.1/ENSMUST00000218429.1, intron 2 of 8)	Intron
NM_001039223	Gm14137	825	1149	6.04	6.47	5.41	1.06	0.00417	0.0331	predicted gene 14137 [Source:MGI Symbol;Acc:MGI:3651144]	2	119004990	119008056	1	119005815	119006139	Distal Intergenic	Distal Intergenic
NM_001034859	Gm4841	31	1361	11.41	0.11	12.41	-12.3	2.9e-65	5.51e-63	predicted gene 4841 [Source:MGI Symbol;Acc:MGI:3643814]	18	60401377	60406344	-1	60404983	60406313	Distal Intergenic	Distal Intergenic
NM_001033767	Gm4951	302	1551	9.34	-0.42	10.34	-10.76	1.28e-37	1.49e-35	predicted gene 4951 [Source:MGI Symbol;Acc:MGI:3644953]	18	60345152	60380892	1	60345454	60346703	Intron (ENSMUST00000238180.1/ENSMUST00000238180.1, intron 1 of 2)	Intron
NM_010302	Gna12	899	1816	12.19	12.05	12.31	-0.27	0.00143	0.0133	guanine nucleotide binding protein, alpha 12 [Source:MGI Symbol;Acc:MGI:95767]	5	140744163	140816186	-1	140814370	140815287	Intron (ENSMUST00000000153.8/14673, intron 1 of 3)	Intron
NM_010303	Gna13	653	1325	10.59	9.91	11.04	-1.13	1.81e-31	1.69e-29	guanine nucleotide binding protein, alpha 13 [Source:MGI Symbol;Acc:MGI:95768]	11	109253657	109292195	1	109254310	109254982	Intron (ENSMUST00000020920.9/19739, intron 9 of 18)	Intron
NM_010312	Gnb2	1278	1480	5.78	-0.42	6.77	-7.2	6.16e-07	1.28e-05	guanine nucleotide binding protein (G protein), beta 2 [Source:MGI Symbol;Acc:MGI:95784]	5	137526389	137531772	-1	137530292	137530494	Promoter (<=1kb)	Promoter
NM_010322	Gnpat	2517	2783	5.35	-0.42	6.34	-6.76	2.29e-11	8.04e-10	glyceronephosphate O-acyltransferase [Source:MGI Symbol;Acc:MGI:1343460]	8	125589772	125616796	1	125592289	125592555	Intron (ENSMUST00000212260.1/75930, intron 2 of 2)	Intron
NM_001159492	Gpatch8	804	1996	8.74	8.52	8.92	-0.4	0.00201	0.0178	G patch domain containing 8 [Source:MGI Symbol;Acc:MGI:1918667]	11	102366741	102447218	-1	102445222	102446414	Intron (ENSMUST00000049057.4/217219, intron 1 of 7)	Intron
NM_029771	Gper1	1468	2463	8.86	9.19	8.44	0.74	5.41e-05	0.00078	G protein-coupled estrogen receptor 1 [Source:MGI Symbol;Acc:MGI:1924104]	5	139408906	139413555	1	139410374	139411369	3' UTR	3′UTR
NM_201367	Gpr176	941	1288	6.49	5.49	7.07	-1.57	0.000425	0.00475	G protein-coupled receptor 176 [Source:MGI Symbol;Acc:MGI:2685858]	2	118107591	118203900	-1	118202612	118202959	Intron (ENSMUST00000231133.1/71313, intron 10 of 11)	Intron
NM_001346709	Gps1	1454	1871	5.08	5.96	2.38	3.58	0.000753	0.00769	G protein pathway suppressor 1 [Source:MGI Symbol;Acc:MGI:2384801]	11	120675098	120679928	1	120676552	120676969	Promoter (<=1kb)	Promoter
NM_001083628	Greb1l	5927	6226	5.81	3.92	6.6	-2.67	5.85e-11	2.01e-09	growth regulation by estrogen in breast cancer-like [Source:MGI Symbol;Acc:MGI:3576497]	18	10325177	10562940	1	10331104	10331403	Intron (ENSMUST00000173356.7/381157, intron 1 of 8)	Intron
NM_011824	Grem1	28	1603	13.77	14.27	13	1.27	1.92e-29	1.63e-27	gremlin 1, DAN family BMP antagonist [Source:MGI Symbol;Acc:MGI:1344337]	2	113576509	113588991	-1	113587388	113588963	Intron (ENSMUST00000099576.8/14260, intron 10 of 18)	Intron
NM_001206367	Gsn	73	301	6.06	6.48	5.46	1.02	0.0052	0.0399	gelsolin [Source:MGI Symbol;Acc:MGI:95851]	2	35146392	35197904	1	35146465	35146693	Promoter (1-2kb)	Promoter
NM_030678	Gys1	2365	2624	6.59	5.87	7.07	-1.2	0.000699	0.00727	glycogen synthase 1, muscle [Source:MGI Symbol;Acc:MGI:101805]	7	45084268	45106043	1	45086633	45086892	Promoter (1-2kb)	Promoter
NM_010436	H2ax	756	1322	12.76	12.58	12.92	-0.34	0.00262	0.0225	H2A.X variant histone [Source:MGI Symbol;Acc:MGI:102688]	9	44245991	44247374	1	44246747	44247313	3' UTR	3′UTR
NM_001143689	H2-Q4	1099	1649	11.55	9.72	12.33	-2.61	9.61e-68	1.94e-65	histocompatibility 2, Q region locus 4 [Source:MGI Symbol;Acc:MGI:95933]	17	35598593	35604266	1	35599692	35600242	Promoter (1-2kb)	Promoter
NM_001143689	H2-Q4	13	508	9.09	7.32	9.86	-2.54	3.36e-14	1.43e-12	histocompatibility 2, Q region locus 4 [Source:MGI Symbol;Acc:MGI:95933]	17	35598593	35604266	1	35598606	35599101	Distal Intergenic	Distal Intergenic
NM_001347382	H2-T22	1212	2350	6.43	5.66	6.94	-1.28	2.29e-05	0.000364	histocompatibility 2, T region locus 22 [Source:MGI Symbol;Acc:MGI:95956]	17	36348020	36353639	-1	36351289	36352427	Distal Intergenic	Distal Intergenic
NM_010398	H2-T23	27	789	8.06	6.17	8.85	-2.67	1.97e-47	2.63e-45	histocompatibility 2, T region locus 23 [Source:MGI Symbol;Acc:MGI:95957]	17	36340665	36343747	-1	36342958	36343720	Distal Intergenic	Distal Intergenic
NM_008207	H2-T24	1519	1976	6.34	3.86	7.21	-3.35	3.84e-14	1.6e-12	histocompatibility 2, T region locus 24 [Source:MGI Symbol;Acc:MGI:95958]	17	36316587	36331452	-1	36329476	36329933	Distal Intergenic	Distal Intergenic
NM_008216	Has2	1393	2577	8.29	7.47	8.8	-1.33	1.66e-13	6.74e-12	hyaluronan synthase 2 [Source:MGI Symbol;Acc:MGI:107821]	15	56529023	56557935	-1	56555358	56556542	Distal Intergenic	Distal Intergenic
NM_008216	Has2	694	1068	6.72	5.86	7.26	-1.4	8.16e-05	0.00112	hyaluronan synthase 2 [Source:MGI Symbol;Acc:MGI:107821]	15	56529023	56557935	-1	56556867	56557241	Distal Intergenic	Distal Intergenic
NM_008224	Hcfc1	6687	6928	8.84	8.34	9.21	-0.87	0.00263	0.0225	host cell factor C1 [Source:MGI Symbol;Acc:MGI:105942]	X	72986398	73009963	-1	73003035	73003276	Intron (ENSMUST00000164800.7/22673, intron 11 of 18)	Intron
NM_008224	Hcfc1	3348	4295	11.6	11.44	11.75	-0.31	0.00572	0.0429	host cell factor C1 [Source:MGI Symbol;Acc:MGI:105942]	X	72986398	73009963	-1	73005668	73006615	Intron (ENSMUST00000164800.7/22673, intron 12 of 18)	Intron
NM_024257	Hdhd3	287	985	7.91	7.6	8.17	-0.57	0.00615	0.0456	haloacid dehalogenase-like hydrolase domain containing 3 [Source:MGI Symbol;Acc:MGI:1919998]	4	62417245	62421704	-1	62420719	62421417	Promoter (1-2kb)	Promoter
NM_177171	Heatr5a	6177	6773	8.03	7.69	8.3	-0.61	0.000292	0.00345	HEAT repeat containing 5A [Source:MGI Symbol;Acc:MGI:2444133]	12	51922654	52018104	-1	52011331	52011927	Distal Intergenic	Distal Intergenic
NM_175256	Heg1	3207	3781	8.87	8.49	9.17	-0.68	1.43e-05	0.000239	heart development protein with EGF-like domains 1 [Source:MGI Symbol;Acc:MGI:1924696]	16	33504740	33591946	1	33507947	33508521	Distal Intergenic	Distal Intergenic
NM_001081107	Helq	338	883	7.35	6.92	7.68	-0.77	0.00172	0.0156	helicase, POLQ-like [Source:MGI Symbol;Acc:MGI:2176740]	5	100910011	100946464	-1	100945581	100946126	Distal Intergenic	Distal Intergenic
NM_183162	Helz2	3560	7062	11.11	9.93	11.75	-1.82	1.48e-80	3.87e-78	helicase with zinc finger 2, transcriptional coactivator [Source:MGI Symbol;Acc:MGI:2385169]	2	180869408	180883820	-1	180876758	180880260	Intron (ENSMUST00000137629.1/ENSMUST00000137629.1, intron 1 of 3)	Intron
NM_183162	Helz2	9122	9414	8.13	6.71	8.83	-2.12	7.57e-33	7.31e-31	helicase with zinc finger 2, transcriptional coactivator [Source:MGI Symbol;Acc:MGI:2385169]	2	180869408	180883820	-1	180874406	180874698	Intron (ENSMUST00000137629.1/ENSMUST00000137629.1, intron 1 of 3)	Intron
NM_183162	Helz2	187	672	6.46	5.23	7.12	-1.89	2.83e-06	5.28e-05	helicase with zinc finger 2, transcriptional coactivator [Source:MGI Symbol;Acc:MGI:2385169]	2	180869408	180883820	-1	180883148	180883633	Intron (ENSMUST00000137629.1/ENSMUST00000137629.1, intron 1 of 3)	Intron
NM_025992	Herc6	26	231	5.69	3.99	6.45	-2.45	2.4e-07	5.44e-06	hect domain and RLD 6 [Source:MGI Symbol;Acc:MGI:1914388]	6	57557985	57641617	1	57558011	57558216	Intron (ENSMUST00000204686.1/67138, intron 3 of 13)	Intron
NM_021555	Hgh1	1250	1869	10.68	10.9	10.42	0.48	0.000451	0.00498	HGH1 homolog [Source:MGI Symbol;Acc:MGI:1930628]	15	76253098	76255637	1	76254348	76254967	Distal Intergenic	Distal Intergenic
NM_007772	Hivep1	7240	8223	9.32	8.94	9.62	-0.68	3.51e-08	8.98e-07	human immunodeficiency virus type I enhancer binding protein 1 [Source:MGI Symbol;Acc:MGI:96100]	13	42205497	42346013	1	42212737	42213720	Distal Intergenic	Distal Intergenic
NM_013820	Hk2	3109	3793	8.82	7.51	9.5	-1.99	6.06e-30	5.21e-28	hexokinase 2 [Source:MGI Symbol;Acc:MGI:1315197]	6	82702006	82751435	-1	82747642	82748326	Intron (ENSMUST00000000642.10/15277, intron 3 of 17)	Intron
NM_013820	Hk2	3985	4207	6.47	4.64	7.25	-2.61	5.65e-15	2.57e-13	hexokinase 2 [Source:MGI Symbol;Acc:MGI:1315197]	6	82702006	82751435	-1	82747228	82747450	Intron (ENSMUST00000000642.10/15277, intron 3 of 17)	Intron
NM_013820	Hk2	27	228	6.35	4.79	7.08	-2.3	1.62e-11	5.76e-10	hexokinase 2 [Source:MGI Symbol;Acc:MGI:1315197]	6	82702006	82751435	-1	82751207	82751408	Intron (ENSMUST00000000642.10/15277, intron 2 of 17)	Intron
NM_013820	Hk2	4385	5194	8.22	7.05	8.86	-1.81	1.9e-09	5.59e-08	hexokinase 2 [Source:MGI Symbol;Acc:MGI:1315197]	6	82702006	82751435	-1	82746241	82747050	Intron (ENSMUST00000000642.10/15277, intron 3 of 17)	Intron
NM_013820	Hk2	1166	1602	5.77	4.09	6.53	-2.43	4.34e-05	0.000642	hexokinase 2 [Source:MGI Symbol;Acc:MGI:1315197]	6	82702006	82751435	-1	82749833	82750269	Intron (ENSMUST00000000642.10/15277, intron 2 of 17)	Intron
NM_025812	Hmg20a	1334	2430	9.93	9.75	10.09	-0.33	0.000901	0.00891	high mobility group 20A [Source:MGI Symbol;Acc:MGI:1914117]	9	56325893	56404220	1	56327227	56328323	Intron (ENSMUST00000061552.14/244895, intron 2 of 6)	Intron
NM_008265	Hoxa4	744	1338	7.62	7.24	7.92	-0.68	0.00304	0.0253	homeobox A4 [Source:MGI Symbol;Acc:MGI:96176]	6	52166651	52168733	-1	52167395	52167989	Exon (ENSMUST00000155922.1/105242657, exon 2 of 3)	Exon (non-CDS)
NM_010461	Hoxb8	1076	1278	6.95	6.37	7.36	-0.98	0.00214	0.0188	homeobox B8 [Source:MGI Symbol;Acc:MGI:96189]	11	96172731	96176141	1	96173807	96174009	Distal Intergenic	Distal Intergenic
NM_010468	Hoxd3	421	833	7.65	6.44	8.29	-1.85	2.63e-14	1.15e-12	homeobox D3 [Source:MGI Symbol;Acc:MGI:96207]	2	74542271	74578786	1	74542692	74543104	Intron (ENSMUST00000111993.8/69605, intron 8 of 13)	Intron
NM_010468	Hoxd3	1474	2121	7.62	6.59	8.22	-1.63	3.22e-08	8.41e-07	homeobox D3 [Source:MGI Symbol;Acc:MGI:96207]	2	74542271	74578786	1	74543745	74544392	Intron (ENSMUST00000111993.8/69605, intron 8 of 13)	Intron
NM_010469	Hoxd4	1228	2145	9.53	8.59	10.09	-1.49	9.74e-29	7.83e-27	homeobox D4 [Source:MGI Symbol;Acc:MGI:96208]	2	74542273	74559504	1	74543501	74544418	Intron (ENSMUST00000111993.8/69605, intron 8 of 13)	Intron
NM_013555	Hoxd9	123	919	7.97	7.27	8.43	-1.16	5.03e-07	1.08e-05	homeobox D9 [Source:MGI Symbol;Acc:MGI:96210]	2	74528071	74530552	1	74528194	74528990	Intron (ENSMUST00000111993.8/69605, intron 12 of 13)	Intron
NM_021429	Hs1bp3	1063	1667	9.43	9.15	9.66	-0.5	0.00107	0.0104	HCLS1 binding protein 3 [Source:MGI Symbol;Acc:MGI:1913224]	12	8363432	8393824	1	8364495	8365099	Distal Intergenic	Distal Intergenic
NM_030704	Hspb8	298	653	9.84	9.35	10.21	-0.86	3.87e-09	1.11e-07	heat shock protein 8 [Source:MGI Symbol;Acc:MGI:2135756]	5	116546550	116560923	-1	116560270	116560625	Intron (ENSMUST00000076124.6/68955, intron 1 of 12)	Intron
NM_019564	Htra1	1332	1943	11.56	11.36	11.74	-0.38	0.00316	0.0262	HtrA serine peptidase 1 [Source:MGI Symbol;Acc:MGI:1929076]	7	130537841	130587390	1	130539173	130539784	Promoter (<=1kb)	Promoter
NM_021523	Huwe1	10097	10877	10.44	10.28	10.59	-0.31	0.00438	0.0346	HECT, UBA and WWE domain containing 1 [Source:MGI Symbol;Acc:MGI:1926884]	X	150583803	150718413	1	150593900	150594680	Promoter (<=1kb)	Promoter
NM_008321	Id3	432	760	9.91	9.5	10.22	-0.73	4.18e-05	0.000625	inhibitor of DNA binding 3 [Source:MGI Symbol;Acc:MGI:96398]	4	135870808	135873066	1	135871240	135871568	Promoter (1-2kb)	Promoter
NM_133662	Ier3	362	1061	11.2	10.78	11.52	-0.74	3.09e-13	1.23e-11	immediate early response 3 [Source:MGI Symbol;Acc:MGI:104814]	17	36132576	36133815	1	36132938	36133637	Distal Intergenic	Distal Intergenic
NM_010500	Ier5	35	1975	11.95	11.71	12.15	-0.44	8.71e-06	0.000151	immediate early response 5 [Source:MGI Symbol;Acc:MGI:1337072]	1	154972107	154975382	-1	154973407	154975347	Distal Intergenic	Distal Intergenic
NM_001302649	Ifi203	916	1767	9.02	4.82	9.98	-5.15	4.18e-05	0.000625	interferon activated gene 203 [Source:MGI Symbol;Acc:MGI:96428]	1	173747973	173770238	-1	173768471	173769322	Distal Intergenic	Distal Intergenic
NM_008331	Ifit1	862	1797	9.52	7.22	10.36	-3.14	8.11e-36	8.77e-34	interferon-induced protein with tetratricopeptide repeats 1 [Source:MGI Symbol;Acc:MGI:99450]	19	34618271	34627409	1	34619133	34620068	Exon (ENSMUST00000087357.4/112419, exon 3 of 3)	Exon (non-CDS)
NM_010501	Ifit3	976	1664	7.95	4.02	8.9	-4.88	2.1e-67	4.12e-65	interferon-induced protein with tetratricopeptide repeats 3 [Source:MGI Symbol;Acc:MGI:1101055]	19	34560931	34566131	1	34561907	34562595	Intron (ENSMUST00000149829.7/15958, intron 1 of 3)	Intron
NM_010501	Ifit3	67	699	3.73	-0.42	4.69	-5.12	6.57e-06	0.000117	interferon-induced protein with tetratricopeptide repeats 3 [Source:MGI Symbol;Acc:MGI:1101055]	19	34560931	34566131	1	34560998	34561630	Intron (ENSMUST00000149829.7/15958, intron 1 of 3)	Intron
NM_001005858	Ifit3b	1275	1591	5.7	2.11	6.64	-4.53	1.22e-11	4.45e-10	interferon-induced protein with tetratricopeptide repeats 3B [Source:MGI Symbol;Acc:MGI:3698419]	19	34585370	34590801	1	34586645	34586961	Intron (ENSMUST00000102825.3/15959, intron 1 of 1)	Intron
NM_010513	Igf1r	4425	4984	8.46	7.88	8.87	-0.99	4.06e-08	1.03e-06	insulin-like growth factor I receptor [Source:MGI Symbol;Acc:MGI:96433]	7	67602575	67883416	1	67607000	67607559	Promoter (<=1kb)	Promoter
NM_010513	Igf1r	9762	10281	8.1	7.73	8.4	-0.67	0.00162	0.0148	insulin-like growth factor I receptor [Source:MGI Symbol;Acc:MGI:96433]	7	67602575	67883416	1	67612337	67612856	Intron (ENSMUST00000053950.9/67867, intron 5 of 9)	Intron
NM_010513	Igf1r	799	1225	7.76	7.27	8.13	-0.86	0.00626	0.0463	insulin-like growth factor I receptor [Source:MGI Symbol;Acc:MGI:96433]	7	67602575	67883416	1	67603374	67603800	Intron (ENSMUST00000053950.9/67867, intron 5 of 9)	Intron
NM_018738	Igtp	518	1769	13.36	5.57	14.36	-8.79	0	0	interferon gamma induced GTPase [Source:MGI Symbol;Acc:MGI:107729]	11	58090382	58098417	1	58090900	58092151	Intron (ENSMUST00000218429.1/ENSMUST00000218429.1, intron 1 of 8)	Intron
NM_021792	Iigp1	146	1418	6.12	-0.42	7.12	-7.54	4.51e-12	1.69e-10	interferon inducible GTPase 1 [Source:MGI Symbol;Acc:MGI:1926259]	18	60509099	60525706	1	60509245	60510517	Distal Intergenic	Distal Intergenic
NM_175115	Ikzf5	589	1398	9.77	9.38	10.07	-0.69	1.59e-07	3.71e-06	IKAROS family zinc finger 5 [Source:MGI Symbol;Acc:MGI:1914393]	7	130990381	131012250	-1	131010852	131011661	Intron (ENSMUST00000124096.7/14183, intron 2 of 6)	Intron
NM_133990	Il13ra1	1290	2076	11.69	10.41	12.36	-1.95	9.5e-84	2.71e-81	interleukin 13 receptor, alpha 1 [Source:MGI Symbol;Acc:MGI:105052]	X	35375763	35434912	1	35377053	35377839	Distal Intergenic	Distal Intergenic
NM_134437	Il17rd	1563	3153	9.74	9.11	10.17	-1.06	6.97e-23	4.55e-21	interleukin 17 receptor D [Source:MGI Symbol;Acc:MGI:2159727]	14	26760898	26829243	1	26762461	26764051	Intron (ENSMUST00000022433.11/110083, intron 20 of 73)	Intron
NM_010553	Il18rap	1778	2522	11.14	10.24	11.7	-1.46	2.23e-40	2.74e-38	interleukin 18 receptor accessory protein [Source:MGI Symbol;Acc:MGI:1338888]	1	40554522	40590865	1	40556300	40557044	Distal Intergenic	Distal Intergenic
NM_010560	Il6st	2618	4359	12.34	12.04	12.59	-0.55	5.5e-07	1.17e-05	interleukin 6 signal transducer [Source:MGI Symbol;Acc:MGI:96560]	13	112600604	112646620	1	112603222	112604963	Exon (ENSMUST00000075748.6/13206, exon 17 of 21)	Exon (non-CDS)
NM_001033279	Ilrun	758	1324	9.74	9.43	10	-0.57	0.00406	0.0325	inflammation and lipid regulator with UBA-like and NBR1-like domains [Source:MGI Symbol;Acc:MGI:106281]	17	27970209	28039622	-1	28038298	28038864	Intron (ENSMUST00000114842.8/224650, intron 13 of 24)	Intron
NM_026597	Inka1	394	983	7.08	6.48	7.49	-1.01	0.00156	0.0144	inka box actin regulator 1 [Source:MGI Symbol;Acc:MGI:1915426]	9	107861422	107863078	-1	107862095	107862684	Intron (ENSMUST00000035201.12/19654, intron 1 of 20)	Intron
NM_008384	Inpp1	985	1610	9.45	8.88	9.86	-0.98	9.27e-10	2.83e-08	inositol polyphosphate-1-phosphatase [Source:MGI Symbol;Acc:MGI:104848]	1	52824586	52856847	-1	52855237	52855862	Intron (ENSMUST00000159352.7/227095, intron 2 of 11)	Intron
NM_176921	Insyn1	837	2086	10.66	10.79	10.51	0.28	0.00134	0.0126	inhibitory synaptic factor 1 [Source:MGI Symbol;Acc:MGI:2442108]	9	58395886	58407063	1	58396723	58397972	Distal Intergenic	Distal Intergenic
NM_145540	Ints3	3768	4165	6.06	3.51	6.94	-3.43	0.00221	0.0193	integrator complex subunit 3 [Source:MGI Symbol;Acc:MGI:2140050]	3	90298695	90340929	-1	90336764	90337161	Exon (ENSMUST00000199820.1/ENSMUST00000199820.1, exon 1 of 1)	Exon (non-CDS)
NM_176843	Ints5	51	2383	11.86	11.72	11.98	-0.25	0.000225	0.00273	integrator complex subunit 5 [Source:MGI Symbol;Acc:MGI:1923578]	19	8870369	8875252	1	8870420	8872752	Promoter (<=1kb)	Promoter
NM_013785	Ip6k1	1053	2277	11.33	10.9	11.66	-0.75	3.51e-20	2.06e-18	inositol hexaphosphate kinase 1 [Source:MGI Symbol;Acc:MGI:1351633]	9	107879700	107925981	1	107880753	107881977	Distal Intergenic	Distal Intergenic
NM_013785	Ip6k1	3912	4271	7.06	6.14	7.62	-1.48	0.00241	0.0209	inositol hexaphosphate kinase 1 [Source:MGI Symbol;Acc:MGI:1351633]	9	107879700	107925981	1	107883612	107883971	Distal Intergenic	Distal Intergenic
NM_001164598	Irf2bp2	508	2332	11.64	11.84	11.4	0.44	3.25e-11	1.13e-09	interferon regulatory factor 2 binding protein 2 [Source:MGI Symbol;Acc:MGI:2443921]	8	127315035	127320725	-1	127318393	127320217	Intron (ENSMUST00000162309.7/93742, intron 4 of 24)	Intron
NM_019440	Irgm2	51	1579	12.66	5.81	13.66	-7.85	0	0	immunity-related GTPase family M member 2 [Source:MGI Symbol;Acc:MGI:1926262]	11	58090444	58113608	1	58090495	58092023	Intron (ENSMUST00000218429.1/ENSMUST00000218429.1, intron 1 of 8)	Intron
NM_015783	Isg15	44	618	11.58	9.41	12.41	-3.01	1.31e-155	1.03e-152	ISG15 ubiquitin-like modifier [Source:MGI Symbol;Acc:MGI:1855694]	4	156283912	156285253	-1	156284635	156285209	Distal Intergenic	Distal Intergenic
NM_172584	Itpk1	1025	1493	9.37	8.42	9.94	-1.52	1.17e-07	2.81e-06	inositol 1,3,4-triphosphate 5/6 kinase [Source:MGI Symbol;Acc:MGI:2446159]	12	102534841	102671189	-1	102669696	102670164	Intron (ENSMUST00000046518.11/217837, intron 2 of 9)	Intron
NM_181593	Itpkc	504	1151	7.86	7.39	8.21	-0.81	6.41e-05	0.000905	inositol 1,4,5-trisphosphate 3-kinase C [Source:MGI Symbol;Acc:MGI:2442554]	7	26906597	26928086	-1	26926935	26927582	Intron (ENSMUST00000206638.1/ENSMUST00000206638.1, intron 2 of 8)	Intron
NM_181593	Itpkc	2538	3112	7.74	7.16	8.16	-0.99	7.43e-05	0.00103	inositol 1,4,5-trisphosphate 3-kinase C [Source:MGI Symbol;Acc:MGI:2442554]	7	26906597	26928086	-1	26924974	26925548	Intron (ENSMUST00000206638.1/ENSMUST00000206638.1, intron 2 of 8)	Intron
NM_080558	Itprid2	1942	2856	9.92	9.51	10.24	-0.73	4.61e-10	1.43e-08	ITPR interacting domain containing 2 [Source:MGI Symbol;Acc:MGI:1917849]	2	79465696	79503310	1	79467638	79468552	Distal Intergenic	Distal Intergenic
NM_080558	Itprid2	803	1497	9.06	8.83	9.25	-0.43	0.0017	0.0155	ITPR interacting domain containing 2 [Source:MGI Symbol;Acc:MGI:1917849]	2	79465696	79503310	1	79466499	79467193	Distal Intergenic	Distal Intergenic
NM_001081963	Jcad	2319	4228	10.65	10.01	11.1	-1.09	2.56e-14	1.13e-12	junctional cadherin 5 associated [Source:MGI Symbol;Acc:MGI:2685174]	18	4634878	4682869	1	4637197	4639106	Intron (ENSMUST00000234494.1/240185, intron 1 of 1)	Intron
NM_001081963	Jcad	107	1193	8.9	8.15	9.38	-1.23	2.44e-12	9.33e-11	junctional cadherin 5 associated [Source:MGI Symbol;Acc:MGI:2685174]	18	4634878	4682869	1	4634985	4636071	Promoter (<=1kb)	Promoter
NM_001081963	Jcad	1538	1808	7.57	6.9	8.03	-1.13	0.00017	0.00213	junctional cadherin 5 associated [Source:MGI Symbol;Acc:MGI:2685174]	18	4634878	4682869	1	4636416	4636686	Promoter (1-2kb)	Promoter
NM_008258	Jpt1	748	1371	10.65	10.38	10.88	-0.5	2.86e-06	5.32e-05	Jupiter microtubule associated homolog 1 [Source:MGI Symbol;Acc:MGI:1096361]	11	115388179	115405213	-1	115403842	115404465	Promoter (<=1kb)	Promoter
NM_010591	Jun	42	2487	12.72	12.3	13.05	-0.76	2.7e-07	6.07e-06	jun proto-oncogene [Source:MGI Symbol;Acc:MGI:96646]	4	94937271	94940459	-1	94937972	94940417	Distal Intergenic	Distal Intergenic
NM_008416	Junb	1226	1715	12.03	11.56	12.39	-0.83	3.79e-14	1.6e-12	jun B proto-oncogene [Source:MGI Symbol;Acc:MGI:96647]	8	85701113	85705347	-1	85703632	85704121	Distal Intergenic	Distal Intergenic
NM_008416	Junb	76	973	11.75	11.13	12.18	-1.05	1.55e-09	4.62e-08	jun B proto-oncogene [Source:MGI Symbol;Acc:MGI:96647]	8	85701113	85705347	-1	85704374	85705271	Distal Intergenic	Distal Intergenic
NM_027008	Kctd5	887	1465	10.84	10.64	11.01	-0.37	0.00202	0.0179	potassium channel tetramerisation domain containing 5 [Source:MGI Symbol;Acc:MGI:1916509]	17	24266708	24292459	-1	24290994	24291572	Exon (ENSMUST00000121226.7/381072, exon 19 of 31)	Exon (non-CDS)
NM_134090	Kdelr3	781	1288	9.32	8.94	9.62	-0.68	0.00089	0.00884	KDEL (Lys-Asp-Glu-Leu) endoplasmic reticulum protein retention receptor 3 [Source:MGI Symbol;Acc:MGI:2145953]	15	79400612	79411940	1	79401393	79401900	Promoter (1-2kb)	Promoter
NM_001001984	Kdm2a	1968	2248	8.75	8.49	8.97	-0.48	0.00199	0.0177	lysine (K)-specific demethylase 2A [Source:MGI Symbol;Acc:MGI:1354736]	19	4364447	4448313	-1	4446065	4446345	Promoter (<=1kb)	Promoter
NM_001081256	Kdm3b	1520	2567	8.21	7.72	8.58	-0.86	5.51e-07	1.17e-05	KDM3B lysine (K)-specific demethylase 3B [Source:MGI Symbol;Acc:MGI:1923356]	18	34910100	34971713	1	34911620	34912667	Intron (ENSMUST00000025218.7/225363, intron 4 of 10)	Intron
NM_010613	Khsrp	2133	2605	10.5	10.31	10.66	-0.35	0.000197	0.00244	KH-type splicing regulatory protein [Source:MGI Symbol;Acc:MGI:1336214]	17	57328051	57338522	-1	57335917	57336389	Distal Intergenic	Distal Intergenic
NM_001081378	Kidins220	4801	5844	8.74	8.43	8.98	-0.55	0.000426	0.00475	kinase D-interacting substrate 220 [Source:MGI Symbol;Acc:MGI:1924730]	12	25024924	25113151	1	25029725	25030768	Intron (ENSMUST00000066652.6/77480, intron 22 of 31)	Intron
NM_024241	Kif24	3125	3763	7.38	6.93	7.73	-0.8	0.00162	0.0148	kinesin family member 24 [Source:MGI Symbol;Acc:MGI:1918345]	4	41390745	41464887	-1	41461124	41461762	Exon (ENSMUST00000133497.1/109242, exon 3 of 4)	Exon (non-CDS)
NM_008444	Kif3b	781	1509	8.9	8.69	9.08	-0.39	0.00219	0.0191	kinesin family member 3B [Source:MGI Symbol;Acc:MGI:107688]	2	153133333	153175310	1	153134114	153134842	Exon (ENSMUST00000189688.1/15162, exon 7 of 13)	Exon (non-CDS)
NM_008445	Kif3c	317	2204	9.21	8.87	9.49	-0.62	6.07e-08	1.5e-06	kinesin family member 3C [Source:MGI Symbol;Acc:MGI:107979]	12	3415132	3456494	1	3415449	3417336	Intron (ENSMUST00000168012.2/100043040, intron 1 of 2)	Intron
NM_008445	Kif3c	3633	3942	7.07	6.63	7.41	-0.78	0.000895	0.00888	kinesin family member 3C [Source:MGI Symbol;Acc:MGI:107979]	12	3415132	3456494	1	3418765	3419074	Intron (ENSMUST00000168012.2/100043040, intron 1 of 2)	Intron
NM_008453	Klf3	1141	2208	9.15	8.87	9.39	-0.52	4.63e-05	0.00068	Kruppel-like factor 3 (basic) [Source:MGI Symbol;Acc:MGI:1342773]	5	64960731	64990244	1	64961872	64962939	Promoter (1-2kb)	Promoter
NM_011803	Klf6	127	835	9.92	9.63	10.16	-0.53	0.000693	0.00722	Kruppel-like factor 6 [Source:MGI Symbol;Acc:MGI:1346318]	13	5911481	5920393	1	5911608	5912316	Intron (ENSMUST00000221487.1/ENSMUST00000221487.1, intron 1 of 1)	Intron
NM_144810	Klhdc8a	1475	2041	8.71	9.1	8.17	0.93	1.75e-05	0.000287	kelch domain containing 8A [Source:MGI Symbol;Acc:MGI:2442630]	1	132226364	132235095	1	132227839	132228405	Promoter (<=1kb)	Promoter
NM_144810	Klhdc8a	224	928	8.85	9.21	8.38	0.83	0.000436	0.00485	kelch domain containing 8A [Source:MGI Symbol;Acc:MGI:2442630]	1	132226364	132235095	1	132226588	132227292	Promoter (<=1kb)	Promoter
NM_001033352	Klhl21	931	2494	9.37	9.63	9.06	0.57	3.26e-08	8.44e-07	kelch-like 21 [Source:MGI Symbol;Acc:MGI:1919288]	4	152093260	152102137	1	152094191	152095754	Promoter (<=1kb)	Promoter
NM_182782	Klhl25	1062	2011	5.37	4.45	5.93	-1.48	0.00285	0.024	kelch-like 25 [Source:MGI Symbol;Acc:MGI:2668031]	7	75498058	75523879	1	75499120	75500069	Intron (ENSMUST00000166315.6/75547, intron 1 of 36)	Intron
NM_026984	Kmt2e	4855	5294	8.48	7.88	8.91	-1.03	1.01e-05	0.000172	lysine (K)-specific methyltransferase 2E [Source:MGI Symbol;Acc:MGI:1924825]	5	23639439	23709233	1	23644294	23644733	Intron (ENSMUST00000196929.4/20817, intron 2 of 14)	Intron
NM_026412	Knstrn	931	1479	10.61	10.36	10.82	-0.46	4.5e-05	0.000664	kinetochore-localized astrin/SPAG5 binding [Source:MGI Symbol;Acc:MGI:1289298]	2	118644484	118684438	1	118645415	118645963	Distal Intergenic	Distal Intergenic
NM_008466	Kpna3	1779	2130	9.49	9.24	9.71	-0.48	0.00545	0.0415	karyopherin (importin) alpha 3 [Source:MGI Symbol;Acc:MGI:1100863]	14	61602660	61677323	-1	61675193	61675544	Intron (ENSMUST00000182768.7/668253, intron 1 of 4)	Intron
NM_032396	Kremen1	3669	4668	9.38	9.18	9.56	-0.38	0.00013	0.0017	kringle containing transmembrane protein 1 [Source:MGI Symbol;Acc:MGI:1933988]	11	5141552	5211558	-1	5206890	5207889	3' UTR	3′UTR
NM_029571	Kti12	16	1415	10.78	10.92	10.62	0.3	2.8e-05	0.000432	KTI12 homolog, chromatin associated [Source:MGI Symbol;Acc:MGI:1923547]	4	108704982	108706610	1	108704998	108706397	Intron (ENSMUST00000106658.7/230597, intron 4 of 17)	Intron
NM_025605	Lamtor1	662	936	6.07	3.96	6.89	-2.94	0.00219	0.0191	late endosomal/lysosomal adaptor, MAPK and MTOR activator 1 [Source:MGI Symbol;Acc:MGI:1913758]	7	101555111	101575882	1	101555773	101556047	5' UTR	5′UTR
NM_028451	Larp1	3793	3959	6.54	-0.42	7.54	-7.96	4.68e-19	2.62e-17	La ribonucleoprotein domain family, member 1 [Source:MGI Symbol;Acc:MGI:1890165]	11	57899890	57952860	1	57903683	57903849	Distal Intergenic	Distal Intergenic
NM_028451	Larp1	4140	4680	11.97	11.76	12.15	-0.39	2.06e-05	0.000329	La ribonucleoprotein domain family, member 1 [Source:MGI Symbol;Acc:MGI:1890165]	11	57899890	57952860	1	57904030	57904570	Distal Intergenic	Distal Intergenic
NM_015771	Lats2	2241	2770	9.1	8.72	9.4	-0.68	4.48e-07	9.73e-06	large tumor suppressor 2 [Source:MGI Symbol;Acc:MGI:1354386]	14	57927119	57995845	-1	57993075	57993604	Intron (ENSMUST00000022543.9/68514, intron 1 of 11)	Intron
NM_015771	Lats2	3195	3982	9.41	9.09	9.67	-0.58	0.00026	0.00312	large tumor suppressor 2 [Source:MGI Symbol;Acc:MGI:1354386]	14	57927119	57995845	-1	57991863	57992650	Intron (ENSMUST00000022543.9/68514, intron 1 of 11)	Intron
NM_029999	Lbh	952	1165	7.33	7.77	6.7	1.07	3.13e-05	0.000479	limb-bud and heart [Source:MGI Symbol;Acc:MGI:1925139]	17	73225300	73248942	1	73226252	73226465	Intron (ENSMUST00000067545.7/225010, intron 5 of 5)	Intron
NM_029999	Lbh	468	648	7.11	7.48	6.61	0.87	0.00235	0.0204	limb-bud and heart [Source:MGI Symbol;Acc:MGI:1925139]	17	73225300	73248942	1	73225768	73225948	Intron (ENSMUST00000067545.7/225010, intron 5 of 5)	Intron
NM_172154	Lcor	3288	4231	8.27	7.97	8.51	-0.55	0.00638	0.047	ligand dependent nuclear receptor corepressor [Source:MGI Symbol;Acc:MGI:2443930]	19	41471076	41574975	1	41474364	41475307	Distal Intergenic	Distal Intergenic
NM_172736	Leng8	4336	4619	9.23	8.79	9.56	-0.77	0.000259	0.00311	leukocyte receptor cluster (LRC) member 8 [Source:MGI Symbol;Acc:MGI:2142195]	7	4140038	4151176	1	4144374	4144657	Promoter (<=1kb)	Promoter
NM_026609	Leprotl1	314	735	9.56	9.36	9.73	-0.37	0.000411	0.00461	leptin receptor overlapping transcript-like 1 [Source:MGI Symbol;Acc:MGI:1915442]	8	34602726	34614187	-1	34613452	34613873	Intron (ENSMUST00000211296.1/ENSMUST00000211296.1, intron 2 of 2)	Intron
NM_011150	Lgals3bp	1474	2149	10.22	7.89	11.07	-3.18	5.28e-130	3.31e-127	lectin, galactoside-binding, soluble, 3 binding protein [Source:MGI Symbol;Acc:MGI:99554]	11	118283577	118292918	-1	118290769	118291444	Promoter (1-2kb)	Promoter
NM_011150	Lgals3bp	768	1133	10.64	8.86	11.41	-2.56	4.48e-74	1e-71	lectin, galactoside-binding, soluble, 3 binding protein [Source:MGI Symbol;Acc:MGI:99554]	11	118283577	118292918	-1	118291785	118292150	Promoter (1-2kb)	Promoter
NM_011150	Lgals3bp	95	494	6.97	6.12	7.5	-1.38	0.00523	0.04	lectin, galactoside-binding, soluble, 3 binding protein [Source:MGI Symbol;Acc:MGI:99554]	11	118283577	118292918	-1	118292424	118292823	Distal Intergenic	Distal Intergenic
NM_175386	Lhfp	39	1014	11.5	11.19	11.76	-0.57	1.33e-09	4e-08	lipoma HMGIC fusion partner [Source:MGI Symbol;Acc:MGI:1920048]	3	52948949	53169100	1	52948988	52949963	Distal Intergenic	Distal Intergenic
NM_019980	Litaf	615	992	10.97	9.95	11.56	-1.61	3.5e-14	1.48e-12	LPS-induced TN factor [Source:MGI Symbol;Acc:MGI:1929512]	16	10777139	10884021	-1	10883029	10883406	Intron (ENSMUST00000181721.1/223970, intron 1 of 5)	Intron
NM_001081109	Lmtk2	3153	4137	8.42	8.12	8.67	-0.55	0.00112	0.0108	lemur tyrosine kinase 2 [Source:MGI Symbol;Acc:MGI:3036247]	5	144037254	144125022	1	144040407	144041391	Distal Intergenic	Distal Intergenic
NM_172827	Lnpep	267	717	8.77	8.48	9.01	-0.53	0.000315	0.00365	leucyl/cystinyl aminopeptidase [Source:MGI Symbol;Acc:MGI:2387123]	17	17741672	17845312	-1	17844595	17845045	Intron (ENSMUST00000003762.7/15116, intron 4 of 4)	Intron
NM_010729	Loxl1	25	1232	12.52	12.26	12.74	-0.48	9.93e-07	2.02e-05	lysyl oxidase-like 1 [Source:MGI Symbol;Acc:MGI:106096]	9	58195021	58220469	-1	58219237	58220444	Promoter (1-2kb)	Promoter
NM_013586	Loxl3	2374	3116	8.8	8.44	9.09	-0.66	0.00544	0.0415	lysyl oxidase-like 3 [Source:MGI Symbol;Acc:MGI:1337004]	6	83011154	83029543	1	83013528	83014270	Intron (ENSMUST00000113980.3/110958, intron 7 of 9)	Intron
NM_175478	Lrfn3	1209	1711	7.49	7.14	7.78	-0.64	0.0013	0.0123	leucine rich repeat and fibronectin type III domain containing 3 [Source:MGI Symbol;Acc:MGI:2442512]	7	30054914	30062197	-1	30060486	30060988	Promoter (<=1kb)	Promoter
NM_022993	Lrp10	912	1865	11.63	11.42	11.81	-0.39	2.9e-07	6.49e-06	low-density lipoprotein receptor-related protein 10 [Source:MGI Symbol;Acc:MGI:1929480]	14	54701594	54708954	1	54702506	54703459	Distal Intergenic	Distal Intergenic
NM_022993	Lrp10	2292	2941	9.35	8.94	9.66	-0.71	0.000728	0.00748	low-density lipoprotein receptor-related protein 10 [Source:MGI Symbol;Acc:MGI:1929480]	14	54701594	54708954	1	54703886	54704535	Distal Intergenic	Distal Intergenic
NM_008513	Lrp5	140	621	8.36	7.94	8.68	-0.74	0.00111	0.0107	low density lipoprotein receptor-related protein 5 [Source:MGI Symbol;Acc:MGI:1278315]	19	3634828	3736564	-1	3735943	3736424	Distal Intergenic	Distal Intergenic
NM_153542	Lrrc20	944	1707	9.12	8.83	9.36	-0.53	0.000125	0.00165	leucine rich repeat containing 20 [Source:MGI Symbol;Acc:MGI:2387182]	10	61311580	61418570	1	61312524	61313287	Distal Intergenic	Distal Intergenic
NM_177093	Lrrc58	1009	2061	9.68	9.87	9.46	0.41	0.00149	0.0138	leucine rich repeat containing 58 [Source:MGI Symbol;Acc:MGI:2443542]	16	37688751	37709220	1	37689760	37690812	Distal Intergenic	Distal Intergenic
NM_001033550	Lrrc8b	2486	3028	9.19	8.9	9.42	-0.52	0.00285	0.024	leucine rich repeat containing 8 family, member B [Source:MGI Symbol;Acc:MGI:2141353]	5	105563641	105637940	1	105566127	105566669	Intron (ENSMUST00000067924.12/100604, intron 2 of 3)	Intron
NM_133897	Lrrc8c	2036	2723	9.64	9.25	9.95	-0.7	1.4e-06	2.74e-05	leucine rich repeat containing 8 family, member C [Source:MGI Symbol;Acc:MGI:2140839]	5	105667254	105760884	1	105669290	105669977	Distal Intergenic	Distal Intergenic
NM_133897	Lrrc8c	1046	1604	7.9	7.59	8.15	-0.56	0.00363	0.0295	leucine rich repeat containing 8 family, member C [Source:MGI Symbol;Acc:MGI:2140839]	5	105667254	105760884	1	105668300	105668858	Distal Intergenic	Distal Intergenic
NM_001111311	Lrrfip1	95	2669	11.49	11.8	11.1	0.7	8.58e-05	0.00117	leucine rich repeat (in FLII) interacting protein 1 [Source:MGI Symbol;Acc:MGI:1342770]	1	90926459	91056666	1	90926554	90929128	Promoter (<=1kb)	Promoter
NM_146191	Lrrk1	5359	6088	9.18	8.83	9.46	-0.63	0.000207	0.00254	leucine-rich repeat kinase 1 [Source:MGI Symbol;Acc:MGI:2142227]	7	65876660	66038098	-1	66032010	66032739	Intron (ENSMUST00000055576.11/18553, intron 16 of 21)	Intron
NM_010736	Ltbr	1266	2041	12.29	11.91	12.6	-0.7	1.43e-14	6.44e-13	lymphotoxin B receptor [Source:MGI Symbol;Acc:MGI:104875]	6	125283534	125290848	-1	125288807	125289582	Distal Intergenic	Distal Intergenic
NM_026821	Lurap1l	15	1432	10.71	10.97	10.38	0.59	1.73e-06	3.33e-05	leucine rich adaptor protein 1-like [Source:MGI Symbol;Acc:MGI:106510]	4	80828883	80873865	1	80828898	80830315	Distal Intergenic	Distal Intergenic
NM_010757	Mafk	59	1857	9.22	8.79	9.54	-0.75	2.61e-05	0.000406	v-maf musculoaponeurotic fibrosarcoma oncogene family, protein K (avian) [Source:MGI Symbol;Acc:MGI:99951]	5	139777268	139788408	1	139777327	139779125	Promoter (1-2kb)	Promoter
NM_053201	Magee1	1443	2246	9.15	8.87	9.38	-0.51	9.66e-05	0.0013	MAGE family member E1 [Source:MGI Symbol;Acc:MGI:2148149]	X	104163984	104167533	1	104165427	104166230	Intron (ENSMUST00000118314.7/245555, intron 1 of 2)	Intron
NM_053201	Magee1	697	1219	8.25	7.95	8.5	-0.56	0.00108	0.0105	MAGE family member E1 [Source:MGI Symbol;Acc:MGI:2148149]	X	104163984	104167533	1	104164681	104165203	Intron (ENSMUST00000118314.7/245555, intron 1 of 2)	Intron
NM_026453	Mak16	1435	1802	10.6	10.79	10.38	0.41	0.00494	0.0384	MAK16 homolog [Source:MGI Symbol;Acc:MGI:1915170]	8	31649491	31658792	-1	31656990	31657357	Intron (ENSMUST00000210303.1/ENSMUST00000210303.1, intron 2 of 4)	Intron
NM_175334	Maml1	2382	3556	9.26	8.99	9.49	-0.5	0.000166	0.00211	mastermind like transcriptional coactivator 1 [Source:MGI Symbol;Acc:MGI:1890504]	11	50146461	50183138	-1	50179582	50180756	Intron (ENSMUST00000020647.9/68067, intron 2 of 6)	Intron
NM_207237	Man1c1	597	1176	7.04	6.33	7.51	-1.18	0.000341	0.00393	mannosidase, alpha, class 1C, member 1 [Source:MGI Symbol;Acc:MGI:2446214]	4	134289001	134431601	-1	134430425	134431004	Distal Intergenic	Distal Intergenic
NM_172903	Man2a2	3817	4263	8.95	8.57	9.25	-0.68	7.04e-06	0.000125	mannosidase 2, alpha 2 [Source:MGI Symbol;Acc:MGI:2150656]	7	79998845	80021123	-1	80016860	80017306	Distal Intergenic	Distal Intergenic
NM_172903	Man2a2	4980	5520	7.29	6.73	7.69	-0.96	0.00142	0.0133	mannosidase 2, alpha 2 [Source:MGI Symbol;Acc:MGI:2150656]	7	79998845	80021123	-1	80015603	80016143	Distal Intergenic	Distal Intergenic
NM_027288	Manba	2558	3123	8.43	8.08	8.71	-0.63	0.000278	0.00329	mannosidase, beta A, lysosomal [Source:MGI Symbol;Acc:MGI:88175]	3	135191372	135277165	1	135193930	135194495	Distal Intergenic	Distal Intergenic
NM_029103	Manf	270	716	10.01	9.61	10.33	-0.72	1.5e-07	3.51e-06	mesencephalic astrocyte-derived neurotrophic factor [Source:MGI Symbol;Acc:MGI:1922090]	9	106715511	106769178	-1	106768462	106768908	Intron (ENSMUST00000046502.6/81000, intron 1 of 21)	Intron
NM_173013	Map1s	456	2596	10.82	10.61	11	-0.39	9.31e-05	0.00126	microtubule-associated protein 1S [Source:MGI Symbol;Acc:MGI:2443304]	8	71358576	71370173	1	71359032	71361172	3' UTR	3′UTR
NM_001290528	Map3k10	448	1298	8.94	8.73	9.11	-0.38	0.0016	0.0147	mitogen-activated protein kinase kinase kinase 10 [Source:MGI Symbol;Acc:MGI:1346879]	7	27355800	27374023	-1	27372725	27373575	Intron (ENSMUST00000108362.7/80297, intron 4 of 17)	Intron
NM_022012	Map3k11	3038	3725	10.5	10.29	10.68	-0.39	0.00174	0.0157	mitogen-activated protein kinase kinase kinase 11 [Source:MGI Symbol;Acc:MGI:1346880]	19	5738770	5752893	1	5741808	5742495	Promoter (<=1kb)	Promoter
NM_016896	Map3k14	3453	4135	8.93	9.14	8.68	0.46	0.00578	0.0432	mitogen-activated protein kinase kinase kinase 14 [Source:MGI Symbol;Acc:MGI:1858204]	11	103110588	103158298	-1	103154163	103154845	Distal Intergenic	Distal Intergenic
NM_001033262	Marchf9	1124	1971	9.25	8.69	9.65	-0.96	7.72e-11	2.6e-09	membrane associated ring-CH-type finger 9 [Source:MGI Symbol;Acc:MGI:2446144]	10	126890880	126896053	-1	126894082	126894929	Exon (ENSMUST00000026504.12/68876, exon 4 of 6)	Exon (non-CDS)
NM_001359083	Masp1	1782	2564	8.67	8.94	8.35	0.6	7.64e-06	0.000135	mannan-binding lectin serine peptidase 1 [Source:MGI Symbol;Acc:MGI:88492]	16	23268167	23339565	-1	23337001	23337783	Intron (ENSMUST00000023601.13/20440, intron 5 of 7)	Intron
NM_175171	Mast4	7224	8417	9.96	10.23	9.62	0.6	0.000114	0.00151	microtubule associated serine/threonine kinase family member 4 [Source:MGI Symbol;Acc:MGI:1918885]	13	102868994	103471005	-1	103462588	103463781	Distal Intergenic	Distal Intergenic
NM_001030014	Mcat	794	1799	10.33	10.2	10.46	-0.26	0.00613	0.0455	malonyl CoA:ACP acyltransferase (mitochondrial) [Source:MGI Symbol;Acc:MGI:2388651]	15	83430998	83447988	-1	83446189	83447194	Intron (ENSMUST00000171436.7/23970, intron 1 of 10)	Intron
NM_001010833	Mdc1	942	1564	8.79	8.46	9.06	-0.61	5.4e-05	0.00078	mediator of DNA damage checkpoint 1 [Source:MGI Symbol;Acc:MGI:3525201]	17	36152407	36170562	1	36153349	36153971	Promoter (<=1kb)	Promoter
NM_001081392	Mdn1	12931	13241	6.86	7.26	6.3	0.96	0.00069	0.00722	midasin AAA ATPase 1 [Source:MGI Symbol;Acc:MGI:1926159]	4	32657119	32775217	1	32670050	32670360	Promoter (1-2kb)	Promoter
NM_026042	Med29	420	667	8.28	7.82	8.63	-0.81	1.3e-07	3.07e-06	mediator complex subunit 29 [Source:MGI Symbol;Acc:MGI:1914474]	7	28085571	28092133	-1	28091466	28091713	Exon (ENSMUST00000138392.7/215384, exon 7 of 20)	Exon (non-CDS)
NM_001001979	Megf10	3977	4378	6.51	7.26	4.89	2.36	1.29e-07	3.07e-06	multiple EGF-like-domains 10 [Source:MGI Symbol;Acc:MGI:2685177]	18	57266162	57430539	1	57270139	57270540	Intron (ENSMUST00000075770.12/70417, intron 13 of 24)	Intron
NM_008591	Met	462	1446	10.31	10.06	10.53	-0.46	0.00322	0.0266	met proto-oncogene [Source:MGI Symbol;Acc:MGI:96969]	6	17463799	17573979	1	17464261	17465245	Promoter (<=1kb)	Promoter
NM_008591	Met	4395	4796	8.9	8.65	9.1	-0.45	0.00674	0.0493	met proto-oncogene [Source:MGI Symbol;Acc:MGI:96969]	6	17463799	17573979	1	17468194	17468595	Intron (ENSMUST00000115443.7/17295, intron 1 of 21)	Intron
NM_144797	Metrnl	10	1315	11.92	12.08	11.74	0.33	2.06e-07	4.7e-06	meteorin, glial cell differentiation regulator-like [Source:MGI Symbol;Acc:MGI:2384806]	11	121592370	121607132	1	121592380	121593685	Exon (ENSMUST00000103013.9/108903, exon 26 of 39)	Exon (non-CDS)
NM_021554	Mettl9	1133	1454	9.16	8.84	9.42	-0.58	7.21e-05	0.001	methyltransferase like 9 [Source:MGI Symbol;Acc:MGI:1914862]	7	120633668	120677552	1	120634801	120635122	Promoter (<=1kb)	Promoter
NM_028657	Mfsd12	1529	2092	7.96	7.65	8.22	-0.57	0.000509	0.00555	major facilitator superfamily domain containing 12 [Source:MGI Symbol;Acc:MGI:3604804]	10	81193325	81202059	1	81194854	81195417	Promoter (<=1kb)	Promoter
NM_134100	Mfsd5	116	1716	13.09	12.89	13.27	-0.37	0.000135	0.00176	major facilitator superfamily domain containing 5 [Source:MGI Symbol;Acc:MGI:2145901]	15	102187889	102190189	1	102188005	102189605	Promoter (<=1kb)	Promoter
NM_013720	Mga	4981	5250	6.29	5.07	6.95	-1.88	0.000656	0.00689	MAX gene associated [Source:MGI Symbol;Acc:MGI:1352483]	2	119727709	119800062	1	119732690	119732959	3' UTR	3′UTR
NM_174850	Micall2	929	1633	10.23	10.01	10.42	-0.41	2.06e-06	3.91e-05	MICAL-like 2 [Source:MGI Symbol;Acc:MGI:2444818]	5	139692451	139722091	-1	139720458	139721162	Intron (ENSMUST00000170773.5/231830, intron 2 of 16)	Intron
NM_026524	Mid1ip1	346	1225	2.92	3.86	-0.57	4.43	0.00222	0.0194	Mid1 interacting protein 1 (gastrulation specific G12-like (zebrafish)) [Source:MGI Symbol;Acc:MGI:1915291]	X	10581252	10585929	1	10581598	10582477	Exon (ENSMUST00000076354.12/21912, exon 3 of 8)	Exon (non-CDS)
NM_026913	Mitd1	889	1172	7.34	5.39	8.14	-2.74	3.57e-23	2.35e-21	MIT, microtubule interacting and transport, domain containing 1 [Source:MGI Symbol;Acc:MGI:1916278]	1	37913882	37929492	-1	37928320	37928603	Distal Intergenic	Distal Intergenic
NM_027326	Mllt3	819	1281	8.33	7.42	8.88	-1.46	4.21e-12	1.59e-10	myeloid/lymphoid or mixed-lineage leukemia; translocated to, 3 [Source:MGI Symbol;Acc:MGI:1917372]	4	87688162	87951601	-1	87950320	87950782	Intron (ENSMUST00000078090.11/70122, intron 2 of 10)	Intron
NM_139311	Mllt6	3374	4018	8.4	7.96	8.74	-0.78	0.000438	0.00485	myeloid/lymphoid or mixed-lineage leukemia; translocated to, 6 [Source:MGI Symbol;Acc:MGI:1935145]	11	97554240	97576289	1	97557614	97558258	Intron (ENSMUST00000107596.8/56013, intron 1 of 19)	Intron
NM_175002	Mmgt2	184	719	8.86	8.53	9.13	-0.6	0.000352	0.00404	membrane magnesium transporter 2 [Source:MGI Symbol;Acc:MGI:2448491]	11	62539490	62557180	1	62539674	62540209	Promoter (<=1kb)	Promoter
NM_008608	Mmp14	1721	2368	9.4	9.01	9.7	-0.69	0.000113	0.0015	matrix metallopeptidase 14 (membrane-inserted) [Source:MGI Symbol;Acc:MGI:101900]	14	54669069	54682821	1	54670790	54671437	Intron (ENSMUST00000022793.14/56215, intron 4 of 18)	Intron
NM_013599	Mmp9	2157	2477	8.13	8.44	7.73	0.71	0.00551	0.0417	matrix metallopeptidase 9 [Source:MGI Symbol;Acc:MGI:97011]	2	164782700	164797770	1	164784857	164785177	Promoter (<=1kb)	Promoter
NM_175308	Mob3c	1871	2806	8.59	7.63	9.16	-1.53	6.3e-21	3.73e-19	MOB kinase activator 3C [Source:MGI Symbol;Acc:MGI:2140623]	4	115685289	115693382	1	115687160	115688095	Distal Intergenic	Distal Intergenic
NM_010821	Mpeg1	344	1827	8.32	-0.42	9.32	-9.74	2e-30	1.74e-28	macrophage expressed gene 1 [Source:MGI Symbol;Acc:MGI:1333743]	19	12438143	12442649	1	12438487	12439970	Distal Intergenic	Distal Intergenic
NM_010821	Mpeg1	2440	2699	5.84	0.51	6.83	-6.32	1.26e-16	6.25e-15	macrophage expressed gene 1 [Source:MGI Symbol;Acc:MGI:1333743]	19	12438143	12442649	1	12440583	12440842	Distal Intergenic	Distal Intergenic
NM_010821	Mpeg1	1966	2312	5.88	-0.42	6.87	-7.29	5.35e-14	2.21e-12	macrophage expressed gene 1 [Source:MGI Symbol;Acc:MGI:1333743]	19	12438143	12442649	1	12440109	12440455	Distal Intergenic	Distal Intergenic
NM_010821	Mpeg1	3238	3425	4.77	-0.42	5.75	-6.17	2.37e-09	6.84e-08	macrophage expressed gene 1 [Source:MGI Symbol;Acc:MGI:1333743]	19	12438143	12442649	1	12441381	12441568	Distal Intergenic	Distal Intergenic
NM_026483	Mphosph10	109	611	7.32	7.65	6.88	0.77	0.00523	0.04	M-phase phosphoprotein 10 (U3 small nucleolar ribonucleoprotein) [Source:MGI Symbol;Acc:MGI:1915223]	7	64026275	64042016	-1	64041405	64041907	Distal Intergenic	Distal Intergenic
NM_026510	Mrm2	296	1374	9.4	9.04	9.69	-0.64	5.54e-09	1.56e-07	mitochondrial rRNA methyltransferase 2 [Source:MGI Symbol;Acc:MGI:1915267]	5	140313429	140317653	-1	140316279	140317357	Intron (ENSMUST00000110829.6/17120, intron 1 of 16)	Intron
NM_025436	Msmo1	750	1120	10.42	9.78	10.86	-1.09	1.47e-07	3.46e-06	methylsterol monoxygenase 1 [Source:MGI Symbol;Acc:MGI:1913484]	8	65171173	65186826	-1	65185706	65186076	Distal Intergenic	Distal Intergenic
NM_027930	Mtfr2	679	1015	7.37	6.59	7.87	-1.28	5e-09	1.41e-07	mitochondrial fission regulator 2 [Source:MGI Symbol;Acc:MGI:1919054]	10	20223516	20237050	1	20224195	20224531	Intron (ENSMUST00000020173.15/17761, intron 1 of 17)	Intron
NM_027930	Mtfr2	1222	1784	8.08	7.04	8.67	-1.63	4.81e-06	8.69e-05	mitochondrial fission regulator 2 [Source:MGI Symbol;Acc:MGI:1919054]	10	20223516	20237050	1	20224738	20225300	Intron (ENSMUST00000020173.15/17761, intron 1 of 17)	Intron
NM_013605	Muc1	248	973	6.65	3.9	7.53	-3.64	1.73e-09	5.11e-08	mucin 1, transmembrane [Source:MGI Symbol;Acc:MGI:97231]	3	89136364	89140688	1	89136612	89137337	Promoter (<=1kb)	Promoter
NM_080638	Mvp	607	1199	7.82	7.24	8.23	-0.99	0.00429	0.034	major vault protein [Source:MGI Symbol;Acc:MGI:1925638]	7	126586032	126613793	-1	126612594	126613186	Distal Intergenic	Distal Intergenic
NM_016662	Mxd3	586	951	7.28	6.77	7.65	-0.88	0.000353	0.00404	Max dimerization protein 3 [Source:MGI Symbol;Acc:MGI:104987]	13	55472981	55477636	-1	55476685	55477050	Promoter (1-2kb)	Promoter
NM_010864	Myo5a	6008	6703	10	9.73	10.24	-0.51	0.00141	0.0132	myosin VA [Source:MGI Symbol;Acc:MGI:105976]	9	74978297	75130970	1	74984305	74985000	Intron (ENSMUST00000215370.1/235493, intron 2 of 12)	Intron
NM_030563	N4bp1	2679	3031	9.67	9	10.13	-1.13	2.64e-14	1.15e-12	NEDD4 binding protein 1 [Source:MGI Symbol;Acc:MGI:2136825]	8	87534788	87611886	-1	87608855	87609207	Distal Intergenic	Distal Intergenic
NM_030563	N4bp1	254	1935	11.29	10.87	11.62	-0.76	5.2e-14	2.16e-12	NEDD4 binding protein 1 [Source:MGI Symbol;Acc:MGI:2136825]	8	87534788	87611886	-1	87609951	87611632	Distal Intergenic	Distal Intergenic
NM_028108	Naa50	38	364	4.02	4.91	1.29	3.61	0.00118	0.0113	N(alpha)-acetyltransferase 50, NatE catalytic subunit [Source:MGI Symbol;Acc:MGI:1919367]	16	43960193	43983729	1	43960231	43960557	Intron (ENSMUST00000132859.7/212153, intron 16 of 16)	Intron
NM_173437	Nav1	7902	8829	8.15	8.47	7.73	0.74	0.000832	0.00835	neuron navigator 1 [Source:MGI Symbol;Acc:MGI:2183683]	1	135362318	135615843	-1	135607014	135607941	5' UTR	5′UTR
NM_030087	Ndufv3	89	726	7.9	7.48	8.22	-0.74	0.000536	0.00577	NADH:ubiquinone oxidoreductase core subunit V3 [Source:MGI Symbol;Acc:MGI:1890894]	17	31739089	31750305	1	31739178	31739815	Distal Intergenic	Distal Intergenic
NM_001159724	Nectin2	1249	1991	10.99	10.69	11.24	-0.56	1.16e-07	2.79e-06	nectin cell adhesion molecule 2 [Source:MGI Symbol;Acc:MGI:97822]	7	19450569	19484408	-1	19482417	19483159	Intron (ENSMUST00000137613.8/74463, intron 7 of 11)	Intron
NM_010893	Neu1	1330	1782	8.51	8.14	8.81	-0.67	0.000566	0.00605	neuraminidase 1 [Source:MGI Symbol;Acc:MGI:97305]	17	35150229	35154929	1	35151559	35152011	Promoter (<=1kb)	Promoter
NM_153408	Neurl3	11	1517	10.64	9.23	11.34	-2.11	4.05e-26	2.96e-24	neuralized E3 ubiquitin protein ligase 3 [Source:MGI Symbol;Acc:MGI:2429944]	1	36303678	36313760	-1	36312243	36313749	Exon (ENSMUST00000192874.1/ENSMUST00000192874.1, exon 1 of 1)	Exon (non-CDS)
NM_017373	Nfil3	271	1917	10.63	9.96	11.09	-1.13	8.74e-44	1.12e-41	nuclear factor, interleukin 3, regulated [Source:MGI Symbol;Acc:MGI:109495]	13	53121245	53135109	-1	53133192	53134838	Intron (ENSMUST00000130235.7/26564, intron 2 of 8)	Intron
NM_001290448	Nfx1	2367	2655	7.19	7.54	6.75	0.79	0.00361	0.0295	nuclear transcription factor, X-box binding 1 [Source:MGI Symbol;Acc:MGI:1921414]	4	40970906	41025993	1	40973273	40973561	Intron (ENSMUST00000091614.6/74164, intron 1 of 15)	Intron
NM_013610	Ninj1	475	1119	12.18	11.48	12.65	-1.17	5.28e-50	7.2e-48	ninjurin 1 [Source:MGI Symbol;Acc:MGI:1196617]	13	49340961	49349720	1	49341436	49342080	Promoter (<=1kb)	Promoter
NM_029891	Nkrf	2218	2806	8.23	7.93	8.48	-0.55	0.00227	0.0198	NF-kappaB repressing factor [Source:MGI Symbol;Acc:MGI:1924536]	X	36151193	36167166	-1	36164360	36164948	Intron (ENSMUST00000033418.7/16164, intron 10 of 10)	Intron
NM_010918	Nktr	1514	1976	5.62	3.08	6.5	-3.42	0.00056	0.00601	natural killer tumor recognition sequence [Source:MGI Symbol;Acc:MGI:97346]	9	121548235	121585909	1	121549749	121550211	Distal Intergenic	Distal Intergenic
NM_001033207	Nlrc5	28	2019	10.66	6.06	11.63	-5.57	2.76e-25	1.88e-23	NLR family, CARD domain containing 5 [Source:MGI Symbol;Acc:MGI:3612191]	8	95160984	95253900	1	95161012	95163003	Intron (ENSMUST00000212424.1/16582, intron 1 of 4)	Intron
NM_001033207	Nlrc5	6513	6723	6.18	2.64	7.12	-4.47	3.23e-21	1.95e-19	NLR family, CARD domain containing 5 [Source:MGI Symbol;Acc:MGI:3612191]	8	95160984	95253900	1	95167497	95167707	Intron (ENSMUST00000212424.1/16582, intron 1 of 4)	Intron
NM_001033207	Nlrc5	5699	5947	5.64	2.63	6.55	-3.92	1.7e-06	3.28e-05	NLR family, CARD domain containing 5 [Source:MGI Symbol;Acc:MGI:3612191]	8	95160984	95253900	1	95166683	95166931	Intron (ENSMUST00000212424.1/16582, intron 1 of 4)	Intron
NM_026277	Nob1	1150	1564	11.01	11.19	10.81	0.38	0.00073	0.00748	NIN1/RPN12 binding protein 1 homolog [Source:MGI Symbol;Acc:MGI:1914869]	8	108139118	108151683	-1	108150119	108150533	Intron (ENSMUST00000220518.1/11906, intron 2 of 15)	Intron
NM_009834	Noct	1052	2168	12.12	11.02	12.74	-1.72	1.38e-112	6.18e-110	nocturnin [Source:MGI Symbol;Acc:MGI:109382]	3	51131868	51159065	1	51132920	51134036	Distal Intergenic	Distal Intergenic
NM_009834	Noct	2660	2964	7.85	7.09	8.35	-1.26	8.57e-06	0.000149	nocturnin [Source:MGI Symbol;Acc:MGI:109382]	3	51131868	51159065	1	51134528	51134832	Distal Intergenic	Distal Intergenic
NM_009834	Noct	114	811	8.74	7.74	9.33	-1.59	0.000717	0.00741	nocturnin [Source:MGI Symbol;Acc:MGI:109382]	3	51131868	51159065	1	51131982	51132679	Distal Intergenic	Distal Intergenic
NM_145857	Nod2	1440	1710	7.26	6.72	7.65	-0.93	0.00191	0.0171	nucleotide-binding oligomerization domain containing 2 [Source:MGI Symbol;Acc:MGI:2429397]	8	89373943	89415102	1	89375383	89375653	Distal Intergenic	Distal Intergenic
NM_178605	Nop16	549	1063	9.83	10.02	9.62	0.4	0.00448	0.0352	NOP16 nucleolar protein [Source:MGI Symbol;Acc:MGI:107862]	13	54731998	54737903	-1	54736840	54737354	3' UTR	3′UTR
NM_026403	Nop9	91	399	5.9	6.64	4.33	2.31	0.00109	0.0106	NOP9 nucleolar protein [Source:MGI Symbol;Acc:MGI:1915092]	14	55983150	55992957	1	55983241	55983549	Distal Intergenic	Distal Intergenic
NM_008714	Notch1	6625	6956	6.42	2.94	7.35	-4.41	1.83e-07	4.21e-06	notch 1 [Source:MGI Symbol;Acc:MGI:97363]	2	26347915	26406675	-1	26399719	26400050	Promoter (<=1kb)	Promoter
NM_008739	Nsd1	6638	7541	9.34	9.08	9.56	-0.48	0.000575	0.00613	nuclear receptor-binding SET-domain protein 1 [Source:MGI Symbol;Acc:MGI:1276545]	13	55357595	55466138	1	55364233	55365136	Promoter (1-2kb)	Promoter
NM_008744	Ntn1	1828	2916	10.73	9.94	11.24	-1.31	2.4e-22	1.52e-20	netrin 1 [Source:MGI Symbol;Acc:MGI:105088]	11	68100190	68291649	-1	68288733	68289821	Intron (ENSMUST00000021284.3/18208, intron 2 of 6)	Intron
NM_008744	Ntn1	55	1329	10.28	9.54	10.76	-1.22	2.2e-06	4.13e-05	netrin 1 [Source:MGI Symbol;Acc:MGI:105088]	11	68100190	68291649	-1	68290320	68291594	Intron (ENSMUST00000021284.3/18208, intron 2 of 6)	Intron
NM_010950	Numbl	1780	2252	7.35	6.56	7.86	-1.3	1.64e-08	4.36e-07	numb-like [Source:MGI Symbol;Acc:MGI:894702]	7	26957858	26981569	1	26959638	26960110	Distal Intergenic	Distal Intergenic
NM_053074	Nup62	392	835	9.85	9.52	10.11	-0.59	0.000266	0.00316	nucleoporin 62 [Source:MGI Symbol;Acc:MGI:1351500]	7	44465512	44480236	1	44465904	44466347	Promoter (<=1kb)	Promoter
NM_001287164	Nup98	5522	5686	7.57	7.15	7.9	-0.75	0.00181	0.0163	nucleoporin 98 [Source:MGI Symbol;Acc:MGI:109404]	7	101768605	101859383	-1	101853697	101853861	Intron (ENSMUST00000210598.1/14276, intron 2 of 5)	Intron
NM_008750	Nxn	1192	1978	10	9.78	10.19	-0.41	0.0067	0.0491	nucleoredoxin [Source:MGI Symbol;Acc:MGI:109331]	11	76148024	76289966	-1	76287988	76288774	Intron (ENSMUST00000021204.3/18230, intron 1 of 7)	Intron
NM_001134457	Nxpe3	1740	2467	8.25	7.87	8.54	-0.67	0.00346	0.0283	neurexophilin and PC-esterase domain family, member 3 [Source:MGI Symbol;Acc:MGI:2686598]	16	55660316	55715648	-1	55713181	55713908	Distal Intergenic	Distal Intergenic
NM_001134457	Nxpe3	716	1338	7.77	7.45	8.02	-0.57	0.00465	0.0364	neurexophilin and PC-esterase domain family, member 3 [Source:MGI Symbol;Acc:MGI:2686598]	16	55660316	55715648	-1	55714310	55714932	Distal Intergenic	Distal Intergenic
NM_178644	Oaf	736	1732	11.73	12.1	11.22	0.87	4.15e-29	3.38e-27	out at first homolog [Source:MGI Symbol;Acc:MGI:94852]	9	43132532	43151208	-1	43149476	43150472	Intron (ENSMUST00000176636.4/18988, intron 3 of 12)	Intron
NM_031373	Ogfr	737	2174	10.77	9.84	11.33	-1.49	6.72e-18	3.66e-16	opioid growth factor receptor [Source:MGI Symbol;Acc:MGI:1919325]	2	180231038	180237629	1	180231775	180233212	Distal Intergenic	Distal Intergenic
NM_031373	Ogfr	65	284	7.64	6.23	8.33	-2.11	1.11e-05	0.000188	opioid growth factor receptor [Source:MGI Symbol;Acc:MGI:1919325]	2	180231038	180237629	1	180231103	180231322	Distal Intergenic	Distal Intergenic
NM_133859	Olfml3	592	1641	9.41	9.02	9.72	-0.7	3.64e-05	0.000552	olfactomedin-like 3 [Source:MGI Symbol;Acc:MGI:1914877]	3	103629538	103645317	-1	103643676	103644725	3' UTR	3′UTR
NM_198424	Orai3	710	1555	7.93	7.61	8.2	-0.6	0.00465	0.0364	ORAI calcium release-activated calcium modulator 3 [Source:MGI Symbol;Acc:MGI:3039586]	7	127368987	127374322	1	127369697	127370542	Distal Intergenic	Distal Intergenic
NM_176840	Osbpl11	2883	3601	10.31	10.12	10.48	-0.36	0.000206	0.00253	oxysterol binding protein-like 11 [Source:MGI Symbol;Acc:MGI:2146553]	16	33005441	33063682	1	33008324	33009042	Intron (ENSMUST00000023491.12/70144, intron 20 of 20)	Intron
NM_027470	Pak4	2023	2368	8.89	8.15	9.38	-1.23	1.27e-11	4.61e-10	p21 (RAC1) activated kinase 4 [Source:MGI Symbol;Acc:MGI:1917834]	7	28258244	28297610	-1	28295242	28295587	Promoter (1-2kb)	Promoter
NM_172893	Parp12	146	468	7.99	6.04	8.79	-2.74	1.49e-12	5.79e-11	poly (ADP-ribose) polymerase family, member 12 [Source:MGI Symbol;Acc:MGI:2143990]	6	39063344	39095283	-1	39094815	39095137	Intron (ENSMUST00000038398.6/243771, intron 7 of 11)	Intron
NM_001039530	Parp14	5231	6330	11.81	6.7	12.79	-6.09	0	0	poly (ADP-ribose) polymerase family, member 14 [Source:MGI Symbol;Acc:MGI:1919489]	16	35653244	35691914	-1	35685584	35686683	Distal Intergenic	Distal Intergenic
NM_001039530	Parp14	2449	3146	9.83	5.34	10.8	-5.46	5.72e-126	2.99e-123	poly (ADP-ribose) polymerase family, member 14 [Source:MGI Symbol;Acc:MGI:1919489]	16	35653244	35691914	-1	35688768	35689465	Distal Intergenic	Distal Intergenic
NM_001039530	Parp14	1919	2274	7.49	2.96	8.46	-5.5	2.05e-21	1.26e-19	poly (ADP-ribose) polymerase family, member 14 [Source:MGI Symbol;Acc:MGI:1919489]	16	35653244	35691914	-1	35689640	35689995	Distal Intergenic	Distal Intergenic
NM_001039530	Parp14	4335	4869	9.5	4.34	10.48	-6.14	9.05e-18	4.85e-16	poly (ADP-ribose) polymerase family, member 14 [Source:MGI Symbol;Acc:MGI:1919489]	16	35653244	35691914	-1	35687045	35687579	Distal Intergenic	Distal Intergenic
NM_001039530	Parp14	1038	1390	8.26	3.59	9.23	-5.64	7.42e-09	2.04e-07	poly (ADP-ribose) polymerase family, member 14 [Source:MGI Symbol;Acc:MGI:1919489]	16	35653244	35691914	-1	35690524	35690876	Distal Intergenic	Distal Intergenic
NM_001039530	Parp14	6750	7175	8.77	4.36	9.74	-5.38	8.79e-09	2.4e-07	poly (ADP-ribose) polymerase family, member 14 [Source:MGI Symbol;Acc:MGI:1919489]	16	35653244	35691914	-1	35684739	35685164	Distal Intergenic	Distal Intergenic
NM_001081009	Parp8	1050	1504	9.45	9.06	9.75	-0.7	0.00164	0.015	poly (ADP-ribose) polymerase family, member 8 [Source:MGI Symbol;Acc:MGI:1098713]	13	116991356	117162073	-1	117160569	117161023	Distal Intergenic	Distal Intergenic
NM_030253	Parp9	804	1578	11.31	7.55	12.26	-4.71	0	0	poly (ADP-ribose) polymerase family, member 9 [Source:MGI Symbol;Acc:MGI:1933117]	16	35758840	35792975	1	35759644	35760418	Intron (ENSMUST00000023554.8/224132, intron 1 of 8)	Intron
NM_020606	Parva	217	427	7.28	6.67	7.71	-1.04	0.00503	0.0388	parvin, alpha [Source:MGI Symbol;Acc:MGI:1931144]	7	112026712	112190899	1	112026929	112027139	Intron (ENSMUST00000106653.3/74996, intron 1 of 27)	Intron
NM_011865	Pcbp1	106	1387	13.02	12.72	13.28	-0.56	0.000765	0.0078	poly(rC) binding protein 1 [Source:MGI Symbol;Acc:MGI:1345635]	6	86501474	86503303	-1	86501916	86503197	Distal Intergenic	Distal Intergenic
NM_021567	Pcbp4	1487	2030	10.39	10.23	10.53	-0.3	0.00508	0.0391	poly(rC) binding protein 4 [Source:MGI Symbol;Acc:MGI:1890471]	9	106330490	106341211	1	106331977	106332520	Intron (ENSMUST00000072206.13/70235, intron 10 of 10)	Intron
NM_130448	Pcdh18	3210	3936	11.6	11.38	11.8	-0.42	6.61e-09	1.83e-07	protocadherin 18 [Source:MGI Symbol;Acc:MGI:1920423]	3	49697745	49711774	-1	49707838	49708564	Distal Intergenic	Distal Intergenic
NM_144868	Pcnx3	1424	2447	10.3	10.06	10.51	-0.46	1.85e-06	3.54e-05	pecanex homolog 3 [Source:MGI Symbol;Acc:MGI:1861733]	19	5714663	5738936	-1	5736489	5737512	Distal Intergenic	Distal Intergenic
NM_144868	Pcnx3	6701	7245	10.28	10.13	10.41	-0.28	0.00676	0.0493	pecanex homolog 3 [Source:MGI Symbol;Acc:MGI:1861733]	19	5714663	5738936	-1	5731691	5732235	Promoter (<=1kb)	Promoter
NM_011055	Pde3b	3408	4152	9.45	9.64	9.23	0.41	0.000411	0.00461	phosphodiesterase 3B, cGMP-inhibited [Source:MGI Symbol;Acc:MGI:1333863]	7	114014516	114138486	1	114017924	114018668	Intron (ENSMUST00000046687.15/233744, intron 7 of 15)	Intron
NM_001081321	Pds5a	4510	4977	8.71	8.36	9	-0.64	0.000325	0.00376	PDS5 cohesin associated factor A [Source:MGI Symbol;Acc:MGI:1918771]	5	65763064	65855616	-1	65850639	65851106	Distal Intergenic	Distal Intergenic
NM_018884	Pdzrn3	1723	2089	7.71	7.3	8.02	-0.72	4.88e-05	0.000712	PDZ domain containing RING finger 3 [Source:MGI Symbol;Acc:MGI:1933157]	6	101126570	101354858	-1	101352769	101353135	Intron (ENSMUST00000075994.10/55983, intron 3 of 9)	Intron
NM_018884	Pdzrn3	2257	2813	7.33	6.75	7.74	-0.99	0.000334	0.00386	PDZ domain containing RING finger 3 [Source:MGI Symbol;Acc:MGI:1933157]	6	101126570	101354858	-1	101352045	101352601	Intron (ENSMUST00000075994.10/55983, intron 3 of 9)	Intron
NM_172924	Peak1	5903	6820	9.5	9.88	8.98	0.89	6.57e-11	2.24e-09	pseudopodium-enriched atypical kinase 1 [Source:MGI Symbol;Acc:MGI:2442366]	9	56108410	56325351	-1	56318531	56319448	5' UTR	5′UTR
NM_172924	Peak1	3799	4352	8.54	8.82	8.17	0.65	0.000954	0.00936	pseudopodium-enriched atypical kinase 1 [Source:MGI Symbol;Acc:MGI:2442366]	9	56108410	56325351	-1	56320999	56321552	Intron (ENSMUST00000061552.14/244895, intron 2 of 6)	Intron
NM_023324	Peli1	1145	1766	8.64	8.25	8.95	-0.7	6.4e-05	0.000905	pellino 1 [Source:MGI Symbol;Acc:MGI:1914495]	11	21041291	21100323	1	21042436	21043057	Distal Intergenic	Distal Intergenic
NM_174852	Phf12	51	1212	8.71	8.37	8.98	-0.61	0.00499	0.0386	PHD finger protein 12 [Source:MGI Symbol;Acc:MGI:1924057]	11	77873580	77921365	1	77873631	77874792	Distal Intergenic	Distal Intergenic
NM_172705	Phf13	655	1483	10.1	9.89	10.29	-0.4	2.47e-05	0.000388	PHD finger protein 13 [Source:MGI Symbol;Acc:MGI:2446217]	4	152074090	152080715	-1	152079232	152080060	Intron (ENSMUST00000105662.7/269608, intron 1 of 21)	Intron
NM_153537	Phldb1	712	2759	11.71	11.94	11.45	0.49	6.96e-09	1.92e-07	pleckstrin homology like domain, family B, member 1 [Source:MGI Symbol;Acc:MGI:2143230]	9	44597601	44646495	-1	44643736	44645783	Distal Intergenic	Distal Intergenic
NM_001081118	Phrf1	5113	5294	6.74	7.16	6.15	1.01	0.00363	0.0295	PHD and ring finger domains 1 [Source:MGI Symbol;Acc:MGI:2141847]	7	140808697	140842663	1	140813810	140813991	Intron (ENSMUST00000080651.12/407812, intron 2 of 3)	Intron
NM_145501	Pi4k2a	2398	3463	10.85	10.63	11.04	-0.42	1.95e-08	5.18e-07	phosphatidylinositol 4-kinase type 2 alpha [Source:MGI Symbol;Acc:MGI:1934031]	19	42078909	42110526	1	42081307	42082372	Intron (ENSMUST00000051772.9/226123, intron 1 of 4)	Intron
NM_013784	Pign	3204	3446	7.62	6.97	8.07	-1.1	5.87e-08	1.45e-06	phosphatidylinositol glycan anchor biosynthesis, class N [Source:MGI Symbol;Acc:MGI:1351629]	1	105446147	105591402	-1	105587956	105588198	Exon (ENSMUST00000070699.14/27392, exon 18 of 29)	Exon (non-CDS)
NM_178149	Pik3ip1	869	1399	6.94	5.73	7.58	-1.85	3.63e-11	1.25e-09	phosphoinositide-3-kinase interacting protein 1 [Source:MGI Symbol;Acc:MGI:1917016]	11	3280401	3292971	1	3281270	3281800	Distal Intergenic	Distal Intergenic
NM_177320	Pik3r5	1059	1630	9.39	9	9.7	-0.7	3.34e-07	7.37e-06	phosphoinositide-3-kinase regulatory subunit 5 [Source:MGI Symbol;Acc:MGI:2443588]	11	68322947	68388675	1	68324006	68324577	Intron (ENSMUST00000021284.3/18208, intron 2 of 6)	Intron
NM_177320	Pik3r5	3555	4254	9.53	9.25	9.75	-0.5	0.000102	0.00138	phosphoinositide-3-kinase regulatory subunit 5 [Source:MGI Symbol;Acc:MGI:2443588]	11	68322947	68388675	1	68326502	68327201	Intron (ENSMUST00000021284.3/18208, intron 2 of 6)	Intron
NM_145478	Pim3	328	1795	11.22	10.9	11.47	-0.57	5.43e-08	1.36e-06	proviral integration site 3 [Source:MGI Symbol;Acc:MGI:1355297]	15	88746389	88749929	1	88746717	88748184	Distal Intergenic	Distal Intergenic
NM_008873	Plau	1495	1822	6.17	6.68	5.36	1.32	7.19e-05	0.000999	plasminogen activator, urokinase [Source:MGI Symbol;Acc:MGI:97611]	14	20886728	20893453	1	20888223	20888550	Distal Intergenic	Distal Intergenic
NM_024413	Plekhf1	89	1432	9.52	8.71	10.04	-1.33	3.33e-24	2.22e-22	pleckstrin homology domain containing, family F (with FYVE domain) member 1 [Source:MGI Symbol;Acc:MGI:1919537]	7	37916396	37927440	-1	37926008	37927351	Distal Intergenic	Distal Intergenic
NM_183034	Plekhm1	1608	2716	9.09	8.13	9.65	-1.52	1.71e-33	1.72e-31	pleckstrin homology domain containing, family M (with RUN domain) member 1 [Source:MGI Symbol;Acc:MGI:2443207]	11	103255101	103303513	-1	103300797	103301905	Distal Intergenic	Distal Intergenic
NM_183034	Plekhm1	524	968	8.38	7.57	8.9	-1.33	4.47e-19	2.52e-17	pleckstrin homology domain containing, family M (with RUN domain) member 1 [Source:MGI Symbol;Acc:MGI:2443207]	11	103255101	103303513	-1	103302545	103302989	Distal Intergenic	Distal Intergenic
NM_183034	Plekhm1	4882	5066	7.05	5.92	7.68	-1.76	3.4e-07	7.49e-06	pleckstrin homology domain containing, family M (with RUN domain) member 1 [Source:MGI Symbol;Acc:MGI:2443207]	11	103255101	103303513	-1	103298447	103298631	Distal Intergenic	Distal Intergenic
NM_183034	Plekhm1	3296	3583	7.09	6.17	7.64	-1.48	8.13e-06	0.000142	pleckstrin homology domain containing, family M (with RUN domain) member 1 [Source:MGI Symbol;Acc:MGI:2443207]	11	103255101	103303513	-1	103299930	103300217	Distal Intergenic	Distal Intergenic
NM_153119	Plekho2	661	1967	10.95	11.11	10.76	0.35	1.91e-05	0.000308	pleckstrin homology domain containing, family O member 2 [Source:MGI Symbol;Acc:MGI:2143132]	9	65459980	65487322	-1	65485355	65486661	Intron (ENSMUST00000034955.7/27965, intron 8 of 8)	Intron
NM_011122	Plod1	2294	2865	10.27	9.99	10.5	-0.51	0.00281	0.0238	procollagen-lysine, 2-oxoglutarate 5-dioxygenase 1 [Source:MGI Symbol;Acc:MGI:99907]	4	147994210	148021224	-1	148018359	148018930	Exon (ENSMUST00000137724.7/26372, exon 10 of 23)	Exon (non-CDS)
NM_022995	Pmepa1	755	1191	10.67	10.87	10.45	0.42	0.000215	0.00263	prostate transmembrane protein, androgen induced 1 [Source:MGI Symbol;Acc:MGI:1929600]	2	173066251	173118326	-1	173117135	173117571	Exon (ENSMUST00000094287.9/664799, exon 3 of 11)	Exon (non-CDS)
NM_008891	Pnn	1860	2353	8.23	8.63	7.68	0.94	0.00498	0.0386	pinin [Source:MGI Symbol;Acc:MGI:1100514]	12	59113670	59120784	1	59115530	59116023	Intron (ENSMUST00000219140.2/338320, intron 4 of 29)	Intron
NM_026164	Pnpla8	310	624	7.49	7.78	7.11	0.67	0.00583	0.0435	patatin-like phospholipase domain containing 8 [Source:MGI Symbol;Acc:MGI:1914702]	12	44268153	44369315	1	44268463	44268777	Promoter (<=1kb)	Promoter
NM_001033225	Pnrc1	830	1782	9.38	8.59	9.89	-1.3	3.39e-28	2.62e-26	proline-rich nuclear receptor coactivator 1 [Source:MGI Symbol;Acc:MGI:1917838]	4	33245423	33290163	-1	33288381	33289333	Promoter (1-2kb)	Promoter
NM_009086	Polr1b	2657	3809	9.66	9.89	9.39	0.5	0.00073	0.00748	polymerase (RNA) I polypeptide B [Source:MGI Symbol;Acc:MGI:108014]	2	128942915	128968514	1	128945572	128946724	Promoter (1-2kb)	Promoter
NM_025593	Polr2l	33	397	9.65	9.17	10.01	-0.84	0.000391	0.00441	polymerase (RNA) II (DNA directed) polypeptide L [Source:MGI Symbol;Acc:MGI:1913741]	7	141051773	141055045	-1	141054648	141055012	Distal Intergenic	Distal Intergenic
NM_145610	Ppan	1089	1662	9.35	9.76	8.76	1.01	0.000113	0.0015	peter pan homolog [Source:MGI Symbol;Acc:MGI:2178445]	9	20799471	20803474	1	20800560	20801133	Exon (ENSMUST00000004201.7/53867, exon 15 of 67)	Exon (non-CDS)
NM_198168	Ppp2r5b	2246	2499	6.85	4.5	7.7	-3.21	1.71e-05	0.000281	protein phosphatase 2, regulatory subunit B', beta [Source:MGI Symbol;Acc:MGI:2388480]	19	6277795	6285902	-1	6283403	6283656	Intron (ENSMUST00000025684.3/13660, intron 2 of 4)	Intron
NM_138602	Praf2	582	865	5.15	-0.42	6.13	-6.56	1.47e-05	0.000245	PRA1 domain family 2 [Source:MGI Symbol;Acc:MGI:1859607]	X	7594678	7597303	1	7595260	7595543	Promoter (1-2kb)	Promoter
NM_172911	Prag1	3913	4699	8.04	7.6	8.38	-0.77	0.000533	0.00576	PEAK1 related kinase activating pseudokinase 1 [Source:MGI Symbol;Acc:MGI:1196223]	8	36561982	36614941	1	36565895	36566681	Distal Intergenic	Distal Intergenic
NM_172911	Prag1	2624	2988	7.26	6.87	7.57	-0.71	0.0045	0.0353	PEAK1 related kinase activating pseudokinase 1 [Source:MGI Symbol;Acc:MGI:1196223]	8	36561982	36614941	1	36564606	36564970	Distal Intergenic	Distal Intergenic
NM_033573	Prcc	716	1179	8.7	8.13	9.11	-0.98	4.24e-05	0.000633	papillary renal cell carcinoma (translocation-associated) [Source:MGI Symbol;Acc:MGI:2137738]	3	87766210	87792915	-1	87791736	87792199	Exon (ENSMUST00000029712.4/18211, exon 2 of 17)	Exon (non-CDS)
NM_008924	Prkar2a	1404	1701	9.13	8.68	9.47	-0.79	0.000443	0.0049	protein kinase, cAMP dependent regulatory, type II alpha [Source:MGI Symbol;Acc:MGI:108025]	9	108566513	108627635	1	108567917	108568214	Promoter (<=1kb)	Promoter
NM_008926	Prkg2	2336	2661	9.48	9.85	9	0.85	2.07e-06	3.92e-05	protein kinase, cGMP-dependent, type II [Source:MGI Symbol;Acc:MGI:108173]	5	99077632	99185210	-1	99182549	99182874	Distal Intergenic	Distal Intergenic
NM_013830	Prpf4b	295	904	8.94	9.2	8.62	0.58	0.00676	0.0493	pre-mRNA processing factor 4B [Source:MGI Symbol;Acc:MGI:109584]	13	35059285	35090047	1	35059580	35060189	Intron (ENSMUST00000221012.1/ENSMUST00000221012.1, intron 1 of 4)	Intron
NM_175022	Prr12	3004	4047	9.81	9.63	9.97	-0.34	0.00115	0.011	proline rich 12 [Source:MGI Symbol;Acc:MGI:2679002]	7	44676987	44702305	-1	44698258	44699301	Distal Intergenic	Distal Intergenic
NM_175686	Prrx1	1681	2043	3.32	-0.42	4.27	-4.69	0.00415	0.033	paired related homeobox 1 [Source:MGI Symbol;Acc:MGI:97712]	1	163072688	163141279	-1	163139236	163139598	Distal Intergenic	Distal Intergenic
NM_173347	Prune1	1501	2008	8.64	8.37	8.87	-0.5	0.00166	0.0151	prune exopolyphosphatase [Source:MGI Symbol;Acc:MGI:1925152]	3	95160985	95189387	-1	95187379	95187886	3' UTR	3′UTR
NM_181348	Prune2	3342	8129	11.25	9.77	11.97	-2.2	1.74e-52	2.49e-50	prune homolog 2 [Source:MGI Symbol;Acc:MGI:1925004]	19	16933482	17201296	1	16936824	16941611	Distal Intergenic	Distal Intergenic
NM_181348	Prune2	1908	2619	8.79	7	9.57	-2.56	1.28e-36	1.41e-34	prune homolog 2 [Source:MGI Symbol;Acc:MGI:1925004]	19	16933482	17201296	1	16935390	16936101	Distal Intergenic	Distal Intergenic
NM_181348	Prune2	1203	1700	7.05	5.04	7.86	-2.82	8.58e-16	4.04e-14	prune homolog 2 [Source:MGI Symbol;Acc:MGI:1925004]	19	16933482	17201296	1	16934685	16935182	Distal Intergenic	Distal Intergenic
NM_001362271	Psen1	1547	2279	10.57	10.25	10.83	-0.58	2.53e-10	8e-09	presenilin 1 [Source:MGI Symbol;Acc:MGI:1202717]	12	83734926	83781973	1	83736473	83737205	Distal Intergenic	Distal Intergenic
NM_011186	Psmb5	20	221	5.99	-0.42	6.98	-7.4	2.26e-07	5.13e-06	proteasome (prosome, macropain) subunit, beta type 5 [Source:MGI Symbol;Acc:MGI:1194513]	14	54851576	54855479	-1	54855258	54855459	3' UTR	3′UTR
NM_010724	Psmb8	187	351	6.64	2.95	7.59	-4.64	5.37e-31	4.95e-29	proteasome (prosome, macropain) subunit, beta type 8 (large multifunctional peptidase 7) [Source:MGI Symbol;Acc:MGI:1346527]	17	34416695	34420428	1	34416882	34417046	Promoter (<=1kb)	Promoter
NM_013585	Psmb9	30	692	7.3	2.68	8.27	-5.59	3.06e-14	1.32e-12	proteasome (prosome, macropain) subunit, beta type 9 (large multifunctional peptidase 2) [Source:MGI Symbol;Acc:MGI:1346526]	17	34400961	34406738	-1	34406046	34406708	Intron (ENSMUST00000114175.7/407788, intron 1 of 23)	Intron
NM_008966	Ptgfr	291	541	5.74	0.72	6.72	-6	3.59e-17	1.88e-15	prostaglandin F receptor [Source:MGI Symbol;Acc:MGI:97796]	3	151502139	151543267	-1	151542726	151542976	Exon (ENSMUST00000046977.11/170757, exon 15 of 16)	Exon (non-CDS)
NM_008966	Ptgfr	1265	1503	5.94	1.06	6.92	-5.86	8.02e-17	4.06e-15	prostaglandin F receptor [Source:MGI Symbol;Acc:MGI:97796]	3	151502139	151543267	-1	151541764	151542002	Intron (ENSMUST00000046977.11/170757, intron 14 of 15)	Intron
NM_011197	Ptgfrn	2538	2860	8.67	8.39	8.9	-0.51	0.00102	0.00992	prostaglandin F2 receptor negative regulator [Source:MGI Symbol;Acc:MGI:1277114]	3	100947548	101017594	-1	101014734	101015056	Intron (ENSMUST00000147399.8/630146, intron 4 of 8)	Intron
NM_008969	Ptgs1	1735	2157	7.7	8.22	6.88	1.34	4.34e-05	0.000642	prostaglandin-endoperoxide synthase 1 [Source:MGI Symbol;Acc:MGI:97797]	2	36120438	36142284	1	36122173	36122595	Intron (ENSMUST00000028251.9/67889, intron 4 of 5)	Intron
NM_008969	Ptgs1	2536	2863	8.35	8.73	7.84	0.88	0.000232	0.00281	prostaglandin-endoperoxide synthase 1 [Source:MGI Symbol;Acc:MGI:97797]	2	36120438	36142284	1	36122974	36123301	Intron (ENSMUST00000028251.9/67889, intron 3 of 5)	Intron
NM_011200	Ptp4a1	72	532	7.88	8.26	7.36	0.9	0.00361	0.0295	protein tyrosine phosphatase 4a1 [Source:MGI Symbol;Acc:MGI:1277096]	1	30979383	30988851	-1	30988319	30988779	Distal Intergenic	Distal Intergenic
NM_019651	Ptpn9	2269	2736	9.67	9.47	9.85	-0.38	0.000687	0.00719	protein tyrosine phosphatase, non-receptor type 9 [Source:MGI Symbol;Acc:MGI:1928376]	9	56902207	56970091	1	56904476	56904943	Exon (ENSMUST00000213195.1/ENSMUST00000213195.1, exon 1 of 1)	Exon (non-CDS)
NM_008987	Ptx3	843	1657	8.99	6.87	9.81	-2.94	1.28e-36	1.41e-34	pentraxin related gene [Source:MGI Symbol;Acc:MGI:104641]	3	66127331	66133226	1	66128174	66128988	Exon (ENSMUST00000182471.1/ENSMUST00000182471.1, exon 1 of 1)	Exon (non-CDS)
NM_029546	Pwp2	2667	3514	10.49	10.67	10.29	0.38	6.88e-06	0.000122	PWP2 periodic tryptophan protein homolog (yeast) [Source:MGI Symbol;Acc:MGI:1341200]	10	78006743	78020983	-1	78017469	78018316	Distal Intergenic	Distal Intergenic
NM_025831	Pxdc1	14	268	6.68	7.02	6.24	0.78	0.00483	0.0376	PX domain containing 1 [Source:MGI Symbol;Acc:MGI:1914145]	13	34811817	34837469	-1	34837201	34837455	Distal Intergenic	Distal Intergenic
NM_001003955	Rab11fip5	2565	3065	7.53	6.87	7.99	-1.12	9.72e-08	2.36e-06	RAB11 family interacting protein 5 (class I) [Source:MGI Symbol;Acc:MGI:1098586]	6	85311944	85351616	-1	85348551	85349051	Exon (ENSMUST00000060837.9/52055, exon 2 of 5)	Exon (non-CDS)
NM_001003955	Rab11fip5	1958	2371	8	7.52	8.36	-0.84	3.42e-06	6.35e-05	RAB11 family interacting protein 5 (class I) [Source:MGI Symbol;Acc:MGI:1098586]	6	85311944	85351616	-1	85349245	85349658	Intron (ENSMUST00000060837.9/52055, intron 1 of 4)	Intron
NM_011227	Rab20	389	1084	7.96	7.46	8.32	-0.86	0.000131	0.00171	RAB20, member RAS oncogene family [Source:MGI Symbol;Acc:MGI:102789]	8	11503518	11528710	-1	11527626	11528321	Intron (ENSMUST00000049461.6/71941, intron 8 of 14)	Intron
NM_029494	Rab30	570	957	7.3	6.45	7.83	-1.39	5.5e-05	0.000791	RAB30, member RAS oncogene family [Source:MGI Symbol;Acc:MGI:1923235]	7	92390811	92493743	1	92391381	92391768	Intron (ENSMUST00000231777.2/23859, intron 21 of 27)	Intron
NM_026405	Rab32	667	1034	9.75	9.24	10.13	-0.89	1.95e-11	6.86e-10	RAB32, member RAS oncogene family [Source:MGI Symbol;Acc:MGI:1915094]	10	10420746	10434009	-1	10432975	10433342	Intron (ENSMUST00000179956.7/215772, intron 7 of 36)	Intron
NM_016858	Rab33b	693	1502	8.96	8.67	9.2	-0.53	0.0038	0.0306	RAB33B, member RAS oncogene family [Source:MGI Symbol;Acc:MGI:1330805]	3	51391341	51403653	1	51392034	51392843	Intron (ENSMUST00000108046.7/67749, intron 1 of 3)	Intron
NM_023126	Rab8a	722	1422	9.49	9.2	9.72	-0.52	0.000385	0.00436	RAB8A, member RAS oncogene family [Source:MGI Symbol;Acc:MGI:96960]	8	72915044	72937748	1	72915766	72916466	Intron (ENSMUST00000004497.10/16795, intron 6 of 14)	Intron
NM_173413	Rab8b	627	1042	8.55	8.15	8.87	-0.72	2.97e-07	6.6e-06	RAB8B, member RAS oncogene family [Source:MGI Symbol;Acc:MGI:2442982]	9	66750946	66826969	-1	66825927	66826342	Intron (ENSMUST00000169282.7/68318, intron 4 of 5)	Intron
NM_019773	Rab9	426	959	9.71	9.39	9.98	-0.6	0.00129	0.0122	RAB9, member RAS oncogene family [Source:MGI Symbol;Acc:MGI:1890695]	X	165240249	165262863	-1	165261904	165262437	Intron (ENSMUST00000058787.8/237213, intron 4 of 8)	Intron
NM_145824	Ranbp10	2873	3561	10.27	10.05	10.45	-0.4	0.00414	0.033	RAN binding protein 10 [Source:MGI Symbol;Acc:MGI:1921584]	8	106494940	106553982	-1	106550421	106551109	Intron (ENSMUST00000080797.7/12560, intron 13 of 15)	Intron
NM_001045513	Raph1	3210	4115	10.22	9.75	10.57	-0.82	5.68e-07	1.2e-05	Ras association (RalGDS/AF-6) and pleckstrin homology domains 1 [Source:MGI Symbol;Acc:MGI:1924550]	1	60521451	60606263	-1	60602148	60603053	Distal Intergenic	Distal Intergenic
NM_145452	Rasa1	3785	4162	10.78	11.12	10.34	0.78	4.77e-09	1.35e-07	RAS p21 protein activator 1 [Source:MGI Symbol;Acc:MGI:97860]	13	85362899	85437249	-1	85433087	85433464	Distal Intergenic	Distal Intergenic
NM_019869	Rbm14	466	1011	9.87	9.64	10.06	-0.42	0.000199	0.00246	RNA binding motif protein 14 [Source:MGI Symbol;Acc:MGI:1929092]	19	4850597	4861662	-1	4860651	4861196	Promoter (1-2kb)	Promoter
NM_001045807	Rbm15	624	3094	10.95	10.68	11.18	-0.5	1.2e-06	2.39e-05	RNA binding motif protein 15 [Source:MGI Symbol;Acc:MGI:2443205]	3	107232737	107240989	-1	107237895	107240365	Promoter (<=1kb)	Promoter
NM_021525	Rcl1	1173	1739	11.19	11.37	10.98	0.39	2.05e-06	3.9e-05	RNA terminal phosphate cyclase-like 1 [Source:MGI Symbol;Acc:MGI:1913275]	19	29078775	29121329	1	29079948	29080514	Distal Intergenic	Distal Intergenic
NM_009037	Rcn1	899	1167	9.76	9.38	10.06	-0.68	1.35e-06	2.65e-05	reticulocalbin 1 [Source:MGI Symbol;Acc:MGI:104559]	2	105216636	105229664	-1	105228497	105228765	Intron (ENSMUST00000068813.2/74088, intron 1 of 3)	Intron
NM_145923	Rell1	957	1766	9.56	9.22	9.83	-0.61	1.1e-08	2.98e-07	RELT-like 1 [Source:MGI Symbol;Acc:MGI:2140767]	5	64066240	64126240	-1	64124474	64125283	Intron (ENSMUST00000087324.6/66681, intron 13 of 13)	Intron
NM_027009	Rfc3	927	1186	8.9	8.36	9.29	-0.93	0.00546	0.0415	replication factor C (activator 1) 3 [Source:MGI Symbol;Acc:MGI:1916513]	5	151566221	151574707	-1	151573521	151573780	Intron (ENSMUST00000232853.1/632671, intron 4 of 5)	Intron
NM_009053	Rfng	1264	2009	8.89	8.6	9.13	-0.53	0.00256	0.0221	RFNG O-fucosylpeptide 3-beta-N-acetylglucosaminyltransferase [Source:MGI Symbol;Acc:MGI:894275]	11	120671572	120675033	-1	120673024	120673769	Promoter (<=1kb)	Promoter
NM_177740	Rgma	654	1981	8.63	7.74	9.17	-1.43	4.58e-17	2.35e-15	repulsive guidance molecule family member A [Source:MGI Symbol;Acc:MGI:2679262]	7	73025257	73069647	1	73025911	73027238	Distal Intergenic	Distal Intergenic
NM_009061	Rgs2	515	863	8.12	8.43	7.73	0.7	0.00664	0.0487	regulator of G-protein signaling 2 [Source:MGI Symbol;Acc:MGI:1098271]	1	143875076	143879899	-1	143879036	143879384	Distal Intergenic	Distal Intergenic
NM_007483	Rhob	13	1894	12.94	11.4	13.67	-2.27	2.17e-84	6.47e-82	ras homolog family member B [Source:MGI Symbol;Acc:MGI:107949]	12	8547661	8550009	-1	8548115	8549996	Exon (ENSMUST00000218759.1/ENSMUST00000218759.1, exon 1 of 2)	Exon (non-CDS)
NM_153514	Rhobtb2	1364	1916	8.41	8.14	8.63	-0.49	0.00393	0.0316	Rho-related BTB domain containing 2 [Source:MGI Symbol;Acc:MGI:2180557]	14	70022439	70043085	-1	70041169	70041721	Intron (ENSMUST00000022678.4/73523, intron 4 of 6)	Intron
NM_019566	Rhog	1043	1260	8.6	8.19	8.92	-0.73	0.000544	0.00585	ras homolog family member G [Source:MGI Symbol;Acc:MGI:1928370]	7	101888330	101905261	-1	101904001	101904218	Promoter (<=1kb)	Promoter
NM_023275	Rhoj	1245	1851	6.82	5.96	7.35	-1.39	2e-05	0.000319	ras homolog family member J [Source:MGI Symbol;Acc:MGI:1931551]	12	75355096	75448230	1	75356341	75356947	Intron (ENSMUST00000118602.7/80837, intron 1 of 4)	Intron
NM_021430	Rilpl1	1488	2203	8.41	7.92	8.77	-0.84	1.58e-05	0.000262	Rab interacting lysosomal protein-like 1 [Source:MGI Symbol;Acc:MGI:1922945]	5	124631143	124669454	-1	124667251	124667966	Intron (ENSMUST00000037865.12/21871, intron 9 of 19)	Intron
NM_030259	Rilpl2	78	1127	9.75	9.43	10.02	-0.59	5.95e-05	0.00085	Rab interacting lysosomal protein-like 2 [Source:MGI Symbol;Acc:MGI:1933112]	5	124601328	124616429	-1	124615302	124616351	Intron (ENSMUST00000100706.9/67978, intron 10 of 18)	Intron
NM_025934	Riok2	1143	1720	8.7	9.05	8.24	0.81	3.76e-06	6.92e-05	RIO kinase 2 [Source:MGI Symbol;Acc:MGI:1914295]	17	17594571	17615161	1	17595714	17596291	Intron (ENSMUST00000041047.3/240028, intron 1 of 17)	Intron
NM_001359997	Ripk1	53	352	7.05	6.21	7.58	-1.37	0.00039	0.00441	receptor (TNFRSF)-interacting serine-threonine kinase 1 [Source:MGI Symbol;Acc:MGI:108212]	13	34186346	34221130	1	34186399	34186698	Intron (ENSMUST00000148390.2/73102, intron 9 of 9)	Intron
NM_001033136	Rmdn3	91	1001	8.14	7.34	8.65	-1.31	5.5e-08	1.37e-06	regulator of microtubule dynamics 3 [Source:MGI Symbol;Acc:MGI:1915059]	2	118967482	118987515	-1	118986514	118987424	Distal Intergenic	Distal Intergenic
NM_001162932	Rmi2	70	636	7.95	7.09	8.49	-1.41	0.00019	0.00235	RecQ mediated genome instability 2 [Source:MGI Symbol;Acc:MGI:2685383]	16	10652923	10710830	1	10652993	10653559	Intron (ENSMUST00000115824.9/74374, intron 19 of 23)	Intron
NM_001162932	Rmi2	854	1167	7.25	6.78	7.61	-0.83	0.000234	0.00283	RecQ mediated genome instability 2 [Source:MGI Symbol;Acc:MGI:2685383]	16	10652923	10710830	1	10653777	10654090	Intron (ENSMUST00000115824.9/74374, intron 19 of 23)	Intron
NM_172612	Rnd1	634	1546	9.73	9.33	10.04	-0.71	1.46e-11	5.26e-10	Rho family GTPase 1 [Source:MGI Symbol;Acc:MGI:2444878]	15	98561302	98575342	-1	98573796	98574708	Intron (ENSMUST00000023728.7/73863, intron 1 of 3)	Intron
NM_028810	Rnd3	664	1678	11.13	10.55	11.55	-1	1.79e-13	7.23e-12	Rho family GTPase 3 [Source:MGI Symbol;Acc:MGI:1921444]	2	51020450	51039123	-1	51037445	51038459	Distal Intergenic	Distal Intergenic
NM_175226	Rnf139	408	2070	11.3	11.07	11.5	-0.43	0.000785	0.00796	ring finger protein 139 [Source:MGI Symbol;Acc:MGI:1923091]	15	58761078	58778906	1	58761486	58763148	Distal Intergenic	Distal Intergenic
NM_027258	Rnf157	2331	2834	8.26	7.76	8.63	-0.87	1.7e-06	3.28e-05	ring finger protein 157 [Source:MGI Symbol;Acc:MGI:2442484]	11	116227179	116303858	-1	116301024	116301527	Exon (ENSMUST00000021147.13/53413, exon 5 of 20)	Exon (non-CDS)
NM_022423	Rnf187	41	374	5.27	-0.42	6.26	-6.68	4.34e-06	7.9e-05	ring finger protein 187 [Source:MGI Symbol;Acc:MGI:1914224]	11	58823114	58829742	-1	58829368	58829701	Promoter (1-2kb)	Promoter
NM_001040005	Rnf213	6405	8241	10.61	8.85	11.38	-2.54	8.84e-158	7.91e-155	ring finger protein 213 [Source:MGI Symbol;Acc:MGI:1289196]	11	119283926	119378244	1	119290331	119292167	Promoter (1-2kb)	Promoter
NM_001040005	Rnf213	8404	9547	9.94	8.4	10.67	-2.27	2.44e-87	8.05e-85	ring finger protein 213 [Source:MGI Symbol;Acc:MGI:1289196]	11	119283926	119378244	1	119292330	119293473	Promoter (<=1kb)	Promoter
NM_001040005	Rnf213	15485	16205	10.98	9.07	11.78	-2.71	4.04e-64	7.44e-62	ring finger protein 213 [Source:MGI Symbol;Acc:MGI:1289196]	11	119283926	119378244	1	119299411	119300131	Promoter (<=1kb)	Promoter
NM_001040005	Rnf213	4758	5456	8.49	6.83	9.24	-2.41	1.41e-45	1.84e-43	ring finger protein 213 [Source:MGI Symbol;Acc:MGI:1289196]	11	119283926	119378244	1	119288684	119289382	Promoter (<=1kb)	Promoter
NM_001040005	Rnf213	428	700	5.41	3.64	6.18	-2.53	0.00268	0.0229	ring finger protein 213 [Source:MGI Symbol;Acc:MGI:1289196]	11	119283926	119378244	1	119284354	119284626	Exon (ENSMUST00000106259.8/14387, exon 19 of 20)	Exon (non-CDS)
NM_181405	Rnpepl1	2108	3007	11.02	10.63	11.33	-0.7	1.71e-09	5.09e-08	arginyl aminopeptidase (aminopeptidase B)-like 1 [Source:MGI Symbol;Acc:MGI:1914170]	1	92838505	92852106	1	92840613	92841512	Intron (ENSMUST00000045970.7/14733, intron 1 of 8)	Intron
NM_009071	Rock1	46	552	8.36	7.54	8.88	-1.34	3.77e-10	1.18e-08	Rho-associated coiled-coil containing protein kinase 1 [Source:MGI Symbol;Acc:MGI:107927]	18	10064401	10182045	-1	10181493	10181999	Promoter (<=1kb)	Promoter
NM_173431	Rpgrip1l	1825	2051	6.3	5.57	6.78	-1.21	0.000216	0.00264	Rpgrip1-like [Source:MGI Symbol;Acc:MGI:1920563]	8	91943658	92039890	-1	92037839	92038065	Intron (ENSMUST00000190257.1/ENSMUST00000190257.1, intron 3 of 3)	Intron
NM_027278	Rpp25l	37	832	9.87	9.7	10.02	-0.33	0.00219	0.0191	ribonuclease P/MRP 25 subunit-like [Source:MGI Symbol;Acc:MGI:1917211]	4	41712033	41713534	-1	41712702	41713497	Promoter (<=1kb)	Promoter
NM_025963	Rps10	216	506	10.78	10.99	10.53	0.46	0.005	0.0387	ribosomal protein S10 [Source:MGI Symbol;Acc:MGI:1914347]	17	27849392	27855643	-1	27855137	27855427	Promoter (1-2kb)	Promoter
NM_178376	Rraga	69	657	10.14	9.93	10.32	-0.4	0.00605	0.045	Ras-related GTP binding A [Source:MGI Symbol;Acc:MGI:1915691]	4	86493905	86495522	1	86493974	86494562	Intron (ENSMUST00000151481.7/75811, intron 1 of 3)	Intron
NM_017475	Rragc	1223	2161	11.21	11.02	11.37	-0.34	0.000262	0.00313	Ras-related GTP binding C [Source:MGI Symbol;Acc:MGI:1858751]	4	123811239	123830790	1	123812462	123813400	Promoter (<=1kb)	Promoter
NM_021511	Rrs1	64	1512	12.11	12.32	11.87	0.46	1.53e-05	0.000255	ribosome biogenesis regulator 1 [Source:MGI Symbol;Acc:MGI:1929721]	1	9615633	9617680	1	9615697	9617145	Intron (ENSMUST00000088666.3/76982, intron 3 of 5)	Intron
NM_023665	Rsrp1	940	1295	10.61	10.41	10.78	-0.37	0.000166	0.00211	arginine/serine rich protein 1 [Source:MGI Symbol;Acc:MGI:106498]	4	134650903	134654982	1	134651843	134652198	Intron (ENSMUST00000038628.3/230815, intron 2 of 12)	Intron
NM_023386	Rtp4	103	798	11.16	7.15	12.11	-4.97	1.92e-128	1.1e-125	receptor transporter protein 4 [Source:MGI Symbol;Acc:MGI:1915025]	16	23339041	23432972	1	23339144	23339839	Intron (ENSMUST00000023601.13/20440, intron 5 of 7)	Intron
NM_172566	Rundc1	993	1893	9.73	9.27	10.08	-0.81	1.87e-10	6.06e-09	RUN domain containing 1 [Source:MGI Symbol;Acc:MGI:2144506]	11	101315911	101326499	1	101316904	101317804	Promoter (<=1kb)	Promoter
NM_172566	Rundc1	2118	3129	9.04	8.66	9.34	-0.68	2.34e-05	0.00037	RUN domain containing 1 [Source:MGI Symbol;Acc:MGI:2144506]	11	101315911	101326499	1	101318029	101319040	Promoter (<=1kb)	Promoter
NM_007901	S1pr1	1086	1816	8.04	7.78	8.26	-0.48	0.00549	0.0416	sphingosine-1-phosphate receptor 1 [Source:MGI Symbol;Acc:MGI:1096355]	3	115504082	115508721	-1	115506905	115507635	Distal Intergenic	Distal Intergenic
NM_133678	Sac3d1	873	1347	11.56	11.33	11.75	-0.42	2.71e-05	0.000419	SAC3 domain containing 1 [Source:MGI Symbol;Acc:MGI:1913656]	19	6166030	6168680	-1	6167333	6167807	Intron (ENSMUST00000134150.7/74481, intron 3 of 3)	Intron
NM_010156	Samd9l	2442	3936	10.12	7.91	10.96	-3.05	1.55e-53	2.48e-51	sterile alpha motif domain containing 9-like [Source:MGI Symbol;Acc:MGI:1343184]	6	3372257	3399572	-1	3395636	3397130	Intron (ENSMUST00000120087.5/209086, intron 1 of 1)	Intron
NM_010156	Samd9l	4785	5073	8.7	6.4	9.55	-3.15	1.29e-28	1.02e-26	sterile alpha motif domain containing 9-like [Source:MGI Symbol;Acc:MGI:1343184]	6	3372257	3399572	-1	3394499	3394787	Intron (ENSMUST00000120087.5/209086, intron 1 of 1)	Intron
NM_010156	Samd9l	1352	2262	8.69	6.6	9.51	-2.91	1.41e-25	9.94e-24	sterile alpha motif domain containing 9-like [Source:MGI Symbol;Acc:MGI:1343184]	6	3372257	3399572	-1	3397310	3398220	Intron (ENSMUST00000120087.5/209086, intron 1 of 1)	Intron
NM_010156	Samd9l	4165	4494	6.99	3.43	7.93	-4.49	2.06e-10	6.61e-09	sterile alpha motif domain containing 9-like [Source:MGI Symbol;Acc:MGI:1343184]	6	3372257	3399572	-1	3395078	3395407	Intron (ENSMUST00000120087.5/209086, intron 1 of 1)	Intron
NM_010156	Samd9l	770	1055	6.25	3.26	7.15	-3.89	2.39e-09	6.87e-08	sterile alpha motif domain containing 9-like [Source:MGI Symbol;Acc:MGI:1343184]	6	3372257	3399572	-1	3398517	3398802	Promoter (1-2kb)	Promoter
NM_022028	Sav1	159	909	11.04	10.87	11.19	-0.32	0.000121	0.0016	salvador family WW domain containing 1 [Source:MGI Symbol;Acc:MGI:1927144]	12	70011786	70033776	-1	70032867	70033617	Intron (ENSMUST00000085314.10/18080, intron 20 of 28)	Intron
NM_029023	Scpep1	1418	1747	9.25	8.8	9.6	-0.79	4.35e-06	7.9e-05	serine carboxypeptidase 1 [Source:MGI Symbol;Acc:MGI:1921867]	11	88814846	88846291	-1	88844544	88844873	Promoter (<=1kb)	Promoter
NM_198885	Scx	30	1086	10	10.27	9.68	0.59	7.06e-05	0.000984	scleraxis [Source:MGI Symbol;Acc:MGI:102934]	15	76341652	76343658	1	76341682	76342738	Promoter (<=1kb)	Promoter
NM_011520	Sdc3	630	1795	10.18	9.69	10.54	-0.85	3.87e-10	1.21e-08	syndecan 3 [Source:MGI Symbol;Acc:MGI:1349163]	4	130519848	130553630	1	130520478	130521643	Distal Intergenic	Distal Intergenic
NM_025333	Sdhaf2	444	1092	11.32	10.99	11.58	-0.58	3.4e-08	8.78e-07	succinate dehydrogenase complex assembly factor 2 [Source:MGI Symbol;Acc:MGI:1913322]	19	10477898	10503506	-1	10502414	10503062	3' UTR	3′UTR
NM_153125	Sec16a	1327	1819	7.25	6.75	7.62	-0.88	0.000168	0.00212	SEC16 homolog A, endoplasmic reticulum export factor [Source:MGI Symbol;Acc:MGI:2139207]	2	26299443	26335228	-1	26333409	26333901	Intron (ENSMUST00000066936.8/67839, intron 9 of 13)	Intron
NM_133704	Sec22a	814	1595	8.95	8.52	9.28	-0.76	6.62e-05	0.000929	SEC22 homolog A, vesicle trafficking protein [Source:MGI Symbol;Acc:MGI:2447876]	16	35131501	35184288	-1	35182693	35183474	Intron (ENSMUST00000114913.2/224129, intron 1 of 20)	Intron
NM_207209	Sec24b	3990	4588	10.24	10.07	10.39	-0.32	0.000202	0.00248	Sec24 related gene family, member B (S. cerevisiae) [Source:MGI Symbol;Acc:MGI:2139764]	3	129776408	129855202	-1	129850614	129851212	Exon (ENSMUST00000200206.4/12630, exon 4 of 4)	Exon (non-CDS)
NM_013657	Sema3c	1989	2599	8.16	7.83	8.43	-0.61	0.00372	0.0301	sema domain, immunoglobulin domain (Ig), short basic domain, secreted, (semaphorin) 3C [Source:MGI Symbol;Acc:MGI:107557]	5	17779279	17935266	1	17781268	17781878	3' UTR	3′UTR
NM_009154	Sema5a	4414	4827	9.4	9.64	9.1	0.54	0.000169	0.00213	sema domain, seven thrombospondin repeats (type 1 and type 1-like), transmembrane domain (TM) and short cytoplasmic domain, (semaphorin) 5A [Source:MGI Symbol;Acc:MGI:107556]	15	32244956	32696487	1	32249370	32249783	Intron (ENSMUST00000226876.1/20356, intron 1 of 8)	Intron
NM_001168294	Serpina3f	14	990	4.27	-0.42	5.24	-5.66	0.000163	0.00209	serine (or cysteine) peptidase inhibitor, clade A, member 3F [Source:MGI Symbol;Acc:MGI:2182838]	12	104180803	104187388	1	104180817	104181793	Distal Intergenic	Distal Intergenic
NM_001168295	Serpina3f	96	778	2.53	-0.42	3.44	-3.86	0.000875	0.00871	serine (or cysteine) peptidase inhibitor, clade A, member 3F [Source:MGI Symbol;Acc:MGI:2182838]	12	104180803	104187388	1	104180899	104181581	Distal Intergenic	Distal Intergenic
NM_001353612	Serpina3g	187	594	5.71	-0.1	6.69	-6.79	6.08e-16	2.93e-14	serine (or cysteine) peptidase inhibitor, clade A, member 3G [Source:MGI Symbol;Acc:MGI:105046]	12	104202504	104208198	1	104202691	104203098	Distal Intergenic	Distal Intergenic
NM_008871	Serpine1	1355	1772	11.12	11.39	10.79	0.59	0.000166	0.00211	serine (or cysteine) peptidase inhibitor, clade E, member 1 [Source:MGI Symbol;Acc:MGI:97608]	5	137090358	137101122	-1	137099350	137099767	Distal Intergenic	Distal Intergenic
NM_001111043	Serpinh1	228	774	2.98	3.92	-0.57	4.49	0.00275	0.0234	serine (or cysteine) peptidase inhibitor, clade H, member 1 [Source:MGI Symbol;Acc:MGI:88283]	7	98994583	99002446	-1	99001672	99002218	Intron (ENSMUST00000037968.9/78610, intron 8 of 14)	Intron
NM_018820	Sertad1	27	1169	12.18	11.84	12.45	-0.6	7.01e-22	4.35e-20	SERTA domain containing 1 [Source:MGI Symbol;Acc:MGI:1913438]	7	27186335	27189741	1	27186362	27187504	Promoter (1-2kb)	Promoter
NM_133210	Sertad3	303	1098	8.96	8.47	9.33	-0.86	8.62e-11	2.89e-09	SERTA domain containing 3 [Source:MGI Symbol;Acc:MGI:2180697]	7	27173193	27176789	1	27173496	27174291	Promoter (<=1kb)	Promoter
NM_144907	Sesn2	1685	2247	8.2	7.76	8.54	-0.78	0.000467	0.00514	sestrin 2 [Source:MGI Symbol;Acc:MGI:2651874]	4	132219343	132237812	-1	132235565	132236127	Promoter (1-2kb)	Promoter
NM_153053	Sf3b4	593	774	7.19	-0.42	8.19	-8.61	1.92e-09	5.63e-08	splicing factor 3b, subunit 4 [Source:MGI Symbol;Acc:MGI:109580]	3	96079648	96084880	1	96080241	96080422	Distal Intergenic	Distal Intergenic
NM_027324	Sfxn1	2015	2478	9.78	9.94	9.59	0.36	0.000836	0.00837	sideroflexin 1 [Source:MGI Symbol;Acc:MGI:2137677]	13	54225888	54262361	1	54227903	54228366	Intron (ENSMUST00000209846.1/15466, intron 1 of 1)	Intron
NM_178639	Sfxn5	1950	2401	8.33	7.66	8.79	-1.13	3.8e-05	0.000575	sideroflexin 5 [Source:MGI Symbol;Acc:MGI:2137681]	6	85190031	85310404	-1	85308003	85308454	Intron (ENSMUST00000045846.11/94282, intron 2 of 13)	Intron
NM_028943	Sgms2	384	856	7.83	7.36	8.18	-0.82	3.31e-05	0.000506	sphingomyelin synthase 2 [Source:MGI Symbol;Acc:MGI:1921692]	3	131112634	131197172	-1	131196316	131196788	Intron (ENSMUST00000029611.13/16842, intron 8 of 11)	Intron
NM_028943	Sgms2	1510	1942	8.18	7.89	8.42	-0.52	0.00593	0.0441	sphingomyelin synthase 2 [Source:MGI Symbol;Acc:MGI:1921692]	3	131112634	131197172	-1	131195230	131195662	Intron (ENSMUST00000029611.13/16842, intron 8 of 11)	Intron
NM_133816	Sh3bp4	2222	3622	11.82	11.56	12.04	-0.48	1.3e-07	3.07e-06	SH3-domain binding protein 4 [Source:MGI Symbol;Acc:MGI:2138297]	1	88998137	89082790	1	89000359	89001759	Distal Intergenic	Distal Intergenic
NM_025340	Sharpin	418	641	7.62	7.18	7.95	-0.78	0.000554	0.00595	SHANK-associated RH domain interacting protein [Source:MGI Symbol;Acc:MGI:1913331]	15	76231240	76235311	-1	76234670	76234893	Promoter (<=1kb)	Promoter
NM_027498	Sik3	3015	3692	9.18	8.67	9.55	-0.88	2.26e-08	5.94e-07	SIK family kinase 3 [Source:MGI Symbol;Acc:MGI:2446296]	9	45924118	46135492	1	45927133	45927810	Promoter (<=1kb)	Promoter
NM_029084	Slamf8	956	1568	7.73	2.41	8.71	-6.3	5.75e-61	1.03e-58	SLAM family member 8 [Source:MGI Symbol;Acc:MGI:1921998]	1	172409325	172418135	-1	172416567	172417179	Distal Intergenic	Distal Intergenic
NM_133895	Slc15a4	1588	2063	9.54	9.32	9.74	-0.42	2.28e-05	0.000363	solute carrier family 15, member 4 [Source:MGI Symbol;Acc:MGI:2140796]	5	127672728	127709961	-1	127707898	127708373	3' UTR	3′UTR
NM_009196	Slc16a1	564	1810	10.79	11	10.54	0.46	0.000186	0.00232	solute carrier family 16 (monocarboxylic acid transporters), member 1 [Source:MGI Symbol;Acc:MGI:106013]	3	104545984	104565778	1	104546548	104547794	Distal Intergenic	Distal Intergenic
NM_172371	Slc16a13	827	2328	9.52	9.82	9.14	0.68	1.2e-06	2.39e-05	solute carrier family 16 (monocarboxylic acid transporters), member 13 [Source:MGI Symbol;Acc:MGI:1916559]	11	70107615	70111890	-1	70109562	70111063	Distal Intergenic	Distal Intergenic
NM_001033167	Slc22a23	2309	2969	8.05	8.51	7.36	1.14	2.27e-09	6.62e-08	solute carrier family 22, member 23 [Source:MGI Symbol;Acc:MGI:1920352]	13	34363141	34529165	-1	34526196	34526856	Distal Intergenic	Distal Intergenic
NM_001033167	Slc22a23	3276	3567	6.56	7.02	5.9	1.12	0.000858	0.00856	solute carrier family 22, member 23 [Source:MGI Symbol;Acc:MGI:1920352]	13	34363141	34529165	-1	34525598	34525889	Distal Intergenic	Distal Intergenic
NM_025877	Slc25a23	1669	1858	5.41	2.25	6.33	-4.08	8.54e-05	0.00116	solute carrier family 25 (mitochondrial carrier; phosphate carrier), member 23 [Source:MGI Symbol;Acc:MGI:1914222]	17	57350711	57366863	-1	57365005	57365194	Intron (ENSMUST00000086763.12/13733, intron 2 of 21)	Intron
NM_172685	Slc25a24	1194	1725	10.08	10.24	9.89	0.35	0.00575	0.0431	solute carrier family 25 (mitochondrial carrier, phosphate carrier), member 24 [Source:MGI Symbol;Acc:MGI:1917160]	3	109030465	109075773	1	109031659	109032190	Distal Intergenic	Distal Intergenic
NM_026232	Slc25a30	1155	1606	7.95	8.22	7.63	0.59	0.00531	0.0406	solute carrier family 25, member 30 [Source:MGI Symbol;Acc:MGI:1914804]	14	75997557	76024477	-1	76022871	76023322	Distal Intergenic	Distal Intergenic
NM_007885	Slc26a2	2223	2967	7.28	6.22	7.88	-1.66	2.39e-13	9.54e-12	solute carrier family 26 (sulfate transporter), member 2 [Source:MGI Symbol;Acc:MGI:892977]	18	61325991	61344684	-1	61341717	61342461	Intron (ENSMUST00000075299.12/170826, intron 1 of 11)	Intron
NM_007885	Slc26a2	1236	1516	6.39	5.58	6.91	-1.33	0.000241	0.0029	solute carrier family 26 (sulfate transporter), member 2 [Source:MGI Symbol;Acc:MGI:892977]	18	61325991	61344684	-1	61343168	61343448	Intron (ENSMUST00000075299.12/170826, intron 1 of 11)	Intron
NM_011400	Slc2a1	1626	2515	11.96	11.34	12.39	-1.05	4.4e-16	2.16e-14	solute carrier family 2 (facilitated glucose transporter), member 1 [Source:MGI Symbol;Acc:MGI:95755]	4	118965908	118995180	1	118967534	118968423	Exon (ENSMUST00000058651.4/100470, exon 7 of 7)	Exon (non-CDS)
NM_021435	Slc35b4	1562	2936	9.95	9.74	10.14	-0.4	0.00146	0.0136	solute carrier family 35, member B4 [Source:MGI Symbol;Acc:MGI:1931249]	6	34130315	34154046	-1	34151110	34152484	Exon (ENSMUST00000126498.1/ENSMUST00000126498.1, exon 1 of 5)	Exon (non-CDS)
NM_177766	Slc35e1	1138	2012	10.68	10.44	10.89	-0.44	0.002	0.0177	solute carrier family 35, member E1 [Source:MGI Symbol;Acc:MGI:2142403]	8	73234485	73246458	-1	73244446	73245320	Intron (ENSMUST00000004497.10/16795, intron 1 of 14)	Intron
NM_177186	Slc35e2	1547	2587	8.56	8.33	8.76	-0.42	0.00621	0.0459	solute carrier family 35, member E2 [Source:MGI Symbol;Acc:MGI:2444240]	4	155685873	155707797	1	155687420	155688460	Distal Intergenic	Distal Intergenic
NM_175675	Slc35f6	849	1773	9.94	9.68	10.15	-0.47	0.00219	0.0191	solute carrier family 35, member F6 [Source:MGI Symbol;Acc:MGI:1922169]	5	30805277	30817073	1	30806126	30807050	Distal Intergenic	Distal Intergenic
NM_139143	Slc39a6	60	1317	10.65	10.31	10.92	-0.61	3.56e-05	0.000542	solute carrier family 39 (metal ion transporter), member 6 [Source:MGI Symbol;Acc:MGI:2147279]	18	24712938	24736874	-1	24735557	24736814	Intron (ENSMUST00000234462.1/225288, intron 1 of 2)	Intron
NM_017391	Slc5a3	1465	2774	9.15	9.38	8.87	0.5	4.84e-05	0.000707	solute carrier family 5 (inositol transporters), member 3 [Source:MGI Symbol;Acc:MGI:1858226]	16	91855210	91884361	1	91856675	91857984	Intron (ENSMUST00000114001.7/16443, intron 23 of 28)	Intron
NM_011404	Slc7a5	1780	2341	11.07	11.23	10.88	0.35	5.92e-05	0.000847	solute carrier family 7 (cationic amino acid transporter, y+ system), member 5 [Source:MGI Symbol;Acc:MGI:1298205]	8	122607889	122634433	-1	122632092	122632653	Intron (ENSMUST00000127664.1/108148, intron 1 of 15)	Intron
NM_016981	Slc9a1	662	1212	3.9	1.35	4.77	-3.42	0.00389	0.0313	solute carrier family 9 (sodium/hydrogen exchanger), member 1 [Source:MGI Symbol;Acc:MGI:102462]	4	133097017	133151013	1	133097679	133098229	Distal Intergenic	Distal Intergenic
NM_023908	Slco3a1	2030	3131	9.39	8.77	9.82	-1.05	1.85e-05	0.000301	solute carrier organic anion transporter family, member 3a1 [Source:MGI Symbol;Acc:MGI:1351867]	7	73925167	74204528	-1	74201397	74202498	Distal Intergenic	Distal Intergenic
NM_172796	Slfn9	281	1065	9.29	8.25	9.89	-1.64	1.85e-15	8.59e-14	schlafen 9 [Source:MGI Symbol;Acc:MGI:2445121]	11	82869216	82882656	-1	82881591	82882375	3' UTR	3′UTR
NM_172796	Slfn9	3295	3762	8.73	7.83	9.29	-1.45	1.24e-06	2.45e-05	schlafen 9 [Source:MGI Symbol;Acc:MGI:2445121]	11	82869216	82882656	-1	82878894	82879361	3' UTR	3′UTR
NM_172796	Slfn9	2044	3121	7.43	6.64	7.94	-1.31	0.00147	0.0136	schlafen 9 [Source:MGI Symbol;Acc:MGI:2445121]	11	82869216	82882656	-1	82879535	82880612	Intron (ENSMUST00000146053.7/19364, intron 7 of 8)	Intron
NM_172796	Slfn9	1313	1937	5.18	4.13	5.78	-1.65	0.00271	0.0232	schlafen 9 [Source:MGI Symbol;Acc:MGI:2445121]	11	82869216	82882656	-1	82880719	82881343	Intron (ENSMUST00000146053.7/19364, intron 7 of 8)	Intron
NM_016769	Smad3	1611	2190	7.98	8.4	7.38	1.02	3.09e-07	6.84e-06	SMAD family member 3 [Source:MGI Symbol;Acc:MGI:1201674]	9	63554049	63665276	-1	63663086	63663665	Exon (ENSMUST00000034973.9/17127, exon 5 of 9)	Exon (non-CDS)
NM_016769	Smad3	4134	4919	7.9	8.35	7.24	1.11	4e-07	8.76e-06	SMAD family member 3 [Source:MGI Symbol;Acc:MGI:1201674]	9	63554049	63665276	-1	63660357	63661142	Intron (ENSMUST00000034973.9/17127, intron 5 of 8)	Intron
NM_016769	Smad3	2380	3302	9	9.31	8.61	0.69	2.56e-05	0.000401	SMAD family member 3 [Source:MGI Symbol;Acc:MGI:1201674]	9	63554049	63665276	-1	63661974	63662896	Intron (ENSMUST00000034973.9/17127, intron 5 of 8)	Intron
NM_016769	Smad3	3750	3956	5.88	6.32	5.22	1.1	0.00506	0.039	SMAD family member 3 [Source:MGI Symbol;Acc:MGI:1201674]	9	63554049	63665276	-1	63661320	63661526	Intron (ENSMUST00000034973.9/17127, intron 5 of 8)	Intron
NM_001042660	Smad7	2365	2904	8.42	8.64	8.18	0.46	0.00447	0.0352	SMAD family member 7 [Source:MGI Symbol;Acc:MGI:1100518]	18	75500600	75529006	1	75502965	75503504	Intron (ENSMUST00000165559.2/269037, intron 9 of 11)	Intron
NM_001085440	Smcr8	2630	4235	9.57	9.31	9.78	-0.47	0.000313	0.00364	Smith-Magenis syndrome chromosome region, candidate 8 homolog (human) [Source:MGI Symbol;Acc:MGI:2444720]	11	60668350	60679113	1	60670980	60672585	Exon (ENSMUST00000140182.1/ENSMUST00000140182.1, exon 1 of 1)	Exon (non-CDS)
NM_001031814	Smg1	11309	12307	10.27	9.97	10.52	-0.55	1.24e-09	3.74e-08	SMG1 nonsense mediated mRNA decay associated PI3K related kinase [Source:MGI Symbol;Acc:MGI:1919742]	7	117730531	117842893	-1	117830586	117831584	Distal Intergenic	Distal Intergenic
NM_134133	Smim3	602	1240	9.22	8.92	9.48	-0.56	1.42e-06	2.76e-05	small integral membrane protein 3 [Source:MGI Symbol;Acc:MGI:1917088]	18	60607263	60635059	-1	60633819	60634457	Intron (ENSMUST00000143275.2/104027, intron 1 of 2)	Intron
NM_133888	Smpdl3b	1075	1876	9.22	8.94	9.46	-0.53	3.57e-05	0.000543	sphingomyelin phosphodiesterase, acid-like 3B [Source:MGI Symbol;Acc:MGI:1916022]	4	132460277	132484563	-1	132482687	132483488	Distal Intergenic	Distal Intergenic
NM_029532	Snrnp35	88	948	9.07	8.77	9.31	-0.55	0.000713	0.00738	small nuclear ribonucleoprotein 35 (U11/U12) [Source:MGI Symbol;Acc:MGI:1923417]	5	124621197	124629187	1	124621285	124622145	Intron (ENSMUST00000100706.9/67978, intron 13 of 18)	Intron
NM_133924	Snx21	378	1441	10.46	10.29	10.61	-0.33	0.00411	0.0328	sorting nexin family member 21 [Source:MGI Symbol;Acc:MGI:1917729]	2	164627743	164635736	1	164628121	164629184	Distal Intergenic	Distal Intergenic
NM_029394	Snx24	771	1683	9.82	8.8	10.41	-1.61	1.73e-25	1.19e-23	sorting nexing 24 [Source:MGI Symbol;Acc:MGI:1916476]	18	53378734	53523992	1	53379505	53380417	Intron (ENSMUST00000165032.8/69226, intron 3 of 6)	Intron
NM_009896	Socs1	20	1066	8.74	6.04	9.62	-3.58	3.24e-34	3.38e-32	suppressor of cytokine signaling 1 [Source:MGI Symbol;Acc:MGI:1354910]	16	10600104	10603400	-1	10602334	10603380	Intron (ENSMUST00000115824.9/74374, intron 11 of 23)	Intron
NM_007707	Socs3	727	2572	12.27	9.64	13.15	-3.51	1.68e-243	1.75e-240	suppressor of cytokine signaling 3 [Source:MGI Symbol;Acc:MGI:1201791]	11	117856905	117860873	-1	117858301	117860146	Distal Intergenic	Distal Intergenic
NM_011435	Sod3	177	922	11.03	10.5	11.41	-0.91	1.06e-18	5.9e-17	superoxide dismutase 3, extracellular [Source:MGI Symbol;Acc:MGI:103181]	5	52521133	52528760	1	52521310	52522055	Distal Intergenic	Distal Intergenic
NM_011443	Sox2	609	1793	10.05	10.28	9.79	0.5	0.000113	0.0015	SRY (sex determining region Y)-box 2 [Source:MGI Symbol;Acc:MGI:98364]	3	34704554	34706610	1	34705163	34706347	Intron (ENSMUST00000196308.4/100041108, intron 2 of 4)	Intron
NM_009238	Sox4	83	2036	9.84	9.51	10.12	-0.61	0.000106	0.00143	SRY (sex determining region Y)-box 4 [Source:MGI Symbol;Acc:MGI:98366]	13	29132902	29137696	-1	29135660	29137613	Distal Intergenic	Distal Intergenic
NM_009238	Sox4	2204	3047	8.84	8.57	9.06	-0.49	0.000488	0.00534	SRY (sex determining region Y)-box 4 [Source:MGI Symbol;Acc:MGI:98366]	13	29132902	29137696	-1	29134649	29135492	Distal Intergenic	Distal Intergenic
NM_011448	Sox9	1994	2254	7.16	7.61	6.51	1.09	6.2e-05	0.000882	SRY (sex determining region Y)-box 9 [Source:MGI Symbol;Acc:MGI:98371]	11	112673050	112678586	1	112675044	112675304	Promoter (1-2kb)	Promoter
NM_013672	Sp1	647	1687	10.28	10.08	10.45	-0.37	0.00148	0.0137	trans-acting transcription factor 1 [Source:MGI Symbol;Acc:MGI:98372]	15	102314578	102344839	1	102315225	102316265	Promoter (<=1kb)	Promoter
NM_033524	Spred1	1319	2259	10.35	10.15	10.52	-0.37	0.000603	0.00636	sprouty protein with EVH-1 domain 1, related sequence [Source:MGI Symbol;Acc:MGI:2150016]	2	116951855	117012760	1	116953174	116954114	Distal Intergenic	Distal Intergenic
NM_029035	Spsb1	239	1545	9.36	8.66	9.83	-1.18	1.59e-11	5.7e-10	splA/ryanodine receptor domain and SOCS box containing 1 [Source:MGI Symbol;Acc:MGI:1921896]	4	149980740	150039500	-1	150037955	150039261	Distal Intergenic	Distal Intergenic
NM_009270	Sqle	57	963	11.55	11.11	11.89	-0.78	1.21e-11	4.45e-10	squalene epoxidase [Source:MGI Symbol;Acc:MGI:109296]	15	59186926	59203041	1	59186983	59187889	Distal Intergenic	Distal Intergenic
NM_019963	Stat2	2804	3264	10.52	7.51	11.42	-3.91	5.47e-90	2.14e-87	signal transducer and activator of transcription 2 [Source:MGI Symbol;Acc:MGI:103039]	10	128106428	128128718	1	128109232	128109692	Intron (ENSMUST00000218772.1/116848, intron 4 of 10)	Intron
NM_019963	Stat2	3952	4397	7.77	4.6	8.69	-4.09	4.25e-28	3.25e-26	signal transducer and activator of transcription 2 [Source:MGI Symbol;Acc:MGI:103039]	10	128106428	128128718	1	128110380	128110825	Exon (ENSMUST00000218772.1/116848, exon 5 of 11)	Exon (non-CDS)
NM_029858	Ston1	358	2907	11.58	11.78	11.34	0.45	7.7e-05	0.00106	stonin 1 [Source:MGI Symbol;Acc:MGI:1924307]	17	88905112	88970014	1	88905470	88908019	Distal Intergenic	Distal Intergenic
NM_175367	Ston2	2400	2904	6.95	6.34	7.38	-1.04	3.09e-05	0.000475	stonin 2 [Source:MGI Symbol;Acc:MGI:1918272]	12	91599783	91755161	-1	91752257	91752761	Intron (ENSMUST00000052969.14/108800, intron 1 of 6)	Intron
NM_153563	Strip1	2287	3112	10.56	10.19	10.86	-0.67	1.05e-05	0.000179	striatin interacting protein 1 [Source:MGI Symbol;Acc:MGI:2443884]	3	107519848	107539010	-1	107535898	107536723	Distal Intergenic	Distal Intergenic
NM_021433	Stx6	1047	1431	9.61	9.38	9.82	-0.44	0.000814	0.0082	syntaxin 6 [Source:MGI Symbol;Acc:MGI:1926235]	1	155034461	155084002	1	155035508	155035892	Intron (ENSMUST00000190720.1/ENSMUST00000190720.1, intron 1 of 3)	Intron
NM_172891	Styk1	1965	2385	7.07	6.47	7.5	-1.03	0.000724	0.00747	serine/threonine/tyrosine kinase 1 [Source:MGI Symbol;Acc:MGI:2141396]	6	131276105	131330560	-1	131328175	131328595	Intron (ENSMUST00000135859.1/243659, intron 1 of 3)	Intron
NM_026445	Sumf2	859	1448	9.17	8.91	9.4	-0.49	0.00316	0.0262	sulfatase modifying factor 2 [Source:MGI Symbol;Acc:MGI:1915152]	5	129875827	129892891	1	129876686	129877275	Promoter (1-2kb)	Promoter
NM_009460	Sumo1	617	1070	11.61	11.37	11.82	-0.44	7.08e-10	2.19e-08	small ubiquitin-like modifier 1 [Source:MGI Symbol;Acc:MGI:1197010]	1	59625717	59709993	-1	59708923	59709376	3' UTR	3′UTR
NM_173733	Suox	381	1509	9.25	8.89	9.53	-0.64	0.000781	0.00795	sulfite oxidase [Source:MGI Symbol;Acc:MGI:2446117]	10	128505763	128509942	-1	128508433	128509561	Distal Intergenic	Distal Intergenic
NM_011512	Surf4	753	1157	10.47	10.07	10.78	-0.71	0.000356	0.00407	surfeit gene 4 [Source:MGI Symbol;Acc:MGI:98445]	2	26810052	26823940	-1	26822783	26823187	Distal Intergenic	Distal Intergenic
NM_194341	Synrg	1437	2314	8.04	7.69	8.33	-0.64	0.00177	0.0159	synergin, gamma [Source:MGI Symbol;Acc:MGI:1354742]	11	83855254	83935404	1	83856691	83857568	Intron (ENSMUST00000021016.9/21410, intron 2 of 8)	Intron
NM_001081288	Taf2	3697	4240	9.08	8.9	9.25	-0.35	0.00313	0.026	TATA-box binding protein associated factor 2 [Source:MGI Symbol;Acc:MGI:2443028]	15	54878527	54935548	-1	54931308	54931851	Intron (ENSMUST00000226339.1/18606, intron 1 of 2)	Intron
NM_011530	Tap2	101	544	9.54	6.38	10.46	-4.08	8.23e-89	2.87e-86	transporter 2, ATP-binding cassette, sub-family B (MDR/TAP) [Source:MGI Symbol;Acc:MGI:98484]	17	34422501	34435295	1	34422602	34423045	Promoter (<=1kb)	Promoter
NM_011530	Tap2	1795	2387	9.89	6.52	10.82	-4.3	1.91e-37	2.17e-35	transporter 2, ATP-binding cassette, sub-family B (MDR/TAP) [Source:MGI Symbol;Acc:MGI:98484]	17	34422501	34435295	1	34424296	34424888	Intron (ENSMUST00000114175.7/407788, intron 8 of 23)	Intron
NM_145391	Tapbpl	1619	2026	8.54	6.04	9.41	-3.37	8.24e-68	1.72e-65	TAP binding protein-like [Source:MGI Symbol;Acc:MGI:2384853]	6	125200896	125208823	-1	125206797	125207204	Distal Intergenic	Distal Intergenic
NM_144522	Tbc1d10b	71	1201	10.8	10.61	10.96	-0.36	0.000567	0.00605	TBC1 domain family, member 10b [Source:MGI Symbol;Acc:MGI:1915699]	7	126796631	126807640	-1	126806439	126807569	Exon (ENSMUST00000206639.1/ENSMUST00000206639.1, exon 1 of 1)	Exon (non-CDS)
NM_144522	Tbc1d10b	1876	2760	8.85	8.63	9.05	-0.42	0.00487	0.0379	TBC1 domain family, member 10b [Source:MGI Symbol;Acc:MGI:1915699]	7	126796631	126807640	-1	126804880	126805764	Intron (ENSMUST00000205324.1/68952, intron 1 of 8)	Intron
NM_198647	Tbc1d22b	1574	2010	6.71	6.04	7.17	-1.13	0.00545	0.0415	TBC1 domain family, member 22B [Source:MGI Symbol;Acc:MGI:2681867]	17	29768759	29825872	1	29770333	29770769	Distal Intergenic	Distal Intergenic
NM_194334	Tbc1d2b	2764	4173	9.79	9.32	10.15	-0.83	1.75e-11	6.21e-10	TBC1 domain family, member 2B [Source:MGI Symbol;Acc:MGI:1914266]	9	90084080	90152857	-1	90148684	90150093	Distal Intergenic	Distal Intergenic
NM_025617	Tceanc2	636	1390	8.93	8.52	9.24	-0.72	0.000185	0.00231	transcription elongation factor A (SII) N-terminal and central domain containing 2 [Source:MGI Symbol;Acc:MGI:1913776]	4	106991352	107036313	-1	107034923	107035677	Intron (ENSMUST00000030367.14/72475, intron 9 of 17)	Intron
NM_013686	Tcp1	167	449	3.48	4.44	-0.57	5.01	0.00254	0.0219	t-complex protein 1 [Source:MGI Symbol;Acc:MGI:98535]	17	13134588	13143954	1	13134755	13135037	Distal Intergenic	Distal Intergenic
NM_031199	Tgfa	819	1169	7.19	6.18	7.78	-1.6	2.44e-11	8.52e-10	transforming growth factor alpha [Source:MGI Symbol;Acc:MGI:98724]	6	86172205	86252701	1	86173024	86173374	Distal Intergenic	Distal Intergenic
NM_009373	Tgm2	2270	2777	10.17	8.53	10.91	-2.38	3.36e-79	8.43e-77	transglutaminase 2, C polypeptide [Source:MGI Symbol;Acc:MGI:98731]	2	157958322	157988356	-1	157985579	157986086	Intron (ENSMUST00000029179.10/75425, intron 7 of 7)	Intron
NM_009373	Tgm2	1327	1630	7.19	5.69	7.91	-2.22	7.06e-13	2.75e-11	transglutaminase 2, C polypeptide [Source:MGI Symbol;Acc:MGI:98731]	2	157958322	157988356	-1	157986726	157987029	Intron (ENSMUST00000029179.10/75425, intron 7 of 7)	Intron
NM_198607	Them6	536	1133	9.82	9.4	10.14	-0.74	2.4e-05	0.000378	thioesterase superfamily member 6 [Source:MGI Symbol;Acc:MGI:1925301]	15	74593053	74596488	1	74593589	74594186	Distal Intergenic	Distal Intergenic
NM_145585	Thumpd1	947	1660	8.54	8.81	8.2	0.62	2.5e-05	0.000392	THUMP domain containing 1 [Source:MGI Symbol;Acc:MGI:2444479]	7	119314316	119320021	-1	119318361	119319074	Distal Intergenic	Distal Intergenic
NM_174989	Ticam1	1226	2676	8.86	8.51	9.15	-0.64	7.73e-08	1.89e-06	toll-like receptor adaptor molecule 1 [Source:MGI Symbol;Acc:MGI:2147032]	17	56576319	56583786	-1	56581110	56582560	Promoter (1-2kb)	Promoter
NM_013898	Timm8a1	40	546	10.55	10.73	10.34	0.39	0.00333	0.0274	translocase of inner mitochondrial membrane 8A1 [Source:MGI Symbol;Acc:MGI:1353433]	X	133438005	133442614	-1	133442068	133442574	Distal Intergenic	Distal Intergenic
NM_011905	Tlr2	465	2728	10.32	9.17	10.95	-1.78	4.95e-53	7.57e-51	toll-like receptor 2 [Source:MGI Symbol;Acc:MGI:1346060]	3	83743579	83749074	-1	83746346	83748609	Distal Intergenic	Distal Intergenic
NM_133847	Tm9sf4	2045	2378	9.56	9.09	9.91	-0.83	9.1e-11	3.04e-09	transmembrane 9 superfamily member 4 [Source:MGI Symbol;Acc:MGI:2139220]	2	153003223	153052386	1	153005268	153005601	Intron (ENSMUST00000099197.8/74711, intron 14 of 14)	Intron
NM_133847	Tm9sf4	2654	3039	9.46	9.13	9.73	-0.6	0.00152	0.0141	transmembrane 9 superfamily member 4 [Source:MGI Symbol;Acc:MGI:2139220]	2	153003223	153052386	1	153005877	153006262	Intron (ENSMUST00000099197.8/74711, intron 14 of 14)	Intron
NM_026775	Tmed10	637	1092	10.15	9.77	10.44	-0.67	0.00128	0.0122	transmembrane p24 trafficking protein 10 [Source:MGI Symbol;Acc:MGI:1915831]	12	85387388	85421621	-1	85420529	85420984	Distal Intergenic	Distal Intergenic
NM_019704	Tmem115	389	2159	11	10.76	11.21	-0.45	6.43e-05	0.000906	transmembrane protein 115 [Source:MGI Symbol;Acc:MGI:1930765]	9	107411144	107415872	1	107411533	107413303	Intron (ENSMUST00000010210.12/56808, intron 1 of 37)	Intron
NM_145538	Tmem189	736	1115	9.12	8.58	9.51	-0.93	4.84e-05	0.000707	plasmanylethanolamine desaturase 1 [Source:MGI Symbol;Acc:MGI:2142624]	2	167484528	167531742	-1	167530627	167531006	Distal Intergenic	Distal Intergenic
NM_028766	Tmem43	1208	2361	10.71	10.43	10.95	-0.52	0.000118	0.00156	transmembrane protein 43 [Source:MGI Symbol;Acc:MGI:1921372]	6	91450685	91465445	1	91451893	91453046	Distal Intergenic	Distal Intergenic
NM_181401	Tmem64	1093	1509	7.97	8.22	7.65	0.57	0.000188	0.00233	transmembrane protein 64 [Source:MGI Symbol;Acc:MGI:2140359]	4	15265831	15286753	1	15266924	15267340	Promoter (1-2kb)	Promoter
NM_025566	Tnfaip8l1	81	1333	9.94	9.76	10.1	-0.35	0.000827	0.00831	tumor necrosis factor, alpha-induced protein 8-like 1 [Source:MGI Symbol;Acc:MGI:1913693]	17	56469477	56480955	1	56469558	56470810	Intron (ENSMUST00000223859.1/19280, intron 1 of 27)	Intron
NM_011609	Tnfrsf1a	1509	2085	11.85	10.9	12.41	-1.52	1.26e-52	1.84e-50	tumor necrosis factor receptor superfamily, member 1a [Source:MGI Symbol;Acc:MGI:1314884]	6	125326325	125339447	1	125327834	125328410	Intron (ENSMUST00000176655.7/20276, intron 2 of 12)	Intron
NM_001083587	Tns3	4638	6128	12.23	12.43	11.98	0.45	7.68e-07	1.57e-05	tensin 3 [Source:MGI Symbol;Acc:MGI:2443012]	11	8381652	8614681	-1	8608553	8610043	Intron (ENSMUST00000239091.1/319939, intron 2 of 30)	Intron
NM_020507	Tob2	566	1676	10.36	10.14	10.55	-0.41	0.000301	0.00353	transducer of ERBB2, 2 [Source:MGI Symbol;Acc:MGI:1888525]	15	81732473	81742997	-1	81741321	81742431	Intron (ENSMUST00000230726.1/19387, intron 1 of 4)	Intron
NM_001037170	Tomm40l	1704	1922	5.65	4.5	6.29	-1.79	0.00037	0.00421	translocase of outer mitochondrial membrane 40-like [Source:MGI Symbol;Acc:MGI:3589112]	1	171043580	171050083	-1	171048161	171048379	Distal Intergenic	Distal Intergenic
NM_144884	Tor1a	828	1294	9.79	9.62	9.95	-0.33	0.00467	0.0365	torsin family 1, member A (torsin A) [Source:MGI Symbol;Acc:MGI:1353568]	2	30850639	30857945	-1	30856651	30857117	Intron (ENSMUST00000113592.8/20204, intron 1 of 3)	Intron
NM_023141	Tor3a	1064	1807	10.42	9.7	10.9	-1.2	2.74e-33	2.73e-31	torsin family 3, member A [Source:MGI Symbol;Acc:MGI:1353652]	1	156481187	156501926	-1	156500119	156500862	Distal Intergenic	Distal Intergenic
NM_148934	Tpgs1	20	1070	10.36	10.02	10.63	-0.61	5e-06	9e-05	tubulin polyglutamylase complex subunit 1 [Source:MGI Symbol;Acc:MGI:106618]	10	79505203	79511961	1	79505223	79506273	Distal Intergenic	Distal Intergenic
NM_134000	Traf3ip2	721	1270	9.09	8.33	9.59	-1.27	1.02e-17	5.4e-16	TRAF3 interacting protein 2 [Source:MGI Symbol;Acc:MGI:2143599]	10	39488930	39531303	1	39489651	39490200	Intron (ENSMUST00000148152.7/14360, intron 3 of 4)	Intron
NM_146140	Tram1l1	264	1271	9.59	9.26	9.87	-0.61	2.51e-10	7.98e-09	translocation associated membrane protein 1-like 1 [Source:MGI Symbol;Acc:MGI:2443503]	3	124114504	124118392	1	124114768	124115775	Distal Intergenic	Distal Intergenic
NM_013718	Trappc3	455	1145	9.12	8.8	9.38	-0.57	4.52e-07	9.77e-06	trafficking protein particle complex 3 [Source:MGI Symbol;Acc:MGI:1351486]	4	126156118	126169676	1	126156573	126157263	Intron (ENSMUST00000094760.8/66938, intron 6 of 11)	Intron
NM_026933	Triap1	36	972	10.46	10.3	10.61	-0.3	0.00196	0.0175	TP53 regulated inhibitor of apoptosis 1 [Source:MGI Symbol;Acc:MGI:1916326]	5	115479284	115481628	1	115479320	115480256	Promoter (<=1kb)	Promoter
NM_144549	Trib1	1175	3067	10.61	10.27	10.88	-0.61	7.86e-06	0.000138	tribbles pseudokinase 1 [Source:MGI Symbol;Acc:MGI:2443397]	15	59520199	59528948	1	59521374	59523266	Intron (ENSMUST00000168722.2/68501, intron 4 of 4)	Intron
NM_144549	Trib1	3226	3414	6.5	6	6.87	-0.87	0.00394	0.0316	tribbles pseudokinase 1 [Source:MGI Symbol;Acc:MGI:2443397]	15	59520199	59528948	1	59523425	59523613	Intron (ENSMUST00000168722.2/68501, intron 4 of 4)	Intron
NM_144549	Trib1	78	610	6.62	6.15	6.97	-0.82	0.00587	0.0437	tribbles pseudokinase 1 [Source:MGI Symbol;Acc:MGI:2443397]	15	59520199	59528948	1	59520277	59520809	Intron (ENSMUST00000168722.2/68501, intron 4 of 4)	Intron
NM_175093	Trib3	863	2021	9.51	8.33	10.14	-1.81	1.28e-60	2.22e-58	tribbles pseudokinase 3 [Source:MGI Symbol;Acc:MGI:1345675]	2	152179342	152185952	-1	152183931	152185089	Distal Intergenic	Distal Intergenic
NM_053169	Trim16	1512	2212	8.31	8.57	7.99	0.58	0.00507	0.039	tripartite motif-containing 16 [Source:MGI Symbol;Acc:MGI:2137356]	11	62711057	62741634	1	62712569	62713269	Intron (ENSMUST00000150336.7/170740, intron 5 of 7)	Intron
NM_009546	Trim25	1638	2278	10.33	9.47	10.87	-1.4	1.57e-25	1.1e-23	tripartite motif-containing 25 [Source:MGI Symbol;Acc:MGI:102749]	11	88890202	88911119	1	88891840	88892480	Distal Intergenic	Distal Intergenic
NM_053170	Trim33	3835	4186	2.45	3.35	-0.57	3.93	0.00124	0.0118	tripartite motif-containing 33 [Source:MGI Symbol;Acc:MGI:2137357]	3	103186609	103266091	1	103190444	103190795	Distal Intergenic	Distal Intergenic
NM_001079830	Trim33	3783	4135	2.61	3.53	-0.57	4.1	0.00287	0.0241	tripartite motif-containing 33 [Source:MGI Symbol;Acc:MGI:2137357]	3	103186609	103266091	1	103190392	103190744	Distal Intergenic	Distal Intergenic
NM_201373	Trim56	198	2399	10.92	9.58	11.6	-2.02	6.05e-70	1.31e-67	tripartite motif-containing 56 [Source:MGI Symbol;Acc:MGI:2685298]	5	137134498	137145063	-1	137142664	137144865	Exon (ENSMUST00000041226.9/666339, exon 3 of 11)	Exon (non-CDS)
NM_201373	Trim56	3286	3632	7.05	5.96	7.66	-1.7	1.45e-09	4.34e-08	tripartite motif-containing 56 [Source:MGI Symbol;Acc:MGI:2685298]	5	137134498	137145063	-1	137141431	137141777	Intron (ENSMUST00000041226.9/666339, intron 5 of 10)	Intron
NM_201373	Trim56	2761	3092	6.44	5.28	7.08	-1.8	5.75e-07	1.21e-05	tripartite motif-containing 56 [Source:MGI Symbol;Acc:MGI:2685298]	5	137134498	137145063	-1	137141971	137142302	Exon (ENSMUST00000041226.9/666339, exon 5 of 11)	Exon (non-CDS)
NM_053100	Trim8	63	1552	10.27	10.52	9.98	0.54	0.0026	0.0223	tripartite motif-containing 8 [Source:MGI Symbol;Acc:MGI:1933302]	19	46490141	46505287	1	46490204	46491693	Distal Intergenic	Distal Intergenic
NM_197996	Tspan15	797	1197	8.42	7.94	8.77	-0.83	1.61e-05	0.000266	tetraspanin 15 [Source:MGI Symbol;Acc:MGI:1917673]	10	62021175	62067030	-1	62065833	62066233	Distal Intergenic	Distal Intergenic
NM_009433	Tspyl1	52	1651	10.91	10.71	11.08	-0.36	0.000347	0.004	testis-specific protein, Y-encoded-like 1 [Source:MGI Symbol;Acc:MGI:1298395]	10	34158186	34161271	1	34158238	34159837	Intron (ENSMUST00000048010.8/212898, intron 4 of 5)	Intron
NM_177325	Tsr1	723	1015	9.26	9.64	8.74	0.9	2.7e-05	0.000419	TSR1 20S rRNA accumulation [Source:MGI Symbol;Acc:MGI:2144566]	11	74788897	74800168	1	74789620	74789912	Intron (ENSMUST00000010698.12/67493, intron 4 of 10)	Intron
NM_027238	Ttc39b	1824	2146	8.27	7.09	8.91	-1.82	9.36e-10	2.85e-08	tetratricopeptide repeat domain 39B [Source:MGI Symbol;Acc:MGI:1917113]	4	83138537	83242492	-1	83240346	83240668	Intron (ENSMUST00000102823.9/69863, intron 15 of 19)	Intron
NM_029282	Tti1	295	2259	9.96	9.77	10.13	-0.36	0.0017	0.0155	TELO2 interacting protein 1 [Source:MGI Symbol;Acc:MGI:1922675]	2	157823723	157870353	-1	157868094	157870058	Exon (ENSMUST00000029178.6/66642, exon 12 of 16)	Exon (non-CDS)
NM_009450	Tubb2a	32	1557	10.41	10.06	10.7	-0.64	1.06e-06	2.13e-05	tubulin, beta 2A class IIA [Source:MGI Symbol;Acc:MGI:107861]	13	34258257	34261990	-1	34260433	34261958	Intron (ENSMUST00000148390.2/73102, intron 3 of 9)	Intron
NM_023279	Tubb3	65	1090	11.27	6.38	12.25	-5.87	0	0	tubulin, beta 3 class III [Source:MGI Symbol;Acc:MGI:107813]	8	124138163	124148754	1	124138228	124139253	Intron (ENSMUST00000127664.1/108148, intron 1 of 15)	Intron
NM_023279	Tubb3	1255	1564	7.75	2.77	8.72	-5.95	5.16e-27	3.89e-25	tubulin, beta 3 class III [Source:MGI Symbol;Acc:MGI:107813]	8	124138163	124148754	1	124139418	124139727	Intron (ENSMUST00000127664.1/108148, intron 1 of 15)	Intron
NM_011657	Tulp3	2786	3000	8.03	7.48	8.43	-0.94	3.23e-08	8.41e-07	tubby-like protein 3 [Source:MGI Symbol;Acc:MGI:1329045]	6	128298124	128332814	-1	128329814	128330028	Intron (ENSMUST00000001562.8/22158, intron 4 of 10)	Intron
NM_001013778	Tvp23a	27	458	6.08	2.91	7	-4.09	2.92e-07	6.52e-06	trans-golgi network vesicle protein 23A [Source:MGI Symbol;Acc:MGI:3665441]	16	10238421	10265226	-1	10264768	10265199	Distal Intergenic	Distal Intergenic
NM_011658	Twist1	8	1410	10.57	10.31	10.79	-0.48	0.000394	0.00443	twist basic helix-loop-helix transcription factor 1 [Source:MGI Symbol;Acc:MGI:98872]	12	34007670	34009828	1	34007678	34009080	Distal Intergenic	Distal Intergenic
NM_175150	Txndc15	990	1450	10.34	10.15	10.51	-0.36	0.000165	0.00211	thioredoxin domain containing 15 [Source:MGI Symbol;Acc:MGI:1916922]	13	55862463	55874040	1	55863453	55863913	Intron (ENSMUST00000237678.1/ENSMUST00000237678.1, intron 2 of 5)	Intron
NM_023137	Ubd	76	274	4.89	-0.42	5.88	-6.3	1.63e-10	5.34e-09	ubiquitin D [Source:MGI Symbol;Acc:MGI:1344410]	17	37504783	37506986	1	37504859	37505057	Distal Intergenic	Distal Intergenic
NM_009471	Umps	411	1020	2.76	3.68	-0.57	4.25	0.00285	0.024	uridine monophosphate synthetase [Source:MGI Symbol;Acc:MGI:1298388]	16	33775152	33787408	-1	33786388	33786997	Exon (ENSMUST00000148293.1/ENSMUST00000148293.1, exon 1 of 3)	Exon (non-CDS)
NM_133952	Unc45a	2551	3243	8.49	8.11	8.8	-0.69	0.000269	0.0032	unc-45 myosin chaperone A [Source:MGI Symbol;Acc:MGI:2142246]	7	79975040	79997741	-1	79994498	79995190	Distal Intergenic	Distal Intergenic
NM_029497	Urb1	6068	7149	9.7	9.89	9.48	0.4	0.00563	0.0424	URB1 ribosome biogenesis 1 homolog (S. cerevisiae) [Source:MGI Symbol;Acc:MGI:2146468]	16	90548415	90607301	-1	90600152	90601233	Exon (ENSMUST00000231619.1/ENSMUST00000231619.1, exon 3 of 3)	Exon (non-CDS)
NM_013919	Usp21	71	709	7.41	6.81	7.83	-1.01	0.000693	0.00722	ubiquitin specific peptidase 21 [Source:MGI Symbol;Acc:MGI:1353665]	1	171109519	171115564	-1	171114855	171115493	Promoter (1-2kb)	Promoter
NM_013918	Usp25	3041	3427	9.71	9.08	10.15	-1.06	3.23e-13	1.27e-11	ubiquitin specific peptidase 25 [Source:MGI Symbol;Acc:MGI:1353655]	16	76810594	76913668	1	76813635	76814021	Distal Intergenic	Distal Intergenic
NM_001033528	Usp36	3839	4695	10	10.21	9.74	0.47	0.00311	0.0259	ubiquitin specific peptidase 36 [Source:MGI Symbol;Acc:MGI:1919594]	11	118150477	118181070	-1	118176375	118177231	Exon (ENSMUST00000100181.10/19157, exon 10 of 14)	Exon (non-CDS)
NM_029749	Usp42	2422	3736	9.39	8.92	9.75	-0.84	1.75e-15	8.19e-14	ubiquitin specific peptidase 42 [Source:MGI Symbol;Acc:MGI:1924050]	5	143696080	143718035	-1	143714299	143715613	Promoter (<=1kb)	Promoter
NM_029749	Usp42	4325	4583	7.43	6.97	7.77	-0.8	0.000157	0.00202	ubiquitin specific peptidase 42 [Source:MGI Symbol;Acc:MGI:1924050]	5	143696080	143718035	-1	143713452	143713710	Exon (ENSMUST00000053287.5/76800, exon 16 of 18)	Exon (non-CDS)
NM_011693	Vcam1	2384	2862	10.39	9.83	10.79	-0.96	4.02e-07	8.78e-06	vascular cell adhesion molecule 1 [Source:MGI Symbol;Acc:MGI:98926]	3	115903598	115923337	-1	115920475	115920953	Intron (ENSMUST00000189799.6/69740, intron 5 of 7)	Intron
NM_173443	Vcpip1	114	2533	10.92	10.66	11.15	-0.49	7.66e-05	0.00106	valosin containing protein (p97)/p47 complex interacting protein 1 [Source:MGI Symbol;Acc:MGI:1917925]	1	9788847	9818607	-1	9816074	9818493	Intron (ENSMUST00000166384.7/170755, intron 1 of 16)	Intron
NM_173443	Vcpip1	2991	3915	10.24	9.96	10.47	-0.51	0.00379	0.0306	valosin containing protein (p97)/p47 complex interacting protein 1 [Source:MGI Symbol;Acc:MGI:1917925]	1	9788847	9818607	-1	9814692	9815616	Intron (ENSMUST00000166384.7/170755, intron 1 of 16)	Intron
NM_030739	Vmn1r58	1891	2383	5.75	4.31	6.46	-2.14	0.00372	0.0301	vomeronasal 1 receptor 58 [Source:MGI Symbol;Acc:MGI:3033473]	7	5404680	5416395	-1	5414012	5414504	Promoter (1-2kb)	Promoter
NM_001164314	Wars	129	452	5.34	4.52	5.86	-1.34	0.00486	0.0379	tryptophanyl-tRNA synthetase [Source:MGI Symbol;Acc:MGI:104630]	12	108825956	108860100	-1	108859648	108859971	Downstream (<=300bp)	Downstream
NM_153423	Wasf2	2034	2566	8.58	8.06	8.97	-0.91	0.000266	0.00316	WASP family, member 2 [Source:MGI Symbol;Acc:MGI:1098641]	4	132857816	132927067	1	132859850	132860382	Intron (ENSMUST00000030698.4/100226, intron 6 of 8)	Intron
NM_018765	Wbp4	1317	1578	6.23	5.2	6.83	-1.63	6.9e-07	1.42e-05	WW domain binding protein 4 [Source:MGI Symbol;Acc:MGI:109568]	14	79697377	79718960	-1	79717382	79717643	Distal Intergenic	Distal Intergenic
NM_173741	Wdr24	218	672	7.5	6.48	8.1	-1.62	1.36e-08	3.67e-07	WD repeat domain 24 [Source:MGI Symbol;Acc:MGI:2446285]	17	26042601	26047704	1	26042819	26043273	Intron (ENSMUST00000122103.8/215445, intron 1 of 14)	Intron
NM_028866	Wdr33	1923	3455	11.2	11.04	11.35	-0.31	0.000308	0.0036	WD repeat domain 33 [Source:MGI Symbol;Acc:MGI:1921570]	18	31937143	32040450	1	31939066	31940598	Promoter (<=1kb)	Promoter
NM_020603	Wdr46	1187	2062	8.22	8.48	7.9	0.58	0.0057	0.0428	WD repeat domain 46 [Source:MGI Symbol;Acc:MGI:1931871]	17	34159634	34168671	1	34160821	34161696	Distal Intergenic	Distal Intergenic
NM_029896	Wdr82	1201	1595	10.12	9.97	10.26	-0.29	0.00308	0.0256	WD repeat domain containing 82 [Source:MGI Symbol;Acc:MGI:1924555]	9	106048127	106068338	1	106049328	106049722	Intron (ENSMUST00000121963.2/68553, intron 15 of 37)	Intron
NM_199306	Wdtc1	2285	2728	8.37	7.26	8.99	-1.73	7e-13	2.74e-11	WD and tetratricopeptide repeats 1 [Source:MGI Symbol;Acc:MGI:2685541]	4	133019770	133080792	-1	133078064	133078507	3' UTR	3′UTR
NM_009518	Wnt10a	1474	1957	10.57	10.82	10.26	0.56	0.000295	0.00348	wingless-type MMTV integration site family, member 10A [Source:MGI Symbol;Acc:MGI:108071]	1	74830675	74843338	1	74832149	74832632	Distal Intergenic	Distal Intergenic
NM_009523	Wnt4	60	1168	10.51	9.15	11.2	-2.05	1.45e-89	5.36e-87	wingless-type MMTV integration site family, member 4 [Source:MGI Symbol;Acc:MGI:98957]	4	137004800	137027037	1	137004860	137005968	Intron (ENSMUST00000049583.7/230848, intron 5 of 18)	Intron
NM_009523	Wnt4	2390	3461	9.04	7.66	9.73	-2.06	1.55e-58	2.62e-56	wingless-type MMTV integration site family, member 4 [Source:MGI Symbol;Acc:MGI:98957]	4	137004800	137027037	1	137007190	137008261	Exon (ENSMUST00000049583.7/230848, exon 4 of 19)	Exon (non-CDS)
NM_144783	Wt1	1776	2032	5.6	-0.42	6.59	-7.01	1.02e-06	2.06e-05	WT1 transcription factor [Source:MGI Symbol;Acc:MGI:98968]	2	104956874	105003961	1	104958650	104958906	Intron (ENSMUST00000111114.7/211936, intron 9 of 17)	Intron
NM_011723	Xdh	4065	4265	5.55	1.79	6.49	-4.7	2.49e-07	5.61e-06	xanthine dehydrogenase [Source:MGI Symbol;Acc:MGI:98973]	17	74190890	74257191	-1	74252926	74253126	Exon (ENSMUST00000233214.1/76890, exon 3 of 3)	Exon (non-CDS)
NM_018871	Ywhag	131	1368	12.49	12.27	12.68	-0.41	6.52e-05	0.000917	tyrosine 3-monooxygenase/tryptophan 5-monooxygenase activation protein, gamma polypeptide [Source:MGI Symbol;Acc:MGI:108109]	5	135937263	135963470	-1	135962102	135963339	Promoter (<=1kb)	Promoter
NM_011738	Ywhah	89	1118	10.31	9.79	10.69	-0.9	0.000121	0.0016	tyrosine 3-monooxygenase/tryptophan 5-monooxygenase activation protein, eta polypeptide [Source:MGI Symbol;Acc:MGI:109194]	5	33176160	33185310	1	33176249	33177278	Distal Intergenic	Distal Intergenic
NM_001166552	Zbed6	2190	2890	8.17	7.85	8.44	-0.58	0.00134	0.0126	zinc finger, BED type containing 6 [Source:NCBI gene (formerly Entrezgene);Acc:667118]	1	133547678	133589056	-1	133586166	133586866	Distal Intergenic	Distal Intergenic
NM_021394	Zbp1	1449	1836	7.31	0.72	8.3	-7.58	2.26e-29	1.89e-27	Z-DNA binding protein 1 [Source:MGI Symbol;Acc:MGI:1927449]	2	173048405	173060716	-1	173058880	173059267	Distal Intergenic	Distal Intergenic
NM_020625	Zbtb22	80	2390	10.93	10.74	11.1	-0.36	0.00052	0.00565	zinc finger and BTB domain containing 22 [Source:MGI Symbol;Acc:MGI:1931870]	17	34134878	34138299	1	34134958	34137268	Promoter (<=1kb)	Promoter
NM_146253	Zbtb6	600	1453	8.97	8.74	9.17	-0.43	0.000437	0.00485	zinc finger and BTB domain containing 6 [Source:MGI Symbol;Acc:MGI:2442998]	2	37315512	37333183	-1	37331730	37332583	Promoter (<=1kb)	Promoter
NM_027494	Zcchc8	1478	2436	9.93	9.57	10.22	-0.66	1.9e-05	0.000307	zinc finger, CCHC domain containing 8 [Source:MGI Symbol;Acc:MGI:1917900]	5	123836357	123859163	-1	123856727	123857685	Distal Intergenic	Distal Intergenic
NM_133967	Zdhhc7	1356	1918	10	9.82	10.16	-0.34	0.000932	0.0092	zinc finger, DHHC domain containing 7 [Source:MGI Symbol;Acc:MGI:2142662]	8	120807629	120828221	-1	120826303	120826865	Intron (ENSMUST00000127664.1/108148, intron 1 of 15)	Intron
NM_172151	Zdhhc8	1673	2137	10.33	10.08	10.55	-0.47	0.0017	0.0154	zinc finger, DHHC domain containing 8 [Source:MGI Symbol;Acc:MGI:1338012]	16	18038617	18053000	-1	18050863	18051327	Promoter (1-2kb)	Promoter
NM_011981	Zfp260	313	1300	8.72	8.46	8.94	-0.48	0.0028	0.0238	zinc finger protein 260 [Source:MGI Symbol;Acc:MGI:1347071]	7	29794202	29807047	1	29794515	29795502	3' UTR	3′UTR
NM_013889	Zfp292	2669	3362	7.1	6.19	7.66	-1.47	1.74e-07	4.02e-06	zinc finger protein 292 [Source:MGI Symbol;Acc:MGI:1353423]	4	34803113	34882960	-1	34879598	34880291	Intron (ENSMUST00000098163.8/30046, intron 1 of 7)	Intron
NM_024467	Zfp319	413	716	6.75	6.18	7.16	-0.98	0.00073	0.00748	zinc finger protein 319 [Source:MGI Symbol;Acc:MGI:1890618]	8	96049639	96058578	-1	96057862	96058165	Distal Intergenic	Distal Intergenic
NM_011756	Zfp36	18	872	9	7.22	9.77	-2.55	5.87e-22	3.68e-20	zinc finger protein 36 [Source:MGI Symbol;Acc:MGI:99180]	7	28076209	28079678	-1	28078806	28079660	Intron (ENSMUST00000138392.7/215384, intron 3 of 19)	Intron
NM_027007	Zfp397	3167	3513	6.91	7.28	6.42	0.85	0.000364	0.00415	zinc finger protein 397 [Source:MGI Symbol;Acc:MGI:1916506]	18	24087749	24097730	1	24090916	24091262	Distal Intergenic	Distal Intergenic
NM_145459	Zfp503	2841	3704	9.91	10.16	9.62	0.54	0.00293	0.0245	zinc finger protein 503 [Source:MGI Symbol;Acc:MGI:1353644]	14	22034027	22039669	-1	22035965	22036828	Exon (ENSMUST00000225573.1/ENSMUST00000225573.1, exon 1 of 2)	Exon (non-CDS)
NM_026741	Zfp579	1823	2150	7.76	7.41	8.04	-0.62	0.000717	0.00741	zinc finger protein 579 [Source:MGI Symbol;Acc:MGI:1915740]	7	4986482	4999157	-1	4997007	4997334	Promoter (1-2kb)	Promoter
NM_170759	Zfp628	472	898	6.4	5.49	6.95	-1.46	7.46e-06	0.000132	zinc finger protein 628 [Source:MGI Symbol;Acc:MGI:2665174]	7	4918216	4925001	1	4918688	4919114	5' UTR	5′UTR
NM_170759	Zfp628	1967	2554	7.3	6.71	7.72	-1.01	5.19e-05	0.000753	zinc finger protein 628 [Source:MGI Symbol;Acc:MGI:2665174]	7	4918216	4925001	1	4920183	4920770	Promoter (1-2kb)	Promoter
NM_172863	Zfp697	541	1027	7.76	7.24	8.14	-0.9	0.000815	0.0082	zinc finger protein 697 [Source:MGI Symbol;Acc:MGI:2139736]	3	98289777	98661128	1	98290318	98290804	Intron (ENSMUST00000120541.7/15360, intron 1 of 10)	Intron
NM_009569	Zfpm1	1641	2469	8.4	8.75	7.94	0.8	1.61e-07	3.75e-06	zinc finger protein, multitype 1 [Source:MGI Symbol;Acc:MGI:1095400]	8	123008880	123063990	1	123010521	123011349	Intron (ENSMUST00000127664.1/108148, intron 1 of 15)	Intron
NM_197997	Zgrf1	5512	5694	4.97	3.87	5.59	-1.72	0.00121	0.0116	zinc finger, GRF-type containing 1 [Source:MGI Symbol;Acc:MGI:1918893]	3	127347138	127411672	1	127352650	127352832	Intron (ENSMUST00000182078.8/109676, intron 1 of 45)	Intron
NM_199449	Zhx2	2130	3034	8.61	8.36	8.83	-0.46	0.00246	0.0213	zinc fingers and homeoboxes 2 [Source:MGI Symbol;Acc:MGI:2683087]	15	57558061	57703228	1	57560191	57561095	Distal Intergenic	Distal Intergenic
NM_001033196	Znfx1	1546	2403	8.88	8.23	9.33	-1.09	4.32e-09	1.23e-07	zinc finger, NFX1-type containing 1 [Source:MGI Symbol;Acc:MGI:2138982]	2	166877713	166904935	-1	166902532	166903389	Distal Intergenic	Distal Intergenic
NM_001033196	Znfx1	757	1140	7.5	6.82	7.95	-1.13	0.000151	0.00194	zinc finger, NFX1-type containing 1 [Source:MGI Symbol;Acc:MGI:2138982]	2	166877713	166904935	-1	166903795	166904178	Distal Intergenic	Distal Intergenic
NM_011752	Zpr1	1445	1946	8.86	9.09	8.59	0.51	0.00178	0.016	ZPR1 zinc finger [Source:MGI Symbol;Acc:MGI:1330262]	9	46184362	46193941	1	46185807	46186308	Intron (ENSMUST00000126865.7/70661, intron 6 of 24)	Intron
NM_178794	Zrsr2	88	695	3.91	4.66	2.27	2.4	0.000808	0.00817	zinc finger (CCCH type), RNA binding motif and serine/arginine rich 2 [Source:MGI Symbol;Acc:MGI:103287]	X	162718439	162741657	-1	162740962	162741569	Distal Intergenic	Distal Intergenic
NM_172503	Zswim4	2565	3700	10.3	10.14	10.45	-0.31	0.00219	0.0191	zinc finger SWIM-type containing 4 [Source:MGI Symbol;Acc:MGI:2443726]	8	84937307	84963684	-1	84959984	84961119	Exon (ENSMUST00000109738.9/69724, exon 5 of 8)	Exon (non-CDS)
