# Supplementary material for: m6A RNA methylation modulates IFN-γ-stimulated intestinal epithelial cell-intrinsic antiparasitic defense
Source: PLoS Pathog. 2026 Jul 20;22(7):e1014442. doi: 10.1371/journal.ppat.1014442 (PMC13399507; doi:10.1371/journal.ppat.1014442)
Supplement: S3 Table — (XLSX) [file ppat.1014442.s003.xlsx]

## Sheet: Sheet1
S3 Table. GO ontology of mRNAs with significant m6A alteration in IEC4.1 cells following IFN-γ stimulation
Upregulated m6A Genes
ONTOLOGY	ID	Description	GeneRatio	BgRatio	pvalue	p.adjust	qvalue	geneID	Count
BP	GO:0042326	negative regulation of phosphorylation	35/572	396/29008	1.74e-13	7.65e-10	5.74e-10	Ctdsp1/Parp14/Xdh/Socs1/Socs3/Pik3ip1/Trib3/Rock1/Wars/Dusp6/Cdkn1b/Mvp/Trib1/Cep85/Prkar2a/Dynll1/Jun/Ier3/Lrp5/Aida/Lats2/Heg1/Ddit4/Gadd45b/Lrrk1/Nup62/Psen1/Gadd45g/Atxn7/Twist1/Smcr8/Met/Spred1/Fem1a/Cdkn2b	35
BP	GO:0035456	response to interferon-beta	15/572	63/29008	1.13e-12	2.01e-09	1.51e-09	Gm4841/Gm12185/Gm4951/F830016B08Rik/Gbp2b/Igtp/Gbp6/Irgm2/Iigp1/Gbp2/Ifi203/Ifit3/Ifit1/Bst2/9930111J21Rik1	15
BP	GO:0010563	negative regulation of phosphorus metabolic process	36/572	453/29008	1.83e-12	2.01e-09	1.51e-09	Ctdsp1/Parp14/Xdh/Socs1/Socs3/Pik3ip1/Trib3/Rock1/Wars/Dusp6/Cdkn1b/Mvp/Trib1/Cep85/Prkar2a/Dynll1/Jun/Ier3/Lrp5/Aida/Lats2/Heg1/Ddit4/Gadd45b/Lrrk1/Nup62/Psen1/Gadd45g/Atxn7/Twist1/Smcr8/Met/Spred1/Bod1/Fem1a/Cdkn2b	36
BP	GO:0045936	negative regulation of phosphate metabolic process	36/572	453/29008	1.83e-12	2.01e-09	1.51e-09	Ctdsp1/Parp14/Xdh/Socs1/Socs3/Pik3ip1/Trib3/Rock1/Wars/Dusp6/Cdkn1b/Mvp/Trib1/Cep85/Prkar2a/Dynll1/Jun/Ier3/Lrp5/Aida/Lats2/Heg1/Ddit4/Gadd45b/Lrrk1/Nup62/Psen1/Gadd45g/Atxn7/Twist1/Smcr8/Met/Spred1/Bod1/Fem1a/Cdkn2b	36
BP	GO:0035458	cellular response to interferon-beta	14/572	55/29008	2.38e-12	2.09e-09	1.57e-09	Gm4841/Gm12185/Gm4951/F830016B08Rik/Gbp2b/Igtp/Gbp6/Irgm2/Iigp1/Gbp2/Ifi203/Ifit3/Ifit1/9930111J21Rik1	14
BP	GO:0034341	response to interferon-gamma	19/572	139/29008	3.93e-11	2.88e-08	2.16e-08	Gbp5/Gbp2b/Igtp/Gbp6/Irgm2/Gbp10/Gbp2/Ubd/Parp14/Nlrc5/Gbp9/Parp9/Socs1/Cdc42ep2/Bst2/Tlr2/Cx3cl1/Rab11fip5/Rab20	19
BP	GO:0006914	autophagy	33/572	437/29008	6.06e-11	3.33e-08	2.5e-08	Igtp/Larp1/Iigp1/Hk2/Trib3/Tlr2/Plekhm1/Wdr24/Dram1/Rock1/Plekhf1/Foxo3/Nod2/Sec16a/Hspb8/Atm/Sesn2/Foxo1/Ticam1/Bid/Psen1/Ilrun/Smg1/Atg2a/Rab33b/Rab8a/Myo5a/Sh3bp4/Smcr8/Rraga/Arsa/Rragc/Huwe1	33
BP	GO:0061919	process utilizing autophagic mechanism	33/572	437/29008	6.06e-11	3.33e-08	2.5e-08	Igtp/Larp1/Iigp1/Hk2/Trib3/Tlr2/Plekhm1/Wdr24/Dram1/Rock1/Plekhf1/Foxo3/Nod2/Sec16a/Hspb8/Atm/Sesn2/Foxo1/Ticam1/Bid/Psen1/Ilrun/Smg1/Atg2a/Rab33b/Rab8a/Myo5a/Sh3bp4/Smcr8/Rraga/Arsa/Rragc/Huwe1	33
BP	GO:0031929	TOR signaling	18/572	128/29008	7.94e-11	3.87e-08	2.91e-08	Larp1/Lamtor1/Castor2/Wdr24/Sik3/Atm/Sesn2/Bmt2/Ddit4/Smg1/Sh3bp4/Smcr8/Eif4ebp1/Rraga/Tti1/Tnfaip8l1/Rragc/Gna12	18
BP	GO:0001933	negative regulation of protein phosphorylation	29/572	349/29008	9.45e-11	4.15e-08	3.11e-08	Ctdsp1/Parp14/Xdh/Socs1/Socs3/Trib3/Wars/Dusp6/Cdkn1b/Mvp/Trib1/Cep85/Prkar2a/Jun/Lrp5/Aida/Lats2/Heg1/Ddit4/Gadd45b/Lrrk1/Nup62/Psen1/Gadd45g/Twist1/Smcr8/Met/Spred1/Fem1a	29
BP	GO:0002831	regulation of response to biotic stimulus	28/572	337/29008	2e-10	7.99e-08	5.99e-08	Gbp5/Igtp/Zbp1/Slamf8/Cd274/Parp14/Nlrc5/Ifi203/Parp9/Tap2/Dtx3l/Stat2/Socs1/Isg15/Ddx58/Fgl2/Tlr2/Cx3cl1/Il18rap/Traf3ip2/N4bp1/Nod2/Trib1/Ilrun/Nectin2/Smpdl3b/Slc15a4/Htra1	28
BP	GO:0071346	cellular response to interferon-gamma	16/572	112/29008	7.05e-10	2.58e-07	1.94e-07	Gbp5/Gbp2b/Igtp/Gbp6/Gbp10/Gbp2/Parp14/Nlrc5/Gbp9/Parp9/Socs1/Cdc42ep2/Tlr2/Cx3cl1/Rab11fip5/Rab20	16
BP	GO:0009615	response to virus	26/572	312/29008	8.37e-10	2.83e-07	2.12e-07	Gbp2b/Igtp/Zbp1/Ifit3/Rtp4/Parp9/Ifit3b/Dtx3l/Stat2/Batf3/Ifit1/Isg15/Ddx58/Bst2/Trim56/Eif2ak2/Fgl2/Bcl3/Slfn9/Trim25/Traf3ip2/Ddit4/Ticam1/Ilrun/Crebbp/Htra1	26
BP	GO:0010506	regulation of autophagy	23/572	259/29008	2.35e-09	6.6e-07	4.95e-07	Igtp/Larp1/Iigp1/Trib3/Tlr2/Wdr24/Dram1/Rock1/Plekhf1/Foxo3/Nod2/Hspb8/Atm/Sesn2/Foxo1/Ticam1/Bid/Smg1/Rab8a/Sh3bp4/Smcr8/Rraga/Rragc	23
BP	GO:1990928	response to amino acid starvation	11/572	49/29008	2.36e-09	6.6e-07	4.95e-07	Larp1/Atf3/Fas/Eif2ak2/Wdr24/Sesn2/Bmt2/Gcn1/Eif4ebp1/Rraga/Rragc	11
BP	GO:0032006	regulation of TOR signaling	15/572	105/29008	2.4e-09	6.6e-07	4.95e-07	Lamtor1/Castor2/Wdr24/Sik3/Atm/Sesn2/Bmt2/Ddit4/Sh3bp4/Smcr8/Rraga/Tti1/Tnfaip8l1/Rragc/Gna12	15
BP	GO:0001562	response to protozoan	10/572	40/29008	4.09e-09	1.06e-06	7.93e-07	Gbp2b/Gbp6/Batf2/Irgm2/Gbp10/Iigp1/Gbp2/Gbp9/Bcl3/Ier3	10
BP	GO:0009896	positive regulation of catabolic process	32/572	494/29008	5.29e-09	1.29e-06	9.67e-07	Igtp/Larp1/Dtx3l/Zfp36/Crebrf/Trib3/Tlr2/Noct/Rgma/Rock1/Plekhf1/Foxo3/Fbxl5/Nod2/Trib1/Hspb8/Amer1/Atm/Sesn2/Dcp2/Ier3/Foxo1/Ticam1/Bid/Psen1/Sh3bp4/Twist1/Smcr8/Sumo1/Rnf139/Khsrp/Huwe1	32
BP	GO:0060759	regulation of response to cytokine stimulus	16/572	132/29008	8.12e-09	1.7e-06	1.27e-06	Igtp/Zbp1/Parp14/Nlrc5/Parp9/Csf1/Stat2/Socs1/Isg15/Ddx58/Crebrf/Tlr2/Tnfrsf1a/Ripk1/Sharpin/Il6st	16
BP	GO:0007264	small GTPase mediated signal transduction	29/572	425/29008	8.85e-09	1.7e-06	1.27e-06	F2r/Csf1/Notch1/Cdc42ep2/Rhob/Rhoj/Rab30/Rock1/Ntn1/Gna13/Rnd3/Wasf2/Prag1/Jun/Rhog/Rnd1/Heg1/Fgf10/Cdc42ep3/Rab9/Nup62/Dhcr24/Foxm1/Rab33b/F11r/Rhobtb2/Erbb2/Met/Gna12	29
BP	GO:0031331	positive regulation of cellular catabolic process	29/572	425/29008	8.85e-09	1.7e-06	1.27e-06	Igtp/Larp1/Dtx3l/Zfp36/Trib3/Tlr2/Noct/Rgma/Rock1/Plekhf1/Foxo3/Fbxl5/Nod2/Trib1/Hspb8/Amer1/Atm/Sesn2/Dcp2/Foxo1/Ticam1/Bid/Psen1/Sh3bp4/Twist1/Smcr8/Sumo1/Rnf139/Khsrp	29
BP	GO:0051607	defense response to virus	22/572	255/29008	8.9e-09	1.7e-06	1.27e-06	Gbp2b/Zbp1/Ifit3/Rtp4/Parp9/Ifit3b/Dtx3l/Stat2/Ifit1/Isg15/Ddx58/Bst2/Trim56/Eif2ak2/Fgl2/Slfn9/Trim25/Traf3ip2/Ddit4/Ticam1/Ilrun/Htra1	22
BP	GO:0140546	defense response to symbiont	22/572	255/29008	8.9e-09	1.7e-06	1.27e-06	Gbp2b/Zbp1/Ifit3/Rtp4/Parp9/Ifit3b/Dtx3l/Stat2/Ifit1/Isg15/Ddx58/Bst2/Trim56/Eif2ak2/Fgl2/Slfn9/Trim25/Traf3ip2/Ddit4/Ticam1/Ilrun/Htra1	22
BP	GO:0007265	Ras protein signal transduction	25/572	330/29008	1.22e-08	2.23e-06	1.67e-06	F2r/Csf1/Notch1/Cdc42ep2/Rhoj/Rab30/Rock1/Ntn1/Gna13/Wasf2/Prag1/Jun/Rhog/Heg1/Fgf10/Cdc42ep3/Rab9/Nup62/Dhcr24/Foxm1/Rab33b/F11r/Erbb2/Met/Gna12	25
BP	GO:0042832	defense response to protozoan	9/572	36/29008	2.48e-08	4.36e-06	3.27e-06	Gbp2b/Gbp6/Batf2/Irgm2/Gbp10/Iigp1/Gbp2/Gbp9/Bcl3	9
BP	GO:0051348	negative regulation of transferase activity	21/572	259/29008	5.66e-08	9.56e-06	7.18e-06	Dtx3l/Zfp36/Pik3ip1/Trib3/Wars/Cdkn1b/Mvp/Trib1/Cep85/Prkar2a/Lrp5/Aida/Lats2/Heg1/Gadd45b/Nup62/Psen1/Gadd45g/Smcr8/Spred1/Fem1a	21
BP	GO:0038202	TORC1 signaling	10/572	52/29008	6.18e-08	1e-05	7.54e-06	Larp1/Castor2/Sik3/Atm/Sesn2/Bmt2/Smg1/Smcr8/Rraga/Rragc	10
BP	GO:0030330	DNA damage response, signal transduction by p53 class mediator	11/572	66/29008	6.42e-08	1.01e-05	7.55e-06	Muc1/Bcl3/Foxo3/Atm/Sesn2/Sox4/Foxm1/Twist1/Spred1/Triap1/Pcbp4	11
BP	GO:0045088	regulation of innate immune response	19/572	217/29008	7.24e-08	1.09e-05	8.21e-06	Gbp5/Igtp/Zbp1/Slamf8/Parp14/Nlrc5/Ifi203/Parp9/Tap2/Stat2/Socs1/Isg15/Tlr2/Il18rap/N4bp1/Nod2/Nectin2/Smpdl3b/Slc15a4	19
BP	GO:0060760	positive regulation of response to cytokine stimulus	10/572	53/29008	7.48e-08	1.09e-05	8.21e-06	Igtp/Zbp1/Parp14/Nlrc5/Parp9/Csf1/Ddx58/Crebrf/Tlr2/Ripk1	10
BP	GO:0019221	cytokine-mediated signaling pathway	26/572	397/29008	1.17e-07	1.66e-05	1.25e-05	Igtp/Zbp1/Iigp1/Parp14/Nlrc5/Parp9/Csf1/Notch1/Stat2/Socs1/Isg15/Crebrf/F3/Il13ra1/Tnfrsf1a/Cx3cl1/Il18rap/Ripk1/Numbl/Traf3ip2/Foxo3/Usp25/Sharpin/Il6st/Klf6/Rbm15	26
BP	GO:0006469	negative regulation of protein kinase activity	18/572	203/29008	1.32e-07	1.8e-05	1.35e-05	Trib3/Wars/Cdkn1b/Mvp/Trib1/Cep85/Prkar2a/Lrp5/Aida/Lats2/Heg1/Gadd45b/Nup62/Psen1/Gadd45g/Smcr8/Spred1/Fem1a	18
BP	GO:0033673	negative regulation of kinase activity	19/572	226/29008	1.37e-07	1.8e-05	1.35e-05	Pik3ip1/Trib3/Wars/Cdkn1b/Mvp/Trib1/Cep85/Prkar2a/Lrp5/Aida/Lats2/Heg1/Gadd45b/Nup62/Psen1/Gadd45g/Smcr8/Spred1/Fem1a	19
BP	GO:0001959	regulation of cytokine-mediated signaling pathway	14/572	122/29008	1.39e-07	1.8e-05	1.35e-05	Igtp/Zbp1/Parp14/Nlrc5/Parp9/Csf1/Stat2/Socs1/Isg15/Crebrf/Tnfrsf1a/Ripk1/Sharpin/Il6st	14
BP	GO:0042594	response to starvation	17/572	184/29008	1.62e-07	2.04e-05	1.53e-05	Larp1/Atf3/Fas/Zfp36/Wnt4/Eif2ak2/Wdr24/Foxo3/Slc2a1/Sesn2/Jun/Bmt2/Foxo1/Gcn1/Eif4ebp1/Rraga/Rragc	17
BP	GO:0007346	regulation of mitotic cell cycle	28/572	462/29008	1.91e-07	2.33e-05	1.75e-05	Ctdsp1/Ubd/Muc1/Ints3/Tgfa/Ripk1/Cdkn1b/Kmt2e/Igf1r/Adamts1/Ywhah/Cenpf/Atm/Ier3/Lrp5/Cul7/Fgf10/Bid/Btg1/Sox4/Nup62/Pim3/Crebbp/Gen1/Met/Eif4ebp1/Cep192/Cdkn2b	28
BP	GO:0034198	cellular response to amino acid starvation	9/572	45/29008	1.99e-07	2.37e-05	1.77e-05	Atf3/Fas/Eif2ak2/Wdr24/Sesn2/Bmt2/Gcn1/Rraga/Rragc	9
BP	GO:0003007	heart morphogenesis	21/572	284/29008	2.68e-07	3.1e-05	2.32e-05	Notch1/Flrt2/Has2/Parva/Adamts1/Jun/Heg1/Pds5a/Sox4/Sema3c/Psen1/Rbm15/Twist1/Arl13b/Kdm2a/S1pr1/Bmpr1a/Col5a1/Ccn1/Sav1/Sec24b	21
BP	GO:0010508	positive regulation of autophagy	14/572	133/29008	4.09e-07	4.61e-05	3.46e-05	Igtp/Larp1/Tlr2/Rock1/Plekhf1/Foxo3/Nod2/Hspb8/Sesn2/Foxo1/Ticam1/Bid/Sh3bp4/Smcr8	14
BP	GO:0051090	regulation of DNA-binding transcription factor activity	26/572	425/29008	4.37e-07	4.8e-05	3.6e-05	Nlrc5/Ppp2r5b/Ddx58/Cyp1b1/Eif2ak2/Bcl3/Tlr2/Cx3cl1/Il18rap/Trim25/Ripk1/Slco3a1/Bhlhe40/Igf1r/Nod2/Arid5b/Trib1/Lrp5/Id3/Peli1/Ticam1/Crebbp/Twist1/Sumo1/Map3k10/Sav1	26
BP	GO:0030099	myeloid cell differentiation	26/572	426/29008	4.57e-07	4.9e-05	3.67e-05	Batf2/Ubd/Csf1/Batf3/Isg15/Fas/Zfp36/Tlr2/Ripk1/Foxo3/Ninj1/Junb/Kmt2e/Hoxb8/Wasf2/Trib1/Jun/Ltbr/Fbn1/Lrrk1/Gabpa/Psen1/Acvr1b/Rbm15/Tob2/Sp1	26
BP	GO:0008360	regulation of cell shape	15/572	157/29008	5.62e-07	5.76e-05	4.32e-05	Cdc42ep2/Rhob/Rhoj/Gna13/Fmnl2/Parva/Rnd3/Brwd3/Prag1/Rhog/Rnd1/Cdc42ep3/F11r/Rhobtb2/Gna12	15
BP	GO:0014812	muscle cell migration	13/572	117/29008	5.67e-07	5.76e-05	4.32e-05	Cyp1b1/F3/Has2/Rock1/Gna13/Parva/Adamts1/Trib1/Il6st/Myo5a/Met/Bmpr1a/Gna12	13
BP	GO:0031098	stress-activated protein kinase signaling cascade	19/572	248/29008	5.78e-07	5.76e-05	4.32e-05	Xdh/Fas/Zfp36/Eif2ak2/Ripk1/Usp25/Igf1r/Nod2/Trib1/Aida/Ltbr/Foxo1/Gadd45b/Rell1/Foxm1/Gadd45g/Met/Map3k11/Map3k10	19
BP	GO:0044772	mitotic cell cycle phase transition	25/572	406/29008	6.46e-07	6.3e-05	4.73e-05	Ctdsp1/Ubd/Muc1/Ints3/Ripk1/Cdkn1b/Kmt2e/Adamts1/Cenpf/Atm/Ier3/Lats2/Fgf10/Bid/Sox4/Bach1/Acvr1b/Foxm1/Crebbp/Gen1/Eif4ebp1/Taf2/Cep192/Chmp7/Cdkn2b	25
BP	GO:0048732	gland development	27/572	477/29008	1.19e-06	0.00011314	8.49e-05	Wt1/Xdh/Csf1/Notch1/Tgm2/Wnt4/Hoxd3/Tgfa/B4galt1/Ntn1/Rpgrip1l/Cdkn1b/Hoxd9/Igf1r/Arid5b/Aacs/Atm/Jun/Lrp5/Fem1b/Fgf10/Sema3c/Psen1/Foxm1/Met/Bmpr1a/Sp1	27
BP	GO:0031348	negative regulation of defense response	18/572	236/29008	1.22e-06	0.00011365	8.53e-05	Slamf8/Parp14/Nlrc5/Tap2/Stat2/Socs3/Isg15/Zfp36/Fgl2/Tnfrsf1a/Cx3cl1/Nod2/Sharpin/Ier3/Ilrun/Smpdl3b/Htra1/Fem1a	18
BP	GO:0060562	epithelial tube morphogenesis	24/572	394/29008	1.3e-06	0.00011726	8.8e-05	Wt1/Csf1/Notch1/Greb1l/Rhob/Wnt4/Rgma/B4galt1/Ntn1/Gna13/Tulp3/Lrp5/Mmp14/Fgf10/Sox4/Psen1/Rbm15/Twist1/Arl13b/Kdm2a/Met/Commd5/Ctsz/Sec24b	24
BP	GO:0019882	antigen processing and presentation	13/572	126/29008	1.33e-06	0.00011726	8.8e-05	Psmb9/Psmb8/Tap2/Tapbpl/H2-T24/H2-T23/H2-Q4/Erap1/Fgl2/H2-T22/Nod2/Rab32/Rab8b	13
BP	GO:0048608	reproductive structure development	27/572	480/29008	1.34e-06	0.00011726	8.8e-05	Wt1/Fst/Notch1/Socs3/Ptx3/Greb1l/Wnt4/Foxo3/Cdkn1b/Junb/Akap9/Igf1r/Vcam1/Adamts1/Arid5b/Ctsb/Brip1/Atm/Cul7/Fem1b/Fgf10/Dhcr24/Rbm15/Met/Htra1/Ccn1/Sp1	27
BP	GO:0051403	stress-activated MAPK cascade	18/572	238/29008	1.37e-06	0.00011825	8.87e-05	Xdh/Fas/Zfp36/Eif2ak2/Ripk1/Igf1r/Nod2/Trib1/Aida/Ltbr/Foxo1/Gadd45b/Rell1/Foxm1/Gadd45g/Met/Map3k11/Map3k10	18
BP	GO:0032102	negative regulation of response to external stimulus	24/572	398/29008	1.56e-06	0.00012944	9.71e-05	Slamf8/Parp14/Nlrc5/Notch1/Tap2/Stat2/Socs3/Isg15/Zfp36/Wnt4/Fgl2/Tnfrsf1a/Cx3cl1/Rgma/Nod2/Trib1/Sharpin/Ier3/Sema3c/Ilrun/Smpdl3b/Kremen1/Htra1/Fem1a	24
BP	GO:0061458	reproductive system development	27/572	484/29008	1.56e-06	0.00012944	9.71e-05	Wt1/Fst/Notch1/Socs3/Ptx3/Greb1l/Wnt4/Foxo3/Cdkn1b/Junb/Akap9/Igf1r/Vcam1/Adamts1/Arid5b/Ctsb/Brip1/Atm/Cul7/Fem1b/Fgf10/Dhcr24/Rbm15/Met/Htra1/Ccn1/Sp1	27
BP	GO:1903432	regulation of TORC1 signaling	8/572	43/29008	1.72e-06	0.00013976	0.00010486	Castor2/Sik3/Atm/Sesn2/Bmt2/Smcr8/Rraga/Rragc	8
BP	GO:0044770	cell cycle phase transition	27/572	492/29008	2.13e-06	0.00016981	0.0001274	Ctdsp1/Ubd/Muc1/Ints3/Ripk1/Cdkn1b/Kmt2e/Adamts1/Cenpf/Atm/Ier3/Fem1b/Lats2/Fgf10/Bid/Sox4/Bach1/Acvr1b/Foxm1/Crebbp/Gen1/Eif4ebp1/Map3k11/Taf2/Cep192/Chmp7/Cdkn2b	27
BP	GO:0032872	regulation of stress-activated MAPK cascade	16/572	198/29008	2.23e-06	0.00017513	0.0001314	Xdh/Fas/Eif2ak2/Ripk1/Igf1r/Nod2/Aida/Ltbr/Foxo1/Gadd45b/Rell1/Foxm1/Gadd45g/Met/Map3k11/Map3k10	16
BP	GO:0035107	appendage morphogenesis	15/572	177/29008	2.56e-06	0.000194	0.00014556	Prrx1/Notch1/Rpgrip1l/Hoxd9/Tulp3/Sik3/En1/Lrp5/Fgf10/Sox4/Sema3c/Psen1/Twist1/Bmpr1a/Gna12	15
BP	GO:0035108	limb morphogenesis	15/572	177/29008	2.56e-06	0.000194	0.00014556	Prrx1/Notch1/Rpgrip1l/Hoxd9/Tulp3/Sik3/En1/Lrp5/Fgf10/Sox4/Sema3c/Psen1/Twist1/Bmpr1a/Gna12	15
BP	GO:0072659	protein localization to plasma membrane	20/572	301/29008	2.7e-06	0.00019884	0.00014919	Tnfrsf1a/Rock1/Plekhf1/Bbs1/Sec16a/Rilpl1/Tspan15/Rhog/Rab8b/Fam126a/Cnpy4/Mmp14/Rilpl2/Rab8a/Myo5a/F11r/Ehd1/Ptpn9/Zdhhc7/Ehd2	20
BP	GO:0070302	regulation of stress-activated protein kinase signaling cascade	16/572	201/29008	2.72e-06	0.00019884	0.00014919	Xdh/Fas/Eif2ak2/Ripk1/Igf1r/Nod2/Aida/Ltbr/Foxo1/Gadd45b/Rell1/Foxm1/Gadd45g/Met/Map3k11/Map3k10	16
BP	GO:1901652	response to peptide	24/572	412/29008	2.83e-06	0.00020389	0.00015297	Serpina3g/Serpina3f/Notch1/Stat2/Socs1/Socs3/Slc9a1/Trib3/Wdtc1/Rock1/Igf1r/Vcam1/Nod2/Sesn2/Rab8b/Foxo1/Psen1/Rab8a/Myo5a/Eif4ebp1/Ywhag/Leprotl1/Sp1/Zdhhc7	24
BP	GO:0061138	morphogenesis of a branching epithelium	17/572	226/29008	2.89e-06	0.00020465	0.00015354	Wt1/Csf1/Notch1/Socs3/Greb1l/Tgm2/Wnt4/B4galt1/Gna13/Lrp5/Fem1b/Mmp14/Fgf10/Sema3c/Rbm15/Met/Ctsz	17
BP	GO:0046854	phosphatidylinositol phosphate biosynthetic process	8/572	46/29008	2.94e-06	0.00020465	0.00015354	Socs1/Socs3/Ip6k1/Itpkc/Inpp1/Fam126a/Smg1/Pi4k2a	8
BP	GO:0001961	positive regulation of cytokine-mediated signaling pathway	8/572	47/29008	3.48e-06	0.00023861	0.00017902	Igtp/Zbp1/Parp14/Nlrc5/Parp9/Csf1/Crebrf/Ripk1	8
BP	GO:0007266	Rho protein signal transduction	13/572	138/29008	3.71e-06	0.00024476	0.00018364	F2r/Cdc42ep2/Rhoj/Rock1/Ntn1/Gna13/Prag1/Rhog/Heg1/Cdc42ep3/F11r/Met/Gna12	13
BP	GO:0048736	appendage development	16/572	206/29008	3.74e-06	0.00024476	0.00018364	Prrx1/Notch1/Rpgrip1l/Hoxd9/Tulp3/Sik3/En1/Lrp5/Fgf10/Sox4/Sema3c/Psen1/Twist1/Bmpr1a/Kremen1/Gna12	16
BP	GO:0060173	limb development	16/572	206/29008	3.74e-06	0.00024476	0.00018364	Prrx1/Notch1/Rpgrip1l/Hoxd9/Tulp3/Sik3/En1/Lrp5/Fgf10/Sox4/Sema3c/Psen1/Twist1/Bmpr1a/Kremen1/Gna12	16
BP	GO:0009991	response to extracellular stimulus	23/572	391/29008	3.87e-06	0.00024722	0.00018548	Larp1/Atf3/Fas/Zfp36/Wnt4/Eif2ak2/Noct/Wdr24/Foxo3/Slc2a1/Vcam1/Aacs/Sesn2/Jun/Bmt2/Foxo1/Suox/Gcn1/Eif4ebp1/Rraga/Arsa/Rragc/Cdkn2b	23
BP	GO:0030865	cortical cytoskeleton organization	9/572	63/29008	3.89e-06	0.00024722	0.00018548	Rhob/Rock1/Fmnl2/Rnd3/Rhog/Rnd1/Strip1/Rhobtb2/Ehd2	9
BP	GO:0009952	anterior/posterior pattern specification	17/572	232/29008	4.12e-06	0.00025815	0.00019368	Wt1/Notch1/Hoxd3/Hoxd4/Mllt3/Hoxd9/Bhlhe40/Hoxb8/Tulp3/Atm/En1/Lrp5/Hoxa4/Pds5a/Sema3c/Psen1/Bmpr1a	17
BP	GO:0022604	regulation of cell morphogenesis	21/572	337/29008	4.19e-06	0.00025896	0.00019429	Cdc42ep2/Rhob/Has2/Rhoj/Numbl/Gna13/Fmnl2/Parva/Rnd3/Brwd3/Rnf157/Prag1/Cul7/Rhog/Rnd1/Strip1/Cdc42ep3/F11r/Rhobtb2/Met/Gna12	21
BP	GO:0009267	cellular response to starvation	14/572	164/29008	5.06e-06	0.00030841	0.00023139	Atf3/Fas/Wnt4/Eif2ak2/Wdr24/Foxo3/Slc2a1/Sesn2/Jun/Bmt2/Foxo1/Gcn1/Rraga/Rragc	14
BP	GO:0014909	smooth muscle cell migration	11/572	103/29008	6.18e-06	0.00037038	0.00027788	Cyp1b1/F3/Has2/Gna13/Parva/Adamts1/Trib1/Il6st/Myo5a/Bmpr1a/Gna12	11
BP	GO:0042770	signal transduction in response to DNA damage	14/572	167/29008	6.24e-06	0.00037038	0.00027788	Muc1/Bcl3/Foxo3/Atm/Sesn2/Ier3/Fem1b/Bid/Sox4/Foxm1/Twist1/Spred1/Triap1/Pcbp4	14
BP	GO:0044843	cell cycle G1/S phase transition	16/572	216/29008	6.85e-06	0.00040093	0.0003008	Ctdsp1/Muc1/Ripk1/Cdkn1b/Kmt2e/Adamts1/Lats2/Fgf10/Bid/Sox4/Bach1/Acvr1b/Crebbp/Eif4ebp1/Map3k11/Cdkn2b	16
BP	GO:0060330	regulation of response to interferon-gamma	5/572	15/29008	7.47e-06	0.00042586	0.00031951	Igtp/Parp14/Nlrc5/Parp9/Socs1	5
BP	GO:0060334	regulation of interferon-gamma-mediated signaling pathway	5/572	15/29008	7.47e-06	0.00042586	0.00031951	Igtp/Parp14/Nlrc5/Parp9/Socs1	5
BP	GO:0043123	positive regulation of I-kappaB kinase/NF-kappaB signaling	12/572	126/29008	7.8e-06	0.00043846	0.00032896	Ubd/Cx3cl1/Trim25/Ripk1/Traf3ip2/Alpk1/Nod2/Sharpin/Ltbr/Peli1/Ticam1/Nup62	12
BP	GO:0000082	G1/S transition of mitotic cell cycle	15/572	194/29008	7.89e-06	0.00043846	0.00032896	Ctdsp1/Muc1/Ripk1/Cdkn1b/Kmt2e/Adamts1/Lats2/Fgf10/Bid/Sox4/Bach1/Acvr1b/Crebbp/Eif4ebp1/Cdkn2b	15
BP	GO:0001763	morphogenesis of a branching structure	17/572	245/29008	8.49e-06	0.00046607	0.00034968	Wt1/Csf1/Notch1/Socs3/Greb1l/Tgm2/Wnt4/B4galt1/Gna13/Lrp5/Fem1b/Mmp14/Fgf10/Sema3c/Rbm15/Met/Ctsz	17
BP	GO:0048193	Golgi vesicle transport	18/572	274/29008	9.86e-06	0.00053457	0.00040107	Arcn1/Bbs1/Sec16a/Sec22a/Rab8b/Ankfy1/Kdelr3/Tmed10/Trappc3/Rab33b/Rab8a/Cog8/Myo5a/Tmem115/Stx6/Rnf139/Bnip1/Sec24b	18
BP	GO:0031667	response to nutrient levels	21/572	358/29008	1.06e-05	0.00056561	0.00042436	Larp1/Atf3/Fas/Zfp36/Wnt4/Eif2ak2/Wdr24/Foxo3/Slc2a1/Aacs/Sesn2/Jun/Bmt2/Foxo1/Suox/Gcn1/Eif4ebp1/Rraga/Arsa/Rragc/Cdkn2b	21
BP	GO:0031669	cellular response to nutrient levels	15/572	199/29008	1.07e-05	0.00056675	0.00042521	Atf3/Fas/Wnt4/Eif2ak2/Wdr24/Foxo3/Slc2a1/Sesn2/Jun/Bmt2/Foxo1/Gcn1/Rraga/Rragc/Cdkn2b	15
BP	GO:0140014	mitotic nuclear division	18/572	278/29008	1.2e-05	0.00062523	0.00046909	Drg1/Tgfa/Cdkn1b/Igf1r/Ywhah/Cep85/Atm/Lrp5/Cul7/Pds5a/Nup62/Gen1/Knstrn/Met/Phf13/Kif3b/Cep192/Chmp7	18
BP	GO:0016197	endosomal transport	16/572	226/29008	1.21e-05	0.00062523	0.00046909	Lamtor1/Ankfy1/Heatr5a/Rab9/Lmtk2/Rab8a/Stx6/Ehd1/Tbc1d10b/Micall2/Dennd2a/Leprotl1/Ehd2/Ankrd50/Chmp7/Arl4c	16
BP	GO:1901342	regulation of vasculature development	19/572	306/29008	1.25e-05	0.00063929	0.00047964	Hk2/Cyp1b1/Rhob/F3/Wnt4/Erap1/Tnfrsf1a/Cx3cl1/Rhoj/Rock1/Wars/Jcad/Pak4/Ninj1/Adamts1/Adgra2/Btg1/Spred1/Sp1	19
BP	GO:0043254	regulation of protein-containing complex assembly	24/572	451/29008	1.29e-05	0.00065284	0.0004898	Gbp5/Igtp/Drg1/Ppp2r5b/Isg15/Cdc42ep2/Fas/Eif2ak2/Tlr2/Arl2/Wars/Cdkn1b/Akap9/Wasf2/Hcfc1/Atm/Aida/Ticam1/Bid/Cdc42ep3/Prune1/Met/Sumo1/Eif4ebp1	24
BP	GO:0022612	gland morphogenesis	13/572	155/29008	1.32e-05	0.00066065	0.00049567	Csf1/Notch1/Tgm2/Wnt4/Tgfa/B4galt1/Ntn1/Igf1r/Lrp5/Fem1b/Fgf10/Sema3c/Met	13
BP	GO:0007249	I-kappaB kinase/NF-kappaB signaling	16/572	228/29008	1.35e-05	0.00066642	0.0005	Ubd/Bcl3/Tlr2/Cx3cl1/Trim25/Ripk1/Rock1/Traf3ip2/Alpk1/Usp25/Nod2/Sharpin/Ltbr/Peli1/Ticam1/Nup62	16
BP	GO:1901653	cellular response to peptide	19/572	308/29008	1.37e-05	0.00066926	0.00050213	Socs1/Socs3/Slc9a1/Trib3/Wdtc1/Rock1/Igf1r/Vcam1/Nod2/Rab8b/Foxo1/Psen1/Rab8a/Myo5a/Eif4ebp1/Ywhag/Leprotl1/Sp1/Zdhhc7	19
BP	GO:0031668	cellular response to extracellular stimulus	16/572	231/29008	1.59e-05	0.00076657	0.00057514	Atf3/Fas/Wnt4/Eif2ak2/Wdr24/Foxo3/Slc2a1/Vcam1/Sesn2/Jun/Bmt2/Foxo1/Gcn1/Rraga/Rragc/Cdkn2b	16
BP	GO:1903706	regulation of hemopoiesis	22/572	398/29008	1.65e-05	0.00077823	0.00058388	Slamf8/Csf1/Socs1/Isg15/Fas/Zfp36/Fgl2/Ripk1/Foxo3/Ninj1/Hoxb8/Trib1/Jun/Mmp14/Fbn1/Loxl3/Sox4/Gabpa/Acvr1b/Rbm15/Erbb2/Tob2	22
BP	GO:1990778	protein localization to cell periphery	21/572	369/29008	1.66e-05	0.00077823	0.00058388	Tnfrsf1a/Rock1/Plekhf1/Bbs1/Sec16a/Rilpl1/Tspan15/Rhog/Rab8b/Fam126a/Cnpy4/Mmp14/Rilpl2/Rab8a/Myo5a/F11r/Arl13b/Ehd1/Ptpn9/Zdhhc7/Ehd2	21
BP	GO:0007219	Notch signaling pathway	14/572	182/29008	1.67e-05	0.00077823	0.00058388	Notch1/Dtx3l/Hoxd3/Cdkn1b/Nod2/Tspan15/Prag1/Mmp14/Fgf10/Psen1/Il6st/Rfng/Rbm15/Maml1	14
BP	GO:0014910	regulation of smooth muscle cell migration	10/572	94/29008	1.68e-05	0.00077823	0.00058388	Cyp1b1/F3/Has2/Gna13/Adamts1/Trib1/Il6st/Myo5a/Bmpr1a/Gna12	10
BP	GO:0002832	negative regulation of response to biotic stimulus	11/572	115/29008	1.78e-05	0.0008083	0.00060645	Slamf8/Parp14/Nlrc5/Tap2/Stat2/Isg15/Fgl2/Trib1/Ilrun/Smpdl3b/Htra1	11
BP	GO:0002683	negative regulation of immune system process	24/572	460/29008	1.79e-05	0.0008083	0.00060645	Slamf8/Cd274/Parp14/Nlrc5/Tap2/Stat2/Socs1/Tapbpl/Isg15/Fas/Bst2/Fgl2/Cx3cl1/Nod2/Trib1/Atm/Peli1/Fbn1/Loxl3/Ilrun/Smpdl3b/Erbb2/Tob2/Htra1	24
BP	GO:0045601	regulation of endothelial cell differentiation	7/572	43/29008	1.95e-05	0.0008715	0.00065386	Xdh/Notch1/Tnfrsf1a/Rock1/Cul7/Btg1/F11r	7
BP	GO:0044406	adhesion of symbiont to host	5/572	18/29008	2.03e-05	0.00089982	0.0006751	Gbp2b/Gbp6/Gbp2/Gbp9/Nectin2	5
BP	GO:0016032	viral process	20/572	346/29008	2.11e-05	0.00092428	0.00069346	Larp1/Zbp1/Notch1/Isg15/Ptx3/Zfp36/Bst2/Trim56/Eif2ak2/Trim25/Ripk1/N4bp1/Vcam1/Ctsb/Hcfc1/Jun/Nectin2/Pcbp1/Crebbp/Sp1	20
BP	GO:0032007	negative regulation of TOR signaling	7/572	44/29008	2.27e-05	0.00098861	0.00074173	Castor2/Atm/Sesn2/Bmt2/Ddit4/Sh3bp4/Tnfaip8l1	7
BP	GO:0071900	regulation of protein serine/threonine kinase activity	20/572	349/29008	2.38e-05	0.00102485	0.00076892	Igtp/Trib3/Tgfa/Cdkn1b/Nod2/Trib1/Prkar2a/Sesn2/Lrp5/Aida/Pik3r5/Lats2/Heg1/Nup62/Psen1/Erbb2/Map3k11/Map3k10/Fem1a/Cdkn2b	20
BP	GO:1901990	regulation of mitotic cell cycle phase transition	18/572	293/29008	2.43e-05	0.00103459	0.00077622	Ctdsp1/Ubd/Muc1/Ints3/Ripk1/Cdkn1b/Kmt2e/Adamts1/Cenpf/Atm/Ier3/Fgf10/Bid/Sox4/Crebbp/Gen1/Cep192/Cdkn2b	18
BP	GO:0003002	regionalization	21/572	379/29008	2.47e-05	0.00104223	0.00078195	Wt1/Notch1/Hoxd3/Hoxd4/Mllt3/Rpgrip1l/Hoxd9/Bhlhe40/Hoxb8/Tulp3/Atm/En1/Lrp5/Aida/Hoxa4/Fgf10/Pds5a/Sema3c/Psen1/Arl13b/Bmpr1a	21
BP	GO:0043434	response to peptide hormone	20/572	351/29008	2.58e-05	0.00107978	0.00081013	Serpina3g/Serpina3f/Stat2/Socs1/Socs3/Slc9a1/Trib3/Wdtc1/Rock1/Igf1r/Sesn2/Rab8b/Foxo1/Rab8a/Myo5a/Eif4ebp1/Ywhag/Leprotl1/Sp1/Zdhhc7	20
BP	GO:0031334	positive regulation of protein-containing complex assembly	16/572	243/29008	2.96e-05	0.00122444	0.00091866	Gbp5/Drg1/Ppp2r5b/Isg15/Cdc42ep2/Fas/Arl2/Wars/Cdkn1b/Akap9/Wasf2/Atm/Bid/Cdc42ep3/Met/Sumo1	16
BP	GO:0090287	regulation of cellular response to growth factor stimulus	18/572	299/29008	3.17e-05	0.001301	0.0009761	Fst/Xdh/Notch1/Ppp2r5b/Wnt4/Rgma/Jcad/Il17rd/Gipc1/Adgra2/Lats2/Fbn1/Fgf10/Crebbp/Htra1/Ccn1/Spred1/Cdkn2b	18
BP	GO:0072331	signal transduction by p53 class mediator	12/572	145/29008	3.23e-05	0.00131272	0.0009849	Muc1/Bcl3/Foxo3/Atm/Sesn2/Ddit4/Sox4/Foxm1/Twist1/Spred1/Triap1/Pcbp4	12
BP	GO:0045637	regulation of myeloid cell differentiation	15/572	219/29008	3.31e-05	0.00133271	0.00099989	Csf1/Isg15/Fas/Zfp36/Ripk1/Foxo3/Ninj1/Hoxb8/Trib1/Jun/Fbn1/Gabpa/Acvr1b/Rbm15/Tob2	15
BP	GO:0001503	ossification	22/572	417/29008	3.35e-05	0.00133749	0.00100348	Adamts7/Csf1/Notch1/Cebpd/Isg15/Wnt4/Noct/Slc26a2/Junb/Sik3/Sgms2/Lrp5/Id3/Mmp14/Il6st/Twist1/S1pr1/Tob2/Bmpr1a/Kremen1/Ccn1/Sp1	22
BP	GO:0034248	regulation of cellular amide metabolic process	23/572	448/29008	3.41e-05	0.00134985	0.00101275	Larp1/Wt1/Zfp36/Cyp1b1/Eif2ak2/Bcl3/Enc1/Noct/Klhl25/Rock1/Foxo3/Nod2/Sesn2/Dcp2/Tmed10/Gcn1/Sox4/Erbb2/Rnf139/Eif4ebp1/Ccn1/Sp1/Khsrp	23
BP	GO:0048536	spleen development	7/572	47/29008	3.55e-05	0.00139031	0.00104311	Samd9l/Fas/Bcl3/Traf3ip2/Fgf10/Rbm15/Cdkn2b	7
BP	GO:0045765	regulation of angiogenesis	18/572	302/29008	3.61e-05	0.00140397	0.00105336	Hk2/Cyp1b1/Rhob/F3/Erap1/Tnfrsf1a/Cx3cl1/Rhoj/Rock1/Wars/Jcad/Pak4/Ninj1/Adamts1/Adgra2/Btg1/Spred1/Sp1	18
BP	GO:0007389	pattern specification process	24/572	482/29008	3.77e-05	0.00145358	0.00109057	Wt1/Fst/Notch1/Hoxd3/Hoxd4/Mllt3/Rpgrip1l/Hoxd9/Bhlhe40/Hoxb8/Tulp3/Atm/En1/Lrp5/Aida/Hoxa4/Fgf10/Pds5a/Sema3c/Psen1/Rfng/Arl13b/Kdm2a/Bmpr1a	24
BP	GO:0016236	macroautophagy	15/572	222/29008	3.87e-05	0.00146515	0.00109926	Igtp/Larp1/Tlr2/Plekhm1/Nod2/Hspb8/Sesn2/Psen1/Ilrun/Smg1/Atg2a/Rab33b/Myo5a/Smcr8/Huwe1	15
BP	GO:2001020	regulation of response to DNA damage stimulus	15/572	222/29008	3.87e-05	0.00146515	0.00109926	Parp9/Dtx3l/Muc1/Rmi2/Atm/Ier3/Fem1b/Fgf10/Bid/Smg1/Foxm1/Twist1/Spred1/Triap1/Pcbp4	15
BP	GO:0021915	neural tube development	14/572	197/29008	4.02e-05	0.00150879	0.001132	Notch1/Itpk1/Rgma/Rpgrip1l/Inka1/Tulp3/En1/Sox4/Sema3c/Psen1/Twist1/Arl13b/Kdm2a/Sec24b	14
BP	GO:0031109	microtubule polymerization or depolymerization	11/572	126/29008	4.19e-05	0.00155862	0.00116939	Drg1/Cenpj/Arl2/Cdkn1b/Akap9/Kif24/Prune1/Atxn7/Met/Map1s/Cep192	11
BP	GO:0140289	protein mono-ADP-ribosylation	4/572	11/29008	4.42e-05	0.00163139	0.00122398	Parp14/Parp9/Parp12/Parp8	4
BP	GO:0060333	interferon-gamma-mediated signaling pathway	5/572	21/29008	4.59e-05	0.00167883	0.00125958	Igtp/Parp14/Nlrc5/Parp9/Socs1	5
BP	GO:0030198	extracellular matrix organization	18/572	311/29008	5.29e-05	0.00191937	0.00144004	Wt1/Adamts7/Notch1/Ptx3/Cyp1b1/Flrt2/Bcl3/Adamts4/Tnfrsf1a/Has2/B4galt1/Adamts5/Adamts1/Mmp14/Loxl3/Loxl1/Col5a1/Ccn1	18
BP	GO:0043618	regulation of transcription from RNA polymerase II promoter in response to stress	7/572	50/29008	5.35e-05	0.00192627	0.00144522	Notch1/Muc1/Atf3/Sesn2/Jun/Gcn1/Bach1	7
BP	GO:0043062	extracellular structure organization	18/572	312/29008	5.51e-05	0.00196786	0.00147643	Wt1/Adamts7/Notch1/Ptx3/Cyp1b1/Flrt2/Bcl3/Adamts4/Tnfrsf1a/Has2/B4galt1/Adamts5/Adamts1/Mmp14/Loxl3/Loxl1/Col5a1/Ccn1	18
BP	GO:0006281	DNA repair	24/572	495/29008	5.73e-05	0.00201772	0.00151384	Parp9/Prrx1/Dtx3l/Ints3/Rmi2/Chaf1b/Bard1/Rfc3/Brip1/Atm/Helq/Ier3/Fgf10/Pds5a/Mdc1/Bach1/Smg1/Foxm1/Vcpip1/Twist1/Kdm2a/Gen1/H2ax/Huwe1	24
BP	GO:0045229	external encapsulating structure organization	18/572	313/29008	5.75e-05	0.00201772	0.00151384	Wt1/Adamts7/Notch1/Ptx3/Cyp1b1/Flrt2/Bcl3/Adamts4/Tnfrsf1a/Has2/B4galt1/Adamts5/Adamts1/Mmp14/Loxl3/Loxl1/Col5a1/Ccn1	18
BP	GO:0032874	positive regulation of stress-activated MAPK cascade	11/572	131/29008	5.99e-05	0.00207041	0.00155336	Xdh/Eif2ak2/Ripk1/Nod2/Ltbr/Gadd45b/Rell1/Gadd45g/Met/Map3k11/Map3k10	11
BP	GO:0045089	positive regulation of innate immune response	11/572	131/29008	5.99e-05	0.00207041	0.00155336	Gbp5/Igtp/Zbp1/Nlrc5/Ifi203/Parp9/Tlr2/Il18rap/Nod2/Nectin2/Slc15a4	11
BP	GO:0003183	mitral valve morphogenesis	4/572	12/29008	6.53e-05	0.00223954	0.00168026	Notch1/Sox4/Twist1/Bmpr1a	4
BP	GO:0007088	regulation of mitotic nuclear division	10/572	110/29008	6.6e-05	0.00224498	0.00168434	Tgfa/Igf1r/Ywhah/Atm/Lrp5/Cul7/Nup62/Gen1/Met/Cep192	10
BP	GO:0070304	positive regulation of stress-activated protein kinase signaling cascade	11/572	133/29008	6.88e-05	0.00232206	0.00174217	Xdh/Eif2ak2/Ripk1/Nod2/Ltbr/Gadd45b/Rell1/Gadd45g/Met/Map3k11/Map3k10	11
BP	GO:0032869	cellular response to insulin stimulus	14/572	208/29008	7.25e-05	0.0024297	0.00182293	Socs1/Socs3/Slc9a1/Trib3/Wdtc1/Igf1r/Rab8b/Foxo1/Rab8a/Myo5a/Eif4ebp1/Ywhag/Sp1/Zdhhc7	14
BP	GO:0046426	negative regulation of receptor signaling pathway via JAK-STAT	5/572	23/29008	7.35e-05	0.00244279	0.00183275	Parp14/Socs1/Socs3/Bcl3/Sac3d1	5
BP	GO:0031346	positive regulation of cell projection organization	22/572	441/29008	7.65e-05	0.00252613	0.00189528	Ppp2r5b/Cdc42ep2/Plekhm1/Enc1/Cenpj/Cx3cl1/Rgma/Ntn1/Numbl/Igf1r/Adamts1/Wasf2/Kif3c/Dynll1/Cul7/Rab8b/Neu1/Cdc42ep3/Kidins220/Atmin/Met/Ehd1	22
BP	GO:0071375	cellular response to peptide hormone stimulus	16/572	264/29008	7.95e-05	0.00260462	0.00195417	Socs1/Socs3/Slc9a1/Trib3/Wdtc1/Rock1/Igf1r/Rab8b/Foxo1/Rab8a/Myo5a/Eif4ebp1/Ywhag/Leprotl1/Sp1/Zdhhc7	16
BP	GO:0046777	protein autophosphorylation	15/572	237/29008	8.14e-05	0.00262669	0.00197073	Ppp2r5b/Eif2ak2/Ripk1/Igf1r/Mvp/Atm/Jun/Clk3/Pim3/Smg1/Lmtk2/Acvr1b/Erbb2/Met/Map3k11	15
BP	GO:0048762	mesenchymal cell differentiation	15/572	237/29008	8.14e-05	0.00262669	0.00197073	Notch1/Wnt4/Has2/Rock1/Glipr2/Il17rd/Amer1/Cul7/Fgf10/Loxl3/Sema3c/Sdhaf2/Twist1/Bmpr1a/Spred1	15
BP	GO:0030278	regulation of ossification	11/572	136/29008	8.42e-05	0.00268601	0.00201523	Csf1/Notch1/Isg15/Wnt4/Sgms2/Twist1/S1pr1/Tob2/Bmpr1a/Kremen1/Ccn1	11
BP	GO:0001667	ameboidal-type cell migration	22/572	444/29008	8.44e-05	0.00268601	0.00201523	Notch1/Cyp1b1/Rhob/Has2/Rhoj/Rock1/Jcad/Glipr2/Gipc1/Wasf2/Adgra2/Arid5b/Jun/Lrp5/Fgf10/Sema3c/Acvr1b/Twist1/Met/Spred1/Sp1/Gna12	22
BP	GO:0002573	myeloid leukocyte differentiation	15/572	238/29008	8.53e-05	0.00268656	0.00201564	Batf2/Ubd/Csf1/Batf3/Tlr2/Ripk1/Ninj1/Junb/Trib1/Jun/Ltbr/Fbn1/Lrrk1/Psen1/Tob2	15
BP	GO:0043588	skin development	17/572	294/29008	8.57e-05	0.00268656	0.00201564	Fst/Notch1/Zfp36/Rock1/Traf3ip2/Fosl2/Sharpin/Lats2/Fgf10/Psen1/Dhcr24/Mfsd12/Acvr1b/Myo5a/Met/Col5a1/Sav1	17
BP	GO:1903555	regulation of tumor necrosis factor superfamily cytokine production	13/572	186/29008	8.9e-05	0.00276048	0.00207111	Cd274/Zfp36/Ddx58/Bcl3/Tlr2/Tnfrsf1a/Cx3cl1/Ripk1/Nod2/Ticam1/Psen1/Ilrun/Twist1	13
BP	GO:0071496	cellular response to external stimulus	17/572	295/29008	8.93e-05	0.00276048	0.00207111	Atf3/Fas/Wnt4/Eif2ak2/Wdr24/Foxo3/Slc2a1/Vcam1/Sesn2/Jun/Bmt2/Foxo1/Gcn1/F11r/Rraga/Rragc/Cdkn2b	17
BP	GO:0003181	atrioventricular valve morphogenesis	5/572	24/29008	9.13e-05	0.00278279	0.00208784	Notch1/Sox4/Twist1/Bmpr1a/Ccn1	5
BP	GO:0043011	myeloid dendritic cell differentiation	5/572	24/29008	9.13e-05	0.00278279	0.00208784	Batf2/Ubd/Batf3/Ltbr/Psen1	5
BP	GO:0003174	mitral valve development	4/572	13/29008	9.29e-05	0.00281112	0.0021091	Notch1/Sox4/Twist1/Bmpr1a	4
BP	GO:0031396	regulation of protein ubiquitination	14/572	214/29008	9.82e-05	0.00294339	0.00220833	Dtx3l/Isg15/Trib3/N4bp1/Nod2/Trib1/Amer1/Peli1/Ticam1/Sox4/Psen1/Kdm2a/Nxn/Huwe1	14
BP	GO:0048754	branching morphogenesis of an epithelial tube	13/572	188/29008	9.92e-05	0.00294339	0.00220833	Wt1/Csf1/Notch1/Greb1l/Wnt4/B4galt1/Gna13/Lrp5/Mmp14/Fgf10/Rbm15/Met/Ctsz	13
BP	GO:0002474	antigen processing and presentation of peptide antigen via MHC class I	7/572	55/29008	9.99e-05	0.00294339	0.00220833	Tap2/Tapbpl/H2-T24/H2-T23/H2-Q4/Erap1/H2-T22	7
BP	GO:0043620	regulation of DNA-templated transcription in response to stress	7/572	55/29008	9.99e-05	0.00294339	0.00220833	Notch1/Muc1/Atf3/Sesn2/Jun/Gcn1/Bach1	7
BP	GO:0050679	positive regulation of epithelial cell proliferation	14/572	215/29008	0.00010321	0.00302073	0.00226636	Notch1/F3/Tgfa/Has2/B4galt1/Jcad/Nod2/Jun/Fgf10/Twist1/Erbb2/Bmpr1a/Htra1/Sp1	14
BP	GO:0032456	endocytic recycling	8/572	74/29008	0.00010465	0.00304244	0.00228265	Lmtk2/Rab8a/Stx6/Ehd1/Micall2/Ehd2/Ankrd50/Arl4c	8
BP	GO:1904893	negative regulation of receptor signaling pathway via STAT	5/572	25/29008	0.00011226	0.00322946	0.00242296	Parp14/Socs1/Socs3/Bcl3/Sac3d1	5
BP	GO:0032868	response to insulin	15/572	244/29008	0.00011255	0.00322946	0.00242296	Socs1/Socs3/Slc9a1/Trib3/Wdtc1/Igf1r/Sesn2/Rab8b/Foxo1/Rab8a/Myo5a/Eif4ebp1/Ywhag/Sp1/Zdhhc7	15
BP	GO:0071706	tumor necrosis factor superfamily cytokine production	13/572	191/29008	0.00011633	0.00331608	0.00248796	Cd274/Zfp36/Ddx58/Bcl3/Tlr2/Tnfrsf1a/Cx3cl1/Ripk1/Nod2/Ticam1/Psen1/Ilrun/Twist1	13
BP	GO:0001570	vasculogenesis	9/572	96/29008	0.0001198	0.00337129	0.00252938	Wt1/Xdh/Notch1/Has2/Junb/Cul7/Heg1/Foxm1/Spred1	9
BP	GO:0006661	phosphatidylinositol biosynthetic process	9/572	96/29008	0.0001198	0.00337129	0.00252938	Socs1/Socs3/Ip6k1/Pign/Itpkc/Inpp1/Fam126a/Smg1/Pi4k2a	9
BP	GO:0043433	negative regulation of DNA-binding transcription factor activity	12/572	167/29008	0.00012684	0.00354677	0.00266104	Nlrc5/Cyp1b1/Bcl3/Bhlhe40/Igf1r/Nod2/Trib1/Id3/Peli1/Twist1/Sumo1/Map3k10	12
BP	GO:0030326	embryonic limb morphogenesis	11/572	143/29008	0.00013194	0.00362001	0.00271598	Prrx1/Notch1/Rpgrip1l/Hoxd9/Tulp3/En1/Lrp5/Psen1/Twist1/Bmpr1a/Gna12	11
BP	GO:0035113	embryonic appendage morphogenesis	11/572	143/29008	0.00013194	0.00362001	0.00271598	Prrx1/Notch1/Rpgrip1l/Hoxd9/Tulp3/En1/Lrp5/Psen1/Twist1/Bmpr1a/Gna12	11
BP	GO:0051783	regulation of nuclear division	11/572	143/29008	0.00013194	0.00362001	0.00271598	Wnt4/Tgfa/Igf1r/Ywhah/Atm/Lrp5/Cul7/Nup62/Gen1/Met/Cep192	11
BP	GO:1903320	regulation of protein modification by small protein conjugation or removal	15/572	248/29008	0.00013468	0.00365126	0.00273943	Dtx3l/Isg15/Trib3/N4bp1/Nod2/Trib1/Amer1/Peli1/Ticam1/Sox4/Psen1/Kdm2a/Nxn/Hmg20a/Huwe1	15
BP	GO:0032103	positive regulation of response to external stimulus	21/572	427/29008	0.00013474	0.00365126	0.00273943	Gbp5/Igtp/Zbp1/Nlrc5/Ifi203/Parp9/Csf1/Tlr2/Tnfrsf1a/Cx3cl1/Il18rap/Ripk1/Ninj1/Igf1r/Nod2/Fgf10/Nectin2/S1pr1/Met/Slc15a4/Fem1a	21
BP	GO:0002483	antigen processing and presentation of endogenous peptide antigen	6/572	41/29008	0.00014322	0.00383369	0.0028763	Tap2/H2-T24/H2-T23/H2-Q4/Erap1/H2-T22	6
BP	GO:0019885	antigen processing and presentation of endogenous peptide antigen via MHC class I	6/572	41/29008	0.00014322	0.00383369	0.0028763	Tap2/H2-T24/H2-T23/H2-Q4/Erap1/H2-T22	6
BP	GO:0036003	positive regulation of transcription from RNA polymerase II promoter in response to stress	5/572	27/29008	0.00016511	0.004393	0.00329594	Notch1/Muc1/Atf3/Sesn2/Gcn1	5
BP	GO:0090092	regulation of transmembrane receptor protein serine/threonine kinase signaling pathway	15/572	253/29008	0.00016758	0.00443167	0.00332495	Fst/Notch1/Rgma/Il17rd/Gipc1/Lats2/Fbn1/Fgf10/Acvr1b/Crebbp/Bmpr1a/Htra1/Ccn1/Spred1/Cdkn2b	15
BP	GO:0002730	regulation of dendritic cell cytokine production	4/572	15/29008	0.00017178	0.00451571	0.003388	Ddx58/Bst2/Tlr2/Ticam1	4
BP	GO:0002833	positive regulation of response to biotic stimulus	12/572	173/29008	0.00017674	0.00461832	0.00346498	Gbp5/Igtp/Zbp1/Cd274/Nlrc5/Ifi203/Parp9/Tlr2/Il18rap/Nod2/Nectin2/Slc15a4	12
BP	GO:0016050	vesicle organization	16/572	284/29008	0.00018458	0.00479463	0.00359727	Samd9l/Lamtor1/Plekhm1/Plekhf1/Rab32/Sec16a/Rab20/Rab8b/Ankfy1/Tmed10/Nectin2/Rab8a/Stx6/Pi4k2a/Sec24b/Chmp7	16
BP	GO:0050792	regulation of viral process	12/572	174/29008	0.0001865	0.00481608	0.00361336	Larp1/Notch1/Isg15/Ptx3/Zfp36/Bst2/Trim56/Eif2ak2/Trim25/N4bp1/Nectin2/Crebbp	12
BP	GO:0018205	peptidyl-lysine modification	19/572	375/29008	0.00019025	0.00486746	0.00365191	Muc1/Dr1/Kmt2e/Hcfc1/Eef1akmt1/Mllt6/Loxl3/Sox4/Lcor/Brpf3/Crebbp/Plod1/Cbx4/Loxl1/Twist1/Nsd1/Sumo1/Hmg20a/Wdr82	19
BP	GO:0048525	negative regulation of viral process	9/572	102/29008	0.00019071	0.00486746	0.00365191	Isg15/Ptx3/Zfp36/Bst2/Trim56/Eif2ak2/Trim25/N4bp1/Crebbp	9
BP	GO:0003171	atrioventricular valve development	5/572	28/29008	0.00019777	0.00496109	0.00372216	Notch1/Sox4/Twist1/Bmpr1a/Ccn1	5
BP	GO:0060039	pericardium development	5/572	28/29008	0.00019777	0.00496109	0.00372216	Wt1/Notch1/Rpgrip1l/Vcam1/Heg1	5
BP	GO:1900745	positive regulation of p38MAPK cascade	5/572	28/29008	0.00019777	0.00496109	0.00372216	Xdh/Gadd45b/Rell1/Gadd45g/Met	5
BP	GO:1902806	regulation of cell cycle G1/S phase transition	11/572	150/29008	0.00020107	0.00501528	0.00376281	Ctdsp1/Muc1/Ripk1/Cdkn1b/Kmt2e/Adamts1/Fgf10/Bid/Sox4/Crebbp/Cdkn2b	11
BP	GO:1901987	regulation of cell cycle phase transition	19/572	378/29008	0.00021045	0.00520261	0.00390336	Ctdsp1/Ubd/Muc1/Ints3/Ripk1/Cdkn1b/Kmt2e/Adamts1/Cenpf/Atm/Ier3/Fem1b/Fgf10/Bid/Sox4/Crebbp/Gen1/Cep192/Cdkn2b	19
BP	GO:0034504	protein localization to nucleus	17/572	317/29008	0.00021095	0.00520261	0.00390336	Parp9/Notch1/Dtx3l/Bcl3/Tnfrsf1a/Arl2/Traf3ip2/Bard1/Sesn2/Nup98/Lats2/Nup62/Psen1/Ilrun/Kpna3/Sumo1/Tor1a	17
BP	GO:0019883	antigen processing and presentation of endogenous antigen	6/572	44/29008	0.00021388	0.00521636	0.00391368	Tap2/H2-T24/H2-T23/H2-Q4/Erap1/H2-T22	6
BP	GO:1902742	apoptotic process involved in development	6/572	44/29008	0.00021388	0.00521636	0.00391368	Wt1/Notch1/Tnfrsf1a/B4galt1/Lrp5/Ccn1	6
BP	GO:0006402	mRNA catabolic process	14/572	231/29008	0.00021847	0.00529875	0.00397549	Larp1/Zfp36/Helz2/Noct/Rock1/Traf3ip2/Atm/Dcp2/Alkbh5/Smg1/Zhx2/Carhsp1/Khsrp/Pcbp4	14
BP	GO:0002371	dendritic cell cytokine production	4/572	16/29008	0.00022548	0.00543878	0.00408055	Ddx58/Bst2/Tlr2/Ticam1	4
BP	GO:2000045	regulation of G1/S transition of mitotic cell cycle	10/572	128/29008	0.00023287	0.00553998	0.00415648	Ctdsp1/Muc1/Ripk1/Kmt2e/Adamts1/Fgf10/Bid/Sox4/Crebbp/Cdkn2b	10
BP	GO:0046785	microtubule polymerization	8/572	83/29008	0.00023465	0.00553998	0.00415648	Drg1/Cenpj/Arl2/Cdkn1b/Akap9/Prune1/Met/Cep192	8
BP	GO:0002274	myeloid leukocyte activation	15/572	261/29008	0.00023472	0.00553998	0.00415648	Batf2/Ubd/Batf3/Tlr2/Cx3cl1/Il18rap/Traf3ip2/Kmt2e/Atm/Jun/Ltbr/Ticam1/Psen1/Nectin2/Pi4k2a	15
BP	GO:0048705	skeletal system morphogenesis	15/572	261/29008	0.00023472	0.00553998	0.00415648	Prrx1/Hoxd3/Hoxd4/Has2/Hoxd9/Hoxb8/Tulp3/Arid5b/Sik3/Lrp5/Mmp14/Hoxa4/Psen1/Rab33b/Twist1	15
BP	GO:0045766	positive regulation of angiogenesis	12/572	179/29008	0.00024251	0.0056628	0.00424863	Hk2/Cyp1b1/Rhob/F3/Erap1/Tnfrsf1a/Cx3cl1/Jcad/Pak4/Ninj1/Btg1/Sp1	12
BP	GO:1904018	positive regulation of vasculature development	12/572	179/29008	0.00024251	0.0056628	0.00424863	Hk2/Cyp1b1/Rhob/F3/Erap1/Tnfrsf1a/Cx3cl1/Jcad/Pak4/Ninj1/Btg1/Sp1	12
BP	GO:0032886	regulation of microtubule-based process	15/572	262/29008	0.00024456	0.00568058	0.00426197	Drg1/Cenpj/Arl2/Rock1/Cdkn1b/Akap9/Bbs1/Nup62/Prune1/Atxn7/Erbb2/Gen1/Met/Map1s/Cep192	15
BP	GO:0060485	mesenchyme development	16/572	293/29008	0.00026221	0.00605852	0.00454552	Wt1/Notch1/Wnt4/Has2/Rock1/Glipr2/Il17rd/Amer1/Cul7/Fgf10/Loxl3/Sema3c/Sdhaf2/Twist1/Bmpr1a/Spred1	16
BP	GO:0003279	cardiac septum development	10/572	130/29008	0.00026409	0.00606015	0.00454675	Notch1/Parva/Heg1/Sox4/Sema3c/Rbm15/Maml1/Bmpr1a/Ccn1/Sav1	10
BP	GO:0001655	urogenital system development	19/572	385/29008	0.00026505	0.00606015	0.00454675	Wt1/Notch1/Greb1l/Wnt4/Traf3ip2/Rpgrip1l/Cdkn1b/Igf1r/Adamts1/Arid5b/Cenpf/Amer1/Id3/Fem1b/Fbn1/Fgf10/Pds5a/Sox4/Commd5	19
BP	GO:0007178	transmembrane receptor protein serine/threonine kinase signaling pathway	19/572	387/29008	0.00028276	0.00643165	0.00482547	Fst/Notch1/Rgma/Il17rd/Gipc1/Jun/Hivep1/Lats2/Fbn1/Fgf10/Acvr1b/Lnpep/Crebbp/Rbm14/Bmpr1a/Htra1/Ccn1/Spred1/Cdkn2b	19
BP	GO:0002064	epithelial cell development	15/572	266/29008	0.00028756	0.00650725	0.00488219	Wt1/Notch1/Tnfrsf1a/Rock1/B4galt1/Fosl2/Akap9/Rilpl1/Fem1b/Heg1/Rilpl2/Il6st/F11r/Met/Sec24b	15
BP	GO:1904748	regulation of apoptotic process involved in development	4/572	17/29008	0.00029027	0.00653491	0.00490294	Wt1/Notch1/Tnfrsf1a/B4galt1	4
BP	GO:0032680	regulation of tumor necrosis factor production	12/572	183/29008	0.00029706	0.00660221	0.00495344	Zfp36/Ddx58/Bcl3/Tlr2/Tnfrsf1a/Cx3cl1/Ripk1/Nod2/Ticam1/Psen1/Ilrun/Twist1	12
BP	GO:0030856	regulation of epithelial cell differentiation	11/572	157/29008	0.00029869	0.00660221	0.00495344	Xdh/Notch1/Zfp36/Tnfrsf1a/Rock1/Cdkn1b/Cul7/Btg1/F11r/Commd5/Spred1	11
BP	GO:0007030	Golgi organization	10/572	132/29008	0.00029873	0.00660221	0.00495344	Rab30/Akap9/Sec16a/Surf4/Tmed10/Rab33b/Vcpip1/Stx6/Pi4k2a/Huwe1	10
BP	GO:0051091	positive regulation of DNA-binding transcription factor activity	15/572	267/29008	0.00029928	0.00660221	0.00495344	Ppp2r5b/Ddx58/Eif2ak2/Tlr2/Cx3cl1/Il18rap/Trim25/Ripk1/Slco3a1/Nod2/Arid5b/Lrp5/Ticam1/Crebbp/Sav1	15
BP	GO:0032008	positive regulation of TOR signaling	6/572	47/29008	0.0003095	0.00679346	0.00509693	Lamtor1/Wdr24/Sik3/Smcr8/Rraga/Rragc	6
BP	GO:0006417	regulation of translation	19/572	390/29008	0.00031126	0.00679826	0.00510053	Larp1/Wt1/Zfp36/Cyp1b1/Eif2ak2/Bcl3/Enc1/Noct/Klhl25/Rock1/Foxo3/Sesn2/Dcp2/Gcn1/Sox4/Erbb2/Rnf139/Eif4ebp1/Khsrp	19
BP	GO:0003158	endothelium development	10/572	133/29008	0.00031743	0.00685731	0.00514483	Xdh/Notch1/Rhob/Tnfrsf1a/Rock1/Cul7/Heg1/Btg1/F11r/Met	10
BP	GO:0016239	positive regulation of macroautophagy	7/572	66/29008	0.00031819	0.00685731	0.00514483	Igtp/Larp1/Tlr2/Nod2/Hspb8/Sesn2/Smcr8	7
BP	GO:0010256	endomembrane system organization	22/572	488/29008	0.00031865	0.00685731	0.00514483	Lamtor1/Rab30/Plekhf1/Akap9/Sec16a/Surf4/Tmed10/Tram1l1/Mmgt2/Nectin2/Rab33b/Tmem43/Myo5a/Vcpip1/Stx6/Pi4k2a/Bnip1/Col5a1/Ehd2/Tor1a/Chmp7/Huwe1	22
BP	GO:0060411	cardiac septum morphogenesis	8/572	87/29008	0.00032458	0.00695067	0.00521488	Notch1/Parva/Sox4/Sema3c/Rbm15/Bmpr1a/Ccn1/Sav1	8
BP	GO:1903131	mononuclear cell differentiation	22/572	489/29008	0.00032767	0.00698279	0.00523898	Batf2/Slamf8/Ubd/Csf1/Socs1/Batf3/Fas/Wnt4/Fgl2/Bcl3/Traf3ip2/Nfil3/Atm/Jun/Ltbr/Mmp14/Loxl3/Sox4/Psen1/Gadd45g/Hs1bp3/Erbb2	22
BP	GO:0048704	embryonic skeletal system morphogenesis	9/572	110/29008	0.00033657	0.00713797	0.0053554	Prrx1/Hoxd3/Hoxd4/Hoxd9/Hoxb8/Tulp3/Mmp14/Hoxa4/Twist1	9
BP	GO:0017148	negative regulation of translation	12/572	186/29008	0.00034451	0.00727121	0.00545537	Larp1/Wt1/Zfp36/Eif2ak2/Enc1/Noct/Rock1/Sesn2/Dcp2/Rnf139/Eif4ebp1/Khsrp	12
BP	GO:0048562	embryonic organ morphogenesis	17/572	332/29008	0.00036063	0.00757496	0.00568326	Prrx1/Notch1/Hoxd3/Hoxd4/Ntn1/Hoxd9/Hoxb8/Tulp3/Mmp14/Hoxa4/Fgf10/Psen1/Twist1/Arl13b/Kdm2a/Sp1/Sec24b	17
BP	GO:0006401	RNA catabolic process	15/572	272/29008	0.00036423	0.00761408	0.00571261	Larp1/Zfp36/Helz2/Noct/Slfn9/Rock1/Traf3ip2/Atm/Dcp2/Alkbh5/Smg1/Zhx2/Carhsp1/Khsrp/Pcbp4	15
BP	GO:1904262	negative regulation of TORC1 signaling	4/572	18/29008	0.00036741	0.00764428	0.00573527	Castor2/Atm/Sesn2/Bmt2	4
BP	GO:0031349	positive regulation of defense response	15/572	273/29008	0.00037857	0.00769222	0.00577124	Gbp5/Igtp/Zbp1/Nlrc5/Ifi203/Parp9/Tlr2/Tnfrsf1a/Il18rap/Ripk1/Ninj1/Nod2/Nectin2/Slc15a4/Fem1a	15
BP	GO:0008593	regulation of Notch signaling pathway	8/572	89/29008	0.00037908	0.00769222	0.00577124	Notch1/Nod2/Tspan15/Prag1/Mmp14/Fgf10/Il6st/Rfng	8
BP	GO:0032640	tumor necrosis factor production	12/572	188/29008	0.00037959	0.00769222	0.00577124	Zfp36/Ddx58/Bcl3/Tlr2/Tnfrsf1a/Cx3cl1/Ripk1/Nod2/Ticam1/Psen1/Ilrun/Twist1	12
BP	GO:0031116	positive regulation of microtubule polymerization	5/572	32/29008	0.00037974	0.00769222	0.00577124	Drg1/Arl2/Cdkn1b/Akap9/Met	5
BP	GO:0060561	apoptotic process involved in morphogenesis	5/572	32/29008	0.00037974	0.00769222	0.00577124	Notch1/Tnfrsf1a/B4galt1/Lrp5/Ccn1	5
BP	GO:0060070	canonical Wnt signaling pathway	16/572	303/29008	0.00038023	0.00769222	0.00577124	Notch1/Bcl9/Wnt4/Mllt3/Foxo3/Adgra2/Amer1/Lrp5/Lats2/Fgf10/Foxo1/Lrrk1/Sox4/Psen1/Sdhaf2/Kremen1	16
BP	GO:0048285	organelle fission	22/572	495/29008	0.00038659	0.0077849	0.00584078	Drg1/Stat2/Wnt4/Mtfr2/Tgfa/Cdkn1b/Igf1r/Ywhah/Cep85/Brip1/Atm/Lrp5/Cul7/Pds5a/Nup62/Gen1/Knstrn/Met/Phf13/Kif3b/Cep192/Chmp7	22
BP	GO:0061025	membrane fusion	11/572	162/29008	0.00039061	0.0078301	0.00587469	Samd9l/Plekhm1/Rab20/Rab8b/Ankfy1/Nectin2/Rab8a/Vcpip1/Stx6/Bnip1/Huwe1	11
BP	GO:0090174	organelle membrane fusion	9/572	113/29008	0.00041085	0.00819826	0.00615091	Samd9l/Plekhm1/Rab20/Rab8b/Ankfy1/Rab8a/Vcpip1/Stx6/Bnip1	9
BP	GO:0045787	positive regulation of cell cycle	17/572	336/29008	0.00041348	0.00821339	0.00616226	Wnt4/Cenpj/Tgfa/Cdkn1b/Kmt2e/Igf1r/Gipc1/Adamts1/Lrp5/Fgf10/Nup62/Zbed6/Crebbp/Gen1/Met/Eif4ebp1/Kif3b	17
BP	GO:0007259	receptor signaling pathway via JAK-STAT	12/572	190/29008	0.00041763	0.00822159	0.00616841	Parp14/Parp9/Notch1/Stat2/Socs1/Socs3/Cyp1b1/Bcl3/Cenpj/Tnfrsf1a/Il6st/Sac3d1	12
BP	GO:0043122	regulation of I-kappaB kinase/NF-kappaB signaling	12/572	190/29008	0.00041763	0.00822159	0.00616841	Ubd/Cx3cl1/Trim25/Ripk1/Traf3ip2/Alpk1/Nod2/Sharpin/Ltbr/Peli1/Ticam1/Nup62	12
BP	GO:0048511	rhythmic process	16/572	307/29008	0.0004389	0.00855371	0.00641759	Ptx3/Fas/Noct/Gpr176/Foxo3/Nfil3/Bhlhe40/Igf1r/Adamts1/Id3/Crebbp/Twist1/Kdm2a/Erbb2/Sp1/Huwe1	16
BP	GO:0033687	osteoblast proliferation	5/572	33/29008	0.00044035	0.00855371	0.00641759	Eif2ak2/Junb/Igf1r/Lrp5/Ccn1	5
BP	GO:0070266	necroptotic process	5/572	33/29008	0.00044035	0.00855371	0.00641759	Zbp1/Fas/Itpk1/Ripk1/Peli1	5
BP	GO:0001819	positive regulation of cytokine production	22/572	500/29008	0.00044257	0.00855888	0.00642147	Gbp5/Cd274/F2r/Isg15/Ddx58/Cyp1b1/F3/Trim56/Eif2ak2/Bcl3/Tlr2/Tnfrsf1a/Cx3cl1/Ripk1/Nod2/Peli1/Heg1/Tmed10/Ticam1/Psen1/Twist1/Bmpr1a	22
BP	GO:0050678	regulation of epithelial cell proliferation	19/572	403/29008	0.00046572	0.00894912	0.00671426	Xdh/Notch1/Zfp36/F3/Tgfa/Has2/B4galt1/Jcad/Cdkn1b/Nod2/Jun/Fgf10/Twist1/Erbb2/Bmpr1a/Htra1/Sp1/Sav1/Cdkn2b	19
BP	GO:0090068	positive regulation of cell cycle process	14/572	249/29008	0.00046682	0.00894912	0.00671426	Wnt4/Cenpj/Tgfa/Kmt2e/Igf1r/Gipc1/Adamts1/Lrp5/Fgf10/Nup62/Crebbp/Gen1/Met/Kif3b	14
BP	GO:0051961	negative regulation of nervous system development	11/572	166/29008	0.00048027	0.00916687	0.00687762	Ctdsp1/Notch1/Fas/Tlr2/Rgma/Ntn1/Ywhah/Sema3c/Psen1/Bmpr1a/Cdkn2b	11
BP	GO:0001916	positive regulation of T cell mediated cytotoxicity	6/572	51/29008	0.00048572	0.00923076	0.00692556	Tap2/H2-T24/H2-T23/H2-Q4/H2-T22/Nectin2	6
BP	GO:0060271	cilium assembly	17/572	341/29008	0.00048883	0.00924982	0.00693986	Cenpj/Rpgrip1l/Alpk1/Parva/Bbs1/Rilpl1/Kif24/Dynll1/Tpgs1/Rilpl2/Atmin/Rab8a/Arl13b/Ehd1/Kif3b/Txndc15/Ehd2	17
BP	GO:0050673	epithelial cell proliferation	21/572	471/29008	0.00049913	0.00936745	0.00702812	Fst/Xdh/Notch1/Zfp36/F3/Tgfa/Has2/B4galt1/Jcad/Cdkn1b/Nod2/Jun/Fgf10/Psen1/Twist1/Erbb2/Bmpr1a/Htra1/Sp1/Sav1/Cdkn2b	21
BP	GO:0046579	positive regulation of Ras protein signal transduction	7/572	71/29008	0.00049931	0.00936745	0.00702812	F2r/Csf1/Notch1/Prag1/Fgf10/F11r/Erbb2	7
BP	GO:0002476	antigen processing and presentation of endogenous peptide antigen via MHC class Ib	5/572	34/29008	0.00050797	0.00940927	0.00705949	Tap2/H2-T24/H2-T23/H2-Q4/H2-T22	5
BP	GO:0002484	antigen processing and presentation of endogenous peptide antigen via MHC class I via ER pathway	5/572	34/29008	0.00050797	0.00940927	0.00705949	Tap2/H2-T24/H2-T23/H2-Q4/H2-T22	5
BP	GO:0070542	response to fatty acid	5/572	34/29008	0.00050797	0.00940927	0.00705949	Tlr2/Foxo3/Aacs/Id3/Foxo1	5
BP	GO:0044782	cilium organization	18/572	375/29008	0.00052806	0.0097403	0.00730785	Cenpj/Rpgrip1l/Alpk1/Parva/Bbs1/Rilpl1/Kif24/Dynll1/Tpgs1/Rilpl2/Nectin2/Atmin/Rab8a/Arl13b/Ehd1/Kif3b/Txndc15/Ehd2	18
BP	GO:0045446	endothelial cell differentiation	9/572	117/29008	0.00053037	0.00974198	0.00730911	Xdh/Notch1/Tnfrsf1a/Rock1/Cul7/Heg1/Btg1/F11r/Met	9
BP	GO:0098876	vesicle-mediated transport to the plasma membrane	10/572	142/29008	0.00053407	0.00976903	0.0073294	Bbs1/Sec16a/Lmtk2/Rab8a/Stx6/Ehd1/Micall2/Ehd2/Ankrd50/Arl4c	10
BP	GO:0031110	regulation of microtubule polymerization or depolymerization	8/572	94/29008	0.00054846	0.00999068	0.00749571	Drg1/Arl2/Cdkn1b/Akap9/Prune1/Atxn7/Met/Map1s	8
BP	GO:0000280	nuclear division	20/572	442/29008	0.00056048	0.0101529	0.00761739	Drg1/Wnt4/Tgfa/Cdkn1b/Igf1r/Ywhah/Cep85/Brip1/Atm/Lrp5/Cul7/Pds5a/Nup62/Gen1/Knstrn/Met/Phf13/Kif3b/Cep192/Chmp7	20
BP	GO:0003215	cardiac right ventricle morphogenesis	4/572	20/29008	0.00056382	0.0101529	0.00761739	Notch1/Sox4/Sema3c/Bmpr1a	4
BP	GO:0050728	negative regulation of inflammatory response	10/572	143/29008	0.00056431	0.0101529	0.00761739	Slamf8/Socs3/Zfp36/Tnfrsf1a/Cx3cl1/Nod2/Sharpin/Ier3/Smpdl3b/Fem1a	10
BP	GO:0034976	response to endoplasmic reticulum stress	14/572	254/29008	0.00056836	0.0101841	0.00764082	Atf3/Crebrf/Eif2ak2/Trib3/Trim25/Usp25/Sec16a/Sesn2/Jun/Manf/Bid/Rnf139/Faf2/Tor1a	14
BP	GO:0097696	receptor signaling pathway via STAT	12/572	197/29008	0.00057714	0.0102994	0.00772732	Parp14/Parp9/Notch1/Stat2/Socs1/Socs3/Cyp1b1/Bcl3/Cenpj/Tnfrsf1a/Il6st/Sac3d1	12
BP	GO:0002428	antigen processing and presentation of peptide antigen via MHC class Ib	5/572	35/29008	0.00058311	0.010322	0.00774427	Tap2/H2-T24/H2-T23/H2-Q4/H2-T22	5
BP	GO:0006471	protein ADP-ribosylation	5/572	35/29008	0.00058311	0.010322	0.00774427	Parp14/Parp9/Parp12/Wars/Parp8	5
BP	GO:0048284	organelle fusion	10/572	144/29008	0.00059594	0.0105068	0.00788293	Samd9l/Plekhm1/Rab20/Rab8b/Ankfy1/Rab8a/Vcpip1/Stx6/Bnip1/Huwe1	10
BP	GO:0038066	p38MAPK cascade	6/572	53/29008	0.00059895	0.0105176	0.00789104	Xdh/Zfp36/Gadd45b/Rell1/Gadd45g/Met	6
BP	GO:0043405	regulation of MAP kinase activity	12/572	198/29008	0.00060363	0.0105576	0.00792105	Trib3/Tgfa/Nod2/Trib1/Aida/Pik3r5/Nup62/Psen1/Erbb2/Map3k11/Map3k10/Fem1a	12
BP	GO:0030111	regulation of Wnt signaling pathway	16/572	317/29008	0.00062064	0.0108119	0.00811186	Notch1/Rnf213/Tlr2/Mllt3/Foxo3/Adgra2/Amer1/Lats2/Fgf10/Foxo1/Lrrk1/Sox4/Psen1/Sdhaf2/Nxn/Kremen1	16
BP	GO:0002460	adaptive immune response based on somatic recombination of immune receptors built from immunoglobulin superfamily domains	21/572	480/29008	0.00063657	0.0110455	0.00828714	Cd274/Notch1/Tap2/C1rb/H2-T24/C1s2/Fas/C1ra/H2-T23/H2-Q4/C1rl/Fgl2/Bcl3/Il18rap/H2-T22/Traf3ip2/Nod2/Loxl3/Nectin2/Gadd45g/Slc15a4	21
BP	GO:0050688	regulation of defense response to virus	7/572	74/29008	0.00064229	0.0111009	0.0083287	Parp9/Dtx3l/Ddx58/Fgl2/Traf3ip2/Ilrun/Htra1	7
BP	GO:0019827	stem cell population maintenance	11/572	172/29008	0.0006466	0.0111316	0.00835172	Prrx1/Bcl9/Foxo3/Lrp5/Fgf10/Foxo1/Sox4/Crebbp/Zhx2/Bmpr1a/Sav1	11
BP	GO:0003205	cardiac chamber development	12/572	200/29008	0.00065969	0.0113127	0.00848758	Notch1/Greb1l/Parva/Adamts1/Heg1/Sox4/Sema3c/Rbm15/Maml1/Bmpr1a/Ccn1/Sav1	12
BP	GO:0031112	positive regulation of microtubule polymerization or depolymerization	5/572	36/29008	0.00066628	0.0113813	0.00853901	Drg1/Arl2/Cdkn1b/Akap9/Met	5
BP	GO:0090559	regulation of membrane permeability	8/572	97/29008	0.00067646	0.0115102	0.00863579	Slc9a1/Hk2/Plekhf1/Ier3/Heg1/Bid/F11r/Slc35f6	8
BP	GO:0002577	regulation of antigen processing and presentation	4/572	21/29008	0.00068569	0.0116223	0.00871983	Tap2/Tapbpl/Fgl2/Nod2	4
BP	GO:0048706	embryonic skeletal system development	10/572	147/29008	0.00069977	0.0118154	0.00886475	Prrx1/Hoxd3/Hoxd4/Hoxd9/Hoxb8/Tulp3/Mmp14/Hoxa4/Twist1/Sp1	10
BP	GO:0001890	placenta development	11/572	174/29008	0.0007117	0.0119705	0.00898111	Socs3/Cdkn1b/Junb/Vcam1/Ctsb/Cul7/Rbm15/Met/Htra1/Ccn1/Sp1	11
BP	GO:0045444	fat cell differentiation	14/572	260/29008	0.00071441	0.0119705	0.00898111	Psmb8/Socs1/Cebpd/Zfp36/Trib3/Noct/Arid5b/Bbs1/Lrp5/Lrrc8c/Fgf10/Foxo1/Osbpl11/Sav1	14
BP	GO:0018108	peptidyl-tyrosine phosphorylation	16/572	322/29008	0.00073342	0.0122422	0.00918497	Parp14/Parp9/Socs1/Socs3/Ppp2r5b/Tgfa/Tnfrsf1a/Igf1r/Mvp/Nod2/Clk3/Fgf10/Lrrk1/Psen1/Il6st/Erbb2	16
BP	GO:0032677	regulation of interleukin-8 production	7/572	76/29008	0.00075438	0.0125445	0.00941173	F2r/Ddx58/F3/Bcl3/Tlr2/Ripk1/Nod2	7
BP	GO:0061384	heart trabecula morphogenesis	5/572	37/29008	0.00075802	0.0125574	0.00942144	Notch1/Adamts1/Heg1/S1pr1/Bmpr1a	5
BP	GO:0098727	maintenance of cell number	11/572	176/29008	0.00078217	0.0129087	0.00968503	Prrx1/Bcl9/Foxo3/Lrp5/Fgf10/Foxo1/Sox4/Crebbp/Zhx2/Bmpr1a/Sav1	11
BP	GO:0018212	peptidyl-tyrosine modification	16/572	325/29008	0.00080913	0.0133037	0.00998139	Parp14/Parp9/Socs1/Socs3/Ppp2r5b/Tgfa/Tnfrsf1a/Igf1r/Mvp/Nod2/Clk3/Fgf10/Lrrk1/Psen1/Il6st/Erbb2	16
BP	GO:0032637	interleukin-8 production	7/572	77/29008	0.00081594	0.0133656	0.0100278	F2r/Ddx58/F3/Bcl3/Tlr2/Ripk1/Nod2	7
BP	GO:0032621	interleukin-18 production	3/572	10/29008	0.00082538	0.0134544	0.0100944	Gbp5/Tlr2/Nod2	3
BP	GO:0016241	regulation of macroautophagy	8/572	100/29008	0.00082749	0.0134544	0.0100944	Igtp/Larp1/Tlr2/Nod2/Hspb8/Sesn2/Smg1/Smcr8	8
BP	GO:0043161	proteasome-mediated ubiquitin-dependent protein catabolic process	19/572	423/29008	0.00083208	0.013479	0.0101129	Psmb5/Rnf187/Trib3/Trim25/Spsb1/Fbxl5/N4bp1/Gipc1/Trib1/Sharpin/Fem1b/Peli1/Psen1/Sumo1/Faf2/Kctd5/Huwe1/Gna12/Fem1a	19
BP	GO:0050777	negative regulation of immune response	12/572	206/29008	0.00085468	0.0137943	0.0103495	Slamf8/Parp14/Nlrc5/Tap2/Stat2/Isg15/Fgl2/Nod2/Loxl3/Ilrun/Smpdl3b/Htra1	12
BP	GO:0001822	kidney development	16/572	327/29008	0.00086323	0.0138812	0.0104146	Wt1/Notch1/Greb1l/Wnt4/Traf3ip2/Rpgrip1l/Adamts1/Arid5b/Cenpf/Amer1/Id3/Fbn1/Fgf10/Pds5a/Sox4/Commd5	16
BP	GO:0048002	antigen processing and presentation of peptide antigen	7/572	78/29008	0.0008814	0.0140707	0.0105568	Tap2/Tapbpl/H2-T24/H2-T23/H2-Q4/Erap1/H2-T22	7
BP	GO:0031113	regulation of microtubule polymerization	6/572	57/29008	0.000886	0.0140707	0.0105568	Drg1/Arl2/Cdkn1b/Akap9/Prune1/Met	6
BP	GO:0050732	negative regulation of peptidyl-tyrosine phosphorylation	6/572	57/29008	0.000886	0.0140707	0.0105568	Parp14/Socs1/Socs3/Mvp/Lrrk1/Psen1	6
BP	GO:0045926	negative regulation of growth	14/572	266/29008	0.00089104	0.0140707	0.0105568	Wt1/Notch1/Bst2/Rgma/Ripk1/Ntn1/Cdkn1b/Sertad3/Sesn2/Sema3c/Sertad1/Acvr1b/Sh3bp4/Sav1	14
BP	GO:0060541	respiratory system development	14/572	266/29008	0.00089104	0.0140707	0.0105568	Wt1/Notch1/Rpgrip1l/Tulp3/Mmp14/Heg1/Fgf10/Loxl3/Cic/Bmpr1a/Sp1/Ctsz/Sav1/Sec24b	14
BP	GO:0001837	epithelial to mesenchymal transition	10/572	152/29008	0.00090573	0.01415	0.0106163	Notch1/Has2/Rock1/Glipr2/Il17rd/Cul7/Loxl3/Sdhaf2/Twist1/Spred1	10
BP	GO:0003206	cardiac chamber morphogenesis	10/572	152/29008	0.00090573	0.01415	0.0106163	Notch1/Parva/Adamts1/Heg1/Sox4/Sema3c/Rbm15/Bmpr1a/Ccn1/Sav1	10
BP	GO:0043488	regulation of mRNA stability	10/572	152/29008	0.00090573	0.01415	0.0106163	Larp1/Zfp36/Noct/Rock1/Traf3ip2/Dcp2/Alkbh5/Carhsp1/Khsrp/Pcbp4	10
BP	GO:0051057	positive regulation of small GTPase mediated signal transduction	7/572	79/29008	0.00095094	0.0147141	0.0110396	F2r/Csf1/Notch1/Prag1/Fgf10/F11r/Erbb2	7
BP	GO:0031099	regeneration	10/572	153/29008	0.00095236	0.0147141	0.0110396	Prrx1/Fas/Bcl9/Rgma/Ninj1/Cdkn1b/Igf1r/Jun/Ptgfrn/Kremen1	10
BP	GO:1903900	regulation of viral life cycle	10/572	153/29008	0.00095236	0.0147141	0.0110396	Larp1/Notch1/Isg15/Ptx3/Bst2/Trim56/Eif2ak2/Trim25/N4bp1/Nectin2	10
BP	GO:0034249	negative regulation of cellular amide metabolic process	12/572	209/29008	0.00096891	0.0147141	0.0110396	Larp1/Wt1/Zfp36/Eif2ak2/Enc1/Noct/Rock1/Sesn2/Dcp2/Rnf139/Eif4ebp1/Khsrp	12
BP	GO:0001773	myeloid dendritic cell activation	5/572	39/29008	0.00096937	0.0147141	0.0110396	Batf2/Ubd/Batf3/Ltbr/Psen1	5
BP	GO:0002475	antigen processing and presentation via MHC class Ib	5/572	39/29008	0.00096937	0.0147141	0.0110396	Tap2/H2-T24/H2-T23/H2-Q4/H2-T22	5
BP	GO:0001914	regulation of T cell mediated cytotoxicity	6/572	58/29008	0.000972	0.0147141	0.0110396	Tap2/H2-T24/H2-T23/H2-Q4/H2-T22/Nectin2	6
BP	GO:0014009	glial cell proliferation	6/572	58/29008	0.000972	0.0147141	0.0110396	Csf1/Notch1/Fas/Cx3cl1/Sox4/Cdkn2b	6
BP	GO:0032757	positive regulation of interleukin-8 production	6/572	58/29008	0.000972	0.0147141	0.0110396	F2r/Ddx58/F3/Tlr2/Ripk1/Nod2	6
BP	GO:0030539	male genitalia development	4/572	23/29008	0.00098332	0.0148342	0.0111297	Wt1/Greb1l/Fgf10/Dhcr24	4
BP	GO:0070167	regulation of biomineral tissue development	8/572	103/29008	0.00100448	0.0151016	0.0113303	Notch1/Isg15/Wnt4/Sgms2/Twist1/S1pr1/Bmpr1a/Ccn1	8
BP	GO:0008544	epidermis development	16/572	333/29008	0.00104432	0.0156469	0.0117394	Fst/Notch1/Zfp36/Rock1/Fosl2/Igf1r/Sharpin/Lats2/Fgf10/Psen1/Mfsd12/Acvr1b/Myo5a/Plod1/Sav1/Sec24b	16
BP	GO:0003170	heart valve development	6/572	59/29008	0.00106428	0.0157844	0.0118425	Notch1/Tnfrsf1a/Sox4/Twist1/Bmpr1a/Ccn1	6
BP	GO:0046902	regulation of mitochondrial membrane permeability	6/572	59/29008	0.00106428	0.0157844	0.0118425	Slc9a1/Hk2/Plekhf1/Ier3/Bid/Slc35f6	6
BP	GO:0060443	mammary gland morphogenesis	6/572	59/29008	0.00106428	0.0157844	0.0118425	Csf1/Wnt4/B4galt1/Ntn1/Lrp5/Fgf10	6
BP	GO:0045824	negative regulation of innate immune response	7/572	81/29008	0.00110291	0.0162663	0.0122041	Slamf8/Parp14/Nlrc5/Tap2/Stat2/Isg15/Smpdl3b	7
BP	GO:0010634	positive regulation of epithelial cell migration	10/572	156/29008	0.00110418	0.0162663	0.0122041	Rhob/Has2/Rhoj/Jcad/Glipr2/Adgra2/Jun/Fgf10/Met/Sp1	10
BP	GO:0060174	limb bud formation	3/572	11/29008	0.00111831	0.0163646	0.0122778	Fgf10/Sox4/Sema3c	3
BP	GO:0061299	retina vasculature morphogenesis in camera-type eye	3/572	11/29008	0.00111831	0.0163646	0.0122778	Cyp1b1/Rhoj/Lrp5	3
BP	GO:0110149	regulation of biomineralization	8/572	105/29008	0.00113841	0.0166034	0.012457	Notch1/Isg15/Wnt4/Sgms2/Twist1/S1pr1/Bmpr1a/Ccn1	8
BP	GO:0070265	necrotic cell death	6/572	60/29008	0.00116312	0.0169076	0.0126853	Zbp1/Fas/Itpk1/Ripk1/Ninj1/Peli1	6
BP	GO:0072593	reactive oxygen species metabolic process	13/572	244/29008	0.0012026	0.0174237	0.0130725	Xdh/Hk2/Cyp1b1/Ripk1/Foxo3/Sod3/Sesn2/Ier3/Ddit4/Foxo1/Foxm1/Met/Ccn1	13
BP	GO:0010631	epithelial cell migration	15/572	306/29008	0.00121457	0.0174685	0.0131061	Notch1/Cyp1b1/Rhob/Has2/Rhoj/Rock1/Jcad/Glipr2/Gipc1/Adgra2/Jun/Fgf10/Met/Spred1/Sp1	15
BP	GO:0045667	regulation of osteoblast differentiation	10/572	158/29008	0.00121597	0.0174685	0.0131061	Notch1/Cebpd/Wnt4/Noct/Lrp5/Id3/Il6st/Twist1/Bmpr1a/Ccn1	10
BP	GO:0032733	positive regulation of interleukin-10 production	5/572	41/29008	0.0012216	0.0174685	0.0131061	Cd274/Isg15/Bcl3/Tlr2/Nod2	5
BP	GO:0060603	mammary gland duct morphogenesis	5/572	41/29008	0.0012216	0.0174685	0.0131061	Csf1/Wnt4/Ntn1/Lrp5/Fgf10	5
BP	GO:0031102	neuron projection regeneration	6/572	61/29008	0.00126884	0.0180266	0.0135248	Prrx1/Fas/Rgma/Igf1r/Jun/Kremen1	6
BP	GO:1904705	regulation of vascular associated smooth muscle cell proliferation	6/572	61/29008	0.00126884	0.0180266	0.0135248	Cdkn1b/Gna13/Adamts1/Jun/Bmpr1a/Gna12	6
BP	GO:0070507	regulation of microtubule cytoskeleton organization	10/572	159/29008	0.00127523	0.0180589	0.0135491	Drg1/Arl2/Rock1/Cdkn1b/Akap9/Nup62/Prune1/Atxn7/Met/Map1s	10
BP	GO:0090132	epithelium migration	15/572	308/29008	0.00129536	0.018285	0.0137187	Notch1/Cyp1b1/Rhob/Has2/Rhoj/Rock1/Jcad/Glipr2/Gipc1/Adgra2/Jun/Fgf10/Met/Spred1/Sp1	15
BP	GO:0008654	phospholipid biosynthetic process	12/572	217/29008	0.00133706	0.0188131	0.0141149	Gnpat/Socs1/Socs3/Ip6k1/Etnk1/Pign/Itpkc/Inpp1/Sgms2/Fam126a/Smg1/Pi4k2a	12
BP	GO:0060828	regulation of canonical Wnt signaling pathway	13/572	247/29008	0.00134224	0.0188256	0.0141243	Notch1/Mllt3/Foxo3/Adgra2/Amer1/Lats2/Fgf10/Foxo1/Lrrk1/Sox4/Psen1/Sdhaf2/Kremen1	13
BP	GO:1900744	regulation of p38MAPK cascade	5/572	42/29008	0.00136448	0.0189756	0.0142368	Xdh/Gadd45b/Rell1/Gadd45g/Met	5
BP	GO:0071901	negative regulation of protein serine/threonine kinase activity	8/572	108/29008	0.00136563	0.0189756	0.0142368	Cdkn1b/Prkar2a/Lrp5/Aida/Lats2/Heg1/Nup62/Fem1a	8
BP	GO:0030500	regulation of bone mineralization	7/572	84/29008	0.0013659	0.0189756	0.0142368	Isg15/Wnt4/Sgms2/Twist1/S1pr1/Bmpr1a/Ccn1	7
BP	GO:0072001	renal system development	16/572	342/29008	0.00137575	0.0190154	0.0142667	Wt1/Notch1/Greb1l/Wnt4/Traf3ip2/Rpgrip1l/Adamts1/Arid5b/Cenpf/Amer1/Id3/Fbn1/Fgf10/Pds5a/Sox4/Commd5	16
BP	GO:0090130	tissue migration	15/572	310/29008	0.00138061	0.0190154	0.0142667	Notch1/Cyp1b1/Rhob/Has2/Rhoj/Rock1/Jcad/Glipr2/Gipc1/Adgra2/Jun/Fgf10/Met/Spred1/Sp1	15
BP	GO:1990874	vascular associated smooth muscle cell proliferation	6/572	62/29008	0.00138175	0.0190154	0.0142667	Cdkn1b/Gna13/Adamts1/Jun/Bmpr1a/Gna12	6
BP	GO:0043409	negative regulation of MAPK cascade	11/572	189/29008	0.00139518	0.0190981	0.0143287	Atf3/Dusp6/Igf1r/Dusp8/Aida/Foxo1/Dusp16/Nup62/Foxm1/Spred1/Fem1a	11
BP	GO:0014902	myotube differentiation	9/572	134/29008	0.0013971	0.0190981	0.0143287	Notch1/Bcl9/Adamts5/Mmp14/Ptgfrn/Maml1/Met/Ehd1/Ehd2	9
BP	GO:0061013	regulation of mRNA catabolic process	10/572	161/29008	0.00140082	0.0190981	0.0143287	Larp1/Zfp36/Noct/Rock1/Traf3ip2/Dcp2/Alkbh5/Carhsp1/Khsrp/Pcbp4	10
BP	GO:0006325	chromatin organization	20/572	477/29008	0.00141329	0.0191769	0.0143878	Dtx3l/Mllt3/Dr1/Chaf1b/Bcorl1/Znfx1/Kmt2e/Usp21/Hcfc1/Kdm3b/Asf1b/Brpf3/Cbx4/Nsd1/Kdm2a/Phf13/Map1s/Tspyl1/Tti1/Hmg20a	20
BP	GO:0002237	response to molecule of bacterial origin	18/572	409/29008	0.00141533	0.0191769	0.0143878	Igtp/Gbp6/Gbp10/Gbp2/Cd274/F2r/Ptgfr/Tap2/Zfp36/Eif2ak2/Tlr2/Noct/Litaf/Cx3cl1/Nod2/Trib1/Peli1/Ticam1	18
BP	GO:0043525	positive regulation of neuron apoptotic process	7/572	85/29008	0.00146365	0.0197256	0.0147995	Fas/Tnfrsf1a/Foxo3/Atm/Jun/Map3k11/Ctsz	7
BP	GO:0050768	negative regulation of neurogenesis	10/572	162/29008	0.00146728	0.0197256	0.0147995	Ctdsp1/Notch1/Fas/Rgma/Ntn1/Ywhah/Sema3c/Psen1/Bmpr1a/Cdkn2b	10
BP	GO:0097400	interleukin-17-mediated signaling pathway	3/572	12/29008	0.00146931	0.0197256	0.0147995	Notch1/Traf3ip2/Usp25	3
BP	GO:0014911	positive regulation of smooth muscle cell migration	6/572	63/29008	0.00150217	0.0200441	0.0150385	Cyp1b1/F3/Has2/Adamts1/Il6st/Myo5a	6
BP	GO:0051785	positive regulation of nuclear division	6/572	63/29008	0.00150217	0.0200441	0.0150385	Wnt4/Tgfa/Igf1r/Lrp5/Nup62/Met	6
BP	GO:0097300	programmed necrotic cell death	5/572	43/29008	0.0015193	0.0202113	0.0151639	Zbp1/Fas/Itpk1/Ripk1/Peli1	5
BP	GO:0032760	positive regulation of tumor necrosis factor production	8/572	110/29008	0.00153614	0.020314	0.015241	Ddx58/Tlr2/Tnfrsf1a/Ripk1/Nod2/Ticam1/Psen1/Twist1	8
BP	GO:0046474	glycerophospholipid biosynthetic process	10/572	163/29008	0.00153628	0.020314	0.015241	Socs1/Socs3/Ip6k1/Etnk1/Pign/Itpkc/Inpp1/Fam126a/Smg1/Pi4k2a	10
BP	GO:0045732	positive regulation of protein catabolic process	12/572	221/29008	0.00156055	0.020573	0.0154353	Crebrf/Trib3/Rgma/Fbxl5/Trib1/Amer1/Ier3/Foxo1/Psen1/Sumo1/Rnf139/Huwe1	12
BP	GO:0042593	glucose homeostasis	14/572	283/29008	0.00160226	0.0210596	0.0158004	Hk2/Foxo3/Rab11fip5/Igf1r/Vcam1/Aacs/Sesn2/Lrp5/Fbn1/Foxo1/Sox4/Zbed6/Pim3/Met	14
BP	GO:0051271	negative regulation of cellular component movement	15/572	315/29008	0.00161458	0.0211582	0.0158743	Slamf8/Notch1/Fas/Cyp1b1/Bst2/Rhob/Wnt4/Cx3cl1/Foxo3/Cdkn1b/Gna13/Trib1/Bmpr1a/Spred1/Gna12	15
BP	GO:0033500	carbohydrate homeostasis	14/572	284/29008	0.00165572	0.0215974	0.0162038	Hk2/Foxo3/Rab11fip5/Igf1r/Vcam1/Aacs/Sesn2/Lrp5/Fbn1/Foxo1/Sox4/Zbed6/Pim3/Met	14
BP	GO:0016055	Wnt signaling pathway	19/572	449/29008	0.00165793	0.0215974	0.0162038	Notch1/Rnf213/Bcl9/Wnt4/Tlr2/Mllt3/Foxo3/Adgra2/Amer1/Lrp5/Lats2/Fgf10/Foxo1/Lrrk1/Sox4/Psen1/Sdhaf2/Nxn/Kremen1	19
BP	GO:0045638	negative regulation of myeloid cell differentiation	7/572	87/29008	0.00167547	0.0217139	0.0162913	Zfp36/Hoxb8/Trib1/Fbn1/Gabpa/Rbm15/Tob2	7
BP	GO:0030879	mammary gland development	10/572	165/29008	0.00168218	0.0217139	0.0162913	Xdh/Csf1/Wnt4/Tgfa/B4galt1/Ntn1/Hoxd9/Igf1r/Lrp5/Fgf10	10
BP	GO:0045747	positive regulation of Notch signaling pathway	5/572	44/29008	0.00168666	0.0217139	0.0162913	Notch1/Nod2/Fgf10/Il6st/Rfng	5
BP	GO:0097028	dendritic cell differentiation	5/572	44/29008	0.00168666	0.0217139	0.0162913	Batf2/Ubd/Batf3/Ltbr/Psen1	5
BP	GO:0032970	regulation of actin filament-based process	18/572	416/29008	0.00170516	0.0218879	0.0164218	Cdc42ep2/Bst2/Rhob/Wnt4/Tlr2/Cx3cl1/Rock1/Akap9/Rnd3/Wasf2/Rhog/Rnd1/Cdc42ep3/F11r/Rhobtb2/S1pr1/Met/Sumo1	18
BP	GO:0045639	positive regulation of myeloid cell differentiation	8/572	112/29008	0.00172308	0.0219894	0.016498	Csf1/Isg15/Ripk1/Foxo3/Ninj1/Trib1/Jun/Acvr1b	8
BP	GO:1903557	positive regulation of tumor necrosis factor superfamily cytokine production	8/572	112/29008	0.00172308	0.0219894	0.016498	Ddx58/Tlr2/Tnfrsf1a/Ripk1/Nod2/Ticam1/Psen1/Twist1	8
BP	GO:0050767	regulation of neurogenesis	19/572	451/29008	0.00174331	0.0221188	0.0165951	Ctdsp1/Notch1/Fas/Tgm2/Tlr2/Cx3cl1/Rgma/Ntn1/Numbl/Bhlhe40/Ywhah/Cul7/Sema3c/Psen1/Il6st/Prune1/Met/Bmpr1a/Cdkn2b	19
BP	GO:0198738	cell-cell signaling by wnt	19/572	451/29008	0.00174331	0.0221188	0.0165951	Notch1/Rnf213/Bcl9/Wnt4/Tlr2/Mllt3/Foxo3/Adgra2/Amer1/Lrp5/Lats2/Fgf10/Foxo1/Lrrk1/Sox4/Psen1/Sdhaf2/Nxn/Kremen1	19
BP	GO:0043487	regulation of RNA stability	10/572	166/29008	0.00175922	0.0222564	0.0166983	Larp1/Zfp36/Noct/Rock1/Traf3ip2/Dcp2/Alkbh5/Carhsp1/Khsrp/Pcbp4	10
BP	GO:0033002	muscle cell proliferation	13/572	255/29008	0.00178188	0.0224508	0.0168442	Notch1/Cx3cl1/Ripk1/Cdkn1b/Gna13/Igf1r/Adamts1/Trib1/Jun/S1pr1/Bmpr1a/Sav1/Gna12	13
BP	GO:0003151	outflow tract morphogenesis	7/572	88/29008	0.00178993	0.0224508	0.0168442	Notch1/Parva/Jun/Sema3c/Twist1/Bmpr1a/Sec24b	7
BP	GO:0003281	ventricular septum development	7/572	88/29008	0.00178993	0.0224508	0.0168442	Notch1/Heg1/Sox4/Rbm15/Bmpr1a/Ccn1/Sav1	7
BP	GO:0008630	intrinsic apoptotic signaling pathway in response to DNA damage	8/572	113/29008	0.00182306	0.0228013	0.0171071	Muc1/Bcl3/Tnfrsf1a/Atm/Ier3/Ddit4/Bid/Triap1	8
BP	GO:0030178	negative regulation of Wnt signaling pathway	10/572	167/29008	0.0018391	0.0229365	0.0172085	Notch1/Rnf213/Mllt3/Foxo3/Amer1/Lats2/Foxo1/Sdhaf2/Nxn/Kremen1	10
BP	GO:0006890	retrograde vesicle-mediated transport, Golgi to endoplasmic reticulum	5/572	45/29008	0.00186716	0.022982	0.0172427	Arcn1/Kdelr3/Rab33b/Tmem115/Bnip1	5
BP	GO:0045840	positive regulation of mitotic nuclear division	5/572	45/29008	0.00186716	0.022982	0.0172427	Tgfa/Igf1r/Lrp5/Nup62/Met	5
BP	GO:1902105	regulation of leukocyte differentiation	15/572	320/29008	0.00188082	0.022982	0.0172427	Slamf8/Csf1/Socs1/Fas/Fgl2/Ripk1/Ninj1/Trib1/Jun/Mmp14/Fbn1/Loxl3/Sox4/Erbb2/Tob2	15
BP	GO:0042532	negative regulation of tyrosine phosphorylation of STAT protein	3/572	13/29008	0.00188225	0.022982	0.0172427	Parp14/Socs1/Socs3	3
BP	GO:0097398	cellular response to interleukin-17	3/572	13/29008	0.00188225	0.022982	0.0172427	Notch1/Traf3ip2/Usp25	3
BP	GO:0097709	connective tissue replacement	3/572	13/29008	0.00188225	0.022982	0.0172427	F2r/Rock1/Klf6	3
BP	GO:1902857	positive regulation of non-motile cilium assembly	3/572	13/29008	0.00188225	0.022982	0.0172427	Cenpj/Dynll1/Atmin	3
BP	GO:0061448	connective tissue development	14/572	288/29008	0.00188463	0.022982	0.0172427	Wt1/Prrx1/Adamts7/Csf1/Notch1/Hoxd3/Arid5b/Sik3/Bbs1/Amer1/Lrp5/Bmpr1a/Col5a1/Ccn1	14
BP	GO:0001912	positive regulation of leukocyte mediated cytotoxicity	7/572	89/29008	0.00191037	0.0232313	0.0174298	Tap2/H2-T24/H2-T23/H2-Q4/Il18rap/H2-T22/Nectin2	7
BP	GO:0051495	positive regulation of cytoskeleton organization	12/572	227/29008	0.00195278	0.0236814	0.0177675	Drg1/Cdc42ep2/Wnt4/Cenpj/Cx3cl1/Arl2/Cdkn1b/Akap9/Wasf2/Cdc42ep3/Nup62/Met	12
BP	GO:0035270	endocrine system development	9/572	141/29008	0.00198605	0.0239627	0.0179785	Wt1/Wnt4/Hoxd3/Igf1r/Arid5b/Fgf10/Sox4/Zbed6/Bmpr1a	9
BP	GO:1902903	regulation of supramolecular fiber organization	17/572	388/29008	0.00198688	0.0239627	0.0179785	Drg1/Cdc42ep2/Wnt4/Tlr2/Cx3cl1/Arl2/Cdkn1b/Akap9/Wasf2/Cdc42ep3/Psen1/Prune1/F11r/Atxn7/S1pr1/Met/Map1s	17
BP	GO:1901991	negative regulation of mitotic cell cycle phase transition	10/572	169/29008	0.00200764	0.0241466	0.0181165	Ctdsp1/Muc1/Ints3/Ripk1/Atm/Ier3/Sox4/Gen1/Cep192/Cdkn2b	10
BP	GO:0001942	hair follicle development	8/572	115/29008	0.00203673	0.0244123	0.0183158	Fst/Notch1/Fgf10/Psen1/Mfsd12/Acvr1b/Myo5a/Sav1	8
BP	GO:0042176	regulation of protein catabolic process	17/572	389/29008	0.00204084	0.0244123	0.0183158	Samd9l/Crebrf/Trib3/Rgma/Fbxl5/N4bp1/Usp25/Gipc1/Trib1/Amer1/Ier3/Foxo1/Psen1/Sumo1/Rnf139/Huwe1/Gna12	17
BP	GO:0000281	mitotic cytokinesis	6/572	67/29008	0.00206532	0.0246379	0.0184851	Mitd1/Rhob/Rock1/Cul7/Nup62/Chmp7	6
BP	GO:0044262	cellular carbohydrate metabolic process	14/572	291/29008	0.00207303	0.0246629	0.0185038	Hk2/B4galt5/Itpk1/Ip6k1/Has2/B4galt1/Gys1/Inpp1/Sesn2/Ier3/Ddit4/Foxo1/Il6st/Slc35b4	14
BP	GO:0002244	hematopoietic progenitor cell differentiation	10/572	170/29008	0.00209645	0.0247555	0.0185733	Fst/Samd9l/Notch1/Cebpd/Herc6/Eif2ak2/Mllt3/Ston2/Sox4/Psen1	10
BP	GO:0007254	JNK cascade	10/572	170/29008	0.00209645	0.0247555	0.0185733	Ripk1/Igf1r/Nod2/Trib1/Aida/Ltbr/Gadd45b/Gadd45g/Map3k11/Map3k10	10
BP	GO:0033688	regulation of osteoblast proliferation	4/572	28/29008	0.00210337	0.0247555	0.0185733	Eif2ak2/Igf1r/Lrp5/Ccn1	4
BP	GO:0060445	branching involved in salivary gland morphogenesis	4/572	28/29008	0.00210337	0.0247555	0.0185733	Tgm2/Fgf10/Sema3c/Met	4
BP	GO:0001656	metanephros development	7/572	91/29008	0.00217	0.0254157	0.0190686	Wt1/Greb1l/Wnt4/Id3/Fbn1/Fgf10/Pds5a	7
BP	GO:0046578	regulation of Ras protein signal transduction	11/572	200/29008	0.00218097	0.0254157	0.0190686	F2r/Csf1/Notch1/Prag1/Heg1/Fgf10/Nup62/Foxm1/F11r/Erbb2/Met	11
BP	GO:0046328	regulation of JNK cascade	9/572	143/29008	0.00218639	0.0254157	0.0190686	Ripk1/Igf1r/Nod2/Aida/Ltbr/Gadd45b/Gadd45g/Map3k11/Map3k10	9
BP	GO:0046488	phosphatidylinositol metabolic process	9/572	143/29008	0.00218639	0.0254157	0.0190686	Socs1/Socs3/Ip6k1/Pign/Itpkc/Inpp1/Fam126a/Smg1/Pi4k2a	9
BP	GO:0002221	pattern recognition receptor signaling pathway	10/572	171/29008	0.00218841	0.0254157	0.0190686	Igtp/Ddx58/Tlr2/Alpk1/Ninj1/Nod2/Peli1/Ticam1/Smpdl3b/Slc15a4	10
BP	GO:0030336	negative regulation of cell migration	14/572	293/29008	0.0022071	0.0255651	0.0191807	Slamf8/Notch1/Fas/Cyp1b1/Bst2/Rhob/Wnt4/Cx3cl1/Foxo3/Gna13/Trib1/Bmpr1a/Spred1/Gna12	14
BP	GO:0032608	interferon-beta production	6/572	68/29008	0.00222813	0.0256061	0.0192115	Isg15/Ddx58/Trim56/Tlr2/Ticam1/Crebbp	6
BP	GO:0032648	regulation of interferon-beta production	6/572	68/29008	0.00222813	0.0256061	0.0192115	Isg15/Ddx58/Trim56/Tlr2/Ticam1/Crebbp	6
BP	GO:0016570	histone modification	19/572	461/29008	0.00222814	0.0256061	0.0192115	Dtx3l/Muc1/Dr1/Kmt2e/Usp21/Hcfc1/Kdm3b/Atm/Mllt6/Pim3/Lcor/Brpf3/Crebbp/Atxn7/Twist1/Nsd1/Kdm2a/Huwe1/Wdr82	19
BP	GO:0043087	regulation of GTPase activity	15/572	326/29008	0.00224767	0.0257459	0.0193164	F2r/Wnt4/Cx3cl1/Arl2/Rgma/Tbc1d22b/Tbc1d2b/Rundc1/Rhog/F11r/Sh3bp4/S1pr1/Erbb2/Met/Tbc1d10b	15
BP	GO:0045930	negative regulation of mitotic cell cycle	12/572	231/29008	0.0022566	0.0257459	0.0193164	Ctdsp1/Muc1/Ints3/Ripk1/Cdkn1b/Atm/Ier3/Btg1/Sox4/Gen1/Cep192/Cdkn2b	12
BP	GO:0006888	endoplasmic reticulum to Golgi vesicle-mediated transport	8/572	117/29008	0.00226963	0.0257459	0.0193164	Arcn1/Sec16a/Sec22a/Kdelr3/Tmed10/Trappc3/Rnf139/Sec24b	8
BP	GO:0008585	female gonad development	8/572	117/29008	0.00226963	0.0257459	0.0193164	Wt1/Fst/Ptx3/Wnt4/Foxo3/Adamts1/Arid5b/Atm	8
BP	GO:0008637	apoptotic mitochondrial changes	8/572	117/29008	0.00226963	0.0257459	0.0193164	Fas/Hk2/Ggct/Jun/Ier3/Bid/Slc35f6/Triap1	8
BP	GO:0030308	negative regulation of cell growth	11/572	202/29008	0.00235644	0.0265933	0.0199521	Wt1/Bst2/Rgma/Ntn1/Cdkn1b/Sertad3/Sesn2/Sema3c/Sertad1/Acvr1b/Sh3bp4	11
BP	GO:0048771	tissue remodeling	11/572	202/29008	0.00235644	0.0265933	0.0199521	F2r/Plekhm1/Rock1/B4galt1/Lrp5/Mmp14/Fgf10/Lrrk1/Sema3c/Klf6/S1pr1	11
BP	GO:0061912	selective autophagy	6/572	69/29008	0.00240043	0.0269511	0.0202206	Tlr2/Nod2/Hspb8/Sesn2/Atg2a/Huwe1	6
BP	GO:1903556	negative regulation of tumor necrosis factor superfamily cytokine production	6/572	69/29008	0.00240043	0.0269511	0.0202206	Cd274/Bcl3/Cx3cl1/Nod2/Ilrun/Twist1	6
BP	GO:0003179	heart valve morphogenesis	5/572	48/29008	0.00249343	0.0278528	0.0208971	Notch1/Sox4/Twist1/Bmpr1a/Ccn1	5
BP	GO:0003382	epithelial cell morphogenesis	5/572	48/29008	0.00249343	0.0278528	0.0208971	Rock1/Rilpl1/Heg1/Rilpl2/Met	5
BP	GO:0018107	peptidyl-threonine phosphorylation	8/572	119/29008	0.00252292	0.0278983	0.0209312	Igtp/Rock1/Ddit4/Lmtk2/Acvr1b/Met/Map3k10/Spred1	8
BP	GO:0022404	molting cycle process	8/572	119/29008	0.00252292	0.0278983	0.0209312	Fst/Notch1/Fgf10/Psen1/Mfsd12/Acvr1b/Myo5a/Sav1	8
BP	GO:0022405	hair cycle process	8/572	119/29008	0.00252292	0.0278983	0.0209312	Fst/Notch1/Fgf10/Psen1/Mfsd12/Acvr1b/Myo5a/Sav1	8
BP	GO:0098773	skin epidermis development	8/572	119/29008	0.00252292	0.0278983	0.0209312	Fst/Notch1/Fgf10/Psen1/Mfsd12/Acvr1b/Myo5a/Sav1	8
BP	GO:0050730	regulation of peptidyl-tyrosine phosphorylation	13/572	266/29008	0.00257471	0.0283995	0.0213073	Parp14/Parp9/Socs1/Socs3/Ppp2r5b/Tgfa/Tnfrsf1a/Mvp/Nod2/Fgf10/Lrrk1/Psen1/Il6st	13
BP	GO:0042509	regulation of tyrosine phosphorylation of STAT protein	6/572	70/29008	0.00258255	0.0284146	0.0213186	Parp14/Parp9/Socs1/Socs3/Tnfrsf1a/Il6st	6
BP	GO:1903321	negative regulation of protein modification by small protein conjugation or removal	7/572	94/29008	0.00260956	0.0286399	0.0214876	Dtx3l/Isg15/N4bp1/Sox4/Psen1/Nxn/Hmg20a	7
BP	GO:0010721	negative regulation of cell development	11/572	205/29008	0.00264092	0.0289119	0.0216917	Ctdsp1/Notch1/Fas/Rgma/Ntn1/Ywhah/Fbn1/Sema3c/Psen1/Bmpr1a/Cdkn2b	11
BP	GO:0046545	development of primary female sexual characteristics	8/572	120/29008	0.00265759	0.0290219	0.0217742	Wt1/Fst/Ptx3/Wnt4/Foxo3/Adamts1/Arid5b/Atm	8
BP	GO:0030323	respiratory tube development	12/572	236/29008	0.00268957	0.0292983	0.0219816	Notch1/Tulp3/Mmp14/Heg1/Fgf10/Loxl3/Cic/Bmpr1a/Sp1/Ctsz/Sav1/Sec24b	12
BP	GO:0014912	negative regulation of smooth muscle cell migration	4/572	30/29008	0.00272917	0.0294731	0.0221128	Gna13/Trib1/Bmpr1a/Gna12	4
BP	GO:0034123	positive regulation of toll-like receptor signaling pathway	4/572	30/29008	0.00272917	0.0294731	0.0221128	Tlr2/Ninj1/Peli1/Slc15a4	4
BP	GO:1904752	regulation of vascular associated smooth muscle cell migration	4/572	30/29008	0.00272917	0.0294731	0.0221128	Gna13/Adamts1/Myo5a/Gna12	4
BP	GO:0032728	positive regulation of interferon-beta production	5/572	49/29008	0.00273247	0.0294731	0.0221128	Isg15/Ddx58/Trim56/Tlr2/Ticam1	5
BP	GO:0061053	somite development	7/572	95/29008	0.0027703	0.0296389	0.0222372	Notch1/Wnt4/Atm/Loxl3/Sema3c/Psen1/Bmpr1a	7
BP	GO:0001913	T cell mediated cytotoxicity	6/572	71/29008	0.00277485	0.0296389	0.0222372	Tap2/H2-T24/H2-T23/H2-Q4/H2-T22/Nectin2	6
BP	GO:0034121	regulation of toll-like receptor signaling pathway	6/572	71/29008	0.00277485	0.0296389	0.0222372	Tlr2/Ninj1/Nod2/Peli1/Smpdl3b/Slc15a4	6
BP	GO:0042733	embryonic digit morphogenesis	6/572	71/29008	0.00277485	0.0296389	0.0222372	Notch1/Tulp3/Lrp5/Twist1/Bmpr1a/Gna12	6
BP	GO:0043547	positive regulation of GTPase activity	12/572	237/29008	0.00278377	0.029662	0.0222545	F2r/Wnt4/Cx3cl1/Rgma/Tbc1d22b/Tbc1d2b/Rundc1/Rhog/F11r/S1pr1/Erbb2/Tbc1d10b	12
BP	GO:0045786	negative regulation of cell cycle	16/572	367/29008	0.00279108	0.0296675	0.0222586	Ctdsp1/Muc1/Ints3/Ppp2r5b/Rhob/Ripk1/Cdkn1b/Atm/Ier3/Fem1b/Lats2/Btg1/Sox4/Gen1/Cep192/Cdkn2b	16
BP	GO:0017015	regulation of transforming growth factor beta receptor signaling pathway	8/572	121/29008	0.0027978	0.0296675	0.0222586	Il17rd/Gipc1/Lats2/Fbn1/Crebbp/Htra1/Spred1/Cdkn2b	8
BP	GO:0032956	regulation of actin cytoskeleton organization	16/572	368/29008	0.00286642	0.0303219	0.0227496	Cdc42ep2/Bst2/Rhob/Wnt4/Tlr2/Cx3cl1/Rock1/Rnd3/Wasf2/Rhog/Rnd1/Cdc42ep3/F11r/Rhobtb2/S1pr1/Met	16
BP	GO:0051235	maintenance of location	15/572	335/29008	0.00290784	0.0303947	0.0228042	F2r/Slc25a23/Hk2/Ttc39b/Cx3cl1/Arl2/Bard1/Akap9/Sqle/Kdelr3/Fbn1/Psen1/Myo5a/Ehd1/Osbpl11	15
BP	GO:0033690	positive regulation of osteoblast proliferation	3/572	15/29008	0.00290792	0.0303947	0.0228042	Igf1r/Lrp5/Ccn1	3
BP	GO:0045651	positive regulation of macrophage differentiation	3/572	15/29008	0.00290792	0.0303947	0.0228042	Csf1/Ripk1/Trib1	3
BP	GO:0072074	kidney mesenchyme development	3/572	15/29008	0.00290792	0.0303947	0.0228042	Wt1/Wnt4/Amer1	3
BP	GO:0110156	methylguanosine-cap decapping	3/572	15/29008	0.00290792	0.0303947	0.0228042	Zfp36/Noct/Dcp2	3
BP	GO:0048660	regulation of smooth muscle cell proliferation	10/572	178/29008	0.00292677	0.0305191	0.0228975	Cx3cl1/Cdkn1b/Gna13/Igf1r/Adamts1/Trib1/Jun/S1pr1/Bmpr1a/Gna12	10
BP	GO:1902905	positive regulation of supramolecular fiber organization	11/572	208/29008	0.00295251	0.0307145	0.0230442	Drg1/Cdc42ep2/Wnt4/Cx3cl1/Arl2/Cdkn1b/Akap9/Wasf2/Cdc42ep3/Psen1/Met	11
BP	GO:0002753	cytoplasmic pattern recognition receptor signaling pathway	5/572	50/29008	0.00298766	0.0309336	0.0232085	Igtp/Ddx58/Alpk1/Nod2/Slc15a4	5
BP	GO:0021532	neural tube patterning	5/572	50/29008	0.00298766	0.0309336	0.0232085	Rpgrip1l/Tulp3/En1/Psen1/Arl13b	5
BP	GO:0035455	response to interferon-alpha	4/572	31/29008	0.00308525	0.031825	0.0238773	Ifit3/Ifit1/Bst2/Eif2ak2	4
BP	GO:0031398	positive regulation of protein ubiquitination	8/572	123/29008	0.0030955	0.031825	0.0238773	Trib3/Nod2/Trib1/Amer1/Peli1/Ticam1/Kdm2a/Huwe1	8
BP	GO:0060419	heart growth	8/572	123/29008	0.0030955	0.031825	0.0238773	Wt1/Notch1/Ripk1/Dusp6/Heg1/S1pr1/Bmpr1a/Sav1	8
BP	GO:0046330	positive regulation of JNK cascade	7/572	97/29008	0.00311447	0.0319452	0.0239675	Ripk1/Nod2/Ltbr/Gadd45b/Gadd45g/Map3k11/Map3k10	7
BP	GO:0003231	cardiac ventricle development	9/572	151/29008	0.00315409	0.0321264	0.0241035	Notch1/Greb1l/Heg1/Sox4/Sema3c/Rbm15/Bmpr1a/Ccn1/Sav1	9
BP	GO:0046660	female sex differentiation	9/572	151/29008	0.00315409	0.0321264	0.0241035	Wt1/Fst/Ptx3/Wnt4/Foxo3/Adamts1/Arid5b/Atm/Fgf10	9
BP	GO:1900180	regulation of protein localization to nucleus	9/572	151/29008	0.00315409	0.0321264	0.0241035	Parp9/Dtx3l/Tnfrsf1a/Sesn2/Lats2/Nup62/Psen1/Ilrun/Sumo1	9
BP	GO:0010632	regulation of epithelial cell migration	12/572	241/29008	0.00318777	0.0323942	0.0243044	Notch1/Rhob/Has2/Rhoj/Jcad/Glipr2/Adgra2/Jun/Fgf10/Met/Spred1/Sp1	12
BP	GO:1903844	regulation of cellular response to transforming growth factor beta stimulus	8/572	124/29008	0.0032533	0.0328662	0.0246586	Il17rd/Gipc1/Lats2/Fbn1/Crebbp/Htra1/Spred1/Cdkn2b	8
BP	GO:0035137	hindlimb morphogenesis	5/572	51/29008	0.00325961	0.0328662	0.0246586	Notch1/Rpgrip1l/Hoxd9/Twist1/Bmpr1a	5
BP	GO:0051438	regulation of ubiquitin-protein transferase activity	5/572	51/29008	0.00325961	0.0328662	0.0246586	Dtx3l/Trib3/Trib1/Fem1b/Psen1	5
BP	GO:2000146	negative regulation of cell motility	14/572	306/29008	0.00326416	0.0328662	0.0246586	Slamf8/Notch1/Fas/Cyp1b1/Bst2/Rhob/Wnt4/Cx3cl1/Foxo3/Gna13/Trib1/Bmpr1a/Spred1/Gna12	14
BP	GO:0051092	positive regulation of NF-kappaB transcription factor activity	9/572	152/29008	0.0032956	0.0331068	0.0248391	Eif2ak2/Tlr2/Cx3cl1/Il18rap/Trim25/Ripk1/Slco3a1/Nod2/Ticam1	9
BP	GO:0060348	bone development	12/572	243/29008	0.00340685	0.0341463	0.025619	Adamts7/Has2/Ninj1/Tulp3/Wasf2/Sik3/Amer1/Lrp5/Mmp14/Fbn1/Lrrk1/Twist1	12
BP	GO:0007260	tyrosine phosphorylation of STAT protein	6/572	74/29008	0.00341629	0.0341629	0.0256314	Parp14/Parp9/Socs1/Socs3/Tnfrsf1a/Il6st	6
BP	GO:0040013	negative regulation of locomotion	15/572	341/29008	0.00343105	0.0342325	0.0256836	Slamf8/Notch1/Fas/Cyp1b1/Bst2/Rhob/Wnt4/Cx3cl1/Foxo3/Gna13/Trib1/Sema3c/Bmpr1a/Spred1/Gna12	15
BP	GO:1904738	vascular associated smooth muscle cell migration	4/572	32/29008	0.00347175	0.0345601	0.0259294	Gna13/Adamts1/Myo5a/Gna12	4
BP	GO:0050727	regulation of inflammatory response	15/572	342/29008	0.00352533	0.0347159	0.0260463	Zbp1/Slamf8/Socs3/Zfp36/Tlr2/Tnfrsf1a/Cx3cl1/Ripk1/Ninj1/Nod2/Atm/Sharpin/Ier3/Smpdl3b/Fem1a	15
BP	GO:0042640	anagen	3/572	16/29008	0.00352694	0.0347159	0.0260463	Notch1/Psen1/Myo5a	3
BP	GO:0070431	nucleotide-binding oligomerization domain containing 2 signaling pathway	3/572	16/29008	0.00352694	0.0347159	0.0260463	Igtp/Nod2/Slc15a4	3
BP	GO:0097396	response to interleukin-17	3/572	16/29008	0.00352694	0.0347159	0.0260463	Notch1/Traf3ip2/Usp25	3
BP	GO:1902337	regulation of apoptotic process involved in morphogenesis	3/572	16/29008	0.00352694	0.0347159	0.0260463	Notch1/Tnfrsf1a/B4galt1	3
BP	GO:0002705	positive regulation of leukocyte mediated immunity	10/572	183/29008	0.0035666	0.0349495	0.0262215	Tap2/H2-T24/H2-T23/H2-Q4/Ddx58/Il18rap/H2-T22/Nod2/Ticam1/Nectin2	10
BP	GO:0035148	tube formation	10/572	183/29008	0.0035666	0.0349495	0.0262215	Notch1/Tgm2/Wnt4/Rgma/Tulp3/Fgf10/Sox4/Twist1/Kdm2a/Sec24b	10
BP	GO:1901796	regulation of signal transduction by p53 class mediator	6/572	75/29008	0.00365279	0.0357143	0.0267954	Muc1/Atm/Twist1/Spred1/Triap1/Pcbp4	6
BP	GO:0001666	response to hypoxia	11/572	214/29008	0.00366437	0.035748	0.0268206	Notch1/Slc9a1/Fosl2/Sod3/Tm9sf4/Atm/Ddit4/Bach1/Alkbh5/Twist1/Eif4ebp1	11
BP	GO:0031343	positive regulation of cell killing	7/572	100/29008	0.00369082	0.0359262	0.0269543	Tap2/H2-T24/H2-T23/H2-Q4/Il18rap/H2-T22/Nectin2	7
BP	GO:0048659	smooth muscle cell proliferation	10/572	184/29008	0.00370695	0.0360033	0.0270122	Cx3cl1/Cdkn1b/Gna13/Igf1r/Adamts1/Trib1/Jun/S1pr1/Bmpr1a/Gna12	10
BP	GO:0018210	peptidyl-threonine modification	8/572	127/29008	0.00376439	0.0363519	0.0272737	Igtp/Rock1/Ddit4/Lmtk2/Acvr1b/Met/Map3k10/Spred1	8
BP	GO:0046425	regulation of receptor signaling pathway via JAK-STAT	8/572	127/29008	0.00376439	0.0363519	0.0272737	Parp14/Notch1/Socs1/Socs3/Cyp1b1/Bcl3/Cenpj/Sac3d1	8
BP	GO:0009895	negative regulation of catabolic process	14/572	311/29008	0.00376768	0.0363519	0.0272737	Larp1/Zfp36/Noct/Traf3ip2/N4bp1/Usp25/Gipc1/Ier3/Ddit4/Psen1/Smg1/Smcr8/Rraga/Zdhhc7	14
BP	GO:0030850	prostate gland development	5/572	53/29008	0.00385622	0.0368309	0.0276331	Notch1/Cdkn1b/Igf1r/Fem1b/Fgf10	5
BP	GO:0060412	ventricular septum morphogenesis	5/572	53/29008	0.00385622	0.0368309	0.0276331	Notch1/Sox4/Rbm15/Bmpr1a/Sav1	5
BP	GO:0002230	positive regulation of defense response to virus by host	4/572	33/29008	0.00388988	0.0368309	0.0276331	Parp9/Dtx3l/Ddx58/Traf3ip2	4
BP	GO:0002486	antigen processing and presentation of endogenous peptide antigen via MHC class I via ER pathway, TAP-independent	4/572	33/29008	0.00388988	0.0368309	0.0276331	H2-T24/H2-T23/H2-Q4/H2-T22	4
BP	GO:0051497	negative regulation of stress fiber assembly	4/572	33/29008	0.00388988	0.0368309	0.0276331	Wasf2/F11r/S1pr1/Met	4
BP	GO:0060740	prostate gland epithelium morphogenesis	4/572	33/29008	0.00388988	0.0368309	0.0276331	Notch1/Igf1r/Fem1b/Fgf10	4
BP	GO:1901797	negative regulation of signal transduction by p53 class mediator	4/572	33/29008	0.00388988	0.0368309	0.0276331	Muc1/Twist1/Triap1/Pcbp4	4
BP	GO:1903901	negative regulation of viral life cycle	4/572	33/29008	0.00388988	0.0368309	0.0276331	Ptx3/Bst2/Trim56/Trim25	4
BP	GO:0032479	regulation of type I interferon production	7/572	101/29008	0.00389988	0.0368309	0.0276331	Isg15/Ddx58/Trim56/Tlr2/Ticam1/Ilrun/Crebbp	7
BP	GO:1905515	non-motile cilium assembly	6/572	76/29008	0.00390122	0.0368309	0.0276331	Cenpj/Rpgrip1l/Bbs1/Dynll1/Atmin/Arl13b	6
BP	GO:0001558	regulation of cell growth	18/572	450/29008	0.00392409	0.0369673	0.0277354	Wt1/Slc9a1/Lamtor1/Bst2/Rgma/Ntn1/Cdkn1b/Rnf157/Sertad3/Sesn2/Mmp14/Sema3c/Sertad1/Acvr1b/Adnp2/Sh3bp4/Erbb2/Commd5	18
BP	GO:0001889	liver development	8/572	128/29008	0.00394785	0.0371115	0.0278437	Notch1/Tgfa/Rpgrip1l/Aacs/Jun/Foxm1/Met/Sp1	8
BP	GO:0043010	camera-type eye development	16/572	381/29008	0.00400895	0.0376054	0.0282142	Wt1/Cyp1b1/Rhoj/Rpgrip1l/Ninj1/Cdkn1b/Tulp3/Jun/Lrp5/Rcn1/Fgf10/Pds5a/Twist1/Zhx2/Spred1/Sp1	16
BP	GO:1901216	positive regulation of neuron death	8/572	129/29008	0.00413814	0.0387344	0.0290613	Fas/Tnfrsf1a/Foxo3/Atm/Jun/Ddit4/Map3k11/Ctsz	8
BP	GO:0045669	positive regulation of osteoblast differentiation	6/572	77/29008	0.00416195	0.0387918	0.0291043	Cebpd/Wnt4/Lrp5/Il6st/Bmpr1a/Ccn1	6
BP	GO:2001021	negative regulation of response to DNA damage stimulus	6/572	77/29008	0.00416195	0.0387918	0.0291043	Muc1/Rmi2/Bid/Twist1/Triap1/Pcbp4	6
BP	GO:0035272	exocrine system development	5/572	54/29008	0.00418209	0.0388969	0.0291832	Tgm2/Igf1r/Fgf10/Sema3c/Met	5
BP	GO:0003222	ventricular trabecula myocardium morphogenesis	3/572	17/29008	0.00422051	0.0390064	0.0292653	Notch1/Heg1/Bmpr1a	3
BP	GO:0006978	DNA damage response, signal transduction by p53 class mediator resulting in transcription of p21 class mediator	3/572	17/29008	0.00422051	0.0390064	0.0292653	Muc1/Foxm1/Pcbp4	3
BP	GO:0110154	RNA decapping	3/572	17/29008	0.00422051	0.0390064	0.0292653	Zfp36/Noct/Dcp2	3
BP	GO:0021591	ventricular system development	4/572	34/29008	0.0043408	0.0398199	0.0298756	Numbl/Rpgrip1l/Cenpf/Bbs1	4
BP	GO:0043516	regulation of DNA damage response, signal transduction by p53 class mediator	4/572	34/29008	0.0043408	0.0398199	0.0298756	Atm/Twist1/Spred1/Pcbp4	4
BP	GO:0060512	prostate gland morphogenesis	4/572	34/29008	0.0043408	0.0398199	0.0298756	Notch1/Igf1r/Fem1b/Fgf10	4
BP	GO:0032606	type I interferon production	7/572	103/29008	0.00434481	0.0398199	0.0298756	Isg15/Ddx58/Trim56/Tlr2/Ticam1/Ilrun/Crebbp	7
BP	GO:0007548	sex differentiation	14/572	317/29008	0.00445359	0.0407317	0.0305598	Wt1/Fst/Ptx3/Greb1l/Wnt4/Foxo3/Akap9/Adamts1/Arid5b/Brip1/Atm/Fgf10/Dhcr24/Bmpr1a	14
BP	GO:0001649	osteoblast differentiation	11/572	220/29008	0.0045073	0.0411373	0.0308641	Notch1/Cebpd/Wnt4/Noct/Junb/Lrp5/Id3/Il6st/Twist1/Bmpr1a/Ccn1	11
BP	GO:0034655	nucleobase-containing compound catabolic process	16/572	386/29008	0.00453763	0.0412628	0.0309582	Larp1/Xdh/Zfp36/Helz2/Noct/Slfn9/Rock1/Traf3ip2/Atm/Dcp2/Alkbh5/Smg1/Zhx2/Carhsp1/Khsrp/Pcbp4	16
BP	GO:0061008	hepaticobiliary system development	8/572	131/29008	0.00453985	0.0412628	0.0309582	Notch1/Tgfa/Rpgrip1l/Aacs/Jun/Foxm1/Met/Sp1	8
BP	GO:2000027	regulation of animal organ morphogenesis	8/572	132/29008	0.0047516	0.0430982	0.0323353	Wt1/Csf1/Wnt4/Mllt3/Fgf10/Met/Bmpr1a/Sec24b	8
BP	GO:0032496	response to lipopolysaccharide	16/572	388/29008	0.00476445	0.0431256	0.0323558	Igtp/Gbp6/Gbp10/Gbp2/Cd274/F2r/Ptgfr/Zfp36/Eif2ak2/Noct/Litaf/Cx3cl1/Nod2/Trib1/Peli1/Ticam1	16
BP	GO:0003209	cardiac atrium morphogenesis	4/572	35/29008	0.00482566	0.0435898	0.0327041	Notch1/Heg1/Sox4/Ccn1	4
BP	GO:0034340	response to type I interferon	5/572	56/29008	0.00489195	0.0439175	0.0329499	Zbp1/Nlrc5/Stat2/Isg15/Trim56	5
BP	GO:0035019	somatic stem cell population maintenance	5/572	56/29008	0.00489195	0.0439175	0.0329499	Bcl9/Lrp5/Fgf10/Sox4/Zhx2	5
BP	GO:0061383	trabecula morphogenesis	5/572	56/29008	0.00489195	0.0439175	0.0329499	Notch1/Adamts1/Heg1/S1pr1/Bmpr1a	5
BP	GO:0051604	protein maturation	14/572	321/29008	0.00496463	0.0441756	0.0331436	C1rb/C1ra/C1rl/F3/Casp7/Tspan15/Mmp14/Sox4/Psen1/Dhcr24/Cpd/Crebbp/Rnf139/Ctsz	14
BP	GO:0090090	negative regulation of canonical Wnt signaling pathway	8/572	133/29008	0.00497085	0.0441756	0.0331436	Notch1/Mllt3/Foxo3/Amer1/Lats2/Foxo1/Sdhaf2/Kremen1	8
BP	GO:0036035	osteoclast development	3/572	18/29008	0.00499114	0.0441756	0.0331436	Ninj1/Fbn1/Lrrk1	3
BP	GO:0042772	DNA damage response, signal transduction resulting in transcription	3/572	18/29008	0.00499114	0.0441756	0.0331436	Muc1/Foxm1/Pcbp4	3
BP	GO:0060253	negative regulation of glial cell proliferation	3/572	18/29008	0.00499114	0.0441756	0.0331436	Notch1/Fas/Cdkn2b	3
BP	GO:0070423	nucleotide-binding oligomerization domain containing signaling pathway	3/572	18/29008	0.00499114	0.0441756	0.0331436	Igtp/Nod2/Slc15a4	3
BP	GO:1902855	regulation of non-motile cilium assembly	3/572	18/29008	0.00499114	0.0441756	0.0331436	Cenpj/Dynll1/Atmin	3
BP	GO:0002065	columnar/cuboidal epithelial cell differentiation	7/572	106/29008	0.00508278	0.0448962	0.0336842	Notch1/Wnt4/Sox4/Zbed6/Il6st/Kdm2a/Sav1	7
BP	GO:0090150	establishment of protein localization to membrane	12/572	256/29008	0.00514475	0.0453077	0.033993	Rtp4/Bbs1/Sec16a/Rilpl1/Rab8b/Bid/Tram1l1/Mmgt2/Rilpl2/Rab8a/Erbb2/Zdhhc7	12
BP	GO:0010976	positive regulation of neuron projection development	11/572	224/29008	0.00515001	0.0453077	0.033993	Ppp2r5b/Enc1/Cx3cl1/Rgma/Igf1r/Adamts1/Kif3c/Neu1/Kidins220/Met/Ehd1	11
BP	GO:0000086	G2/M transition of mitotic cell cycle	8/572	134/29008	0.00519775	0.0455452	0.0341712	Ints3/Cenpf/Atm/Ier3/Bach1/Foxm1/Taf2/Cdkn2b	8
BP	GO:0032273	positive regulation of protein polymerization	8/572	134/29008	0.00519775	0.0455452	0.0341712	Drg1/Cdc42ep2/Arl2/Cdkn1b/Akap9/Wasf2/Cdc42ep3/Met	8
BP	GO:0019058	viral life cycle	12/572	257/29008	0.00530325	0.0462862	0.0347272	Larp1/Notch1/Isg15/Ptx3/Bst2/Trim56/Eif2ak2/Trim25/N4bp1/Ctsb/Nectin2/Pcbp1	12
BP	GO:0042692	muscle cell differentiation	17/572	428/29008	0.00533345	0.0462862	0.0347272	Wt1/Csrp2/Notch1/Slc9a1/Bcl9/Wnt4/Ninj1/Adamts5/Mmp14/Fgf10/Zbed6/Ptgfrn/Maml1/Met/Ehd1/Bmpr1a/Ehd2	17
BP	GO:0070997	neuron death	17/572	428/29008	0.00533345	0.0462862	0.0347272	F2r/Csf1/Slc9a1/Fas/Tnfrsf1a/Cx3cl1/Casp7/Rock1/Foxo3/Rilpl1/Atm/En1/Jun/Ddit4/Psen1/Map3k11/Ctsz	17
BP	GO:0002711	positive regulation of T cell mediated immunity	6/572	81/29008	0.00533496	0.0462862	0.0347272	Tap2/H2-T24/H2-T23/H2-Q4/H2-T22/Nectin2	6
BP	GO:0035115	embryonic forelimb morphogenesis	4/572	36/29008	0.00534559	0.0462862	0.0347272	Rpgrip1l/Hoxd9/En1/Twist1	4
BP	GO:0060338	regulation of type I interferon-mediated signaling pathway	4/572	36/29008	0.00534559	0.0462862	0.0347272	Zbp1/Nlrc5/Stat2/Isg15	4
BP	GO:1904892	regulation of receptor signaling pathway via STAT	8/572	135/29008	0.00543249	0.0469461	0.0352222	Parp14/Notch1/Socs1/Socs3/Cyp1b1/Bcl3/Cenpj/Sac3d1	8
BP	GO:0001654	eye development	17/572	430/29008	0.00557969	0.0481235	0.0361056	Wt1/Cyp1b1/Rhoj/Rpgrip1l/Ninj1/Cdkn1b/Tulp3/Jun/Lrp5/Rcn1/Fgf10/Pds5a/Twist1/Zhx2/Col5a1/Spred1/Sp1	17
BP	GO:0035282	segmentation	7/572	108/29008	0.00562458	0.0483444	0.0362713	Wt1/Notch1/Mllt3/Atm/Sema3c/Psen1/Bmpr1a	7
BP	GO:0001818	negative regulation of cytokine production	13/572	292/29008	0.00562733	0.0483444	0.0362713	Cd274/Zfp36/Bst2/Bcl3/Tlr2/Tnfrsf1a/Cx3cl1/N4bp1/Nod2/Ilrun/Crebbp/Twist1/Met	13
BP	GO:0045778	positive regulation of ossification	5/572	58/29008	0.00568328	0.0487297	0.0365604	Isg15/Wnt4/Tob2/Bmpr1a/Ccn1	5
BP	GO:0051258	protein polymerization	13/572	293/29008	0.00578613	0.0491137	0.0368485	Drg1/Cdc42ep2/Tlr2/Cenpj/Arl2/Cdkn1b/Akap9/Wasf2/Cdc42ep3/Prune1/Met/Micall2/Cep192	13
BP	GO:1903311	regulation of mRNA metabolic process	13/572	293/29008	0.00578613	0.0491137	0.0368485	Sf3b4/Larp1/Zfp36/Noct/Rock1/Traf3ip2/Dcp2/Nup98/Alkbh5/Rbm15/Carhsp1/Khsrp/Pcbp4	13
BP	GO:0010801	negative regulation of peptidyl-threonine phosphorylation	3/572	19/29008	0.00584107	0.0491137	0.0368485	Ddit4/Met/Spred1	3
BP	GO:0035872	nucleotide-binding domain, leucine rich repeat containing receptor signaling pathway	3/572	19/29008	0.00584107	0.0491137	0.0368485	Igtp/Nod2/Slc15a4	3
BP	GO:0060033	anatomical structure regression	3/572	19/29008	0.00584107	0.0491137	0.0368485	Ninj1/Lrp5/Bmpr1a	3
BP	GO:0060544	regulation of necroptotic process	3/572	19/29008	0.00584107	0.0491137	0.0368485	Zbp1/Ripk1/Peli1	3
BP	GO:0060841	venous blood vessel development	3/572	19/29008	0.00584107	0.0491137	0.0368485	Notch1/Heg1/Sema3c	3
BP	GO:0097284	hepatocyte apoptotic process	3/572	19/29008	0.00584107	0.0491137	0.0368485	Fas/Igf1r/Bid	3
BP	GO:1901550	regulation of endothelial cell development	3/572	19/29008	0.00584107	0.0491137	0.0368485	Tnfrsf1a/Rock1/F11r	3
BP	GO:1903140	regulation of establishment of endothelial barrier	3/572	19/29008	0.00584107	0.0491137	0.0368485	Tnfrsf1a/Rock1/F11r	3
BP	GO:0001678	cellular glucose homeostasis	9/572	166/29008	0.00585113	0.0491137	0.0368485	Hk2/Rab11fip5/Igf1r/Vcam1/Aacs/Lrp5/Sox4/Zbed6/Pim3	9
BP	GO:0007435	salivary gland morphogenesis	4/572	37/29008	0.00590165	0.0491476	0.036874	Tgm2/Fgf10/Sema3c/Met	4
BP	GO:0035909	aorta morphogenesis	4/572	37/29008	0.00590165	0.0491476	0.036874	Notch1/Sox4/Bmpr1a/Sec24b	4
BP	GO:0051098	regulation of binding	16/572	397/29008	0.00590247	0.0491476	0.036874	Parp9/Dtx3l/Mitd1/Trib3/Rgma/Rock1/Jun/Ticam1/Psen1/Ilrun/Rfng/Twist1/Nsd1/Met/Sumo1/Ctsz	16
BP	GO:0006906	vesicle fusion	7/572	109/29008	0.00591115	0.0491476	0.036874	Samd9l/Plekhm1/Rab20/Rab8b/Ankfy1/Rab8a/Stx6	7
BP	GO:1902106	negative regulation of leukocyte differentiation	7/572	109/29008	0.00591115	0.0491476	0.036874	Socs1/Fgl2/Trib1/Fbn1/Loxl3/Erbb2/Tob2	7
BP	GO:0150063	visual system development	17/572	433/29008	0.00596635	0.0495128	0.0371479	Wt1/Cyp1b1/Rhoj/Rpgrip1l/Ninj1/Cdkn1b/Tulp3/Jun/Lrp5/Rcn1/Fgf10/Pds5a/Twist1/Zhx2/Col5a1/Spred1/Sp1	17
BP	GO:0031397	negative regulation of protein ubiquitination	6/572	83/29008	0.00600454	0.0496421	0.037245	Dtx3l/Isg15/N4bp1/Sox4/Psen1/Nxn	6
BP	GO:0042147	retrograde transport, endosome to Golgi	6/572	83/29008	0.00600454	0.0496421	0.037245	Ankfy1/Heatr5a/Rab9/Stx6/Tbc1d10b/Dennd2a	6
BP	GO:0017038	protein import	11/572	229/29008	0.00605299	0.0498548	0.0374046	Notch1/Bcl3/Tomm40l/Tnfrsf1a/Traf3ip2/Nup98/Rab8b/Nup62/Psen1/Kpna3/Sumo1	11
BP	GO:0050920	regulation of chemotaxis	11/572	229/29008	0.00605299	0.0498548	0.0374046	Slamf8/Csf1/Notch1/Cx3cl1/Ninj1/Nod2/Adgra2/Fgf10/Sema3c/S1pr1/Met	11
CC	GO:0005769	early endosome	26/573	321/28886	1.74e-09	7.79e-07	6.45e-07	Cd274/F2r/Samd9l/Dtx3l/H2-T23/H2-Q4/Rhob/Litaf/H2-T22/Rab11fip5/Vcam1/Wasf2/Rab32/Rnf157/Tm9sf4/Ankfy1/Mmgt2/Psen1/Lmtk2/Myo5a/Stx6/Pi4k2a/Slc15a4/Ehd1/Snx21/Ehd2	26
CC	GO:0018995	host cellular component	6/573	10/28886	1.17e-08	1.31e-06	1.08e-06	Gbp2b/Gbp6/Irgm2/Iigp1/Gbp2/Gbp9	6
CC	GO:0033643	host cell part	6/573	10/28886	1.17e-08	1.31e-06	1.08e-06	Gbp2b/Gbp6/Irgm2/Iigp1/Gbp2/Gbp9	6
CC	GO:0043657	host cell	6/573	10/28886	1.17e-08	1.31e-06	1.08e-06	Gbp2b/Gbp6/Irgm2/Iigp1/Gbp2/Gbp9	6
CC	GO:0000139	Golgi membrane	21/573	267/28886	1.05e-07	9.43e-06	7.8e-06	Igtp/Notch1/Tvp23a/H2-T23/H2-Q4/Tnfrsf1a/H2-T22/Man1c1/B3gat3/Glipr2/Man2a2/Sgms2/Kdelr3/Tmed10/Mmgt2/Chst2/Trappc3/Rfng/B3galnt1/Slc35b4/Huwe1	21
CC	GO:0005801	cis-Golgi network	10/573	73/28886	1.77e-06	0.00013216	0.00010937	H2-T23/H2-Q4/Bcl9/Rab30/H2-T22/B3gat3/Akap9/Kdelr3/Tmed10/Trappc3	10
CC	GO:0045335	phagocytic vesicle	11/573	113/28886	1.59e-05	0.00091796	0.00075967	Mpeg1/Cdc42ep2/H2-T23/Rab11fip5/Nod2/Rab32/Rab20/Rab8b/Rab9/Rab8a/Stx6	11
CC	GO:0030139	endocytic vesicle	15/573	205/28886	1.64e-05	0.00091796	0.00075967	Mpeg1/Cdc42ep2/H2-T23/Rab11fip5/Gipc1/Nod2/Rab32/Rab20/Rab8b/Heatr5a/Rab9/Rab8a/Stx6/Ehd1/Ehd2	15
CC	GO:0038201	TOR complex	4/573	14/28886	0.00013093	0.00549357	0.00454631	Larp1/Sesn2/Smg1/Tti1	4
CC	GO:0062023	collagen-containing extracellular matrix	20/573	393/28886	0.00013279	0.00549357	0.00454631	Muc1/Tgm2/F3/Fgl2/Adamts4/Ntn1/Adamts5/Sod3/Adamts1/Ctsb/Hcfc1/Fbn1/Fgf10/Sema3c/Plod1/Loxl1/Col5a1/Htra1/Ccn1/Ctsz	20
CC	GO:0010008	endosome membrane	16/573	275/28886	0.00013667	0.00549357	0.00454631	Cd274/Lamtor1/H2-T23/H2-Q4/Rhob/Litaf/H2-T22/Ankfy1/Rab8a/Erbb2/Pi4k2a/Slc15a4/Ehd1/Snx21/Ehd2/Chmp7	16
CC	GO:0031901	early endosome membrane	9/573	98/28886	0.00014682	0.00549357	0.00454631	Cd274/H2-T23/H2-Q4/Litaf/H2-T22/Pi4k2a/Slc15a4/Ehd1/Snx21	9
CC	GO:0035859	Seh1-associated complex	4/573	15/28886	0.00017575	0.00607005	0.0050234	Castor2/Wdr24/Bmt2/Rraga	4
CC	GO:0035770	ribonucleoprotein granule	14/573	250/28886	0.00051492	0.0165143	0.0136668	Larp1/Socs1/Zfp36/Noct/Trim25/Rock1/Bard1/Kif3c/Btbd2/Dcp2/Pcbp1/Sumo1/Carhsp1/Khsrp	14
CC	GO:0036464	cytoplasmic ribonucleoprotein granule	13/573	232/28886	0.00080113	0.0235656	0.0195022	Larp1/Socs1/Zfp36/Noct/Trim25/Rock1/Bard1/Kif3c/Btbd2/Dcp2/Pcbp1/Carhsp1/Khsrp	13
CC	GO:0072562	blood microparticle	3/573	10/28886	0.00083975	0.0235656	0.0195022	C1rb/C1ra/C1rl	3
CC	GO:0045121	membrane raft	18/573	392/28886	0.00094067	0.02415	0.0199858	F2r/Slc9a1/Lamtor1/Fas/Tlr2/Tnfrsf1a/Has2/Ripk1/Slc2a1/Igf1r/Ctsb/Prkar2a/Psen1/Il6st/Erbb2/Pi4k2a/Bmpr1a/Ehd2	18
CC	GO:0098857	membrane microdomain	18/573	393/28886	0.00096815	0.02415	0.0199858	F2r/Slc9a1/Lamtor1/Fas/Tlr2/Tnfrsf1a/Has2/Ripk1/Slc2a1/Igf1r/Ctsb/Prkar2a/Psen1/Il6st/Erbb2/Pi4k2a/Bmpr1a/Ehd2	18
CC	GO:0019774	proteasome core complex, beta-subunit complex	3/573	11/28886	0.00113769	0.0255411	0.0211371	Psmb5/Psmb9/Psmb8	3
CC	GO:0031932	TORC2 complex	3/573	11/28886	0.00113769	0.0255411	0.0211371	Sesn2/Smg1/Tti1	3
CC	GO:0016607	nuclear speck	16/573	343/28886	0.0015056	0.0321912	0.0266405	Wt1/Tap2/Wbp4/Adamts4/Rmi2/Bard1/Itpkc/Prcc/Unc45a/Alkbh5/Ilrun/Pcbp1/Rbm15/Maml1/Rbm14/H2ax	16
CC	GO:0005798	Golgi-associated vesicle	7/573	89/28886	0.00197538	0.0403156	0.033364	Arcn1/Rab8b/Kdelr3/Tmed10/Synrg/Rab8a/Bnip1	7
CC	GO:0000940	outer kinetochore	3/573	14/28886	0.00240097	0.0440837	0.0364824	Cenpf/Crebbp/Bod1	3
CC	GO:0030137	COPI-coated vesicle	4/573	29/28886	0.00245455	0.0440837	0.0364824	Arcn1/Kdelr3/Tmed10/Bnip1	4
CC	GO:0033106	cis-Golgi network membrane	4/573	29/28886	0.00245455	0.0440837	0.0364824	H2-T23/H2-Q4/H2-T22/Trappc3	4
MF	GO:0003924	GTPase activity	37/568	294/28438	5.17e-19	3.48e-16	2.86e-16	Gm4841/Gm12185/Gm4951/F830016B08Rik/Gbp5/Gbp2b/Igtp/Gbp6/Irgm2/Gbp10/Iigp1/Gnb2/Gbp2/Tubb3/Drg1/Gbp9/Rhob/9930111J21Rik1/Arl2/Rhoj/Rab30/Gimap9/Gna13/Rnd3/Rab32/Rab20/Rhog/Rab8b/Rnd1/Tubb2a/Rab9/Rab33b/Rab8a/Rhobtb2/Rraga/Rragc/Gna12	37
MF	GO:0005525	GTP binding	36/568	358/28438	2.15e-15	7.23e-13	5.94e-13	Gbp5/Gbp2b/Gbp6/Gbp10/Iigp1/Gbp2/Tubb3/Drg1/Gbp9/Tgm2/Rhob/Arl2/Rhoj/Rab30/Gimap9/Gna13/Rnd3/Rab32/Rab20/Rhog/Rab8b/Eral1/Rnd1/Tubb2a/Lrrk1/Rab9/Rab33b/Rab8a/Rhobtb2/Arl13b/Ehd1/Rraga/Rragc/Ehd2/Gna12/Arl4c	36
MF	GO:0019001	guanyl nucleotide binding	36/568	381/28438	1.48e-14	2.49e-12	2.04e-12	Gbp5/Gbp2b/Gbp6/Gbp10/Iigp1/Gbp2/Tubb3/Drg1/Gbp9/Tgm2/Rhob/Arl2/Rhoj/Rab30/Gimap9/Gna13/Rnd3/Rab32/Rab20/Rhog/Rab8b/Eral1/Rnd1/Tubb2a/Lrrk1/Rab9/Rab33b/Rab8a/Rhobtb2/Arl13b/Ehd1/Rraga/Rragc/Ehd2/Gna12/Arl4c	36
MF	GO:0032561	guanyl ribonucleotide binding	36/568	381/28438	1.48e-14	2.49e-12	2.04e-12	Gbp5/Gbp2b/Gbp6/Gbp10/Iigp1/Gbp2/Tubb3/Drg1/Gbp9/Tgm2/Rhob/Arl2/Rhoj/Rab30/Gimap9/Gna13/Rnd3/Rab32/Rab20/Rhog/Rab8b/Eral1/Rnd1/Tubb2a/Lrrk1/Rab9/Rab33b/Rab8a/Rhobtb2/Arl13b/Ehd1/Rraga/Rragc/Ehd2/Gna12/Arl4c	36
MF	GO:0019210	kinase inhibitor activity	11/568	67/28438	8.57e-08	1.15e-05	9.47e-06	Socs1/Trib3/Wars/Cdkn1b/Parva/Inka1/Trib1/Prkar2a/Smcr8/Spred1/Cdkn2b	11
MF	GO:0019207	kinase regulator activity	18/568	229/28438	9.42e-07	0.00010567	8.68e-05	Igtp/Socs1/Socs3/Trib3/Mob3c/Wars/Cdkn1b/Parva/Inka1/Trib1/Prkar2a/Pik3r5/Gcn1/Kidins220/Smcr8/Bmpr1a/Spred1/Cdkn2b	18
MF	GO:0003712	transcription coregulator activity	27/568	480/28438	1.69e-06	0.00016265	0.00013356	Parp14/Parp9/Notch1/Muc1/Helz2/Bcl9/Wnt4/Trib3/Bcl3/Cenpj/Trim25/Usp21/Cdyl2/Arid5b/Hcfc1/Kdm3b/Med29/Nup98/Phf12/Lcor/Crebbp/Maml1/Nsd1/Kdm2a/Rbm14/Tob2/Map3k10	27
MF	GO:0004860	protein kinase inhibitor activity	9/568	62/28438	3.76e-06	0.00031608	0.00025955	Trib3/Cdkn1b/Parva/Inka1/Trib1/Prkar2a/Smcr8/Spred1/Cdkn2b	9
MF	GO:0042277	peptide binding	21/568	370/28438	2.08e-05	0.00155849	0.00127975	Tubb3/Tap2/Nktr/H2-T24/H2-T23/H2-Q4/Erap1/Tomm40l/Tlr2/H2-T22/Igf1r/Nod2/Ctsb/Nup98/Apba3/Kdelr3/Dhcr24/Lnpep/Plod1/Maml1/Kpna3	21
MF	GO:0044389	ubiquitin-like protein ligase binding	19/568	330/28438	4.2e-05	0.00281957	0.00231528	Parp9/Dtx3l/Stat2/Isg15/Ddx58/Trib3/Ripk1/Usp25/Trib1/Prkar2a/Jun/Cul7/Ltbr/Foxo1/Bid/Erbb2/Sumo1/Faf2/Rraga	19
MF	GO:0019887	protein kinase regulator activity	14/568	197/28438	4.61e-05	0.00281957	0.00231528	Igtp/Trib3/Mob3c/Cdkn1b/Parva/Inka1/Trib1/Prkar2a/Gcn1/Kidins220/Smcr8/Bmpr1a/Spred1/Cdkn2b	14
MF	GO:1990404	protein ADP-ribosylase activity	4/568	15/28438	0.00018041	0.0093835	0.00770523	Parp14/Parp9/Parp12/Parp8	4
MF	GO:0019003	GDP binding	8/568	79/28438	0.00018126	0.0093835	0.00770523	Iigp1/Gbp2/Rhob/Arl2/Rab8b/Rab9/Rab8a/Rragc	8
MF	GO:0033218	amide binding	21/568	446/28438	0.00028795	0.0124777	0.010246	Tubb3/Tap2/Nktr/H2-T24/H2-T23/H2-Q4/Erap1/Tomm40l/Tlr2/H2-T22/Igf1r/Nod2/Ctsb/Nup98/Apba3/Kdelr3/Dhcr24/Lnpep/Plod1/Maml1/Kpna3	21
MF	GO:0030291	protein serine/threonine kinase inhibitor activity	5/568	30/28438	0.00029439	0.0124777	0.010246	Cdkn1b/Inka1/Prkar2a/Spred1/Cdkn2b	5
MF	GO:0004175	endopeptidase activity	21/568	447/28438	0.00029665	0.0124777	0.010246	Psmb5/Psmb9/Psmb8/Adamts7/C1rb/C1s2/C1ra/C1rl/F3/Erap1/Adamts4/Casp7/Adamts5/Usp25/Adamts1/Ctsb/Usp42/Mmp14/Psen1/Htra1/Ctsz	21
MF	GO:0001227	DNA-binding transcription repressor activity, RNA polymerase II-specific	17/568	328/28438	0.00036253	0.0129817	0.0106599	Prrx1/Batf3/Atf3/Foxo3/Hoxd9/Nfil3/Bhlhe40/Hoxb8/Mxd3/En1/Jun/Mafk/Ikzf5/Hivep1/Foxo1/Bach1/Zbtb6	17
MF	GO:0042605	peptide antigen binding	7/568	67/28438	0.00037709	0.0129817	0.0106599	Tap2/H2-T24/H2-T23/H2-Q4/H2-T22/Dhcr24/Maml1	7
MF	GO:0001217	DNA-binding transcription repressor activity	17/568	330/28438	0.00038863	0.0129817	0.0106599	Prrx1/Batf3/Atf3/Foxo3/Hoxd9/Nfil3/Bhlhe40/Hoxb8/Mxd3/En1/Jun/Mafk/Ikzf5/Hivep1/Foxo1/Bach1/Zbtb6	17
MF	GO:0043425	bHLH transcription factor binding	5/568	32/28438	0.00040255	0.0129817	0.0106599	Bhlhe40/Crebbp/Twist1/Map3k10/Sp1	5
MF	GO:0003714	transcription corepressor activity	12/568	187/28438	0.00040508	0.0129817	0.0106599	Parp14/Parp9/Wnt4/Trib3/Bcl3/Cdyl2/Phf12/Lcor/Crebbp/Nsd1/Tob2/Map3k10	12
MF	GO:0031625	ubiquitin protein ligase binding	16/568	313/28438	0.00061992	0.0181393	0.0148951	Isg15/Ddx58/Trib3/Ripk1/Usp25/Trib1/Prkar2a/Jun/Cul7/Ltbr/Foxo1/Bid/Erbb2/Sumo1/Faf2/Rraga	16
MF	GO:0051020	GTPase binding	16/568	313/28438	0.00061992	0.0181393	0.0148951	Gnb2/Cdc42ep2/Lamtor1/Rock1/Rab11fip5/Fmnl2/Ankfy1/Strip1/Myo5a/Sh3bp4/Ehd1/Micall2/Ranbp10/Map3k11/Kif3b/Rragc	16
MF	GO:0071889	14-3-3 protein binding	6/568	55/28438	0.00078178	0.0219225	0.0180016	H2-T23/H2-Q4/Zfp36/H2-T22/Tbc1d22b/Ddit4	6
MF	GO:0004706	JUN kinase kinase kinase activity	3/568	10/28438	0.00085658	0.0230592	0.018935	Ripk1/Map3k11/Map3k10	3
MF	GO:0004857	enzyme inhibitor activity	7/568	78/28438	0.00094916	0.0245686	0.0201744	Parp9/Notch1/Dtx3l/Wdtc1/Dynll1/Apba3/Faf2	7
MF	GO:0070006	metalloaminopeptidase activity	4/568	23/28438	0.00103104	0.0247819	0.0203496	Erap1/Rnpepl1/Mmp14/Lnpep	4
MF	GO:0071837	HMG box domain binding	4/568	23/28438	0.00103104	0.0247819	0.0203496	Prrx1/Jun/Hivep1/Sp1	4
MF	GO:0008330	protein tyrosine/threonine phosphatase activity	3/568	11/28438	0.00116037	0.0269286	0.0221123	Dusp6/Dusp8/Dusp16	3
MF	GO:0003950	NAD+ ADP-ribosyltransferase activity	4/568	24/28438	0.00121787	0.0273208	0.0224344	Parp14/Parp9/Parp12/Parp8	4
MF	GO:0046979	TAP2 binding	4/568	26/28438	0.00166023	0.0360431	0.0295967	Tap2/H2-T23/H2-Q4/H2-T22	4
MF	GO:0003713	transcription coactivator activity	13/568	253/28438	0.00185766	0.03754	0.0308259	Notch1/Helz2/Bcl9/Bcl3/Cenpj/Trim25/Usp21/Arid5b/Hcfc1/Nup98/Crebbp/Maml1/Rbm14	13
MF	GO:0046977	TAP binding	4/568	27/28438	0.0019185	0.03754	0.0308259	Tap2/H2-T23/H2-Q4/H2-T22	4
MF	GO:0046978	TAP1 binding	4/568	27/28438	0.0019185	0.03754	0.0308259	Tap2/H2-T23/H2-Q4/H2-T22	4
MF	GO:0017017	MAP kinase tyrosine/serine/threonine phosphatase activity	3/568	13/28438	0.00195231	0.03754	0.0308259	Dusp6/Dusp8/Dusp16	3
MF	GO:0001221	transcription coregulator binding	7/568	90/28438	0.00218799	0.0400758	0.0329081	Foxo3/Mafk/Foxo1/Phf12/Lcor/Crebbp/Sp1	7
MF	GO:0008378	galactosyltransferase activity	4/568	28/28438	0.00220328	0.0400758	0.0329081	B4galt5/B4galt1/B3galnt1/C1galt1c1	4
MF	GO:0004298	threonine-type endopeptidase activity	3/568	14/28438	0.00244809	0.043357	0.0356025	Psmb5/Psmb9/Psmb8	3
MF	GO:0008238	exopeptidase activity	7/568	93/28438	0.00263647	0.0454959	0.0373588	Erap1/Scpep1/Rnpepl1/Mmp14/Cpd/Lnpep/Ctsz	7
MF	GO:0015923	mannosidase activity	3/568	15/28438	0.00301501	0.0494903	0.0406388	Man1c1/Man2a2/Manba	3
MF	GO:0046935	1-phosphatidylinositol-3-kinase regulator activity	3/568	15/28438	0.00301501	0.0494903	0.0406388	Socs1/Socs3/Pik3r5	3
