# Supplementary material for: m6A RNA methylation modulates IFN-γ-stimulated intestinal epithelial cell-intrinsic antiparasitic defense
Source: PLoS Pathog. 2026 Jul 20;22(7):e1014442. doi: 10.1371/journal.ppat.1014442 (PMC13399507; doi:10.1371/journal.ppat.1014442)
Supplement: S4 Table — (XLSX) [file ppat.1014442.s004.xlsx]

## Sheet: Sheet1
S4 Table. mRNA gene expression profiles revealed by RNA-Seq in IEC4.1 cells with and without IFN-γ treatment
RNA Seq (IEC 4.1 Ctrl vs IEC 4.1 +IFN-γ)
Gene ID	NCBI Gene ID	HGNC Gene ID	Ensembl Gene ID	GeneCard Gene ID	miRBase Gene ID	Kegg Gene ID	Gene Symbol	Other Symbols	Type	IC2 Read Count	IC3 Read Count	IC4 Read Count	IC2 TPM	IC3 TPM	IC4 TPM	IF1 Read Count	IF2 Read Count	IF4 Read Count	IF1 TPM	IF2 TPM	IF4 TPM	IC2 FPKM	IC3 FPKM	IC4 FPKM	IF1 FPKM	IF2 FPKM	IF4 FPKM	Transcripts number	Transcripts ID	Coding Capacity	Known/Novel Gene	Chromosome	Start	End	Strand	Map loc	Group_B Average Read Count	Group_A Average Read Count	Group_B Average FPKM	Group_A Average FPKM	Group_B Average TPM	Group_A Average TPM	log2 (Group_B / Group_A)	Probability (Group_B / Group_A)	KEGG Pathway Desc	KEGG Disease Desc	KEGG Module Desc	KEGG Reaction Desc	GO_C Desc
22746	22746		ENSMUSG00000058331	22746		K09228	'Zfp85'	KRAB19+++Rslcan2+++Zfp71+++Zfp85-rs1	mRNA	36	52.44	50.74	1.25	1.82	1.73	35.82	33.01	40	1.27	1.16	1.59	0.81	1.11	1.07	0.8	0.76	1.03	2	NM_001001130+++XM_030247245	coding	known	NC_000079.6	67700000	67800000	-	13 B3|13 34.74 cM	36.2767	46.3933	0.863333	0.996667	1.34	1.6	-0.354876	0.629482	05168///Herpes simplex virus 1 infection	H00513///Transient neonatal diabetes mellitus+++H01852///Postaxial polydactyly			GO:0005634///nucleus
407819	407819		ENSMUSG00000036299	407819			'BC031181'		mRNA	478	548	528	56.16	69.54	64.6	530	577	539	64.11	65.64	67.22	36.37	42.42	40.03	40.17	42.88	43.62	5	NM_001001181+++NM_001358303+++NM_001358304+++NM_001358305+++NM_001358306	coding	known	NC_000084.6	75000000	75000000	+	18|18 E3	548.667	518	42.2233	39.6067	65.6567	63.4333	0.0829778	0.113366					GO:0005783///endoplasmic reticulum+++GO:0005811///lipid droplet
408065	408065		ENSMUSG00000078995	408065		K09228	'Zfp456'	BC065418+++Rslcan-13	mRNA	12.19	16.24	13.14	0.27	0.38	0.3	18.34	12.18	25.02	0.42	0.26	0.58	0.17	0.23	0.19	0.26	0.17	0.38	1	NM_001001186	coding	known	NC_000079.6	67400000	67400000	-	13 B3|13 34.54 cM	18.5133	13.8567	0.27	0.196667	0.42	0.316667	0.417984	0.336474	05168///Herpes simplex virus 1 infection	H00513///Transient neonatal diabetes mellitus+++H01852///Postaxial polydactyly			GO:0005634///nucleus
213550	213550		ENSMUSG00000032396	0		K18681	'Dis3l'	AV340375	mRNA	695	693	712	19.22	20.55	20.42	654	707	603	18.33	18.86	17.51	12.44	12.54	12.65	11.48	12.32	11.36	6	NM_001001295+++NM_001177784+++NM_172519+++XM_006510982+++XM_011242700+++XM_030244206	coding	known	NC_000075.6	64300000	64300000	-	9|9 C	654.667	700	11.72	12.5433	18.2333	20.0633	-0.0965944	0.498668	03018///RNA degradation				GO:0000177///cytoplasmic exosome (RNase complex)+++GO:0000178///exosome (RNase complex)+++GO:0005737///cytoplasm+++GO:0005813///centrosome+++GO:0005829///cytosol+++GO:0005886///plasma membrane
381350	381350		ENSMUSG00000037708	381350			'Spag6'	Spag6l	mRNA	1	2	3	0.03	0.07	0.13	1	0	1	0.06	0	0.06	0.02	0.04	0.08	0.04	0	0.04	2	NM_001001334+++XM_006497502	coding	known	NC_000068.7	18700000	18700000	+	2|2 A3	0.666667	2	0.0266667	0.0466667	0.04	0.0766667	-1.57777	0.913608					GO:0001669///acrosomal vesicle+++GO:0002177///manchette+++GO:0005576///extracellular region+++GO:0005737///cytoplasm+++GO:0005829///cytosol+++GO:0005856///cytoskeleton+++GO:0005874///microtubule+++GO:0005929///cilium+++GO:0005930///axoneme+++GO:0015630///microtubule cytoskeleton+++GO:0031410///cytoplasmic vesicle+++GO:0031514///motile cilium+++GO:0042995///cell projection+++GO:0097228///sperm pri…
193034	193034		ENSMUSG00000005952	193034		K05222	'Trpv1'	OTRPC1+++TRPV1alpha+++TRPV1beta+++VR-1+++Vr1	mRNA	1	0	0	0.03	0	0	2	0	0	0.05	0	0	0.02	0	0	0.03	0	0	2	NM_001001445+++rna-NM_001001445.2-2	coding	known	NT_166317.2	326117	73300000	+	11 B4|11 45.25 cM	0.666667	0.333333	0.01	0.00666667	0.0166667	0.01			04080///Neuroactive ligand-receptor interaction+++04750///Inflammatory mediator regulation of TRP channels				GO:0005739///mitochondrion+++GO:0005829///cytosol+++GO:0005886///plasma membrane+++GO:0005887///integral component of plasma membrane+++GO:0009897///external side of plasma membrane+++GO:0016020///membrane+++GO:0016021///integral component of membrane+++GO:0030054///cell junction+++GO:0030425///dendrite+++GO:0031226///intrinsic component of plasma membrane+++GO:0032591///dendritic spine membrane+…
226143	226143		ENSMUSG00000025197	226143		K07413	'Cyp2c23'	AW107714+++BC034834+++Cyp2c44+++b2b386Clo	mRNA	1	0	0	0.06	0	0	0	0	0	0	0	0	0.04	0	0	0	0	0	3	NM_001001446+++NM_001167905+++XM_017318162	coding	known	NC_000085.6	44000000	44000000	-	19|19 C3	0	0.333333	0	0.0133333	0	0.02			00140///Steroid hormone biosynthesis+++00590///Arachidonic acid metabolism+++00591///Linoleic acid metabolism+++00830///Retinol metabolism+++04726///Serotonergic synapse+++04750///Inflammatory mediator regulation of TRP channels+++05204///Chemical carcinogenesis - DNA adducts			R03408///No_INFO Dehydroepiandrosterone + H+ + Oxygen + NADPH <=> 16alpha-Hydroxydehydroepiandrosterone + NADP+ + H2O+++R07042///No_INFO 15(S)-HPETE <=> 15H-11,12-EETA+++R07043///No_INFO 15(S)-HPETE <=> 11H-14,15-EETA+++R07048///No_INFO Arachidonate + Oxygen + NADPH + H+ <=> 14,15-EET + NADP+ + H2O+++R07050///No_INFO Arachidonate + Oxygen + NADPH + H+ <=> 11,12-EET + NADP+ + H2O+++R07051///No_INF…	GO:0005737///cytoplasm+++GO:0005783///endoplasmic reticulum+++GO:0005789///endoplasmic reticulum membrane+++GO:0016020///membrane+++GO:0043231///intracellular membrane-bounded organelle
232878	232878		ENSMUSG00000054715	232878			'Zscan22'	AW227621+++D530006B18Rik+++Hkr2	mRNA	135	181	164.97	4	5.52	4.78	164.7	158	163	4.82	4.52	4.98	2.59	3.37	2.96	3.02	2.95	3.23	8	NM_001001447+++NM_001290436+++NM_001290438+++NM_001290440+++NM_001290441+++NM_001290442+++XM_030242425+++XM_030242427	coding	known	NC_000073.6	12900000	12900000	+	7|7 A1	161.9	160.323	3.06667	2.97333	4.77333	4.76667	0.0141186	0.0101752					GO:0005634///nucleus
380878	380878		ENSMUSG00000094237	380878			'AF067063'		mRNA	1	0	0	0.14	0	0	0	1	0	0	0.14	0	0.09	0	0	0	0.09	0	1	NM_001001449	coding	known	NC_000079.6	120000000	120000000	-	13 D2.3|13	0.333333	0.333333	0.03	0.03	0.0466667	0.0466667							GO:0005575///cellular_component
57776	57776		ENSMUSG00000030428	57776			'Ttyh1'	4930459B04Rik+++6330408P11Rik+++TTY1+++mTTY1+++tty	mRNA	0	1	1	0	0.04	0.04	0	0	0	0	0	0	0	0.02	0.02	0	0	0	4	NM_001001454+++NM_001109765+++NM_001305822+++NM_021324	coding	known	NC_000073.6	4119530	4135407	+	7|7 A1	0	0.666667	0	0.0133333	0	0.0266667							GO:0005886///plasma membrane+++GO:0016020///membrane+++GO:0016021///integral component of membrane+++GO:0030424///axon+++GO:0030868///smooth endoplasmic reticulum membrane+++GO:0031527///filopodium membrane+++GO:0032433///filopodium tip+++GO:0034707///chloride channel complex+++GO:0045202///synapse
385668	385668		ENSMUSG00000045275	385668			'Lca5l'	4921526F01Rik+++Lcca5l	mRNA	1	1	0	0.03	0.03	0	2	3	0	0.07	0.09	0	0.02	0.02	0	0.04	0.06	0	4	NM_001001492+++XM_006523061+++XM_006523062+++rna-NM_001001492.2-2	coding	known	NT_187015.1	311880	96200000	-	16|16 C4	1.66667	0.666667	0.0333333	0.0133333	0.0533333	0.02	1.31762	0.649712		H00837///Leber congenital amaurosis			GO:0005930///axoneme
414077	414077		ENSMUSG00000059355	414077			'Wdr83os'	PAT-10+++PAT10	mRNA	1126	911	1031	226.31	190.59	216.83	918	1073	877	189.08	210.77	184.87	146.53	116.26	134.37	118.46	137.67	119.95	1	NM_001001493	coding	known	NC_000074.6	85100000	85100000	+	8|8 C3	956	1022.67	125.36	132.387	194.907	211.243	-0.0972535	0.512596					GO:0005783///endoplasmic reticulum+++GO:0005789///endoplasmic reticulum membrane+++GO:0016020///membrane+++GO:0016021///integral component of membrane+++GO:0030176///integral component of endoplasmic reticulum membrane
384701	384701		ENSMUSG00000057321	384701			'Usp17ld'	Dub2a+++Dub4	mRNA	1	0	0	0.06	0	0	0	1	0	0	0.06	0	0.04	0	0	0	0.04	0	1	NM_001001559	coding	known	NC_000073.6	103000000	103000000	-	7|7 E3	0.333333	0.333333	0.0133333	0.0133333	0.02	0.02							GO:0005634///nucleus+++GO:0005737///cytoplasm+++GO:0005783///endoplasmic reticulum+++GO:0005789///endoplasmic reticulum membrane+++GO:0005829///cytosol
74241	74241		ENSMUSG00000032997	74241		K00747	'Chpf'	1700028N03Rik+++AI414328+++D1Bwg1363e	mRNA	1557	1444	1452	46.18	45.82	45.36	1094	1085	962	33.76	31.6	30.1	29.9	27.95	28.11	21.15	20.64	19.53	2	NM_001001565+++NM_001001566	coding	known	NC_000067.6	75500000	75500000	-	1 C4|1 39.14 cM	1047	1484.33	20.44	28.6533	31.82	45.7867	-0.503554	0.993597	00532///Glycosaminoglycan biosynthesis - chondroitin sulfate / dermatan sulfate		M00058///Glycosaminoglycan biosynthesis, chondroitin sulfate backbone	R04603///UDP-N-acetyl-D-galactosamine:D-glucuronyl-N-acetyl-1,3-beta-D-galactosaminylproteoglycan beta-1,4-N-acetylgalactosaminyltransferase UDP-N-acetyl-D-galactosamine + D-Glucuronyl-N-acetyl-1,3-beta-D-galactosaminylproteoglycan <=> UDP + N-Acetyl-beta-D-galactosaminyl-1,4-beta-D-glucuronyl-N-acetyl-1,3-beta-D-galactosaminylproteoglycan+++R05931///No_INFO UDP-D-glucuronate + G00158 <=> UDP + G…	GO:0005575///cellular_component+++GO:0005737///cytoplasm+++GO:0005739///mitochondrion+++GO:0005759///mitochondrial matrix+++GO:0005794///Golgi apparatus+++GO:0005829///cytosol+++GO:0016020///membrane+++GO:0016021///integral component of membrane+++GO:0032580///Golgi cisterna membrane
227631	227631		ENSMUSG00000059625	227631			'Sohlh1'	Gm110+++Nohlh	mRNA	1	1	1	0.1	0.09	0.09	0	0	0	0	0	0	0.07	0.05	0.05	0	0	0	3	NM_001001714+++XM_006497875+++XM_006497876	coding	known	NC_000068.7	25800000	25800000	-	2|2 A3	0	1	0	0.0566667	0	0.0933333				H00599///Ovarian dysgenesis+++H01282///Spermatogenic failure			GO:0005634///nucleus+++GO:0005737///cytoplasm
22685	22685		ENSMUSG00000042097	22685			'Zfp239'	Mok-2+++Mok2+++Znf239	mRNA	211	220	216	6.3	6.94	6.85	163	200	144	5	5.78	4.53	4.08	4.23	4.24	3.13	3.77	2.94	8	NM_001001792+++NM_001360938+++NM_008616+++XM_030255321+++XM_030255322+++XM_030255323+++XM_030255324+++XM_030255325	coding	known	NC_000072.6	118000000	118000000	+	6 F1|6 55.62 cM	169	215.667	3.28	4.18333	5.10333	6.69667	-0.35178	0.795837					GO:0005634///nucleus
384214	384214		ENSMUSG00000033805	384214		K22369	'Ephx4'	Abhd7+++Ephxrp+++Gm1382	mRNA	1	0	0	0.1	0	0	2	3	0	0.21	0.3	0	0.07	0	0	0.13	0.2	0	3	NM_001001804+++XM_006535056+++XM_006535057	coding	known	NC_000071.6	107000000	107000000	+	5|5 E5- F	1.66667	0.333333	0.11	0.0233333	0.17	0.0333333	2.29624	0.783883	05207///Chemical carcinogenesis - receptor activation+++05208///Chemical carcinogenesis - reactive oxygen species				GO:0005575///cellular_component+++GO:0016020///membrane+++GO:0016021///integral component of membrane
12193	12193		ENSMUSG00000045817	12193		K18753	'Zfp36l2'	Brf2+++ERF2+++Tis11d	mRNA	5516	5430	5681	141.44	149.01	153.38	5111	5232	4822	136.51	131.71	130.47	91.58	90.9	95.05	85.53	86.03	84.66	1	NM_001001806	coding	known	NC_000083.6	84200000	84200000	-	17|17 E4	5055	5542.33	85.4067	92.51	132.897	147.943	-0.132782	0.975533	04218///Cellular senescence				GO:0000126///transcription factor TFIIIB complex+++GO:0005634///nucleus+++GO:0005737///cytoplasm+++GO:0097550///transcriptional preinitiation complex
381199	381199		ENSMUSG00000061451	381199			'Tmem151a'	AW125688+++Gm30627+++Gm961+++Tmem151	mRNA	148	107	149	3.37	2.61	3.57	133	135	94	3.16	3.02	2.26	2.18	1.59	2.22	1.98	1.97	1.47	1	NM_001001885	coding	known	NC_000085.6	5079337	5085477	-	19|19 A	120.667	134.667	1.80667	1.99667	2.81333	3.18333	-0.158366	0.34782					GO:0005575///cellular_component+++GO:0016020///membrane+++GO:0016021///integral component of membrane
14972	14972		ENSMUSG00000061232	14972		K06751	'H2-K1'	H-2K+++H-2K(d)+++H2-D1+++H2-K+++K-f	mRNA	4684.39	4114.32	4252	312.49	289.93	296.88	8516.78	8815.02	7866.78	586.08	571.97	544.25	202.33	176.86	183.97	367.19	373.59	353.13	15	NM_001001892+++NM_001347346+++XM_006523673+++XM_006523674+++XM_006523676+++XM_006523677+++XM_006523678+++XM_017317258+++XM_017317259+++XM_030249505+++XM_030249506+++XM_030251694+++XM_030251743+++rna-NM_001001892.2-2+++rna-NM_001347346.1-2	coding	known	NT_039662.3	244951	34000000	-	17 B1|17 17.98 cM	8399.53	4350.24	364.637	187.72	567.433	299.767	0.949214	1	04144///Endocytosis+++04145///Phagosome+++04218///Cellular senescence+++04514///Cell adhesion molecules+++04612///Antigen processing and presentation+++04940///Type I diabetes mellitus+++05163///Human cytomegalovirus infection+++05165///Human papillomavirus infection+++05166///Human T-cell leukemia virus 1 infection+++05167///Kaposi sarcoma-associated herpesvirus infection+++05168///Herpes simple…	H00079///Asthma+++H00344///Leprosy+++H01476///Behcet disease+++H01507///Seronegative arthritis+++H01563///HIV infection+++H01656///Psoriasis+++H01674///Ankylosing spondylitis+++H01694///Stevens-Johnson syndrome+++H01713///Diffuse panbronchiolitis			GO:0000139///Golgi membrane+++GO:0005615///extracellular space+++GO:0005765///lysosomal membrane+++GO:0005769///early endosome+++GO:0005783///endoplasmic reticulum+++GO:0005794///Golgi apparatus+++GO:0005797///Golgi medial cisterna+++GO:0005886///plasma membrane+++GO:0009897///external side of plasma membrane+++GO:0009986///cell surface+++GO:0016020///membrane+++GO:0016021///integral component of…
195434	195434		ENSMUSG00000079470	195434		K14567	'Utp14b'	4932411L21Rik+++jsd	mRNA	126.42	130.06	127.64	3.09	3.41	3.29	138.53	137.81	114.15	3.53	3.31	2.95	2	2.08	2.04	2.21	2.16	1.91	4	NM_001001981+++NM_001136226+++rna-NM_001001981.3-2+++rna-NM_001136226.1-2	coding	known	NT_039198.1	19912	78700000	+	1 C4|1 40.84 cM	130.163	128.04	2.09333	2.04	3.26333	3.26333	0.0237285	0.00427537	03008///Ribosome biogenesis in eukaryotes				GO:0005634///nucleus+++GO:0005730///nucleolus+++GO:0005829///cytosol+++GO:0032040///small-subunit processome
14724	14724		ENSMUSG00000050761	14724		K06262	'Gp1bb'		mRNA	91.57	69.76	82.89	4.3	3.45	4.06	81.94	81.31	60.79	3.98	3.7	2.97	2.78	2.1	2.52	2.49	2.42	1.93	4	NM_001001999+++NM_010327+++rna-NM_001001999.1-2+++rna-NM_010327.2-2	coding	known	NT_187013.1	77422	18600000	-	16 A3|16 11.53 cM	74.68	81.4067	2.28	2.46667	3.55	3.93667	-0.124425	0.238005	04512///ECM-receptor interaction+++04611///Platelet activation+++04640///Hematopoietic cell lineage	H00224///Bernard-Soulier syndrome+++H01740///Macrothrombocytopenia			GO:0005887///integral component of plasma membrane+++GO:0016020///membrane+++GO:0016021///integral component of membrane
406218	406218		ENSMUSG00000058441	406218			'Panx2'		mRNA	1	0	0	0.03	0	0	0	0	0	0	0	0	0.02	0	0	0	0	0	3	NM_001002005+++XM_006521139+++XM_017316689	coding	known	NC_000081.6	89100000	89100000	+	15 E3|15	0	0.333333	0	0.00666667	0	0.01							GO:0005737///cytoplasm+++GO:0005886///plasma membrane+++GO:0005921///gap junction+++GO:0016020///membrane+++GO:0016021///integral component of membrane+++GO:0030054///cell junction
16905	16905		ENSMUSG00000028063	16905		K12641	'Lmna'	Dhe	mRNA	20474	18727	19080	790.59	757.62	762.99	17113	18264	15248	676.39	687.14	607.58	511.9	462.14	472.81	423.76	448.81	394.22	4	NM_001002011+++NM_001111102+++NM_019390+++XM_006501073	coding	known	NC_000069.6	88500000	88500000	-	3 F1|3 38.84 cM	16875	19427	422.263	482.283	657.037	770.4	-0.203176	0.984597	04210///Apoptosis+++05410///Hypertrophic cardiomyopathy+++05412///Arrhythmogenic right ventricular cardiomyopathy+++05414///Dilated cardiomyopathy	H00264///Charcot-Marie-Tooth disease+++H00294///Dilated cardiomyopathy+++H00420///Familial partial lipodystrophy+++H00563///Emery-Dreifuss muscular dystrophy+++H00590///Congenital muscular dystrophies (CMD/MDC)+++H00601///Hutchinson-Gilford progeria syndrome+++H00663///Restrictive dermopathy+++H00665///Mandibuloacral dysplasia			GO:0005634///nucleus+++GO:0005635///nuclear envelope+++GO:0005638///lamin filament+++GO:0005652///nuclear lamina+++GO:0005654///nucleoplasm+++GO:0005829///cytosol+++GO:0005882///intermediate filament+++GO:0016363///nuclear matrix+++GO:0016604///nuclear body+++GO:0016607///nuclear speck+++GO:0031965///nuclear membrane+++GO:0035861///site of double-strand break+++GO:0048471///perinuclear region of …
15512	15512		ENSMUSG00000059970	15512		K03283	'Hspa2'	70kDa+++HSP70.2+++HSP70A2+++Hsp70-2	mRNA	119	143	115	4.35	5.59	4.44	169	169	140	6.43	6.06	5.4	2.82	3.41	2.75	4.03	3.96	3.5	3	NM_001002012+++NM_008301+++XM_006515484	coding	known	NC_000078.6	76400000	76400000	+	12 C3|12 33.73 cM	159.333	125.667	3.83	2.99333	5.96333	4.79333	0.342446	0.50603	03040///Spliceosome+++04010///MAPK signaling pathway+++04141///Protein processing in endoplasmic reticulum+++04144///Endocytosis+++04213///Longevity regulating pathway - multiple species+++04612///Antigen processing and presentation+++04915///Estrogen signaling pathway+++05020///Prion disease+++05134///Legionellosis+++05145///Toxoplasmosis+++05162///Measles+++05417///Lipid and atherosclerosis				GO:0000795///synaptonemal complex+++GO:0001673///male germ cell nucleus+++GO:0005634///nucleus+++GO:0005654///nucleoplasm+++GO:0005737///cytoplasm+++GO:0005739///mitochondrion+++GO:0005819///spindle+++GO:0005829///cytosol+++GO:0005856///cytoskeleton+++GO:0005886///plasma membrane+++GO:0009986///cell surface+++GO:0036128///CatSper complex+++GO:0043209///myelin sheath+++GO:0072687///meiotic spindle
319195	319195		ENSMUSG00000062328	319195		K02880	'Rpl17'		mRNA	10358	8996	9456	1752.74	1593.11	1676.17	9625	10222	8983	1674.35	1693.35	1597.12	1134.88	971.78	1038.69	1049	1106.04	1036.26	4	NM_001002239+++XM_006525996+++XM_017317918+++XM_017317919	coding	known	NC_000084.6	75000000	75000000	+	18|18 E3	9610	9603.33	1063.77	1048.45	1654.94	1674.01	0.00100118	0.0191253	03010///Ribosome+++05171///Coronavirus disease - COVID-19				GO:0005634///nucleus+++GO:0005829///cytosol+++GO:0005840///ribosome+++GO:0005844///polysome+++GO:0015934///large ribosomal subunit+++GO:0022625///cytosolic large ribosomal subunit+++GO:0022626///cytosolic ribosome+++GO:0031672///A band+++GO:0045202///synapse
72309	72309		ENSMUSG00000054871	72309			'Tmem158'	2310037P21Rik+++Ris1	mRNA	119	118	135	6.85	7.23	8.17	54	67	70	3.23	3.78	4.25	4.44	4.41	5.06	2.02	2.47	2.76	1	NM_001002267	coding	known	NC_000075.6	123000000	123000000	-	9|9 F4	63.6667	124	2.41667	4.63667	3.75333	7.41667	-0.96173	0.969827					GO:0005575///cellular_component+++GO:0016020///membrane+++GO:0016021///integral component of membrane
56191	56191		ENSMUSG00000025272	56191			'Tro'	AA409408+++Maged3+++Maged3l+++Tnn+++Trol+++magphinin	mRNA	1	0	0	0.01	0	0	1	1	0	0.01	0.02	0	0.01	0	0	0.01	0.01	0	12	NM_001002272+++NM_001290770+++NM_001290771+++NM_001290772+++NM_019548+++XM_006528916+++XM_011247845+++XM_011247846+++XM_011247847+++XM_011247848+++XM_017318572+++XM_017318573	coding	known	NC_000086.7	151000000	151000000	-	X|X F3	0.666667	0.333333	0.00666667	0.00333333	0.01	0.00333333				H00239///Bartter syndrome			GO:0005576///extracellular region+++GO:0005615///extracellular space+++GO:0005634///nucleus+++GO:0005737///cytoplasm+++GO:0009986///cell surface+++GO:0031012///extracellular matrix+++GO:0043005///neuron projection+++GO:0043025///neuronal cell body+++GO:0062023///collagen-containing extracellular matrix+++GO:0097442///CA3 pyramidal cell dendrite+++GO:1990026///hippocampal mossy fiber expansion
442829	442829		ENSMUSG00000070999	442829			'Ccin'	4933417A14Rik	mRNA	1	3	2	0.05	0.15	0.1	0	0	1	0	0	0.05	0.03	0.09	0.06	0	0	0.03	1	NM_001002787	coding	known	NC_000070.6	44000000	44000000	+	4|4 B1	0.333333	2	0.01	0.06	0.0166667	0.1	-2.55639	0.937417					GO:0005737///cytoplasm+++GO:0005856///cytoskeleton+++GO:0015629///actin cytoskeleton+++GO:0032839///dendrite cytoplasm+++GO:0033150///cytoskeletal calyx
30843	30843		ENSMUSG00000066892	30843			'Fbxl12'	3110048D16Rik+++Fbl12	mRNA	216	211	209	9.33	9.91	9.74	186	200	190	7.63	8.49	8.61	6.04	6.05	6.04	4.78	5.55	5.59	7	NM_001002846+++NM_001286529+++NM_001286530+++NM_013911+++XM_006510397+++XM_006510398+++XM_006510399	coding	known	NC_000075.6	20600000	20600000	-	9|9 A3	192	212	5.30667	6.04333	8.24333	9.66	-0.142958	0.447119					GO:0000151///ubiquitin ligase complex+++GO:0005634///nucleus+++GO:0005737///cytoplasm+++GO:0005829///cytosol+++GO:0019005///SCF ubiquitin ligase complex
213948	213948		ENSMUSG00000038295	213948		K17907	'Atg9b'	Apg912+++Apg9l2+++Apgdc2+++Gm574+++Nos3as+++eONE+++sONE	mRNA	13	14	18	0.3	0.35	0.44	14	13	10	0.34	0.29	0.24	0.19	0.21	0.27	0.21	0.19	0.16	1	NM_001002897	coding	known	NC_000071.6	24400000	24400000	-	5 A3|5 11.49 cM	12.3333	15	0.186667	0.223333	0.29	0.363333	-0.2824	0.467113	04136///Autophagy - other+++04137///Mitophagy - animal+++04140///Autophagy - animal				GO:0000407///phagophore assembly site+++GO:0000421///autophagosome membrane+++GO:0005737///cytoplasm+++GO:0005776///autophagosome+++GO:0016020///membrane+++GO:0016021///integral component of membrane+++GO:0031410///cytoplasmic vesicle
380975	380975		ENSMUSG00000093550	380975			'Higd1c'	Gm921+++HIG1-4+++Yghl1-4	mRNA	1	0	0	0.37	0	0	0	0	0	0	0	0	0.24	0	0	0	0	0	1	NM_001002900	coding	known	NC_000081.6	100000000	100000000	+	15|15 F1	0	0.333333	0	0.08	0	0.123333							GO:0005739///mitochondrion+++GO:0016020///membrane+++GO:0016021///integral component of membrane
431706	431706		ENSMUSG00000055341	431706		K09228	'Zfp457'	Rslcan-6	mRNA	4	3	1	0.18	0.15	0.05	2	3	1	0.09	0.13	0.05	0.12	0.09	0.03	0.06	0.09	0.03	3	NM_001003666+++XM_011244540+++XM_017315539	coding	known	NC_000079.6	67300000	67300000	-	13 B3|13 34.54 cM	2	2.66667	0.06	0.08	0.09	0.126667	-0.415037	0.45043	05168///Herpes simplex virus 1 infection	H00513///Transient neonatal diabetes mellitus+++H01852///Postaxial polydactyly			GO:0005634///nucleus+++GO:0005654///nucleoplasm+++GO:0016020///membrane+++GO:0016021///integral component of membrane
406219	406219		ENSMUSG00000047641	406219			'Krt87'	K83+++K87+++Krt2-25+++Krt83	mRNA	1	1	0	0.05	0.06	0	1	1	0	0.06	0.05	0	0.04	0.04	0	0.04	0.03	0	1	NM_001003668	coding	known	NC_000081.6	101000000	101000000	-	15|15 F2	0.666667	0.666667	0.0233333	0.0266667	0.0366667	0.0366667				H00584///Epidermolysis bullosa simplex+++H00649///Ectodermal dysplasia, hair-nail type+++H00667///Woolly hair+++H00670///Monilethrix+++H00672///Pseudofolliculitis barbae+++H00684///Pachyonychia congenita+++H00691///Bullous congenital ichthyosiform erythroderma (BCIE)+++H00693///Ichthyosis bullosa of Siemens+++H00707///Ichthyosis hystrix, Curth-Macklin type+++H00710///Erythrokeratodermia variabili…			GO:0005882///intermediate filament+++GO:0045095///keratin filament
216443	216443		ENSMUSG00000040354	216443		K01874	'Mars'	Mars+++Metrs+++Mtrns	mRNA	3530	3454	3625	110.4	115.55	119.44	3224	3312	2881	105.08	101.74	95.16	71.48	70.48	74.01	65.83	66.45	61.74	3	NM_001003913+++NM_001171582+++XM_006513568	coding	known	NC_000076.6	127000000	127000000	-	10|10 D3	3139	3536.33	64.6733	71.99	100.66	115.13	-0.171949	0.961006	00450///Selenocompound metabolism+++00970///Aminoacyl-tRNA biosynthesis	H00264///Charcot-Marie-Tooth disease+++H00891///Combined oxidative phosphorylation deficiency+++H01351///Spastic ataxia+++H02124///Interstitial lung and liver disease		R03659///L-Methionine:tRNAMet ligase (AMP-forming) ATP + L-Methionine + tRNA(Met) <=> AMP + Diphosphate + L-Methionyl-tRNA+++R04773///Selenomethionine:tRNAMet ligase (AMP-forming) ATP + L-Selenomethionine + tRNA(Met) <=> AMP + Diphosphate + Selenomethionyl-tRNA(Met)	GO:0005634///nucleus+++GO:0005730///nucleolus+++GO:0005737///cytoplasm+++GO:0005739///mitochondrion+++GO:0005829///cytosol+++GO:0016020///membrane+++GO:0016021///integral component of membrane+++GO:0017101///aminoacyl-tRNA synthetase multienzyme complex
381979	381979		ENSMUSG00000035390	381979			'Brsk1'	Gm1100+++SAD-B+++SADB	mRNA	234	222	244	7.45	8.02	8.7	274	221	209	9.57	7.33	7.08	4.82	4.89	5.39	6	4.79	4.59	4	NM_001003920+++NM_001168572+++XM_017322325+++XM_017322326	coding	known	NC_000073.6	4690636	4715999	+	7|7 A1	234.667	233.333	5.12667	5.03333	7.99333	8.05667	0.00822051	0.0148069					GO:0005634///nucleus+++GO:0005654///nucleoplasm+++GO:0005737///cytoplasm+++GO:0005813///centrosome+++GO:0005815///microtubule organizing center+++GO:0005856///cytoskeleton+++GO:0008021///synaptic vesicle+++GO:0030054///cell junction+++GO:0031410///cytoplasmic vesicle+++GO:0042995///cell projection+++GO:0045202///synapse+++GO:0048786///presynaptic active zone+++GO:0150034///distal axon
216157	216157		ENSMUSG00000013858	216157			'Tmem259'	AC087114.7gm2+++ORF61+++R32184_3+++mFLJ00277	mRNA	2402	2124	2272	106	99.88	105.13	2169	2107	1694	99.38	91.13	78.73	68.64	60.93	65.14	62.26	59.52	51.08	3	NM_001003949+++NM_001359632+++XM_006513491	coding	known	NC_000076.6	80000000	80000000	-	10|10 C1	1990	2266	57.62	64.9033	89.7467	103.67	-0.187379	0.892236					GO:0005783///endoplasmic reticulum+++GO:0005789///endoplasmic reticulum membrane+++GO:0016020///membrane+++GO:0016021///integral component of membrane
216363	216363		ENSMUSG00000064181	216363			'Rab3ip'	B230311A06+++Gtpat12+++Rabin3	mRNA	574	512	561	18.62	17.75	19.14	820	871	796	27.67	27.7	27.22	12.06	10.83	11.86	17.34	18.09	17.66	8	NM_001003950+++NM_001359645+++XM_006513544+++XM_006513546+++XM_006513547+++XM_006513548+++XM_017313908+++XM_030245041	coding	known	NC_000076.6	117000000	117000000	-	10 D2|10 64.96 cM	829	549	17.6967	11.5833	27.53	18.5033	0.594566	0.970815					GO:0005634///nucleus+++GO:0005737///cytoplasm+++GO:0005794///Golgi apparatus+++GO:0005813///centrosome+++GO:0005815///microtubule organizing center+++GO:0005829///cytosol+++GO:0005856///cytoskeleton+++GO:0030027///lamellipodium+++GO:0042995///cell projection+++GO:0048471///perinuclear region of cytoplasm+++GO:0070319///Golgi to plasma membrane transport vesicle+++GO:1990635///proximal dendrite
52055	52055		ENSMUSG00000051343	52055		K12484	'Rab11fip5'	9130206P09Rik+++C75969+++D6Ertd32e+++GAF1+++RIP11	mRNA	1551	1387	1507	28.9	28.18	29.59	1836	1802	1511	34.59	32.42	29.57	18.71	17.19	18.34	21.67	21.18	19.19	3	NM_001003955+++NM_177466+++XM_006506366	coding	known	NC_000072.6	85300000	85400000	-	6 C3|6 37.35 cM	1716.33	1481.67	20.68	18.08	32.1933	28.89	0.212109	0.787817	04144///Endocytosis				GO:0000139///Golgi membrane+++GO:0005737///cytoplasm+++GO:0005739///mitochondrion+++GO:0005741///mitochondrial outer membrane+++GO:0005768///endosome+++GO:0005769///early endosome+++GO:0005794///Golgi apparatus+++GO:0016020///membrane+++GO:0030141///secretory granule+++GO:0030658///transport vesicle membrane+++GO:0031410///cytoplasmic vesicle+++GO:0031901///early endosome membrane+++GO:0031966///…
19059	19059		ENSMUSG00000028310	19059		K06268	'Ppp3r2'	CaNB2+++CnB2	mRNA	0	0	1	0	0	0.03	0	0	0	0	0	0	0	0	0.02	0	0	0	1	NM_001004025	coding	known	NC_000070.6	49700000	49700000	-	4|4 B1	0	0.333333	0	0.00666667	0	0.01			04010///MAPK signaling pathway+++04020///Calcium signaling pathway+++04022///cGMP-PKG signaling pathway+++04114///Oocyte meiosis+++04218///Cellular senescence+++04310///Wnt signaling pathway+++04360///Axon guidance+++04370///VEGF signaling pathway+++04380///Osteoclast differentiation+++04625///C-type lectin receptor signaling pathway+++04650///Natural killer cell mediated cytotoxicity+++04658///T…
80986	80986		ENSMUSG00000037725	80986			'Ckap2'	AI461656+++AW228814+++LB1	mRNA	1729	1930	1800	61.95	73.78	67.81	1628	1753	1806	60.82	61.66	68.18	40.11	45	42.02	38.11	40.28	44.24	2	NM_001004140+++XM_006509226	coding	known	NC_000074.6	22200000	22200000	-	8|8 A2	1729	1819.67	40.8767	42.3767	63.5533	67.8467	-0.0737363	0.605113		H01857///Filippi syndrome			GO:0000922///spindle pole+++GO:0005737///cytoplasm+++GO:0005813///centrosome+++GO:0005819///spindle+++GO:0005829///cytosol+++GO:0005856///cytoskeleton+++GO:0005874///microtubule+++GO:0015630///microtubule cytoskeleton
195046	195046		ENSMUSG00000069830	195046		K12798	'Nlrp1a'	CARD7+++DEFCAP+++Gm14+++Gm15+++NAC+++Nalp1+++Nalp1a+++Nlrp1+++PP1044	mRNA	1	0.97	1	0.02	0.02	0.02	0	0	1	0	0	0.02	0.01	0.01	0.01	0	0	0.01	7	NM_001004142+++XM_017314354+++XM_017314355+++rna-NM_001004142.2-2+++rna-NM_001004142.2-3+++rna-NM_001004142.2-4+++rna-NM_001004142.2-5	coding	known	NT_187026.1	16838	71100000	-	11 B4|11 43.21 cM	0.333333	0.99	0.00333333	0.01	0.00666667	0.02			04621///NOD-like receptor signaling pathway	H01372///Vitiligo			GO:0005634///nucleus+++GO:0005654///nucleoplasm+++GO:0005737///cytoplasm+++GO:0005829///cytosol+++GO:0032991///protein-containing complex+++GO:0043025///neuronal cell body+++GO:0061702///inflammasome complex+++GO:0072558///NLRP1 inflammasome complex
216963	216963		ENSMUSG00000011877	216963		K05737	'Git1'	Cat-1+++p95Cat	mRNA	2267	2069	2161	55.46	54.2	55.67	2014	1954	1683	51.32	46.93	43.45	35.91	33.06	34.5	32.15	30.65	28.19	2	NM_001004144+++XM_006532949	coding	known	NC_000077.6	77500000	77500000	+	11|11 B5	1883.67	2165.67	30.33	34.49	47.2333	55.11	-0.201268	0.932728	04144///Endocytosis+++04810///Regulation of actin cytoskeleton+++05120///Epithelial cell signaling in Helicobacter pylori infection				GO:0000922///spindle pole+++GO:0005737///cytoplasm+++GO:0005739///mitochondrion+++GO:0005768///endosome+++GO:0005813///centrosome+++GO:0005815///microtubule organizing center+++GO:0005829///cytosol+++GO:0005856///cytoskeleton+++GO:0005925///focal adhesion+++GO:0014069///postsynaptic density+++GO:0030027///lamellipodium+++GO:0030054///cell junction+++GO:0042995///cell projection+++GO:0043005///neu…
237831	237831		ENSMUSG00000020805	237831			'Slc13a5'	Indy+++NaC2/NaCT+++Nact+++mINDY	mRNA	1	1	0	0.05	0.03	0	0	2	1	0	0.07	0.05	0.03	0.02	0	0	0.04	0.03	6	NM_001004148+++XM_006533221+++XM_017314526+++XM_017314527+++XM_017314528+++XM_030245964	coding	known	NC_000077.6	72200000	72300000	-	11|11 B4	1	0.666667	0.0233333	0.0166667	0.04	0.0266667	0.582568	0.185941		H00606///Early infantile epileptic encephalopathy			GO:0005654///nucleoplasm+++GO:0005829///cytosol+++GO:0005886///plasma membrane+++GO:0016020///membrane+++GO:0016021///integral component of membrane+++GO:0016323///basolateral plasma membrane
245128	245128		ENSMUSG00000054753	245128			'AU018091'		mRNA	2	0	3	0.05	0	0.08	1	1	1	0.03	0.03	0.03	0.03	0	0.05	0.02	0.02	0.02	3	NM_001004153+++XM_006539984+++rna-NM_001004153.2-2	coding	known	NW_004058052.1	154498	3169203	-	7|7 A1	1	1.66667	0.02	0.0266667	0.03	0.0433333	-0.739848	0.685514					GO:0005886///plasma membrane+++GO:0016020///membrane+++GO:0016021///integral component of membrane
268759	268759		ENSMUSG00000044551	268759			'9930012K11Rik'		mRNA	110	93	116	5.4	4.86	5.99	61	60	70	3.11	2.89	3.62	3.49	2.97	3.71	1.95	1.89	2.35	2	NM_001004155+++NM_001112735	coding	known	NC_000080.6	70200000	70200000	-	14|14 D2	63.6667	106.333	2.06333	3.39	3.20667	5.41667	-0.739984	0.932006
433470	433470		ENSMUSG00000033213	433470			'AA467197'	Nmes1+++mir-147	mRNA	0	0	1	0	0	0.24	5	10	7	1.2	2.29	1.72	0	0	0.15	0.75	1.49	1.11	2	NM_001004174+++rna-NM_001004174.2-2	coding	known	NW_016097316.1	83022	123000000	+	2|2 E5	7.33333	0.333333	1.11667	0.05	1.73667	0.08	4.43086	0.973424					GO:0005634///nucleus+++GO:0005739///mitochondrion+++GO:0005751///mitochondrial respiratory chain complex IV+++GO:0016020///membrane+++GO:0016021///integral component of membrane
53883	53883		ENSMUSG00000068740	53883			'Celsr2'	Adgrc2+++EGFL2+++Flamingo1+++flamingo+++mKIAA0279+++mfmi1	mRNA	1	2	3	0.01	0.03	0.04	3	3	3	0.04	0.04	0.03	0.01	0.02	0.02	0.02	0.02	0.02	5	NM_001004177+++NM_017392+++XM_006501691+++XM_006501692+++XM_017319649	coding	known	NC_000069.6	108000000	108000000	-	3 F3|3 47.02 cM	3	2	0.02	0.0166667	0.0366667	0.0266667	0.584963	0.443445					GO:0005737///cytoplasm+++GO:0005886///plasma membrane+++GO:0016020///membrane+++GO:0016021///integral component of membrane
433752	433752		ENSMUSG00000087385	433752			'Frg2f1'	AA415398	mRNA	6	5	6	0.31	0.27	0.32	11	10	5	0.59	0.5	0.27	0.2	0.17	0.2	0.37	0.33	0.18	1	NM_001004178	coding	known	NC_000070.6	120000000	120000000	-	4|4 D2.1	8.66667	5.66667	0.293333	0.19	0.453333	0.3	0.612977	0.523945					GO:0005575///cellular_component
434402	434402		ENSMUSG00000042293	434402			'Gm5617'	EG434402	mRNA	18	13	12	4.3	3.21	3	17	19	9	4.15	4.43	2.25	2.79	1.96	1.86	2.6	2.9	1.46	1	NM_001004191	coding	known	NC_000075.6	48500000	48500000	+	9|9 A5.3	15	14.3333	2.32	2.20333	3.61	3.50333	0.0655883	0.000605					GO:0005634///nucleus+++GO:0005654///nucleoplasm+++GO:0016604///nuclear body
434768	434768		ENSMUSG00000064137	434768			'Rhox8'	Tox	mRNA	0.75	0	0	0.07	0	0	0	0	0	0	0	0	0.04	0	0	0	0	0	3	NM_001004193+++XM_011251014+++rna-NM_001004193.3-2	coding	known	NW_004058055.2	91610	37900000	-	X|X A3.3	0	0.25	0	0.0133333	0	0.0233333							GO:0005634///nucleus
446099	446099		ENSMUSG00000045693	446099		K22265	'Nlrp4e'	4930406H16Rik+++Nalp-epsilon+++Nalp4e+++Nlrp4	mRNA	1	0	0	0.04	0	0	0	0	0	0	0	0	0.03	0	0	0	0	0	2	NM_001004194+++XM_030242760	coding	known	NC_000073.6	23300000	23400000	+	7|7 A3	0	0.333333	0	0.01	0	0.0133333			05130///Pathogenic Escherichia coli infection
228812	228812		ENSMUSG00000038383	228812		K05293	'Pigu'	5430426F17Rik+++BC028278+++Cdc91l1	mRNA	485	581	577	30.3	38.65	37.92	517	559	522	33.52	34.25	34.35	19.62	23.58	23.5	21	22.37	22.29	2	NM_001004721+++XM_006499333	coding	known	NC_000068.7	155000000	155000000	-	2|2 H1	532.667	547.667	21.8867	22.2333	34.04	35.6233	-0.0400651	0.152302	00563///Glycosylphosphatidylinositol (GPI)-anchor biosynthesis	H01489///Inherited glycosylphosphatidylinositol deficiencies			GO:0005783///endoplasmic reticulum+++GO:0005789///endoplasmic reticulum membrane+++GO:0005886///plasma membrane+++GO:0016020///membrane+++GO:0016021///integral component of membrane+++GO:0042765///GPI-anchor transamidase complex
232889	232889		ENSMUSG00000033847	232889		K16342	'Pla2g4c'	D7Ertd445e	mRNA	27	32	46	0.51	0.69	1.11	48	54	29	1.01	1.24	0.63	0.33	0.42	0.69	0.63	0.81	0.41	5	NM_001004762+++NM_001168504+++XM_006539805+++XM_011250511+++XM_017322149	coding	known	NC_000073.6	13300000	13400000	+	7 A1|7 7.84 cM	43.6667	35	0.616667	0.48	0.96	0.77	0.319177	0.2207	00564///Glycerophospholipid metabolism+++00565///Ether lipid metabolism+++00590///Arachidonic acid metabolism+++00591///Linoleic acid metabolism+++00592///alpha-Linolenic acid metabolism+++04010///MAPK signaling pathway+++04014///Ras signaling pathway+++04072///Phospholipase D signaling pathway+++04217///Necroptosis+++04270///Vascular smooth muscle contraction+++04370///VEGF signaling pathway+++0…	H02504///Gastrointestinal ulceration, recurrent, with dysfunctional platelets		R01315///phosphatidylcholine 2-acylhydrolase Phosphatidylcholine + H2O <=> 1-Acyl-sn-glycero-3-phosphocholine + Fatty acid+++R01317///phosphatidylcholine 2-acylhydrolase Phosphatidylcholine + H2O <=> 1-Acyl-sn-glycero-3-phosphocholine + Arachidonate+++R02053///phosphatidylethanolamine 2-acylhydrolase Phosphatidylethanolamine + H2O <=> 1-Acyl-sn-glycero-3-phosphoethanolamine + Fatty acid+++R07064/…	GO:0005634///nucleus+++GO:0005635///nuclear envelope+++GO:0005654///nucleoplasm+++GO:0005737///cytoplasm+++GO:0005789///endoplasmic reticulum membrane+++GO:0005811///lipid droplet+++GO:0005819///spindle+++GO:0005829///cytosol+++GO:0005856///cytoskeleton+++GO:0005938///cell cortex+++GO:0031966///mitochondrial membrane
448850	448850		ENSMUSG00000020526	448850			'Znhit3'	Myohd1+++TRIP-3+++Trip3	mRNA	397	328	340	46.19	40.35	41.45	369	448	409	44.37	51.03	50.2	29.91	24.61	25.69	27.8	33.33	32.57	2	NM_001005223+++NM_001359182	coding	known	NC_000077.6	84900000	84900000	-	11|11 C	408.667	355	31.2333	26.7367	48.5333	42.6633	0.203106	0.426248		H02252///PEHO syndrome			GO:0005634///nucleus+++GO:0005737///cytoplasm+++GO:0070761///pre-snoRNP complex
278240	278240		ENSMUSG00000046550	278240			'Spin2c'	BC068162+++SPIN-2C+++Spin2	mRNA	1	1	4	0.08	0.09	0.34	5	1	1	0.42	0.08	0.09	0.05	0.05	0.21	0.26	0.05	0.06	3	NM_001005370+++XM_006528868+++XM_006528869	coding	known	NC_000086.7	154000000	154000000	+	X|X F3	2.33333	2	0.123333	0.103333	0.196667	0.17	0.222392	0.0067431					GO:0005634///nucleus+++GO:0005654///nucleoplasm+++GO:0005829///cytosol
241289	241289		ENSMUSG00000035829	241289			'Ppp1r26'	Gm347+++Kiaa0649+++mKIAA0649	mRNA	11	9	8	0.17	0.14	0.13	12	9	13	0.19	0.14	0.22	0.11	0.09	0.08	0.12	0.09	0.14	7	NM_001005420+++NM_001368159+++XM_006498027+++XM_006498029+++XM_011239093+++XM_017318037+++XM_030250989	coding	known	NC_000068.7	28400000	28500000	+	2|2 A3	11.3333	9.33333	0.116667	0.0933333	0.183333	0.146667	0.280108	0.176206					GO:0005634///nucleus+++GO:0005730///nucleolus
226652	226652		ENSMUSG00000048865	226652			'Arhgap30'	6030405P05Rik+++Gm102+++mFLJ00267	mRNA	0	1	6	0	0.02	0.13	1	2	0	0.02	0.04	0	0	0.01	0.08	0.01	0.03	0	1	NM_001005508	coding	known	NC_000067.6	171000000	171000000	+	1|1 H3	1	2.33333	0.0133333	0.03	0.02	0.05	-1.21965	0.746657					GO:0031410///cytoplasmic vesicle+++GO:0043231///intracellular membrane-bounded organelle
192897	192897		ENSMUSG00000020758	192897		K06525	'Itgb4'	AA407042+++C230078O20+++CD104	mRNA	26	38	27	0.38	0.59	0.41	31	28	19	0.47	0.4	0.29	0.25	0.36	0.26	0.3	0.26	0.19	8	NM_001005608+++NM_133663+++XM_006532572+++XM_006532573+++XM_006532574+++XM_017314349+++XM_017314350+++XM_017314351	coding	known	NC_000077.6	116000000	116000000	+	11 E2|11 80.91 cM	26	30.3333	0.25	0.29	0.386667	0.46	-0.222392	0.359208	04151///PI3K-Akt signaling pathway+++04510///Focal adhesion+++04512///ECM-receptor interaction+++04810///Regulation of actin cytoskeleton+++05165///Human papillomavirus infection+++05410///Hypertrophic cardiomyopathy+++05412///Arrhythmogenic right ventricular cardiomyopathy+++05414///Dilated cardiomyopathy	H00586///Epidermolysis bullosa, junctional			GO:0005604///basement membrane+++GO:0005730///nucleolus+++GO:0005737///cytoplasm+++GO:0005886///plasma membrane+++GO:0005925///focal adhesion+++GO:0005938///cell cortex+++GO:0008305///integrin complex+++GO:0009925///basal plasma membrane+++GO:0009986///cell surface+++GO:0016020///membrane+++GO:0016021///integral component of membrane+++GO:0030054///cell junction+++GO:0030056///hemidesmosome+++GO:…
381549	381549		ENSMUSG00000064141	381549		K09228	'Zfp69'	Gm1029+++Krab2+++Zfp63	mRNA	88	87	122	4.11	4.7	5.56	73	78	60	3.17	3	2.95	2.66	2.87	3.45	1.98	1.96	1.91	4	NM_001005788+++XM_006503211+++XM_011240568+++XM_017320292	coding	known	NC_000070.6	121000000	121000000	-	4 D2.2|4 56.66 cM	70.3333	99	1.95	2.99333	3.04	4.79	-0.49322	0.812888	05168///Herpes simplex virus 1 infection	H00513///Transient neonatal diabetes mellitus+++H01852///Postaxial polydactyly			GO:0005634///nucleus
667370	667370		ENSMUSG00000062488	667370			'Ifit3b'	I830012O16Rik	mRNA	2.42	3.14	3.3	0.12	0.16	0.17	113.66	119.58	100.96	5.7	5.66	5.04	0.08	0.1	0.1	3.57	3.7	3.27	2	NM_001005858+++XM_006527264	coding	known	NC_000085.6	34600000	34600000	+	19|19 C1	111.4	2.95333	3.51333	0.0933333	5.46667	0.15	5.23726	1					GO:0005737///cytoplasm+++GO:0005739///mitochondrion+++GO:0005829///cytosol
68436	68436		ENSMUSG00000062006	68436		K02915	'Rpl34'	1100001I22Rik	mRNA	4175.18	4415.96	4523.25	1521.92	1643.74	1721.85	4383.16	4907.2	4533.07	1625.59	1743.5	1716.91	985.42	1002.66	1066.99	1018.45	1138.79	1113.99	3	NM_001005859+++NM_001287581+++NM_026724	coding	known	NC_000069.6	131000000	131000000	-	3|3 G3	4607.81	4371.46	1090.41	1018.36	1695.33	1629.17	0.0759649	0.583764	03010///Ribosome+++05171///Coronavirus disease - COVID-19				GO:0005737///cytoplasm+++GO:0005739///mitochondrion+++GO:0005783///endoplasmic reticulum+++GO:0005829///cytosol+++GO:0005840///ribosome+++GO:0022625///cytosolic large ribosomal subunit+++GO:0022626///cytosolic ribosome
52915	52915		ENSMUSG00000041164	52915			'Zmiz2'	Zimp7	mRNA	1334	1364	1418	28.4	31.37	31.82	1309	1272	1027	28.86	27.05	23.4	18.39	19.13	19.72	18.08	17.67	15.18	17	NM_001005867+++NM_028601+++XM_006514748+++XM_006514750+++XM_011243732+++XM_011243733+++XM_011243734+++XM_011243735+++XM_017314664+++XM_030246142+++XM_030246143+++XM_030246144+++XM_030246145+++XM_030246146+++XM_030246147+++XM_030246148+++XM_030246149	coding	known	NC_000077.6	6388799	6406162	+	11 A1|11 3.95 cM	1202.67	1372	16.9767	19.08	26.4367	30.53	-0.190044	0.864921		H02460///Neurodevelopmental disorder with dysmorphic facies and skeletal anomalies			GO:0005634///nucleus+++GO:0005654///nucleoplasm+++GO:0005739///mitochondrion+++GO:0043596///nuclear replication fork
450219	450219		ENSMUSG00000064224	450219			'Gsdma3'	Bsk+++Dfl+++Fgn+++Gsdm1l+++Gsdm3+++GsdmA-3+++Rco2+++Rim3	mRNA	0	0	1	0	0	0.06	0	0	0	0	0	0	0	0	0.04	0	0	0	3	NM_001007461+++XM_006533674+++XM_017314644	coding	known	NC_000077.6	98600000	98600000	+	11 D|11 62.21 cM	0	0.333333	0	0.0133333	0	0.02							GO:0005634///nucleus+++GO:0005737///cytoplasm+++GO:0005739///mitochondrion+++GO:0005829///cytosol+++GO:0005886///plasma membrane+++GO:0016020///membrane+++GO:0016021///integral component of membrane+++GO:0031966///mitochondrial membrane+++GO:0048471///perinuclear region of cytoplasm
433700	433700		ENSMUSG00000066196	433700			'Spag8'	MH-SPAG8+++SMP-1	mRNA	2	1	2	0.13	0.08	0.17	2	1	3	0.13	0.08	0.25	0.08	0.05	0.1	0.08	0.05	0.16	2	NM_001007463+++NM_001290462	coding	known	NC_000070.6	43700000	43700000	-	4|4 A5	2	1.66667	0.0966667	0.0766667	0.153333	0.126667	0.263034	0.0688233					GO:0001669///acrosomal vesicle+++GO:0005634///nucleus+++GO:0005737///cytoplasm+++GO:0005819///spindle+++GO:0005856///cytoskeleton+++GO:0031410///cytoplasmic vesicle
101966	101966		ENSMUSG00000019362	101966			'D8Ertd738e'	AA589584	mRNA	2019	1767.35	1878.28	446.67	405.17	433.74	1730	1848.29	1582.4	391.51	398.93	365.88	289.21	247.15	268.78	245.28	260.57	237.4	2	NM_001007571+++XM_017312495	coding	known	NC_000074.6	84200000	84300000	-	8 C2|8 40.72 cM	1720.23	1888.21	247.75	268.38	385.44	428.527	-0.134418	0.824528
231570	231570			231570			'A830010M20Rik'		mRNA	94	95	92	1.21	1.31	1.25	96	81	75	1.29	1.03	1.02	0.78	0.8	0.77	0.81	0.67	0.66	2	NM_001007574+++NM_001168557	coding	known	NC_000071.6	107000000	108000000	+		84	93.6667	0.713333	0.783333	1.11333	1.25667	-0.157146	0.353317
238693	238693		ENSMUSG00000071291	238693		K09228	'Zfp58'	A530094I17Rik+++Mfg-1+++Mfg1+++Rslcan5+++Zfp817	mRNA	80	91	93	3.22	3.91	3.93	104	109	106	4.35	4.3	4.49	2.08	2.38	2.44	2.72	2.81	2.92	1	NM_001007575	coding	known	NC_000079.6	67500000	67500000	-	13|13 B3	106.333	88	2.81667	2.3	4.38	3.68667	0.273018	0.367253	05168///Herpes simplex virus 1 infection	H00513///Transient neonatal diabetes mellitus+++H01852///Postaxial polydactyly			GO:0005634///nucleus
278097	278097		ENSMUSG00000050394	278097			'Armcx6'	AW060994	mRNA	3	2	6	0.14	0.1	0.3	3	3	5	0.15	0.12	0.22	0.09	0.06	0.19	0.09	0.08	0.14	3	NM_001007578+++XM_011247745+++XM_011247746	coding	known	NC_000086.7	135000000	135000000	-	X|X E3	3.66667	3.66667	0.103333	0.113333	0.163333	0.18	0	0.0249099					GO:0005739///mitochondrion+++GO:0005741///mitochondrial outer membrane+++GO:0016020///membrane+++GO:0016021///integral component of membrane
329986	329986		ENSMUSG00000070618	329986			'BC080695'		mRNA	0	1.65	2	0	0.08	0.1	0	1.54	0	0	0.07	0	0	0.05	0.06	0	0.05	0	2	NM_001007579+++rna-NM_001007579.3-2	coding	known	NW_004058050.1	352811	144000000	+	4|4 E1	0.513333	1.21667	0.0166667	0.0366667	0.0233333	0.06	-1.2303	0.71387					GO:0005737///cytoplasm+++GO:0031462///Cul2-RING ubiquitin ligase complex
381406	381406		ENSMUSG00000039725	381406			'Trp53rka'	2810408M09Rik	mRNA	463.25	464.63	434.31	24.39	26.07	24.06	380.82	389.29	343.79	20.84	20.11	19.09	15.79	15.9	14.91	13.05	13.14	12.38	1	NM_001007581	coding	known	NC_000068.7	165000000	165000000	-	2|2 H3	371.3	454.063	12.8567	15.5333	20.0133	24.84	-0.290308	0.862994		H01722///Galloway-Mowat syndrome			GO:0000408///EKC/KEOPS complex+++GO:0005634///nucleus+++GO:0005737///cytoplasm
231002	231002		ENSMUSG00000078485	231002			'Plekhn1'	BC025458+++Clpabp	mRNA	77	57	74	3.37	2.66	3.43	92	95	85	4.21	4.1	3.93	2.18	1.62	2.13	2.64	2.68	2.55	2	NM_001008233+++NM_001368639	coding	known	NC_000070.6	156000000	156000000	-	4|4 E2	90.6667	69.3333	2.62333	1.97667	4.08	3.15333	0.387023	0.494256					GO:0005739///mitochondrion+++GO:0005856///cytoskeleton+++GO:0005886///plasma membrane+++GO:0016020///membrane+++GO:0031966///mitochondrial membrane
217431	217431		ENSMUSG00000061458	217431			'Nol10'	Gm67	mRNA	1334	1222.98	1265	40.37	39.6	40.28	1038	968	1002	32.8	28.71	32.03	26.14	24.16	24.96	20.55	18.76	20.78	2	NM_001008421+++XM_017315015	coding	known	NC_000078.6	17300000	17400000	+	12|12 A1.1	1002.67	1273.99	20.03	25.0867	31.18	40.0833	-0.345516	0.97858					GO:0005634///nucleus+++GO:0005730///nucleolus+++GO:0032040///small-subunit processome
386463	386463		ENSMUSG00000039518	386463			'Cdsn'	AI747712	mRNA	79	67	71	2.74	2.48	2.64	51	50	46	1.84	1.71	1.69	1.77	1.51	1.64	1.15	1.12	1.09	8	NM_001008424+++NM_001355275+++rna-NM_001008424.2-2+++rna-NM_001008424.2-3+++rna-NM_001008424.2-4+++rna-NM_001355275.1-2+++rna-NM_001355275.1-3+++rna-NM_001355275.1-4	coding	known	NT_187004.1	1856018	35600000	+	17|17 B1	49	72.3333	1.12	1.64	1.74667	2.62	-0.561879	0.868703		H00737///Peeling skin syndrome+++H00786///Hypotrichosis			GO:0005576///extracellular region+++GO:0030057///desmosome
386612	386612		ENSMUSG00000041319	386612		K13175	'Thoc6'	F830014G06Rik+++Wdr58	mRNA	666	667	663	45.65	48.48	47.46	611	686	578	43.31	45.54	41.64	29.56	29.57	29.41	27.13	29.74	27.02	3	NM_001008425+++NM_001357380+++XM_030249886	coding	known	NC_000083.6	23700000	23700000	-	17|17 A3.3	625	665.333	27.9633	29.5133	43.4967	47.1967	-0.0902211	0.449773	03013///Nucleocytoplasmic transport	H02253///Beaulieu-Boycott-Innes syndrome			GO:0000346///transcription export complex+++GO:0000347///THO complex+++GO:0000445///THO complex part of transcription export complex+++GO:0000781///chromosome, telomeric region+++GO:0005634///nucleus+++GO:0005654///nucleoplasm+++GO:0016604///nuclear body+++GO:0016607///nuclear speck
140795	140795		ENSMUSG00000036381	140795		K04299	'P2ry14'	A330108O13Rik+++Gpr105+++P2Y14	mRNA	5	15	10	0.31	1	0.66	5	8	9	0.31	0.45	0.54	0.2	0.61	0.41	0.2	0.29	0.35	8	NM_001008497+++NM_001287119+++NM_001287120+++NM_001287121+++NM_001287122+++NM_001287123+++NM_001287124+++NM_133200	coding	known	NC_000069.6	59100000	59200000	-	3 D|3 28.96 cM	7.33333	10	0.28	0.406667	0.433333	0.656667	-0.447459	0.555578	04080///Neuroactive ligand-receptor interaction				GO:0005886///plasma membrane+++GO:0016020///membrane+++GO:0016021///integral component of membrane
71820	71820		ENSMUSG00000039715	71820			'Wdr34'	3200002I06Rik+++Wdr34	mRNA	174	175.04	181.58	9.53	10.21	10.46	188.96	183	166	10.75	9.83	9.58	6.17	6.23	6.48	6.74	6.42	6.22	1	NM_001008498	coding	known	NC_000068.7	30000000	30000000	-	2|2 B	179.32	176.873	6.46	6.29333	10.0533	10.0667	0.0198199	0.00498507		H02157///Short-rib thoracic dysplasia			GO:0005737///cytoplasm+++GO:0005813///centrosome+++GO:0005814///centriole+++GO:0005815///microtubule organizing center+++GO:0005829///cytosol+++GO:0005856///cytoskeleton+++GO:0005868///cytoplasmic dynein complex+++GO:0005929///cilium+++GO:0005930///axoneme+++GO:0030175///filopodium+++GO:0036064///ciliary basal body+++GO:0042995///cell projection+++GO:0097014///ciliary plasm
241950	241950		ENSMUSG00000051444	241950			'Bbs12'	Gm1805+++Gm407+++Gm721	mRNA	589	578	619	20.76	21.4	22.36	501	506	509	18.23	17.36	18.66	13.44	13.06	13.86	11.42	11.34	12.11	11	NM_001008502+++NM_001255992+++XM_006535480+++XM_011249682+++XM_011249683+++XM_017319573+++XM_030252614+++rna-NM_001008502.2-2+++rna-NM_001008502.2-3+++rna-NM_001255992.1-2+++rna-NM_001255992.1-3	coding	known	NT_039252.1	209124	37300000	+	3|3 B	505.333	595.333	11.6233	13.4533	18.0833	21.5067	-0.236462	0.862876		H00418///Bardet-Biedl syndrome			GO:0005929///cilium+++GO:0042995///cell projection
210104	210104		ENSMUSG00000056592	210104		K09228	'Zfp658'		mRNA	81	72	84	2.16	1.96	2.23	59	50	52	1.6	1.27	1.39	1.4	1.2	1.38	1	0.83	0.9	2	NM_001008549+++XM_006540757	coding	known	NC_000073.6	43600000	43600000	+	7|7 B3	53.6667	79	0.91	1.32667	1.42	2.11667	-0.557826	0.867231	05168///Herpes simplex virus 1 infection	H00513///Transient neonatal diabetes mellitus+++H01852///Postaxial polydactyly			GO:0005634///nucleus
231889	231889		ENSMUSG00000038722	231889		K12873	'Bud31'	C77604+++EDG-2+++EDG2+++G10	mRNA	1678	1719	1615	243.23	261.74	246.36	1596	1811	1851	238.8	258.08	282.79	157.49	159.66	152.66	149.61	168.57	183.49	3	NM_001008705+++NM_001310770+++NM_001310771	coding	known	NC_000071.6	145000000	145000000	+	5|5 G2	1752.67	1670.67	167.223	156.603	259.89	250.443	0.0691277	0.27049	03040///Spliceosome				GO:0000785///chromatin+++GO:0005575///cellular_component+++GO:0005634///nucleus+++GO:0005681///spliceosomal complex+++GO:0071007///U2-type catalytic step 2 spliceosome
243574	243574		ENSMUSG00000030031	243574			'Kbtbd8'	AU040152+++SSEC-51+++SSEC51+++Takrp+++mKIAA1842	mRNA	83	109	87	1.56	2.24	1.72	67	72	77	1.34	1.33	1.59	1.01	1.37	1.07	0.84	0.87	1.03	2	NM_001008785+++NM_001102670	coding	known	NC_000072.6	95100000	95100000	+	6|6 D2	72	93	0.913333	1.15	1.42	1.84	-0.369234	0.726628					GO:0005737///cytoplasm+++GO:0005794///Golgi apparatus+++GO:0005819///spindle+++GO:0005856///cytoskeleton+++GO:0031463///Cul3-RING ubiquitin ligase complex
494468	494468		ENSMUSG00000072969	494468			'Armcx5'	AW556585	mRNA	241.57	209.92	208.35	7.93	7.36	7.2	190.02	223.95	171.06	6.49	7.21	5.92	5.13	4.49	4.46	4.07	4.71	3.84	1	NM_001009575	coding	known	NC_000086.7	136000000	136000000	+	X|X F1	195.01	219.947	4.20667	4.69333	6.54	7.49667	-0.173606	0.485787					GO:0005575///cellular_component
215493	215493		ENSMUSG00000028794	215493		K20736	'A3galt2'	Gm433+++iGb3+++iGb3S	mRNA	4	4	1	0.11	0.11	0.03	0	5	3	0	0.13	0.09	0.07	0.07	0.02	0	0.09	0.06	2	NM_001009819+++rna-NM_001009819.2-2	coding	known	NT_187023.1	354806	129000000	+	4|4 D2.2	2.66667	3	0.05	0.0533333	0.0733333	0.0833333	-0.168123	0.12951	00603///Glycosphingolipid biosynthesis - globo and isoglobo series			R11320///No_INFO UDP-D-galactose + Lactosylceramide <=> UDP + iGb3-Cer	GO:0005794///Golgi apparatus+++GO:0016020///membrane+++GO:0016021///integral component of membrane+++GO:0031982///vesicle+++GO:0032580///Golgi cisterna membrane
237781	237781		ENSMUSG00000018599	237781			'Mief2'	AI482195+++Gm11+++Smcr7	mRNA	230	238	283	8.57	9.48	11.1	242	228	219	9.38	8.34	8.61	5.55	5.78	6.88	5.88	5.45	5.59	1	NM_001009927	coding	known	NC_000077.6	60700000	60700000	+	11|11 B2	229.667	250.333	5.64	6.07	8.77667	9.71667	-0.124309	0.378117		H00891///Combined oxidative phosphorylation deficiency			GO:0005739///mitochondrion+++GO:0005741///mitochondrial outer membrane+++GO:0016020///membrane+++GO:0016021///integral component of membrane
329244	329244		ENSMUSG00000016524	329244		K05444	'Il19'		mRNA	0	0	1	0	0	0.11	1	0	0	0.16	0	0	0	0	0.07	0.1	0	0	5	NM_001009940+++NM_001355135+++XM_006529705+++XM_030255026+++XM_030255027	coding	known	NC_000067.6	131000000	131000000	-	1|1 E4	0.333333	0.333333	0.0333333	0.0233333	0.0533333	0.0366667			04060///Cytokine-cytokine receptor interaction+++04061///Viral protein interaction with cytokine and cytokine receptor+++04630///JAK-STAT signaling pathway				GO:0005576///extracellular region+++GO:0005615///extracellular space
231630	231630		ENSMUSG00000053334	231630			'Ficd'	D5Ertd40e+++Hype	mRNA	125	134	123	3.62	4.15	3.75	98	119	117	2.95	3.39	3.58	2.35	2.53	2.33	1.85	2.21	2.32	3	NM_001010825+++XM_006530285+++XM_006530286	coding	known	NC_000071.6	114000000	114000000	+	5 F|5 55.55 cM	111.333	127.333	2.12667	2.40333	3.30667	3.84	-0.193725	0.478515					GO:0005783///endoplasmic reticulum+++GO:0005789///endoplasmic reticulum membrane+++GO:0016020///membrane+++GO:0016021///integral component of membrane+++GO:0030176///integral component of endoplasmic reticulum membrane
333654	333654		ENSMUSG00000040734	333654			'Ppp1r13l'	AV260376+++IASPP+++Nkip1+++wa3	mRNA	445	383	430	12.4	11.26	12.51	312	315	305	9.1	8.58	8.94	8.03	6.87	7.75	5.7	5.6	5.8	7	NM_001010836+++XM_006540126+++XM_006540127+++XM_006540128+++XM_006540129+++XM_030242700+++XM_030242701	coding	known	NC_000073.6	19400000	19400000	+	7 A3|7 9.62 cM	310.667	419.333	5.7	7.55	8.87333	12.0567	-0.43273	0.93173					GO:0005634///nucleus+++GO:0005737///cytoplasm+++GO:0005829///cytosol+++GO:0030054///cell junction+++GO:0045171///intercellular bridge
259144	259144		ENSMUSG00000090631	259144		K04257	'Olfr456'	MOR257-7P	mRNA	1	2	0	0.11	0.23	0	3	4	3	0.34	0.43	0.34	0.07	0.14	0	0.21	0.28	0.22	1	NM_001011528	coding	known	NC_000072.6	42500000	42500000	-	6|6 B2.1	3.33333	1	0.236667	0.07	0.37	0.113333	1.73216	0.835903	04740///Olfactory transduction				GO:0005886///plasma membrane+++GO:0016020///membrane+++GO:0016021///integral component of membrane
258218	258218		ENSMUSG00000091531	258218		K04257	'Olfr102'	MOR250-4	mRNA	0	0	1	0	0	0.12	0	0	0	0	0	0	0	0	0.07	0	0	0	4	NM_001011721+++rna-NM_001011721.2-2+++rna-NM_001011721.2-3+++rna-NM_001011721.2-4	coding	known	NT_187004.1	117954	37300000	-	17|17 B1	0	0.333333	0	0.0233333	0	0.04			04740///Olfactory transduction				GO:0005886///plasma membrane+++GO:0016020///membrane+++GO:0016021///integral component of membrane
258019	258019		ENSMUSG00000053251	258019		K04257	'Olfr212'	4931403F16Rik+++MOR119-4	mRNA	2	3	2	0.07	0.11	0.07	1	0	1	0.04	0	0.04	0.05	0.07	0.05	0.02	0	0.02	1	NM_001011800	coding	known	NC_000072.6	117000000	117000000	+	6|6 E3	0.666667	2.33333	0.0133333	0.0566667	0.0266667	0.0833333	-1.80016	0.946562	04740///Olfactory transduction				GO:0005886///plasma membrane+++GO:0016020///membrane+++GO:0016021///integral component of membrane
381246	381246		ENSMUSG00000067813	381246			'Xkr9'	Gm1620+++XRG9	mRNA	1	1	0	0.05	0.06	0	0	0	0	0	0	0	0.04	0.04	0	0	0	0	3	NM_001011873+++XM_006495547+++XM_006495548	coding	known	NC_000067.6	13700000	13700000	+	1|1 A3	0	0.666667	0	0.0266667	0	0.0366667							GO:0005886///plasma membrane+++GO:0016020///membrane+++GO:0016021///integral component of membrane
22040	22040		ENSMUSG00000049734	22040		K10790	'Trex1'	AU041952	mRNA	153	124	121	16.45	14.08	13.64	309	332	269	34.33	34.92	30.41	10.65	8.59	8.45	21.51	22.81	19.73	2	NM_001012236+++NM_011637	coding	known	NC_000075.6	109000000	109000000	-	9|9 F2	303.333	132.667	21.35	9.23	33.22	14.7233	1.1931	0.981489	04623///Cytosolic DNA-sensing pathway	H00080///Systemic lupus erythematosus+++H00290///Aicardi-Goutieres syndrome+++H00291///Familial chilblain lupus (FCL)+++H01000///Retinal vasculopathy with cerebral leukodystrophy			GO:0005634///nucleus+++GO:0005737///cytoplasm+++GO:0005783///endoplasmic reticulum+++GO:0005789///endoplasmic reticulum membrane+++GO:0005829///cytosol+++GO:0008250///oligosaccharyltransferase complex+++GO:0016020///membrane+++GO:0032993///protein-DNA complex+++GO:0043596///nuclear replication fork
104910	104910		ENSMUSG00000048856	104910			'Slc25a47'	AI132487+++AI876593+++HDMCP	mRNA	9	11	18	0.56	0.73	1.21	17	6	10	1.14	0.38	0.68	0.37	0.45	0.75	0.71	0.25	0.44	2	NM_001012310+++XM_011243981	coding	known	NC_000078.6	109000000	109000000	+	12|12 F1	11	12.6667	0.466667	0.523333	0.733333	0.833333	-0.203533	0.231379					GO:0005739///mitochondrion+++GO:0005743///mitochondrial inner membrane+++GO:0016020///membrane+++GO:0016021///integral component of membrane
319207	319207		ENSMUSG00000055313	319207			'Pgbd1'	4921509E05Rik	mRNA	4	7	4	0.12	0.23	0.15	14	6	4	0.44	0.17	0.15	0.08	0.14	0.09	0.28	0.11	0.1	4	NM_001012311+++NM_001162919+++NM_001162920+++XM_030247293	coding	known	NC_000079.6	21400000	21400000	-	13|13 A3.1	8	5	0.163333	0.103333	0.253333	0.166667	0.678072	0.445368
407800	407800		ENSMUSG00000043631	407800			'Ecm2'	9030618O22Rik+++BC065151+++tenonectin	mRNA	5	8	3	0.13	0.22	0.08	5	4	4	0.13	0.1	0.11	0.08	0.13	0.05	0.08	0.06	0.07	1	NM_001012324	coding	known	NC_000079.6	49500000	49500000	+	13|13 A5	4.33333	5.33333	0.07	0.0866667	0.113333	0.143333	-0.29956	0.393554					GO:0005576///extracellular region+++GO:0005614///interstitial matrix+++GO:0016021///integral component of membrane+++GO:0031012///extracellular matrix
17242	17242		ENSMUSG00000027239	17242			'Mdk'	MK+++Mek	mRNA	0	2	2	0	0.35	0.35	1	2	1	0.17	0.33	0.18	0	0.22	0.22	0.11	0.22	0.12	7	NM_001012335+++NM_001012336+++NM_001291481+++NM_001291482+++NM_001291483+++NM_010784+++XM_011239335	coding	known	NC_000068.7	91900000	91900000	-	2 E1|2 50.63 cM	1.33333	1.33333	0.15	0.146667	0.226667	0.233333	-0.00360224	0.0265828					GO:0005576///extracellular region+++GO:0005737///cytoplasm+++GO:0042995///cell projection
328779	328779		ENSMUSG00000039628	328779			'Hs3st6'	3-OST-6	mRNA	0	1	1	0	0.16	0.16	0	1	0	0	0.14	0	0	0.09	0.1	0	0.09	0	5	NM_001012402+++NM_001357340+++NM_001357342+++XM_006524427+++XM_030249848	coding	known	NC_000083.6	24800000	24800000	+	17|17 A3.3	0.333333	0.666667	0.03	0.0633333	0.0466667	0.106667				H01006///Hereditary angioedema			GO:0000139///Golgi membrane+++GO:0005575///cellular_component+++GO:0005794///Golgi apparatus+++GO:0016020///membrane+++GO:0016021///integral component of membrane
20315	20315		ENSMUSG00000061353	20315		K10031	'Cxcl12'	Pbsf+++Scyb12+++Sdf1+++Tlsf+++Tpar1	mRNA	5632	5577	5712	208.42	221.93	222.1	4692	4457	4398	184.43	166.29	180.37	134.95	135.38	137.63	115.54	108.62	117.03	3	NM_001012477+++NM_013655+++NM_021704	coding	known	NC_000072.6	117000000	117000000	+	6 54.81 cM|6 F1	4515.67	5640.33	113.73	135.987	177.03	217.483	-0.320841	1	04060///Cytokine-cytokine receptor interaction+++04061///Viral protein interaction with cytokine and cytokine receptor+++04062///Chemokine signaling pathway+++04064///NF-kappa B signaling pathway+++04360///Axon guidance+++04670///Leukocyte transendothelial migration+++04672///Intestinal immune network for IgA production+++04810///Regulation of actin cytoskeleton+++05163///Human cytomegalovirus in…	H01563///HIV infection			GO:0005576///extracellular region+++GO:0005615///extracellular space+++GO:0005634///nucleus+++GO:0005737///cytoplasm+++GO:0005886///plasma membrane+++GO:0009897///external side of plasma membrane
102032	102032		ENSMUSG00000031534	102032			'Smim19'	AI316807+++BG694986+++EST-c39	mRNA	143	126	121	10.69	10	9.51	108	123	105	8.37	9.01	8.27	6.92	6.1	5.89	5.24	5.89	5.36	2	NM_001012667+++NM_001146117	coding	known	NC_000074.6	22500000	22500000	-	8|8 A2	112	130	5.49667	6.30333	8.55	10.0667	-0.215013	0.525033					GO:0016020///membrane+++GO:0016021///integral component of membrane
103266	103266		ENSMUSG00000060935	103266			'Tmem263'	AI597468	mRNA	620	729	692	14.8	18.63	17.4	734	705	778.96	18.26	16.52	19.62	9.58	11.36	10.78	11.44	10.79	12.73	1	NM_001013028	coding	known	NC_000076.6	85100000	85100000	+	10|10 C1	739.32	680.333	11.6533	10.5733	18.1333	16.9433	0.119957	0.328492					GO:0005575///cellular_component+++GO:0016020///membrane+++GO:0016021///integral component of membrane
504193	504193		ENSMUSG00000089837	504193			'Npcd'	Cbx6-Nptxr	mRNA	2296.52	2202.68	2408.61	43.73	45.77	48.27	1835.05	1949.96	1746.83	36.54	36.17	35.78	28.31	27.92	29.91	22.89	23.62	23.22	2	NM_001013360+++NM_001013362	coding	known	NC_000081.6	79800000	79800000	-	15|15 E1	1843.95	2302.6	23.2433	28.7133	36.1633	45.9233	-0.320469	0.990143					GO:0005615///extracellular space+++GO:0005634///nucleus+++GO:0005737///cytoplasm+++GO:0005829///cytosol+++GO:0005886///plasma membrane+++GO:0009898///cytoplasmic side of plasma membrane+++GO:0030175///filopodium+++GO:0030425///dendrite+++GO:0030426///growth cone+++GO:0043025///neuronal cell body+++GO:0098978///glutamatergic synapse
108961	108961		ENSMUSG00000046179	108961			'E2f8'	4432406C08Rik+++AA410048	mRNA	849	811	822	21.73	22.13	21.92	757	811	713	19.7	20.31	19.25	14.07	13.5	13.58	12.34	13.26	12.49	3	NM_001013368+++NM_001360812+++XM_006540554	coding	known	NC_000073.6	48900000	48900000	-	7|7 B4	760.333	827.333	12.6967	13.7167	19.7533	21.9267	-0.121837	0.666756					GO:0005634///nucleus+++GO:0005654///nucleoplasm+++GO:0005667///transcription factor complex+++GO:0005730///nucleolus+++GO:0005829///cytosol+++GO:0090575///RNA polymerase II transcription factor complex
209200	209200		ENSMUSG00000049502	209200		K06058	'Dtx3l'	AU042200+++BC023741	mRNA	222	246	249	3.78	4.49	4.47	3442	3574	3404	61.12	59.78	61.2	2.45	2.74	2.77	38.29	39.05	39.71	1	NM_001013371	coding	known	NC_000082.6	35900000	35900000	-	16|16 B3	3473.33	239	39.0167	2.65333	60.7	4.24667	3.86124	1	04330///Notch signaling pathway				GO:0005634///nucleus+++GO:0005654///nucleoplasm+++GO:0005737///cytoplasm+++GO:0005764///lysosome+++GO:0005765///lysosomal membrane+++GO:0005768///endosome+++GO:0005769///early endosome+++GO:0005829///cytosol+++GO:0016020///membrane+++GO:0031901///early endosome membrane+++GO:0032991///protein-containing complex
214895	214895		ENSMUSG00000001143	214895			'Lman2l'	A630028F14Rik+++VIP36-like+++VIPL	mRNA	650	585	783	17.65	16.03	21.47	600	650	554	16.82	17.05	16.3	11.43	9.78	13.31	10.54	11.14	10.58	6	NM_001013374+++NM_001310517+++XM_006495854+++XM_006495855+++XM_017319753+++XM_030252925	coding	known	NC_000067.6	36400000	36400000	-	1|1 B	601.333	672.667	10.7533	11.5067	16.7233	18.3833	-0.161727	0.653954		H00768///Autosomal recessive intellectual developmental disorder			GO:0000139///Golgi membrane+++GO:0005783///endoplasmic reticulum+++GO:0005789///endoplasmic reticulum membrane+++GO:0005793///endoplasmic reticulum-Golgi intermediate compartment+++GO:0005794///Golgi apparatus+++GO:0016020///membrane+++GO:0016021///integral component of membrane+++GO:0030134///COPII-coated ER to Golgi transport vesicle
217109	217109		ENSMUSG00000054079	217109		K14553	'Utp18'	6230425C22Rik+++6430513M13+++Wdr50	mRNA	1699	1580	1616	60.85	60.46	60.92	1237	1171	1212	46.1	41.16	45.79	39.4	36.88	37.75	28.88	26.89	29.71	1	NM_001013375	coding	known	NC_000077.6	93900000	93900000	-	11|11 D	1206.67	1631.67	28.4933	38.01	44.35	60.7433	-0.435319	0.995255	03008///Ribosome biogenesis in eukaryotes				GO:0005634///nucleus+++GO:0005654///nucleoplasm+++GO:0005730///nucleolus+++GO:0031965///nuclear membrane+++GO:0032040///small-subunit processome+++GO:0034388///Pwp2p-containing subcomplex of 90S preribosome
237926	237926		ENSMUSG00000039096	237926			'Rsad1'	B430319G23+++BC056485	mRNA	161	179	182	3.46	4.12	4.12	138	125	92	3.08	2.62	2.08	2.24	2.51	2.56	1.93	1.71	1.35	9	NM_001013381+++XM_006533242+++XM_006533243+++XM_006533244+++XM_011248992+++XM_011248993+++XM_011248994+++XM_030245972+++XM_030245973	coding	known	NC_000077.6	94500000	94600000	-	11|11 D	118.333	174	1.66333	2.43667	2.59333	3.9	-0.556231	0.889101					GO:0005737///cytoplasm+++GO:0005739///mitochondrion
244550	244550		ENSMUSG00000012889	244550			'Podnl1'	5832418A03Rik+++Gm506	mRNA	210	209	242	10.56	11.57	12.28	132	153	144	7	7.74	7.81	6.84	7.05	7.61	4.38	5.05	5.07	4	NM_001013384+++XM_011248377+++XM_011248378+++XM_017312815	coding	known	NC_000074.6	84100000	84100000	+	8|8 C2	143	220.333	4.83333	7.16667	7.51667	11.47	-0.623673	0.939887					GO:0005576///extracellular region+++GO:0005615///extracellular space+++GO:0062023///collagen-containing extracellular matrix
268934	268934		ENSMUSG00000063239	268934		K04607	'Grm4'	Gprc1d+++mGluR4	mRNA	0	2	0	0	0.06	0	0	0	2	0	0	0.07	0	0.04	0	0	0	0.04	12	NM_001013385+++NM_001291045+++NM_001360192+++XM_006524317+++XM_006524320+++XM_006524321+++XM_011246475+++XM_030249827+++XM_030249828+++rna-NM_001013385.2-2+++rna-NM_001291045.1-2+++rna-NM_001360192.1-2	coding	known	NT_187005.1	112351	27500000	-	17|17 A3.3	0.666667	0.666667	0.0133333	0.0133333	0.0233333	0.02			04072///Phospholipase D signaling pathway+++04080///Neuroactive ligand-receptor interaction+++04724///Glutamatergic synapse+++04742///Taste transduction				GO:0005886///plasma membrane+++GO:0005887///integral component of plasma membrane+++GO:0016020///membrane+++GO:0016021///integral component of membrane+++GO:0031410///cytoplasmic vesicle+++GO:0043005///neuron projection+++GO:0043195///terminal bouton+++GO:0043198///dendritic shaft+++GO:0048787///presynaptic active zone membrane+++GO:0098688///parallel fiber to Purkinje cell synapse+++GO:0098978//…
276952	276952		ENSMUSG00000020684	276952			'Rasl10b'	B230331P10Rik+++Gm729+++VTS58635	mRNA	3	2	2	0.09	0.06	0.06	4	1	1	0.12	0.03	0.03	0.06	0.04	0.04	0.08	0.02	0.02	5	NM_001013386+++NM_001361566+++NM_001361567+++NM_001361568+++XM_030246055	coding	known	NC_000077.6	83400000	83400000	+	11|11 C	2	2.33333	0.04	0.0466667	0.06	0.07	-0.222392	0.199022					GO:0005575///cellular_component+++GO:0005886///plasma membrane+++GO:0016020///membrane
13199	13199		ENSMUSG00000059213	13199			'Ddn'	Gm748	mRNA	0	0	1	0	0	0.03	2	2	2	0.05	0.05	0.05	0	0	0.02	0.03	0.03	0.03	1	NM_001013741	coding	known	NC_000081.6	98800000	98800000	-	15 F1|15 54.69 cM	2	0.333333	0.03	0.00666667	0.05	0.01	2.55639	0.868015					GO:0005634///nucleus+++GO:0005737///cytoplasm+++GO:0005783///endoplasmic reticulum+++GO:0005789///endoplasmic reticulum membrane+++GO:0005886///plasma membrane+++GO:0016020///membrane+++GO:0030054///cell junction+++GO:0030425///dendrite+++GO:0032591///dendritic spine membrane+++GO:0042995///cell projection+++GO:0043204///perikaryon+++GO:0045202///synapse+++GO:0045211///postsynaptic membrane
210573	210573		ENSMUSG00000096847	210573			'Tmem151b'	Gm323	mRNA	5	3	1	0.08	0.06	0.02	6	1	1	0.11	0.02	0.02	0.05	0.04	0.01	0.07	0.01	0.01	2	NM_001013749+++XM_006523970	coding	known	NC_000083.6	45500000	45500000	-	17|17 B3	2.66667	3	0.03	0.0333333	0.05	0.0533333	-0.169925	0.120781					GO:0005575///cellular_component+++GO:0016020///membrane+++GO:0016021///integral component of membrane
230757	230757		ENSMUSG00000073755	230757			'5730409E04Rik'	7530403E16Rik+++AI849033	mRNA	45	46	39	1.46	1.6	1.33	40	39	30	1.35	1.24	1.03	0.95	0.97	0.83	0.85	0.81	0.67	2	NM_001013755+++NM_001145950	coding	known	NC_000070.6	127000000	127000000	+	4|4 D2.2	36.3333	43.3333	0.776667	0.916667	1.20667	1.46333	-0.254183	0.485579					GO:0005575///cellular_component
230824	230824		ENSMUSG00000037188	230824			'Grhl3'	AI561912+++Get1+++Som+++Tfcp2l4+++ct	mRNA	1	0	0	0.03	0	0	0	0	0	0	0	0	0.02	0	0	0	0	0	2	NM_001013756+++XM_006538760	coding	known	NC_000070.6	136000000	136000000	-	4 D3|4 67.76 cM	0	0.333333	0	0.00666667	0	0.01				H00604///Deafness, autosomal dominant+++H00961///Posterior polymorphous corneal dystrophy+++H01927///Van der Woude syndrome			GO:0000785///chromatin+++GO:0000792///heterochromatin+++GO:0005634///nucleus+++GO:0005654///nucleoplasm+++GO:0005783///endoplasmic reticulum+++GO:0005789///endoplasmic reticulum membrane+++GO:0005829///cytosol+++GO:0016020///membrane+++GO:0016021///integral component of membrane+++GO:0016581///NuRD complex+++GO:0016607///nuclear speck+++GO:0043529///GET complex
240549	240549		ENSMUSG00000071633	240549		K15517	'Gm4952'	EG240549	mRNA	8	3	4	0.52	0.22	0.28	15	9	10	1.05	0.6	0.71	0.33	0.13	0.18	0.66	0.39	0.46	2	NM_001013762+++NM_001167907	coding	known	NC_000085.6	12600000	12600000	+	19 A|19	11.3333	5	0.503333	0.213333	0.786667	0.34	1.18057	0.787752	00360///Phenylalanine metabolism			R05841///phenylacetyl-CoA:glycine N-phenylacetyltransferase Phenylacetyl-CoA + Glycine <=> Phenylacetylglycine + CoA	GO:0005739///mitochondrion
245109	245109		ENSMUSG00000054272	245109			'Zscan4c'	Gm397+++XM_142517+++Zscan4d	mRNA	4	0	0	0.17	0	0	1	2.7	1.4	0.04	0.11	0.06	0.11	0	0	0.03	0.07	0.04	1	NM_001013765	coding	known	NC_000073.6	11000000	11000000	+	7|7 A1	1.7	1.33333	0.0466667	0.0366667	0.07	0.0566667	0.343302	0.021128					GO:0000781///chromosome, telomeric region+++GO:0005634///nucleus+++GO:0005694///chromosome+++GO:0005737///cytoplasm
380855	380855		ENSMUSG00000058900	380855		K09228	'Rsl1'	rslcan-9	mRNA	47.5	41.46	32.78	2.25	2.09	1.63	50.9	48.56	61.51	2.5	2.26	3.07	1.46	1.28	1.01	1.57	1.47	1.99	1	NM_001013769	coding	known	NC_000079.6	67200000	67200000	+	13 B3|13 34.54 cM	53.6567	40.58	1.67667	1.25	2.61	1.99	0.402989	0.444629	05168///Herpes simplex virus 1 infection	H00513///Transient neonatal diabetes mellitus+++H01852///Postaxial polydactyly			GO:0005634///nucleus
381686	381686		ENSMUSG00000038770	381686		K15043	'Kpna7'	AW146299+++Gm1055	mRNA	0	1	0	0	0.05	0	0	0	0	0	0	0	0	0.03	0	0	0	0	2	NM_001013774+++NM_001347531	coding	known	NC_000071.6	145000000	145000000	-	5|5 G2	0	0.333333	0	0.01	0	0.0166667			03013///Nucleocytoplasmic transport+++05164///Influenza A+++05207///Chemical carcinogenesis - receptor activation				GO:0005634///nucleus+++GO:0005654///nucleoplasm+++GO:0005737///cytoplasm+++GO:0005819///spindle
382867	382867		ENSMUSG00000044519	382867			'Zfp488'	Gm1206+++Znf488	mRNA	80.32	67.2	93.18	1.64	1.49	1.99	89.23	77.28	73.9	1.79	1.51	1.58	1.06	0.91	1.24	1.12	0.98	1.03	3	NM_001013777+++XM_006519198+++XM_030247874	coding	known	NC_000080.6	34000000	34000000	-	14|14 B	80.1367	80.2333	1.04333	1.07	1.62667	1.70667	-0.00173923	0.0266886					GO:0005634///nucleus
384071	384071		ENSMUSG00000040740	384071			'Slc25a34'	Gm1369	mRNA	2	1	0	0.07	0.04	0	0	1	0	0	0.03	0	0.05	0.02	0	0	0.02	0	2	NM_001013780+++XM_006538996	coding	known	NC_000070.6	142000000	142000000	-	4|4 D3	0.333333	1	0.00666667	0.0233333	0.01	0.0366667	-1.56119	0.799183					GO:0005739///mitochondrion+++GO:0005743///mitochondrial inner membrane+++GO:0016020///membrane+++GO:0016021///integral component of membrane
434437	434437		ENSMUSG00000032607	434437		K00605	'Amt'	EG434437+++GCVT	mRNA	36	25	34	2.07	1.26	1.93	42	46	34	2.19	2.26	1.9	1.34	0.77	1.2	1.37	1.48	1.24	2	NM_001013814+++XM_011242894	coding	known	NC_000075.6	108000000	108000000	+	9|9 F2	40.6667	31.6667	1.36333	1.10333	2.11667	1.75333	0.360882	0.35614	00260///Glycine, serine and threonine metabolism+++00630///Glyoxylate and dicarboxylate metabolism+++00670///One carbon pool by folate+++01200///Carbon metabolism	H00191///Nonketotic hyperglycinemia	M00532///Photorespiration	R01221///glycine:NAD+ 2-oxidoreductase (tetrahydrofolate-methylene-adding); glycine Glycine + Tetrahydrofolate + NAD+ <=> 5,10-Methylenetetrahydrofolate + Ammonia + CO2 + NADH + H++++R02300///S-Aminomethyldihydrolipoylprotein:(6S)-tetrahydrofolate aminomethyltransferase (ammonia-forming) Folinic acid <=> 5,10-Methenyltetrahydrofolate + H2O+++R04125///[protein]-S8-aminomethyldihydrolipoyllysine:te…	GO:0005654///nucleoplasm+++GO:0005739///mitochondrion
435337	435337		ENSMUSG00000079029	435337			'Gm5662'	EG435337+++Gm5662	mRNA	86.1	81.39	89.76	4.61	4.64	5.05	143.03	163.38	146.93	7.96	8.58	8.29	2.98	2.83	3.13	4.98	5.61	5.38	1	NM_001013824	coding	known	NC_000078.6	88300000	88300000	-	12 D2|12	151.113	85.75	5.32333	2.98	8.27667	4.76667	0.817422	0.90481					GO:0005737///cytoplasm
435684	435684		ENSMUSG00000033256	435684			'Shf'		mRNA	244	228	217	13.74	14.02	12.97	200	196	156	11.9	11.36	9.62	8.9	8.55	8.04	7.45	7.42	6.24	4	NM_001013829+++XM_006499876+++XM_006499877+++XM_017319108	coding	known	NC_000068.7	122000000	122000000	-	2|2 E5	184	229.667	7.03667	8.49667	10.96	13.5767	-0.319836	0.778983					GO:0005575///cellular_component
433804	433804		ENSMUSG00000065999	433804		K09228	'Zfp985'	Gm13154	mRNA	49.83	55.13	48.32	1.7	1.93	1.67	40.36	34.68	41.56	1.38	1.12	1.48	1.1	1.18	1.03	0.86	0.73	0.96	2	NM_001014397+++XM_017320301	coding	known	NC_000070.6	148000000	148000000	+	4|4 E1	38.8667	51.0933	0.85	1.10333	1.32667	1.76667	-0.394602	0.73079	05168///Herpes simplex virus 1 infection	H00513///Transient neonatal diabetes mellitus+++H01852///Postaxial polydactyly			GO:0005634///nucleus
432479	432479		ENSMUSG00000020234	432479			'4930404N11Rik'	2210409H10Rik+++5730551K18Rik+++AI854616	mRNA	0	2	2	0	0.42	0.42	0	0	1	0	0	0.21	0	0.26	0.26	0	0	0.14	1	NM_001014836	coding	known	NC_000076.6	81400000	81400000	-	10|10 C1	0.333333	1.33333	0.0466667	0.173333	0.07	0.28	-1.97503	0.873643					GO:0005575///cellular_component
105988	105988		ENSMUSG00000058290	105988		K02365	'Espl1'	AL024103+++AU045071+++Cerp+++ESP1+++PRCE+++SSE	mRNA	5332	5604	5925	69.3	78.04	81.27	4930	4806	4032	66.72	61.27	55.32	44.87	47.6	50.36	41.8	40.02	35.89	5	NM_001014976+++NM_001356312+++XM_006520258+++XM_006520259+++XM_011245396	coding	known	NC_000081.6	102000000	102000000	+	15|15 F2	4589.33	5620.33	39.2367	47.61	61.1033	76.2033	-0.292371	0.989894	04110///Cell cycle+++04114///Oocyte meiosis+++05166///Human T-cell leukemia virus 1 infection				GO:0005634///nucleus+++GO:0005737///cytoplasm+++GO:0005813///centrosome+++GO:0072686///mitotic spindle
108143	108143		ENSMUSG00000078941	108143		K14535	'Taf9'	2310012M09Rik+++AA673500+++AU045423+++TAFII31+++TAFII32+++Taf2g	mRNA	2446.94	2297.99	2186.36	217.23	216.15	203.95	1901.65	1972.87	1936.63	174.83	171.71	181.03	140.65	131.85	126.38	109.53	112.16	117.46	2	NM_001015889+++NM_027139	coding	known	NC_000079.6	101000000	101000000	+	13|13 D1	1937.05	2310.43	113.05	132.96	175.857	212.443	-0.2543	0.978668	03022///Basal transcription factors				GO:0000124///SAGA complex+++GO:0000125///PCAF complex+++GO:0005634///nucleus+++GO:0005654///nucleoplasm+++GO:0005669///transcription factor TFIID complex+++GO:0030914///STAGA complex+++GO:0033276///transcription factor TFTC complex+++GO:0070761///pre-snoRNP complex+++GO:0071339///MLL1 complex
65971	65971		ENSMUSG00000020096	65971			'Tbata'	1700021K02Rik+++AI428928+++Spatial+++Titest	mRNA	0	2	1	0	0.25	0.08	0	1	1	0	0.13	0.14	0	0.15	0.05	0	0.08	0.09	6	NM_001017407+++NM_001017409+++NM_001017419+++NM_001017433+++NM_001017441+++NM_023064	coding	known	NC_000076.6	61200000	61200000	+	10|10 B4	0.666667	1	0.0566667	0.0666667	0.09	0.11	-0.582568	0.468275					GO:0005634///nucleus+++GO:0005737///cytoplasm+++GO:0005829///cytosol+++GO:0036064///ciliary basal body
12856	12856		ENSMUSG00000046516	12856		K02260	'Cox17'	AI037035	mRNA	517	433	456	273.22	229.52	249.79	450	525	457	237.19	268.01	254.85	176.9	140	154.79	148.6	175.06	165.35	2	NM_001017429+++XM_006521750	coding	known	NC_000082.6	38300000	38400000	+	16|16 B3	477.333	468.667	163.003	157.23	253.35	250.843	0.0264349	0.000229	00190///Oxidative phosphorylation+++04714///Thermogenesis		M00154///Cytochrome c oxidase		GO:0005737///cytoplasm+++GO:0005739///mitochondrion+++GO:0005758///mitochondrial intermembrane space
553127	553127		ENSMUSG00000067924	553127			'Rtl8b'	Cxx1b+++Mart8c	mRNA	323.91	243.31	280.88	27.32	21.76	24.89	235.77	260.5	228.77	20.6	21.54	20.32	17.69	13.27	15.42	12.91	14.07	13.18	2	NM_001018063+++rna-NM_001018063.2-2	coding	known	NW_019168533.1	137283	53700000	-	X|X A5	241.68	282.7	13.3867	15.46	20.82	24.6567	-0.226174	0.653693					GO:0005575///cellular_component+++GO:0005730///nucleolus
245610	245610		ENSMUSG00000057000	245610		K14284	'Nxf3'	Gm384	mRNA	8	3	3	0.22	0.16	0.18	5	2	6	0.15	0.06	0.17	0.14	0.1	0.11	0.09	0.04	0.11	9	NM_001024141+++XM_006528531+++XM_006528532+++XM_006528534+++XM_006528536+++XM_011247739+++XM_011247740+++XM_017318498+++XM_030251344	coding	known	NC_000086.7	136000000	136000000	-	X F1|X 57.38 cM	4.33333	4.66667	0.08	0.116667	0.126667	0.186667	-0.106915	0.0997775	03008///Ribosome biogenesis in eukaryotes+++03013///Nucleocytoplasmic transport+++03015///mRNA surveillance pathway+++05014///Amyotrophic lateral sclerosis+++05164///Influenza A+++05168///Herpes simplex virus 1 infection				GO:0005634///nucleus+++GO:0005654///nucleoplasm+++GO:0005737///cytoplasm+++GO:0042272///nuclear RNA export factor complex
271844	271844		ENSMUSG00000046971	271844		K16342	'Pla2g4f'	4732472I07Rik+++Gm647+++Pla2zeta	mRNA	0	1	0	0	0.03	0	0	1	0	0	0.04	0	0	0.02	0	0	0.02	0	5	NM_001024145+++NM_001363073+++NM_001363074+++NM_001363075+++XM_006499652	coding	known	NC_000068.7	120000000	120000000	-	2|2 E5	0.333333	0.333333	0.00666667	0.00666667	0.0133333	0.01			00564///Glycerophospholipid metabolism+++00565///Ether lipid metabolism+++00590///Arachidonic acid metabolism+++00591///Linoleic acid metabolism+++00592///alpha-Linolenic acid metabolism+++04010///MAPK signaling pathway+++04014///Ras signaling pathway+++04072///Phospholipase D signaling pathway+++04217///Necroptosis+++04270///Vascular smooth muscle contraction+++04370///VEGF signaling pathway+++0…	H02504///Gastrointestinal ulceration, recurrent, with dysfunctional platelets		R01315///phosphatidylcholine 2-acylhydrolase Phosphatidylcholine + H2O <=> 1-Acyl-sn-glycero-3-phosphocholine + Fatty acid+++R01317///phosphatidylcholine 2-acylhydrolase Phosphatidylcholine + H2O <=> 1-Acyl-sn-glycero-3-phosphocholine + Arachidonate+++R02053///phosphatidylethanolamine 2-acylhydrolase Phosphatidylethanolamine + H2O <=> 1-Acyl-sn-glycero-3-phosphoethanolamine + Fatty acid+++R07064/…	GO:0005737///cytoplasm+++GO:0005739///mitochondrion+++GO:0005829///cytosol+++GO:0005886///plasma membrane+++GO:0016020///membrane+++GO:0031982///vesicle+++GO:0032587///ruffle membrane
245828	245828		ENSMUSG00000049299	245828			'Trappc1'	BET5+++D11Ertd172e+++MUM2	mRNA	378	398	421	68.39	75.19	79.76	347	392	378	64.46	69.36	71.78	44.28	45.87	49.43	40.39	45.3	46.58	1	NM_001024206	coding	known	NC_000077.6	69300000	69300000	+	11 B3|11 42.51 cM	372.333	399	44.09	46.5267	68.5333	74.4467	-0.099794	0.389884					GO:0005783///endoplasmic reticulum+++GO:0005794///Golgi apparatus+++GO:0030008///TRAPP complex
432555	432555		ENSMUSG00000058163	432555		K17072	'Gm5431'	EG432555+++Irgb9b8	mRNA	8.59	9.17	3.95	0.27	0.3	0.13	55.5	57.96	56.19	1.79	1.76	1.84	0.17	0.19	0.08	1.12	1.15	1.19	4	NM_001024230+++rna-NM_001024230.2-2+++rna-NM_001024230.2-3+++rna-NM_001024230.2-4	coding	known	NT_187028.1	42284	48900000	+	11|11 B1.2	56.55	7.23667	1.15333	0.146667	1.79667	0.233333	2.96613	0.99666	04668///TNF signaling pathway				GO:0005789///endoplasmic reticulum membrane+++GO:0016020///membrane
12035	12035		ENSMUSG00000030268	12035		K00826	'Bcat1'	BCATc+++Eca39	mRNA	1880	1899	1855	20.72	22.45	21.54	2780	2900	2533	31.95	31.39	29.47	13.42	13.69	13.35	20.02	20.5	19.12	5	NM_001024468+++NM_007532+++XM_011241566+++rna-NM_001024468.3-2+++rna-NM_007532.5-2	coding	known	NT_166305.2	1507997	145000000	-	6 G3|6 77.27 cM	2737.67	1878	19.88	13.4867	30.9367	21.57	0.54375	0.999053	00270///Cysteine and methionine metabolism+++00280///Valine, leucine and isoleucine degradation+++00290///Valine, leucine and isoleucine biosynthesis+++00770///Pantothenate and CoA biosynthesis+++01210///2-Oxocarboxylic acid metabolism+++01230///Biosynthesis of amino acids+++01240///Biosynthesis of cofactors		M00019///Valine/isoleucine biosynthesis, pyruvate => valine / 2-oxobutanoate => isoleucine+++M00036///Leucine degradation, leucine => acetoacetate + acetyl-CoA+++M00119///Pantothenate biosynthesis, valine/L-aspartate => pantothenate+++M00570///Isoleucine biosynthesis, threonine => 2-oxobutanoate => isoleucine	R01090///L-Leucine:2-oxoglutarate aminotransferase L-Leucine + 2-Oxoglutarate <=> 4-Methyl-2-oxopentanoate + L-Glutamate+++R01214///L-Valine:2-oxoglutarate aminotransferase L-Valine + 2-Oxoglutarate <=> 3-Methyl-2-oxobutanoic acid + L-Glutamate+++R02199///L-Isoleucine:2-oxoglutarate aminotransferase L-Isoleucine + 2-Oxoglutarate <=> (S)-3-Methyl-2-oxopentanoic acid + L-Glutamate+++R08622///homome…	GO:0005737///cytoplasm+++GO:0005739///mitochondrion+++GO:0005829///cytosol
217882	217882		ENSMUSG00000072825	217882			'Cep170b'	AI466840+++AW555464+++Kiaa0284+++mKIAA0284	mRNA	2109	2071	2239	28.01	29.42	31.19	2343	2223	1809	32.36	28.74	25.23	18.14	17.94	19.33	20.27	18.77	16.37	4	NM_001024602+++XM_006515766+++XM_011244096+++rna-NM_001024602.3-2	coding	known	NW_019168521.1	20876	113000000	+	12 F1|12 61.2 cM	2125	2139.67	18.47	18.47	28.7767	29.54	-0.00992322	0.0671172					GO:0005575///cellular_component+++GO:0005737///cytoplasm+++GO:0005856///cytoskeleton+++GO:0005874///microtubule
244152	244152		ENSMUSG00000049580	244152			'Tsku'	9530051K01Rik+++E2ig4+++Lrrc54+++Tsk	mRNA	535	468	492	19.93	18.67	19.27	435	408	356	16.88	14.85	13.98	12.91	11.39	11.94	10.57	9.7	9.07	10	NM_001024619+++NM_001168539+++NM_001168540+++NM_001168541+++XM_006507832+++XM_006507833+++XM_006507834+++XM_006507835+++XM_006507836+++XM_006507837	coding	known	NC_000073.6	98400000	98400000	-	7|7 E1	399.667	498.333	9.78	12.08	15.2367	19.29	-0.318314	0.875295					GO:0005576///extracellular region+++GO:0005615///extracellular space+++GO:0005886///plasma membrane+++GO:0031012///extracellular matrix
239659	239659		ENSMUSG00000001076	239659			'C1ql4'	C1qtnf11+++CTRP11	mRNA	1	4	0	0.02	0.2	0	2	1	4	0.05	0.02	0.4	0.02	0.12	0	0.03	0.01	0.26	3	NM_001024702+++XM_006520975+++XM_030248564	coding	known	NC_000081.6	99100000	99100000	-	15|15 F1	2.33333	1.66667	0.1	0.0466667	0.156667	0.0733333	0.482544	0.110661					GO:0005576///extracellular region+++GO:0005581///collagen trimer+++GO:0005615///extracellular space
432825	432825		ENSMUSG00000095024	432825			'Gm5458'	EG432825	mRNA	0	1	0	0	0.06	0	0	0	0	0	0	0	0	0.04	0	0	0	0	3	NM_001024706+++XM_030247877+++XM_030247878	coding	known	NC_000080.6	19600000	19600000	-	14 A3|14	0	0.333333	0	0.0133333	0	0.02							GO:0005575///cellular_component
110253	110253		ENSMUSG00000033088	110253			'Triobp'	AI428493+++EST478828+++Tara+++mKIAA1662	mRNA	2514	2346	2473.19	84.85	85.26	87.73	2630	2612	2128	91.53	86.85	75.27	54.94	52.01	54.37	57.34	56.72	48.84	12	NM_001024716+++NM_001039155+++NM_001039156+++NM_138579+++XM_006520284+++XM_006520285+++XM_006520286+++XM_006520287+++XM_006520288+++XM_006520289+++XM_006520291+++XM_017316365	coding	known	NC_000081.6	78900000	79000000	+	15 E1|15 37.7 cM	2456.67	2444.4	54.3	53.7733	84.55	85.9467	0.0072237	0.00479486		H00605///Deafness, autosomal recessive			GO:0005634///nucleus+++GO:0005737///cytoplasm+++GO:0005815///microtubule organizing center+++GO:0005829///cytosol+++GO:0005856///cytoskeleton+++GO:0015629///actin cytoskeleton+++GO:0030496///midbody+++GO:0032420///stereocilium+++GO:0032437///cuticular plate+++GO:0120043///stereocilium shaft+++GO:0120044///stereocilium base
12607	12607		ENSMUSG00000024081	12607			'Cebpz'	CBF2+++Cbf	mRNA	2939	3029	3073	64.65	71.33	71.19	2339	2286	2369	53.65	49.41	55.17	41.86	43.51	44.11	33.61	32.27	35.8	2	NM_001024806+++XM_006523558	coding	known	NC_000083.6	78900000	78900000	-	17|17 E3	2331.33	3013.67	33.8933	43.16	52.7433	69.0567	-0.370365	0.999405					GO:0005634///nucleus+++GO:0016602///CCAAT-binding factor complex
22720	22720		ENSMUSG00000046311	22720			'Zfp62'		mRNA	583	623	631	12.34	14.32	13.97	584	604	618	12.93	12.58	13.82	7.99	8.73	8.66	8.1	8.22	8.96	16	NM_001024846+++NM_001362725+++NM_001362726+++NM_001362727+++NM_001362728+++NM_001362729+++NM_001362730+++NM_001362731+++NM_009562+++XM_006533199+++XM_017314510+++XM_030245946+++XM_030245947+++XM_030245949+++XM_030245950+++XM_030245951	coding	known	NC_000077.6	49200000	49200000	+	11 B1.2|11 29.23 cM	602	612.333	8.42667	8.46	13.11	13.5433	-0.0245537	0.108807					GO:0005634///nucleus
545554	545554		ENSMUSG00000049097	545554			'Ankrd34a'	AW060394+++Ankrd34	mRNA	108	86	96	3.81	3.31	3.64	66	83	68	2.47	2.92	2.57	2.47	2.02	2.26	1.55	1.91	1.66	3	NM_001024851+++XM_006501710+++XM_006501711	coding	known	NC_000069.6	96600000	96600000	+	3|3 F2.1	72.3333	96.6667	1.70667	2.25	2.65333	3.58667	-0.418358	0.777035
30056	30056		ENSMUSG00000021079	30056			'Timm9'	2810011L15Rik+++Tim10a+++Timm10	mRNA	515	502	494	75.24	77.48	74.33	351	392	428	52.56	56.48	65.14	48.71	47.26	46.06	32.93	36.89	42.27	6	NM_001024853+++NM_001024854+++NM_001286203+++NM_013896+++XM_011244122+++XM_017315088	coding	known	NC_000078.6	71100000	71100000	-	12 C2|12	390.333	503.667	37.3633	47.3433	58.06	75.6833	-0.367763	0.916698					GO:0005739///mitochondrion+++GO:0005743///mitochondrial inner membrane+++GO:0016020///membrane+++GO:0042719///mitochondrial intermembrane space protein transporter complex
69556	69556		ENSMUSG00000044502	69556			'Bod1'	2310022M17Rik+++BOD2.1+++Bodq1+++Fam44b	mRNA	1227	1215	1185	91.54	96.26	92.93	1222	1251	1193	94.54	91.52	93.76	59.27	58.72	57.59	59.23	59.78	60.84	1	NM_001024919	coding	known	NC_000077.6	31700000	31700000	-	11 A4|11 18.55 cM	1222	1209	59.95	58.5267	93.2733	93.5767	0.01543	0.000629					GO:0000775///chromosome, centromeric region+++GO:0000776///kinetochore+++GO:0000777///condensed chromosome kinetochore+++GO:0000922///spindle pole+++GO:0000940///condensed chromosome outer kinetochore+++GO:0005694///chromosome+++GO:0005737///cytoplasm+++GO:0005813///centrosome+++GO:0005815///microtubule organizing center+++GO:0005856///cytoskeleton+++GO:0005876///spindle microtubule
192986	192986		ENSMUSG00000057778	192986			'Cyb5d2'	9330151E16Rik+++Gm2	mRNA	108	107	86	4.31	4.56	3.61	149	158	133	6.18	6.18	5.59	2.79	2.78	2.24	3.87	4.04	3.63	1	NM_001024926	coding	known	NC_000077.6	72800000	72800000	-	11|11 B4	146.667	100.333	3.84667	2.60333	5.98333	4.16	0.54774	0.743145					GO:0005576///extracellular region+++GO:0012505///endomembrane system+++GO:0016020///membrane
104009	104009		ENSMUSG00000033684	104009			'Qsox1'	1300003H02Rik+++QSOX+++Qscn6+++SOx+++b2b2673Clo	mRNA	1842	1681	1717	57.09	54.88	54.99	1829	1928	1597	58.18	58	51.75	36.97	33.47	34.08	36.45	37.88	33.57	2	NM_001024945+++NM_023268	coding	known	NC_000067.6	156000000	156000000	-	1|1 G3	1784.67	1746.67	35.9667	34.84	55.9767	55.6533	0.0310503	0.0242991					GO:0000139///Golgi membrane+++GO:0005576///extracellular region+++GO:0005615///extracellular space+++GO:0005783///endoplasmic reticulum+++GO:0005794///Golgi apparatus+++GO:0016020///membrane+++GO:0016021///integral component of membrane+++GO:0030173///integral component of Golgi membrane+++GO:0043231///intracellular membrane-bounded organelle+++GO:0045171///intercellular bridge+++GO:0070062///ext…
213573	213573		ENSMUSG00000048200	213573			'Cracr2b'	6330520A15Rik+++BC026645+++Cracr2a+++Efcab4+++Efcab4a	mRNA	0	1	2	0	0.06	0.11	1	1	2	0.06	0.05	0.13	0	0.04	0.07	0.04	0.03	0.08	5	NM_001025103+++XM_006536172+++XM_006536173+++XM_006536174+++XM_030242341	coding	known	NC_000073.6	141000000	141000000	+	7|7 F5	1.33333	1	0.05	0.0366667	0.08	0.0566667	0.410237	0.106485					GO:0000139///Golgi membrane+++GO:0001772///immunological synapse+++GO:0005737///cytoplasm+++GO:0005794///Golgi apparatus+++GO:0005815///microtubule organizing center+++GO:0005856///cytoskeleton+++GO:0005886///plasma membrane+++GO:0016020///membrane+++GO:0031982///vesicle+++GO:0032588///trans-Golgi network membrane+++GO:0033093///Weibel-Palade body
330463	330463		ENSMUSG00000055150	330463		K09228	'Zfp78'	A330079D15+++KRAB12+++Zfp77	mRNA	23	18	20	0.41	0.35	0.39	21	24	26	0.41	0.42	0.48	0.27	0.21	0.24	0.26	0.28	0.31	7	NM_001025163+++NM_001112805+++NM_177888+++XM_006540100+++XM_017322306+++XM_017322307+++XM_030242686	coding	known	NC_000073.6	6362809	6382606	+	7 A1|7 3.69 cM	23.6667	20.3333	0.283333	0.24	0.436667	0.383333	0.21901	0.13008	05168///Herpes simplex virus 1 infection	H00513///Transient neonatal diabetes mellitus+++H01852///Postaxial polydactyly			GO:0005634///nucleus
547349	547349			547349		K06751	'LOC547349'	H2-K1	mRNA	68	72.59	57.74	6.46	7.13	5.62	119.78	140.11	110.94	11.68	12.79	10.89	4.18	4.35	3.49	7.32	8.36	7.06	3	NM_001025208+++XM_017318970+++XM_017319024	coding	known	NT_187027.1	87872	2459608	-	17|17 B1	123.61	66.11	7.58	4.00667	11.7867	6.40333	0.902855	0.900315	04144///Endocytosis+++04145///Phagosome+++04218///Cellular senescence+++04514///Cell adhesion molecules+++04612///Antigen processing and presentation+++04940///Type I diabetes mellitus+++05163///Human cytomegalovirus infection+++05165///Human papillomavirus infection+++05166///Human T-cell leukemia virus 1 infection+++05167///Kaposi sarcoma-associated herpesvirus infection+++05168///Herpes simple…	H00079///Asthma+++H00344///Leprosy+++H01476///Behcet disease+++H01507///Seronegative arthritis+++H01563///HIV infection+++H01656///Psoriasis+++H01674///Ankylosing spondylitis+++H01694///Stevens-Johnson syndrome+++H01713///Diffuse panbronchiolitis			GO:0016021///integral component of membrane
140917	140917		ENSMUSG00000027845	140917			'Dclre1b'	AI452214+++Apollo+++SNMIB+++mSNM1B	mRNA	451	437	437	9.52	9.89	9.71	344	374	309	7.56	7.79	6.86	6.16	6.04	6.02	4.74	5.09	4.45	4	NM_001025312+++NM_133865+++rna-NM_001025312.1-2+++rna-NM_133865.2-2	coding	known	NT_166287.2	210215	104000000	-	3|3 F2.2	342.333	441.667	4.76	6.07333	7.40333	9.70667	-0.367556	0.904719					GO:0000781///chromosome, telomeric region+++GO:0005634///nucleus+++GO:0005654///nucleoplasm+++GO:0005694///chromosome+++GO:0005737///cytoplasm+++GO:0005813///centrosome+++GO:0005815///microtubule organizing center+++GO:0005856///cytoskeleton+++GO:0016604///nuclear body
21356	21356		ENSMUSG00000024308	21356		K08058	'Tapbp'	D17Wsu91e+++TPN	mRNA	6290	6375	6454	212.95	230.67	229.99	25177.1	24097	20967	887.18	800.78	748.85	137.88	140.71	142.52	555.83	523.04	485.88	8	NM_001025313+++NM_009318+++rna-NM_001025313.1-2+++rna-NM_001025313.1-3+++rna-NM_001025313.1-4+++rna-NM_009318.2-2+++rna-NM_009318.2-3+++rna-NM_009318.2-4	coding	known	NT_187004.1	168246	33900000	+	17 B1|17 17.98 cM	23413.7	6373	521.583	140.37	812.27	224.537	1.87731	1	04612///Antigen processing and presentation+++05163///Human cytomegalovirus infection+++05168///Herpes simplex virus 1 infection+++05169///Epstein-Barr virus infection+++05170///Human immunodeficiency virus 1 infection	H00984///Bare lymphocyte syndrome type1			GO:0000139///Golgi membrane+++GO:0005783///endoplasmic reticulum+++GO:0005789///endoplasmic reticulum membrane+++GO:0005887///integral component of plasma membrane+++GO:0016020///membrane+++GO:0016021///integral component of membrane+++GO:0030670///phagocytic vesicle membrane+++GO:0042824///MHC class I peptide loading complex
20167	20167		ENSMUSG00000030401	20167			'Rtn2'	MMS10-P+++Ms10p+++NSPLI+++Nspl1	mRNA	1	6	8	0.05	0.31	0.44	8	9	3	0.48	0.61	0.15	0.03	0.19	0.27	0.3	0.4	0.1	2	NM_001025364+++NM_013648	coding	known	NC_000073.6	19300000	19300000	+	7 A3|7 9.54 cM	6.66667	5	0.266667	0.163333	0.413333	0.266667	0.415037	0.154166		H00266///Hereditary spastic paraplegia			GO:0005737///cytoplasm+++GO:0005783///endoplasmic reticulum+++GO:0005789///endoplasmic reticulum membrane+++GO:0005856///cytoskeleton+++GO:0005882///intermediate filament+++GO:0005886///plasma membrane+++GO:0009986///cell surface+++GO:0014802///terminal cisterna+++GO:0016020///membrane+++GO:0016021///integral component of membrane+++GO:0016529///sarcoplasmic reticulum+++GO:0030018///Z disc+++GO:0…
66317	66317		ENSMUSG00000061559	66317		K12602	'Wdr61'	2700038L12Rik+++2810418I05Rik+++REC14	mRNA	1299	1148	1096	110.23	103.65	97.53	999	1040	1084	87.68	86.11	96.56	71.37	63.22	60.44	54.93	56.24	62.65	4	NM_001025375+++NM_001025376+++NM_023191+++XM_011242785	coding	known	NC_000075.6	54700000	54700000	-	9|9 A5.3	1041	1181	57.94	65.01	90.1167	103.803	-0.182039	0.852662	03018///RNA degradation				GO:0005634///nucleus+++GO:0005654///nucleoplasm+++GO:0005737///cytoplasm+++GO:0005829///cytosol+++GO:0016593///Cdc73/Paf1 complex+++GO:0035327///transcriptionally active chromatin+++GO:0055087///Ski complex
18393	18393		ENSMUSG00000026037	18393		K02604	'Orc2'	AU041563+++Orc2l	mRNA	2617	2964	2605	66.7	80.82	69.88	2104	2078	2164	55.93	52.03	58.13	43.19	49.3	43.3	35.04	33.98	37.72	5	NM_001025378+++NM_001271526+++NM_008765+++XM_011238453+++XM_030252150	coding	known	NC_000067.6	58500000	58500000	-	1|1 C1.3	2115.33	2728.67	35.58	45.2633	55.3633	72.4667	-0.367311	0.991337	04110///Cell cycle				GO:0000781///chromosome, telomeric region+++GO:0000785///chromatin+++GO:0000792///heterochromatin+++GO:0000808///origin recognition complex+++GO:0000939///condensed chromosome inner kinetochore+++GO:0005634///nucleus+++GO:0005654///nucleoplasm+++GO:0005664///nuclear origin of replication recognition complex+++GO:0005813///centrosome
574417	574417		ENSMUSG00000052850	574417		K08474	'Tas2r137'	T2R37+++Tas2r3+++mt2r41	mRNA	0	1	0	0	0.12	0	1	0	0	0.12	0	0	0	0.07	0	0.08	0	0	1	NM_001025385	coding	known	NC_000072.6	40500000	40500000	+	6|6 B1	0.333333	0.333333	0.0266667	0.0233333	0.04	0.04			04742///Taste transduction	H01611///Alcohol dependence			GO:0016020///membrane+++GO:0016021///integral component of membrane
15361	15361		ENSMUSG00000046711	15361			'Hmga1'	AL023995+++Hmga1a+++Hmga1b+++Hmgi+++Hmgiy+++Hmgy	mRNA	6413.11	6128.8	6290.08	362.61	368.49	372.93	5221.36	5706.15	4439.76	308.69	318.81	266.18	234.78	224.77	231.09	193.4	208.24	172.71	30	NM_001025427+++NM_001039356+++NM_001166535+++NM_001166536+++NM_001166537+++NM_001166539+++NM_001166540+++NM_001166541+++NM_001166542+++NM_001166543+++NM_001166544+++NM_001166545+++NM_001166546+++NM_016660+++XM_030249514+++XM_030249515+++rna-NM_001025427.3-2+++rna-NM_001039356.2-2+++rna-NM_001166535.1-2+++rna-NM_001166536.1-2+++rna-NM_001166537.1-2+++rna-NM_001166539.1-2+++rna-NM_001166540.1-2+++r…	coding	known	NT_187005.1	246515	27600000	+	17 A3.3|17 14.5 cM	5122.42	6277.33	191.45	230.213	297.893	368.01	-0.293325	0.990294					GO:0000785///chromatin+++GO:0005634///nucleus+++GO:0005694///chromosome+++GO:0035985///senescence-associated heterochromatin focus+++GO:0090575///RNA polymerase II transcription factor complex
228662	228662		ENSMUSG00000062098	228662			'Btbd3'	mKIAA0952	mRNA	325	370	367	6.14	7.54	7.26	264	332	310	5.26	6.2	6.2	3.98	4.6	4.5	3.3	4.05	4.02	4	NM_001025431+++NM_145534+++XM_006499294+++XM_030250517	coding	known	NC_000068.7	138000000	138000000	+	2|2 F3	302	354	3.79	4.36	5.88667	6.98	-0.229201	0.718657					GO:0005634///nucleus+++GO:0005737///cytoplasm+++GO:0005829///cytosol
19727	19727		ENSMUSG00000036120	19727		K08062	'Rfxank'	Tvl1	mRNA	201	198	212.04	4.97	5.24	5.52	188	236	187	4.84	5.72	4.88	3.22	3.2	3.42	3.03	3.74	3.17	2	NM_001025589+++NM_011266	coding	known	NC_000074.6	70100000	70100000	-	8|8 B3.3	203.667	203.68	3.31333	3.28	5.14667	5.24333	-9.44e-05	0.0250397	04612///Antigen processing and presentation+++05152///Tuberculosis+++05340///Primary immunodeficiency	H00093///Combined immunodeficiency+++H00985///Bare lymphocyte syndrome type2			GO:0005634///nucleus+++GO:0005654///nucleoplasm+++GO:0005737///cytoplasm+++GO:0005829///cytosol+++GO:0045171///intercellular bridge+++GO:0090575///RNA polymerase II transcription factor complex
71834	71834		ENSMUSG00000026788	71834			'Zbtb43'	1700010E06Rik+++Zfp297b+++mKIAA0414	mRNA	427	422	444	7.53	7.92	8.22	430	369	328	7.85	6.37	6.08	4.88	4.83	5.09	4.92	4.16	3.94	6	NM_001025594+++NM_001355610+++NM_001355611+++NM_001355612+++NM_027947+++XM_006498349	coding	known	NC_000068.7	33500000	33500000	-	2|2 B	375.667	431	4.34	4.93333	6.76667	7.89	-0.198235	0.690953					GO:0005634///nucleus
22670	22670		ENSMUSG00000024457	22670			'Trim26'	AI462198+++Zfp173+++Zfp1736	mRNA	803	734	850	22.99	22.47	25.61	1387	1442	1204	41.44	40.58	36.44	14.89	13.7	15.87	25.96	26.51	23.64	14	NM_001025599+++NM_001286726+++NM_001286727+++XM_006524213+++XM_006524214+++rna-NM_001025599.3-2+++rna-NM_001025599.3-3+++rna-NM_001025599.3-4+++rna-NM_001286726.1-2+++rna-NM_001286726.1-3+++rna-NM_001286726.1-4+++rna-NM_001286727.1-2+++rna-NM_001286727.1-3+++rna-NM_001286727.1-4	coding	known	NT_187004.1	791770	36900000	+	17 B1|17 19.16 cM	1344.33	795.667	25.37	14.82	39.4867	23.69	0.756655	0.994112					GO:0005634///nucleus+++GO:0005737///cytoplasm
17082	17082		ENSMUSG00000026069	17082		K05171	'Il1rl1'	DER4+++Fit-1+++Ly84+++ST2L+++St2+++St2-rs1+++T1+++T1/ST2	mRNA	888	949	1062	23.31	26.76	29.73	1294	1267	1325	36.39	33.52	37.83	15.09	16.32	18.42	22.8	21.89	24.55	6	NM_001025602+++NM_001294171+++NM_010743+++XM_006495741+++XM_006495744+++XM_017319082	coding	known	NC_000067.6	40400000	40500000	+	1 B|1 19.19 cM	1295.33	966.333	23.08	16.61	35.9133	26.6	0.422731	0.971131	04060///Cytokine-cytokine receptor interaction				GO:0005576///extracellular region+++GO:0005615///extracellular space+++GO:0005829///cytosol+++GO:0005886///plasma membrane+++GO:0005925///focal adhesion+++GO:0009897///external side of plasma membrane+++GO:0009986///cell surface+++GO:0016020///membrane+++GO:0016021///integral component of membrane+++GO:0031012///extracellular matrix
217648	217648		ENSMUSG00000047227	217648			'Gm527'		mRNA	24	20	21	1.7	1.5	1.56	23	18	29	1.69	1.25	2.16	1.1	0.92	0.97	1.06	0.82	1.4	1	NM_001025605	coding	known	NC_000078.6	64900000	64900000	+	12|12 C1	23.3333	21.6667	1.09333	0.996667	1.7	1.58667	0.106915	0.00690018					GO:0005575///cellular_component
380863	380863		ENSMUSG00000052485	380863			'Tmem171'	Gm905	mRNA	999	931	958	74.85	75.95	77.86	491	531	516	37.51	40.21	40.97	48.46	46.33	48.25	23.5	26.27	26.58	5	NM_001025606+++XM_006517709+++XM_011244676+++XM_011244677+++XM_011244678	coding	known	NC_000079.6	98700000	98700000	-	13|13 D1	512.667	962.667	25.45	47.68	39.5633	76.22	-0.909015	0.999019					GO:0005575///cellular_component+++GO:0016020///membrane+++GO:0016021///integral component of membrane
382083	382083		ENSMUSG00000039452	382083			'Snx22'	Gm1120	mRNA	27	29	30	0.98	1.12	1.16	14	19	19	0.54	0.68	0.73	0.63	0.68	0.72	0.34	0.45	0.47	2	NM_001025612+++XM_030244434	coding	known	NC_000075.6	66100000	66100000	-	9|9 C	17.3333	28.6667	0.42	0.676667	0.65	1.08667	-0.725825	0.883946					GO:0005575///cellular_component
76025	76025		ENSMUSG00000025575	76025		K12304	'Cant1'	5830420C20Rik+++Apy1h+++D11Bwg0554e+++Entpd8+++SCAN-1+++Shapy	mRNA	1081	983	1105	29.81	29.06	32.61	1220	1129	971	36.63	31.67	29.86	19.3	17.72	20.21	22.95	20.68	19.38	15	NM_001025617+++NM_001025618+++NM_001267591+++NM_001267592+++NM_029502+++XM_006534404+++XM_006534405+++XM_006534406+++XM_006534407+++XM_006534408+++XM_006534409+++XM_006534410+++XM_030246407+++XM_030246408+++XM_030246409	coding	known	NC_000077.6	118000000	118000000	-	11 E2|11 83.15 cM	1106.67	1056.33	21.0033	19.0767	32.72	30.4933	0.0671556	0.119202	00230///Purine metabolism+++00240///Pyrimidine metabolism	H00494///Desbuquois syndrome		R00155///UDP phosphohydrolase UDP + H2O <=> UMP + Orthophosphate+++R00328///GDP phosphohydrolase GDP + H2O <=> GMP + Orthophosphate+++R00961///IDP phosphohydrolase; inosine IDP + H2O <=> IMP + Orthophosphate	GO:0005783///endoplasmic reticulum+++GO:0005789///endoplasmic reticulum membrane+++GO:0005794///Golgi apparatus+++GO:0005886///plasma membrane+++GO:0016020///membrane+++GO:0016021///integral component of membrane+++GO:0032580///Golgi cisterna membrane
56205	56205		ENSMUSG00000038619	56205			'Ensa'	1700020C18Rik+++2610007F17Rik+++AI451924	mRNA	2525	2609	2741	116.39	127.94	133.16	2798	2837	2677	133.5	128.49	128.36	75.36	78.04	82.52	83.64	83.93	83.29	2	NM_001026212+++NM_019561	coding	known	NC_000069.6	95600000	95600000	+	3|3 F2.1	2770.67	2625	83.62	78.64	130.117	125.83	0.0779157	0.558734					GO:0005737///cytoplasm
114249	114249		ENSMUSG00000040998	114249		K06824	'Npnt'	1110009H02Rik+++AA682063+++AI314031+++Nctn+++POEM	mRNA	2	2	3	0.04	0.04	0.07	4	5	1	0.09	0.1	0.02	0.03	0.03	0.04	0.05	0.07	0.01	6	NM_001029836+++NM_001287101+++NM_001287102+++NM_001287103+++NM_033525+++XM_006500915	coding	known	NC_000069.6	133000000	133000000	-	3|3 G3	3.33333	2.33333	0.0433333	0.0333333	0.07	0.05	0.514573	0.303857	04512///ECM-receptor interaction				GO:0005576///extracellular region+++GO:0005604///basement membrane+++GO:0016020///membrane+++GO:0030485///smooth muscle contractile fiber+++GO:0031012///extracellular matrix+++GO:0062023///collagen-containing extracellular matrix
18707	18707		ENSMUSG00000039936	18707		K00922	'Pik3cd'	2410099E07Rik+++2610208K16Rik+++AW545373+++p110delta	mRNA	49	48	59	0.88	0.97	1.11	62	51	56	1.17	0.9	1.15	0.57	0.59	0.69	0.74	0.59	0.75	32	NM_001029837+++NM_001164049+++NM_001164050+++NM_001164051+++NM_001164052+++NM_008840+++XM_006538641+++XM_006538642+++XM_006538643+++XM_006538644+++XM_006538645+++XM_006538646+++XM_006538647+++XM_006538648+++XM_006538649+++XM_006538650+++XM_006538651+++XM_006538652+++XM_006538653+++XM_017320037+++XM_017320038+++XM_030253312+++XM_030253313+++XM_030253314+++XM_030253315+++rna-NM_001029837.2-2+++rna-…	coding	known	NT_187025.1	4302	150000000	-	4|4 E2	56.3333	52	0.693333	0.616667	1.07333	0.986667	0.115477	0.0246323	00562///Inositol phosphate metabolism+++01521///EGFR tyrosine kinase inhibitor resistance+++01522///Endocrine resistance+++01524///Platinum drug resistance+++04012///ErbB signaling pathway+++04014///Ras signaling pathway+++04015///Rap1 signaling pathway+++04024///cAMP signaling pathway+++04062///Chemokine signaling pathway+++04066///HIF-1 signaling pathway+++04068///FoxO signaling pathway+++04070…	H00014///Non-small cell lung cancer+++H00018///Gastric cancer+++H00020///Colorectal cancer+++H00027///Ovarian cancer+++H00031///Breast cancer+++H00048///Hepatocellular carcinoma+++H01102///Pituitary adenomas+++H01222///Cowden syndrome+++H01387///Activated PI3K-delta syndrome+++H01431///Cushing syndrome+++H01912///Congenital lipomatous overgrowth, vascular malformations, and epidermal nevi+++H0198…		R04545///ATP:1-phosphatidyl-1D-myo-inositol-4,5-bisphosphate 3-phosphotransferase ATP + 1-Phosphatidyl-D-myo-inositol 4,5-bisphosphate <=> ADP + Phosphatidylinositol-3,4,5-trisphosphate	GO:0005737///cytoplasm+++GO:0005829///cytosol+++GO:0005886///plasma membrane+++GO:0005942///phosphatidylinositol 3-kinase complex+++GO:0016020///membrane
20491	20491		ENSMUSG00000022372	20491			'Sla'	Slap+++Slap-1	mRNA	16	27	17	0.48	0.9	0.56	14	14	19	0.43	0.41	0.61	0.31	0.55	0.35	0.27	0.27	0.4	6	NM_001029841+++NM_009192+++XM_006520668+++XM_011245530+++XM_017316522+++XM_030248433	coding	known	NC_000081.6	66800000	66800000	-	15 D2|15 29.3 cM	15.6667	20	0.313333	0.403333	0.483333	0.646667	-0.352302	0.53537					GO:0005737///cytoplasm+++GO:0005768///endosome+++GO:0005925///focal adhesion+++GO:0031234///extrinsic component of cytoplasmic side of plasma membrane+++GO:0043197///dendritic spine
22367	22367		ENSMUSG00000021115	22367			'Vrk1'	51PK	mRNA	731	716	635	17.03	17.93	15.75	646	671	670	15.92	15.42	16.52	11.03	10.94	9.76	9.98	10.07	10.72	23	NM_001029843+++NM_001029844+++NM_001364365+++NM_001364367+++NM_001364368+++NM_011705+++XM_006515809+++XM_006515810+++XM_006515811+++XM_011244104+++XM_017315045+++XM_030246685+++XM_030246686+++XM_030246687+++XM_030246688+++XM_030246689+++XM_030246690+++XM_030246691+++XM_030246692+++XM_030246693+++XM_030246694+++XM_030246695+++XM_030246696	coding	known	NC_000078.6	106000000	106000000	+	12|12 E- F1	662.333	694	10.2567	10.5767	15.9533	16.9033	-0.0673782	0.344214		H00897///Pontocerebellar hypoplasia			GO:0005634///nucleus+++GO:0005654///nucleoplasm+++GO:0005730///nucleolus+++GO:0005737///cytoplasm+++GO:0005795///Golgi stack+++GO:0005819///spindle+++GO:0005829///cytosol+++GO:0005856///cytoskeleton
19188	19188		ENSMUSG00000079197	19188		K06697	'Psme2'	AA589371+++AI788882+++PA28b	mRNA	2008.9	1733.9	1940.14	273.47	248.25	276.89	6492.67	7147.25	6153.18	911.07	952.33	880.3	177.07	151.43	171.58	570.8	622.03	571.16	2	NM_001029855+++NM_011190	coding	known	NC_000080.6	55600000	55600000	-	14 C3|14 28.19 cM	6597.7	1894.31	587.997	166.693	914.567	266.203	1.80029	1	03050///Proteasome+++04612///Antigen processing and presentation				GO:0000502///proteasome complex+++GO:0005654///nucleoplasm+++GO:0005737///cytoplasm+++GO:0008537///proteasome activator complex
545007	545007		ENSMUSG00000096775	545007			'Gm5796'		mRNA	0	1.96	0	0	0.11	0	0.01	0	1.28	0	0	0.07	0	0.07	0	0	0	0.05	1	NM_001029930	coding	known	NC_000080.6	4023941	4041368	+	14 A2|14	0.43	0.653333	0.0166667	0.0233333	0.0233333	0.0366667							GO:0005575///cellular_component
280408	280408		ENSMUSG00000038195	280408		K13883	'Rilp'	AI835553+++Gm857	mRNA	17	18	20	1.18	1.32	1.46	9	13	8	0.65	0.88	0.58	0.76	0.81	0.9	0.4	0.58	0.38	1	NM_001029938	coding	known	NC_000077.6	75500000	75500000	+	11|11 B5	10	18.3333	0.453333	0.823333	0.703333	1.32	-0.874469	0.901602	04145///Phagosome+++05132///Salmonella infection				GO:0005737///cytoplasm+++GO:0005739///mitochondrion+++GO:0005764///lysosome+++GO:0005765///lysosomal membrane+++GO:0005768///endosome+++GO:0005770///late endosome+++GO:0005829///cytosol+++GO:0010008///endosome membrane+++GO:0016020///membrane+++GO:0030670///phagocytic vesicle membrane+++GO:0031410///cytoplasmic vesicle+++GO:0031902///late endosome membrane+++GO:0032991///protein-containing comple…
214403	214403		ENSMUSG00000070594	214403			'Gm4788'	Cfhrc+++EG214403+++Gm4788	mRNA	1	1	0	0.03	0.04	0	0	3	2	0	0.1	0.07	0.02	0.02	0	0	0.07	0.05	3	NM_001029977+++NM_001160303+++NM_001160304	coding	known	NC_000067.6	140000000	140000000	-	1|1 F	1.66667	0.666667	0.04	0.0133333	0.0566667	0.0233333	1.31762	0.649712					GO:0005615///extracellular space+++GO:0005634///nucleus+++GO:0005737///cytoplasm+++GO:0005886///plasma membrane
227619	227619		ENSMUSG00000036646	227619		K23741	'Man1b1'	E430019H13Rik+++ERMan1+++Gm108+++MANA-ER	mRNA	2826	2707	2736	68.19	69.9	69.52	2837	2654	2513	71.33	62.88	64.07	44.15	42.64	43.08	44.69	41.07	41.57	3	NM_001029983+++XM_006497860+++XM_030249610	coding	known	NC_000068.7	25300000	25400000	+	2|2 A3	2668	2756.33	42.4433	43.29	66.0933	69.2033	-0.0469917	0.517345	00510///N-Glycan biosynthesis+++00513///Various types of N-glycan biosynthesis+++04141///Protein processing in endoplasmic reticulum	H00768///Autosomal recessive intellectual developmental disorder	M00073///N-glycan precursor trimming+++M00074///N-glycan biosynthesis, high-mannose type	R06722///alpha 1,2-mannosyloligosaccharide alpha-D-mannohydrolase H2O + G00011 <=> D-Mannose + G10694	GO:0005783///endoplasmic reticulum+++GO:0005789///endoplasmic reticulum membrane+++GO:0016020///membrane+++GO:0016021///integral component of membrane+++GO:0031410///cytoplasmic vesicle+++GO:0044322///endoplasmic reticulum quality control compartment
435653	435653		ENSMUSG00000070524	435653			'Fcrlb'	FREB-2+++FREB2+++FcRL2+++Fcrlm2+++Fcry+++mFCRL2	mRNA	5	3	6	0.35	0.17	0.27	5	7	9	0.25	0.34	0.36	0.23	0.11	0.17	0.16	0.22	0.23	3	NM_001029984+++XM_006496931+++XM_006496932	coding	known	NC_000067.6	171000000	171000000	-	1|1 H3	7	4.66667	0.203333	0.17	0.316667	0.263333	0.584963	0.475868					GO:0005737///cytoplasm+++GO:0005783///endoplasmic reticulum+++GO:0005887///integral component of plasma membrane
52535	52535		ENSMUSG00000004561	52535			'Mettl17'	2310032K15Rik+++D14Ertd209e+++Mett11d1	mRNA	233	217	242	14.51	14.38	15.85	187	182	166	12.09	11.12	10.9	9.4	8.77	9.82	7.58	7.26	7.07	2	NM_001029990+++rna-NM_001029990.1-2	coding	known	NT_096797.1	14780	51900000	+	14 C2|14 26.71 cM	178.333	230.667	7.30333	9.33	11.37	14.9133	-0.371233	0.845465					GO:0005654///nucleoplasm+++GO:0005739///mitochondrion+++GO:0005759///mitochondrial matrix
223722	223722		ENSMUSG00000048755	223722		K00645	'Mcat'	AI225907+++BC025519	mRNA	680	643	668	35.69	36.09	37.12	522	582	492	28.56	30.09	27.03	23.11	22.02	23	17.89	19.65	17.54	3	NM_001030014+++XM_006520815+++XM_011245586	coding	known	NC_000081.6	83500000	83600000	-	15|15 E1	532	663.667	18.36	22.71	28.56	36.3	-0.319033	0.919486	00061///Fatty acid biosynthesis+++01212///Fatty acid metabolism		M00082///Fatty acid biosynthesis, initiation+++M00873///Fatty acid biosynthesis in mitochondria, animals+++M00874///Fatty acid biosynthesis in mitochondria, fungi	R01626///Malonyl-CoA:[acyl-carrier-protein] S-malonyltransferase Malonyl-CoA + Acyl-carrier protein <=> CoA + Malonyl-[acyl-carrier protein]+++R11671///No_INFO Malonyl-CoA + Acetyl-CoA <=> Dodecanoyl-[acyl-carrier protein]	GO:0005739///mitochondrion
235033	235033		ENSMUSG00000053773	235033		K11150	'Rdh8'	Gm182+++prRDH	mRNA	3	4	4	0.08	0.12	0.11	2	3	1	0.06	0.08	0.03	0.05	0.07	0.07	0.04	0.05	0.02	1	NM_001030290	coding	known	NC_000075.6	20800000	20800000	+	9|9 A3	2	3.66667	0.0366667	0.0633333	0.0566667	0.103333	-0.874469	0.844286	00830///Retinol metabolism			R08379///retinol: NADP+ oxidoreductase Retinol + NADP+ <=> Retinal + NADPH + H+	GO:0005737///cytoplasm+++GO:0016020///membrane
241769	241769		ENSMUSG00000035238	241769			'Kcnk15'	KCNK11+++KCNK14+++KT3.3+++TASK5	mRNA	0	1	0	0	0.12	0	0	0	0	0	0	0	0	0.07	0	0	0	0	1	NM_001030292	coding	known	NC_000068.7	164000000	164000000	+	2|2 H3	0	0.333333	0	0.0233333	0	0.04							GO:0005887///integral component of plasma membrane+++GO:0016020///membrane+++GO:0016021///integral component of membrane
245474	245474		ENSMUSG00000031403	245474		K11131	'Dkc1'	BC068171	mRNA	5075	5387	5225	167.69	190.14	181.59	3824	3781	3868	131.57	122.7	134.86	108.57	115.98	112.53	82.43	80.14	87.5	5	NM_001030307+++NM_001359411+++NM_001359412+++NM_001359413+++XM_030251338	coding	known	NC_000086.7	75100000	75100000	+	X|X A7.3	3824.33	5229	83.3567	112.36	129.71	179.807	-0.451327	1	03008///Ribosome biogenesis in eukaryotes	H00507///Dyskeratosis congenita+++H00788///Hoyeraal-Hreidarsson syndrome			GO:0001650///fibrillar center+++GO:0005634///nucleus+++GO:0005654///nucleoplasm+++GO:0005697///telomerase holoenzyme complex+++GO:0005730///nucleolus+++GO:0015030///Cajal body+++GO:0031429///box H/ACA snoRNP complex+++GO:0090661///box H/ACA telomerase RNP complex
606496	606496		ENSMUSG00000057177	606496		K08822	'Gsk3a'	2700086H06Rik	mRNA	1717	1673	1789	76.67	81.8	85.2	1673	1779	1582	78.83	78.84	75.59	49.64	49.9	52.8	49.39	51.49	49.04	3	NM_001031667+++XM_006540258+++XM_006540259	coding	known	NC_000073.6	25200000	25200000	-	7|7 A3	1678	1726.33	49.9733	50.78	77.7533	81.2233	-0.0409683	0.351448	04062///Chemokine signaling pathway+++04728///Dopaminergic synapse+++04932///Non-alcoholic fatty liver disease+++05131///Shigellosis				GO:0005634///nucleus+++GO:0005737///cytoplasm+++GO:0005739///mitochondrion+++GO:0005829///cytosol+++GO:0005874///microtubule+++GO:0030424///axon
107733	107733		ENSMUSG00000036850	107733			'Mrpl41'	MRP-L27+++Rpml27	mRNA	369	299	350	14.39	12.45	14.36	307	341	333	12.45	13.05	13.7	9.32	7.6	8.9	7.8	8.52	8.89	1	NM_001031808	coding	known	NC_000068.7	25000000	25000000	-	2|2 A3	327	339.333	8.40333	8.60667	13.0667	13.7333	-0.0534125	0.162828					GO:0005739///mitochondrion+++GO:0005762///mitochondrial large ribosomal subunit+++GO:0005840///ribosome+++GO:1990904///ribonucleoprotein complex
12097	12097		ENSMUSG00000074486	12097		K22609	'Bglap2'	BGP2+++Bglap1+++Bgp+++Og2+++mOC-B	mRNA	1	0	3	0.44	0	1.36	0	1	0	0	0.43	0	0.28	0	0.85	0	0.28	0	1	NM_001032298	coding	known	NC_000069.6	88400000	88400000	-	3 F1|3 38.81 cM	0.333333	1.33333	0.0933333	0.376667	0.143333	0.6	-1.97503	0.86453	04928///Parathyroid hormone synthesis, secretion and action				GO:0005576///extracellular region+++GO:0005615///extracellular space+++GO:0005737///cytoplasm+++GO:0005791///rough endoplasmic reticulum+++GO:0005794///Golgi apparatus+++GO:0030425///dendrite+++GO:0031982///vesicle+++GO:0042995///cell projection+++GO:0043204///perikaryon
68874	68874		ENSMUSG00000045259	68874			'Klhdc9'	1190002J23Rik+++AA087357+++ESTM31	mRNA	1	0	0	0.07	0	0	0	0	2	0	0	0.14	0.04	0	0	0	0	0.09	1	NM_001033039	coding	known	NC_000067.6	171000000	171000000	-	1 H3|1 79.36 cM	0.666667	0.333333	0.03	0.0133333	0.0466667	0.0233333							GO:0005575///cellular_component
432779	432779		ENSMUSG00000021579	432779			'Lrrc14b'	AI595366	mRNA	1	0	3	0.03	0	0.11	3	1	2	0.11	0.03	0.07	0.02	0	0.07	0.07	0.02	0.05	1	NM_001033042	coding	known	NC_000079.6	74400000	74400000	-	13|13 C1	2	1.33333	0.0466667	0.03	0.07	0.0466667	0.58136	0.200098					GO:0005737///cytoplasm
12515	12515		ENSMUSG00000030156	12515			'Cd69'	5830438K24Rik+++AI452015+++AIM+++VEA	mRNA	0	1	0	0	0.07	0	0	0	0	0	0	0	0	0.04	0	0	0	0	2	NM_001033122+++XM_006505463	coding	known	NC_000072.6	129000000	129000000	-	6 F3|6 63.21 cM	0	0.333333	0	0.0133333	0	0.0233333							GO:0009897///external side of plasma membrane+++GO:0009986///cell surface+++GO:0016020///membrane+++GO:0016021///integral component of membrane+++GO:0032991///protein-containing complex
13999	13999		ENSMUSG00000078889	13999			'Gm14288'		mRNA	78.66	77.4	63.72	34.36	29.97	33.4	89.37	87.89	68.24	37.32	39.25	23.98	22.25	18.28	20.7	23.38	25.64	15.56	2	NM_001033123+++XM_017315404	coding	known	NC_000068.7	176000000	176000000	-	2|2 H4	81.8333	73.26	21.5267	20.41	33.5167	32.5767	0.159663	0.0842278					GO:0005575///cellular_component
52028	52028		ENSMUSG00000006464	52028			'Bbs1'	AI451249+++D19Ertd609e	mRNA	238	258	275	3.72	4.33	4.54	307	339	312	5.02	5.22	5.14	2.41	2.64	2.81	3.14	3.41	3.33	2	NM_001033128+++XM_006531788	coding	known	NC_000085.6	4886878	4906653	-	19|19 A	319.333	257	3.29333	2.62	5.12667	4.19667	0.313295	0.637913		H00418///Bardet-Biedl syndrome			GO:0005737///cytoplasm+++GO:0005813///centrosome+++GO:0005815///microtubule organizing center+++GO:0005856///cytoskeleton+++GO:0005886///plasma membrane+++GO:0005929///cilium+++GO:0005930///axoneme+++GO:0016020///membrane+++GO:0031514///motile cilium+++GO:0034451///centriolar satellite+++GO:0034464///BBSome+++GO:0036064///ciliary basal body+++GO:0042995///cell projection+++GO:0060170///ciliary me…
70611	70611		ENSMUSG00000035329	70611			'Fbxo33'	5730501N20Rik+++AI642135	mRNA	286	290	317	7.37	8.09	8.64	276	254	298	7.47	6.48	8.21	4.77	4.93	5.36	4.68	4.24	5.33	2	NM_001033156+++XM_017315183	coding	known	NC_000078.6	59200000	59200000	-	12|12 C1	276	297.667	4.75	5.02	7.38667	8.03333	-0.109029	0.365169					GO:0005575///cellular_component+++GO:0019005///SCF ubiquitin ligase complex
236366	236366		ENSMUSG00000073197	236366			'5730507C01Rik'		mRNA	12.75	11.51	6.18	0.49	0.46	0.27	7	8.65	7.41	0.3	0.32	0.3	0.31	0.28	0.17	0.19	0.21	0.19	3	NM_001033157+++NM_001201330+++XM_011243861	coding	known	NC_000078.6	18500000	18500000	+	12|12 A1.2	7.68667	10.1467	0.196667	0.253333	0.306667	0.406667	-0.400576	0.576842					GO:0005654///nucleoplasm
71932	71932		ENSMUSG00000037577	71932		K22368	'Ephx3'	2310063B19Rik+++Abhd9+++EH3	mRNA	7	6	4	0.51	0.27	0.17	4	5	6	0.26	0.19	0.35	0.33	0.16	0.1	0.16	0.13	0.23	3	NM_001033163+++NM_001347341+++XM_011246631	coding	known	NC_000083.6	32200000	32200000	-	17|17 B1	5	5.66667	0.173333	0.196667	0.266667	0.316667	-0.180572	0.250123	05207///Chemical carcinogenesis - receptor activation+++05208///Chemical carcinogenesis - reactive oxygen species				GO:0005783///endoplasmic reticulum+++GO:0016020///membrane+++GO:0016021///integral component of membrane+++GO:0043231///intracellular membrane-bounded organelle
72307	72307		ENSMUSG00000071632	72307			'2510002D24Rik'	2410043I01Rik+++AA163535+++AA409624+++DXMgi27+++Pants	mRNA	20	28	28	1.76	2.61	2.59	39	27	23	3.55	2.33	2.13	1.14	1.59	1.6	2.23	1.52	1.38	2	NM_001033164+++rna-NM_001033164.2-2	coding	known	NT_187008.1	140260	18800000	+	16|16 A3	29.6667	25.3333	1.71	1.44333	2.67	2.32	0.227806	0.105562					GO:0005575///cellular_component
72657	72657		ENSMUSG00000076437	72657			'Selenoh'	2700094K13Rik+++Selh	mRNA	1688	1500	1563	354.41	327.12	342.71	1752	1991	1829	376.87	408.09	401.54	229.48	199.54	212.37	236.11	266.55	260.53	2	NM_001033166+++NM_001037279	coding	known	NC_000068.7	84700000	84700000	-	2|2 D	1857.33	1583.67	254.397	213.797	395.5	341.413	0.229964	0.879687					GO:0005794///Golgi apparatus
73449	73449		ENSMUSG00000073598	73449			'1700066B19Rik'	SMIM33	mRNA	0	0	1	0	0	0.04	2	0	0	0.08	0	0	0	0	0.02	0.05	0	0	2	NM_001033168+++XM_006526290	coding	known	NC_000084.6	35700000	35700000	+	18|18 B2	0.666667	0.333333	0.0166667	0.00666667	0.0266667	0.0133333							GO:0005575///cellular_component+++GO:0016020///membrane+++GO:0016021///integral component of membrane
74253	74253		ENSMUSG00000071537	74253			'Klrg2'	2310020F24Rik	mRNA	88	69	68	3.05	2.35	2.25	41	37	51	1.43	1.02	1.83	1.97	1.43	1.4	0.9	0.67	1.19	2	NM_001033171+++XM_006506711	coding	known	NC_000072.6	38600000	38600000	-	6|6 B1	43	75	0.92	1.6	1.42667	2.55	-0.802554	0.922278					GO:0005575///cellular_component+++GO:0016020///membrane+++GO:0016021///integral component of membrane
97863	97863		ENSMUSG00000069237	97863			'Fam8a1'	C78339	mRNA	1088	1183	1119	36.54	40.33	37.87	1163	1205	1305	40.83	37.62	43.4	23.66	24.6	23.47	25.58	24.57	28.16	2	NM_001033192+++XM_006516985	coding	known	NC_000079.6	46700000	46700000	+	13|13 A5	1224.33	1130	26.1033	23.91	40.6167	38.2467	0.115674	0.478428					GO:0000836///Hrd1p ubiquitin ligase complex+++GO:0000839///Hrd1p ubiquitin ligase ERAD-L complex+++GO:0016020///membrane+++GO:0016021///integral component of membrane
98488	98488		ENSMUSG00000041303	98488			'Gtf3c3'	TF3C-gamma+++TFIIIC102	mRNA	725	756	797	13.5	15.08	15.63	742	771	753	14.4	14.1	14.8	8.74	9.2	9.68	9.02	9.21	9.6	1	NM_001033194	coding	known	NC_000067.6	54400000	54400000	-	1|1 C1.2	755.333	759.333	9.27667	9.20667	14.4333	14.7367	-0.00761989	0.0490265					GO:0000127///transcription factor TFIIIC complex+++GO:0005654///nucleoplasm+++GO:0005730///nucleolus+++GO:0031965///nuclear membrane
98999	98999		ENSMUSG00000039501	98999			'Znfx1'	AI481105+++Astx3	mRNA	871	942	931	12.6	14.79	13.91	1745	1593	1461	25.51	22.21	22.98	8.16	9.02	8.62	15.98	14.51	14.91	3	NM_001033196+++NM_001291162+++XM_006500456	coding	known	NC_000068.7	167000000	167000000	-	2|2 H3	1599.67	914.667	15.1333	8.6	23.5667	13.7667	0.806453	0.998829					GO:0005634///nucleus+++GO:0031380///nuclear RNA-directed RNA polymerase complex
99169	99169			99169		K03136	'AU015228'		mRNA	1	0	0	0.03	0	0	0	0	0	0	0	0	0.02	0	0	0	0	0	1	NM_001033197	coding	known	NC_000068.7	130000000	130000000	+	2|2 F1	0	0.333333	0	0.00666667	0	0.01			03022///Basal transcription factors+++05203///Viral carcinogenesis
100756	100756		ENSMUSG00000029592	100756		K11851	'Usp30'	6330590F17Rik+++AI851327+++D5Ertd483e	mRNA	727	684	777	22.75	23.1	25.41	730	654	661	24.01	19.92	22.19	14.73	14.09	15.75	15.04	13.01	14.4	4	NM_001033202+++XM_011248156+++XM_011248157+++XM_017320581	coding	known	NC_000071.6	114000000	114000000	+	5 F|5 55.96 cM	681.667	729.333	14.15	14.8567	22.04	23.7533	-0.0975119	0.503337	04137///Mitophagy - animal				GO:0005634///nucleus+++GO:0005739///mitochondrion+++GO:0005741///mitochondrial outer membrane+++GO:0005829///cytosol+++GO:0016020///membrane+++GO:0016021///integral component of membrane
101544	101544		ENSMUSG00000066721	101544			'Zfp575'	AI326876+++Znf575	mRNA	3.98	4.25	5.04	0.14	0.15	0.18	5.24	5.08	3.17	0.19	0.17	0.11	0.09	0.09	0.11	0.12	0.11	0.07	2	NM_001033205+++XM_006539446	coding	known	NC_000073.6	24600000	24600000	-	7|7 A3	4.49667	4.42333	0.1	0.0966667	0.156667	0.156667	0.023722	0.0102551					GO:0005634///nucleus
102448	102448		ENSMUSG00000035769	102448		K00854	'Xylb'	AI132223+++AI327421	mRNA	119	146	156	3.24	4.62	4.84	125	124	128	4	3.43	4.13	2.1	2.82	3	2.51	2.24	2.68	5	NM_001033209+++NM_001199568+++NM_001359699+++XM_030243939+++XM_030243940	coding	known	NC_000075.6	119000000	119000000	+	9|9 F3	125.667	140.333	2.47667	2.64	3.85333	4.23333	-0.159256	0.396716	00040///Pentose and glucuronate interconversions		M00014///Glucuronate pathway (uronate pathway)	R01639///ATP:D-xylulose 5-phosphotransferase ATP + D-Xylulose <=> ADP + D-Xylulose 5-phosphate	GO:0005829///cytosol
102502	102502		ENSMUSG00000049493	102502			'Pls1'	AI427122	mRNA	7	15	17	0.18	0.4	0.44	12	7	7	0.31	0.17	0.19	0.11	0.25	0.27	0.19	0.11	0.12	4	NM_001033210+++XM_006510746+++XM_006510747+++XM_006510748	coding	known	NC_000075.6	95800000	95800000	-	9|9 E3.3	8.66667	13	0.14	0.21	0.223333	0.34	-0.584963	0.710243		H00604///Deafness, autosomal dominant			GO:0005737///cytoplasm+++GO:0005829///cytosol+++GO:0005884///actin filament+++GO:0005903///brush border+++GO:0032420///stereocilium+++GO:0032432///actin filament bundle+++GO:0042995///cell projection+++GO:1990357///terminal web
239691	239691		ENSMUSG00000051669	239691			'AU021092'		mRNA	24	13	25	1.89	1.13	2.17	17	30	18	1.35	2.26	1.53	1.22	0.69	1.35	0.85	1.47	0.99	3	NM_001033220+++XM_030249101+++XM_030249102	coding	known	NC_000082.6	5211814	5222308	-	16|16 A1	21.6667	20.6667	1.10333	1.08667	1.71333	1.73	0.0681715	0.000509					GO:0005576///extracellular region+++GO:0005829///cytosol+++GO:0016020///membrane
109342	109342		ENSMUSG00000042371	109342			'Slc5a10'	C330021F16Rik+++SGLT5	mRNA	1	0	0	0.05	0	0	0	0	0	0	0	0	0.03	0	0	0	0	0	6	NM_001033227+++XM_006531978+++XM_006531979+++XM_006531980+++XM_006531981+++XM_017314221	coding	known	NC_000077.6	61700000	61700000	-	11|11 B2	0	0.333333	0	0.01	0	0.0166667							GO:0005886///plasma membrane+++GO:0016020///membrane+++GO:0016021///integral component of membrane
195359	195359		ENSMUSG00000073399	195359			'Trim40'	Gm319+++Gm35+++Gm865	mRNA	0	2	0	0	0.1	0	0	2	2	0	0.09	0.1	0	0.06	0	0	0.06	0.07	17	NM_001033235+++NM_001172168+++XM_006523902+++XM_006523903+++XM_006523904+++XM_006523906+++XM_006523907+++XM_006523908+++XM_006523909+++XM_017317357+++XM_017317358+++rna-NM_001033235.3-2+++rna-NM_001033235.3-3+++rna-NM_001033235.3-4+++rna-NM_001172168.1-2+++rna-NM_001172168.1-3+++rna-NM_001172168.1-4	coding	known	NT_187004.1	836184	36900000	-	17|17 B1	1.33333	0.666667	0.0433333	0.02	0.0633333	0.0333333	0.989247	0.335425					GO:0005737///cytoplasm+++GO:0008385///IkappaB kinase complex
211208	211208		ENSMUSG00000062791	211208			'Gm382'		mRNA	0	0	1	0	0	0.02	1	7	3	0.02	0.15	0.07	0	0	0.01	0.01	0.1	0.05	1	NM_001033241	coding	known	NC_000086.7	127000000	127000000	+	X|X E3	3.66667	0.333333	0.0533333	0.00333333	0.08	0.00666667	3.43086	0.914553					GO:0005634///nucleus+++GO:0005737///cytoplasm+++GO:0005844///polysome
213011	213011		ENSMUSG00000030443	213011		K09228	'Zfp583'	BC056221+++Znf583	mRNA	6.4	0	2.96	0.06	0	0.03	6.94	7.98	4.01	0.07	0.08	0.05	0.04	0	0.02	0.04	0.05	0.03	12	NM_001033249+++XM_011250468+++XM_011250469+++XM_011250470+++XM_011250472+++XM_011250473+++XM_011250474+++XM_011250475+++XM_030242337+++XM_030242338+++XM_030242339+++XM_030242340	coding	known	NC_000073.6	6310131	6332955	-	7|7 A1	6.31	3.12	0.04	0.02	0.0666667	0.03	1.01455	0.559467	05168///Herpes simplex virus 1 infection	H00513///Transient neonatal diabetes mellitus+++H01852///Postaxial polydactyly			GO:0005634///nucleus
214616	214616		ENSMUSG00000118663	214616			'Spata5l1'	AV141009+++C130039A10Rik	mRNA	176	201	209	7.19	8.77	8.98	212	289	201	9.01	11.59	8.66	4.65	5.35	5.57	5.64	7.57	5.62	2	NM_001033256+++rna-NM_001033256.4-2	coding	known	NW_016097316.1	64321	123000000	+	2|2 E5	234	195.333	6.27667	5.19	9.75333	8.31333	0.26057	0.39648					GO:0005737///cytoplasm+++GO:0005819///spindle
216438	216438		ENSMUSG00000040502	216438			'March9'	AI608492+++BC019560+++March9	mRNA	107	105	100	5.21	5.45	5.12	143	149	132	7.23	7.11	6.77	3.37	3.32	3.17	4.53	4.65	4.39	1	NM_001033262	coding	known	NC_000076.6	127000000	127000000	-	10|10 D3	141.333	104	4.52333	3.28667	7.03667	5.26	0.442518	0.671833					GO:0000139///Golgi membrane+++GO:0005764///lysosome+++GO:0005765///lysosomal membrane+++GO:0005794///Golgi apparatus+++GO:0005795///Golgi stack+++GO:0005802///trans-Golgi network+++GO:0016020///membrane+++GO:0016021///integral component of membrane
217341	217341		ENSMUSG00000070331	217341			'Qrich2'	Gm66	mRNA	0	0	1	0	0	0.05	0	0	0	0	0	0	0	0	0.03	0	0	0	10	NM_001033267+++XM_006533105+++XM_011248954+++XM_011248955+++XM_011248956+++XM_011248957+++XM_011248958+++XM_011248959+++XM_017314492+++XM_017314493	coding	known	NC_000077.6	116000000	116000000	-	11|11 E2	0	0.333333	0	0.01	0	0.0166667				H01282///Spermatogenic failure			GO:0005634///nucleus+++GO:0005737///cytoplasm+++GO:0005929///cilium+++GO:0016020///membrane+++GO:0031514///motile cilium+++GO:0031965///nuclear membrane+++GO:0036126///sperm flagellum+++GO:0042995///cell projection
223918	223918		ENSMUSG00000036966	223918			'Spryd3'	BC008150	mRNA	1589	1326	1483	61.56	54.86	60.46	1478	1469	1312	59.57	55.85	53.61	39.86	33.46	37.47	37.32	36.48	34.78	2	NM_001033277+++XM_006520886	coding	known	NC_000081.6	102000000	102000000	-	15|15 F2	1419.67	1466	36.1933	36.93	56.3433	58.96	-0.0463329	0.306108					GO:0005737///cytoplasm
226527	226527		ENSMUSG00000033488	226527			'Cryzl2'		mRNA	5	1	2.01	0.4	0.04	0.21	11.15	12.05	6.79	0.96	1.05	0.39	0.26	0.02	0.13	0.6	0.69	0.26	6	NM_001033284+++NM_001356418+++NM_001356419+++XM_017319995+++XM_030253318+++XM_030253320	coding	known	NC_000067.6	157000000	157000000	+	1|1 H1	9.99667	2.67	0.516667	0.136667	0.8	0.216667	1.90461	0.90247					GO:0005739///mitochondrion+++GO:0016020///membrane+++GO:0016021///integral component of membrane
227357	227357		ENSMUSG00000049515	227357			'Espnl'	Gm556	mRNA	2	1	0	0.03	0.02	0	1	3	2	0.02	0.05	0.03	0.02	0.01	0	0.01	0.03	0.02	1	NM_001033292	coding	known	NC_000067.6	91300000	91300000	+	1|1 D	2	1	0.02	0.01	0.0333333	0.0166667	0.995199	0.526002		H00605///Deafness, autosomal recessive+++H00779///Usher syndrome (US)			GO:0005737///cytoplasm+++GO:0005829///cytosol+++GO:0032420///stereocilium+++GO:0032426///stereocilium tip+++GO:0042995///cell projection
228715	228715		ENSMUSG00000074754	228715			'Smim26'	Gm561	mRNA	94	80	99	44.02	37.62	48.16	77	86	97	36.17	39.13	47.35	28.5	22.95	29.84	22.66	25.56	30.72	1	NM_001033297	coding	known	NC_000068.7	145000000	145000000	+	2|2 G1	86.6667	91	26.3133	27.0967	40.8833	43.2667	-0.0703893	0.133938					GO:0005739///mitochondrion
229474	229474		ENSMUSG00000041842	229474			'Fhdc1'	6330505N24Rik+++Gm126	mRNA	91	107	109	1.34	1.69	1.7	63	59	48	0.97	0.86	0.75	0.87	1.03	1.05	0.61	0.56	0.49	3	NM_001033301+++NM_001205355+++XM_006501328	coding	known	NC_000069.6	84400000	84500000	-	3|3 F1	56.6667	102.333	0.553333	0.983333	0.86	1.57667	-0.852704	0.949149					GO:0005794///Golgi apparatus+++GO:0005874///microtubule+++GO:0005881///cytoplasmic microtubule+++GO:0005929///cilium+++GO:0042995///cell projection
229599	229599		ENSMUSG00000038550	229599			'Ciart'	Chrono+++Gm129	mRNA	133	146	143	9.82	11.27	10.79	198	207	189	14.88	14.77	14.26	6.36	6.88	6.69	9.32	9.65	9.25	3	NM_001033302+++XM_006501374+++XM_030252581	coding	known	NC_000069.6	95900000	95900000	-	3|3 F2.1	198	140.667	9.40667	6.64333	14.6367	10.6267	0.49322	0.771051					GO:0005634///nucleus+++GO:0016605///PML body
230075	230075		ENSMUSG00000071014	230075		K03962	'Ndufb6'	CI-B17+++Gm137	mRNA	862	746	769	191.72	172.14	178.84	749	862	754	170.39	187.28	175.76	124.14	105	110.82	106.75	122.32	114.04	1	NM_001033305	coding	known	NC_000070.6	40300000	40300000	-	4|4 A5	788.333	792.333	114.37	113.32	177.81	180.9	-0.00730172	0.0453115	00190///Oxidative phosphorylation+++04714///Thermogenesis+++04723///Retrograde endocannabinoid signaling+++04932///Non-alcoholic fatty liver disease+++05010///Alzheimer disease+++05012///Parkinson disease+++05014///Amyotrophic lateral sclerosis+++05016///Huntington disease+++05020///Prion disease+++05022///Pathways of neurodegeneration - multiple diseases+++05208///Chemical carcinogenesis - react…		M00147///NADH dehydrogenase (ubiquinone) 1 beta subcomplex		GO:0005654///nucleoplasm+++GO:0005739///mitochondrion+++GO:0005743///mitochondrial inner membrane+++GO:0005747///mitochondrial respiratory chain complex I+++GO:0016020///membrane+++GO:0016021///integral component of membrane+++GO:0031966///mitochondrial membrane+++GO:0070469///respiratory chain
230787	230787		ENSMUSG00000037731	230787			'Themis2'	ICB-1	mRNA	0	0	2	0	0	0.05	0	1	0	0	0.04	0	0	0	0.03	0	0.02	0	2	NM_001033308+++XM_011250230	coding	known	NC_000070.6	133000000	133000000	-	4|4 D2.3	0.333333	0.666667	0.00666667	0.01	0.0133333	0.0166667							GO:0005634///nucleus+++GO:0005737///cytoplasm
236848	236848		ENSMUSG00000073139	236848			'Tmem185a'	ee3	mRNA	675	709	720	25.51	28.63	28.67	688	715	726	26.97	26.52	28.93	16.52	17.46	17.76	16.9	17.32	18.77	3	NM_001033328+++NM_001357750+++XM_017318471	coding	known	NC_000086.7	70500000	70500000	-	X|X A7.2	709.667	701.333	17.6633	17.2467	27.4733	27.6033	0.0170412	0.000521					GO:0016020///membrane+++GO:0016021///integral component of membrane+++GO:0030425///dendrite+++GO:0042995///cell projection
239731	239731		ENSMUSG00000071636	239731			'Rimbp3'	Gm1759+++Gm603+++RIM-BP3+++mKIAA1666	mRNA	0	2	0	0	0.03	0	2	1	0	0.03	0.01	0	0	0.02	0	0.02	0.01	0	1	NM_001033338	coding	known	NC_000082.6	17200000	17200000	+	16|16 A3	1	0.666667	0.01	0.00666667	0.0133333	0.01	0.575408	0.0963262					GO:0002177///manchette+++GO:0005634///nucleus+++GO:0005737///cytoplasm+++GO:0005856///cytoskeleton+++GO:0045202///synapse
240505	240505		ENSMUSG00000024769	240505			'Cdc42bpg'	BC046418+++MRCKgamma	mRNA	229	224	254	3.41	3.55	3.95	220	266	210	3.44	3.86	3.27	2.21	2.17	2.45	2.16	2.52	2.12	6	NM_001033342+++XM_006531743+++XM_006531744+++XM_017318191+++XM_017318192+++rna-NM_001033342.1-2	coding	known	NW_012132910.1	123374	6325653	+	19|19 A	232	235.667	2.26667	2.27667	3.52333	3.63667	-0.0226229	0.063818					GO:0005737///cytoplasm+++GO:0005829///cytosol+++GO:0005856///cytoskeleton+++GO:0031252///cell leading edge+++GO:0034451///centriolar satellite
240667	240667		ENSMUSG00000051984	240667		K14005	'Sec31b'	Gm341+++Sec31l2	mRNA	8	8	9	0.18	0.2	0.22	7	7	4	0.17	0.16	0.1	0.12	0.12	0.13	0.1	0.1	0.06	1	NM_001033343	coding	known	NC_000085.6	44500000	44500000	-	19|19 C3	6	8.33333	0.0866667	0.123333	0.143333	0.2	-0.473931	0.686581	04141///Protein processing in endoplasmic reticulum	H02461///Neurodevelopmental disorder with microcephaly			GO:0005737///cytoplasm+++GO:0005783///endoplasmic reticulum+++GO:0005789///endoplasmic reticulum membrane+++GO:0012507///ER to Golgi transport vesicle membrane+++GO:0016020///membrane+++GO:0030120///vesicle coat+++GO:0030127///COPII vesicle coat+++GO:0031410///cytoplasmic vesicle+++GO:0070971///endoplasmic reticulum exit site
241112	241112		ENSMUSG00000073650	241112			'Catip'	Gm216	mRNA	15	15	19	0.67	0.76	0.9	15	11	14	0.81	0.5	0.85	0.43	0.46	0.56	0.51	0.32	0.55	9	NM_001033345+++XM_006495984+++XM_006495986+++XM_011238520+++XM_011238521+++XM_011238522+++XM_017320632+++XM_017320633+++XM_017320639	coding	known	NC_000067.6	74400000	74400000	+	1|1 C3	13.3333	16.3333	0.46	0.483333	0.72	0.776667	-0.292782	0.499192					GO:0005634///nucleus+++GO:0005737///cytoplasm+++GO:0005856///cytoskeleton+++GO:0005886///plasma membrane+++GO:0015629///actin cytoskeleton+++GO:0016020///membrane
245526	245526		ENSMUSG00000031212	245526		K04210	'Pgr15l'		mRNA	0	1	0	0	0.02	0	0	0	1	0	0	0.02	0	0.01	0	0	0	0.01	1	NM_001033361	coding	known	NC_000086.7	97100000	97100000	+	X|X C3	0.333333	0.333333	0.00333333	0.00333333	0.00666667	0.00666667			04080///Neuroactive ligand-receptor interaction				GO:0005887///integral component of plasma membrane+++GO:0016020///membrane+++GO:0016021///integral component of membrane+++GO:0097730///non-motile cilium
268949	268949		ENSMUSG00000073408	268949			'Mucl3'	Dpcr1+++Gm630	mRNA	1	1	5	0.05	0.04	0.25	1	3	7	0.05	0.14	0.33	0.03	0.02	0.16	0.03	0.09	0.22	4	NM_001033366+++XM_006524336+++rna-NM_001033366.3-2+++rna-NM_001033366.3-3	coding	known	NT_187004.1	1946562	35600000	-	17|17 B1	3.66667	2.33333	0.113333	0.07	0.173333	0.113333	0.652077	0.248361					GO:0005575///cellular_component+++GO:0005737///cytoplasm+++GO:0005886///plasma membrane+++GO:0016020///membrane+++GO:0016021///integral component of membrane
270599	270599		ENSMUSG00000064016	270599			'Gm648'		mRNA	1	2	6	0.13	0.28	0.85	6	1	1	0.83	0.13	0.14	0.09	0.17	0.52	0.52	0.09	0.09	5	NM_001033372+++XM_006528046+++XM_006528047+++XM_011247598+++XM_011247599	coding	known	NC_000086.7	56500000	56600000	-	X|X A5	2.66667	3	0.233333	0.26	0.366667	0.42	-0.169925	0.114296					GO:0005575///cellular_component
319748	319748		ENSMUSG00000074405	319748			'Zfp865'	6430526N21Rik+++Znf865	mRNA	412	355	428	9.13	8.45	10.07	377	391	288	8.45	8.2	6.41	5.91	5.15	6.24	5.3	5.35	4.16	6	NM_001033383+++NM_001290426+++XM_006540059+++XM_006540060+++XM_017322299+++XM_017322300	coding	known	NC_000073.6	5020376	5033226	+	7|7 A1	352	398.333	4.93667	5.76667	7.68667	9.21667	-0.178401	0.590659					GO:0005634///nucleus
320495	320495		ENSMUSG00000064065	320495			'Ipcef1'	A130090K04Rik	mRNA	0	0	1	0	0	0.02	0	0	0	0	0	0	0	0	0.01	0	0	0	11	NM_001033391+++NM_001170800+++NM_001170801+++NM_001170802+++NM_001347225+++XM_011243080+++XM_011243081+++XM_011243082+++XM_017313967+++XM_017313969+++XM_030245126	coding	known	NC_000076.6	6885779	7054782	-	10|10 A1	0	0.333333	0	0.00333333	0	0.00666667							GO:0005737///cytoplasm+++GO:0005829///cytosol+++GO:0005886///plasma membrane+++GO:0016020///membrane
320534	320534		ENSMUSG00000045980	320534			'Tmem104'	C630005D06Rik+++mFLJ00021	mRNA	249	282	295	4.85	5.88	6.07	232	220	206	4.71	4.21	4.24	3.14	3.59	3.76	2.95	2.75	2.75	2	NM_001033393+++XM_030246088	coding	known	NC_000077.6	115000000	115000000	+	11|11 E2	219.333	275.333	2.81667	3.49667	4.38667	5.6	-0.328054	0.820422					GO:0005575///cellular_component+++GO:0016020///membrane+++GO:0016021///integral component of membrane
329207	329207		ENSMUSG00000070732	329207			'Rbm44'	Gm817	mRNA	6	5	3	0.14	0.15	0.07	2	0	5	0.05	0	0.12	0.09	0.09	0.05	0.03	0	0.08	3	NM_001033408+++XM_006529702+++XM_006529704	coding	known	NC_000067.6	91100000	91200000	+	1|1 D	2.33333	4.66667	0.0366667	0.0766667	0.0566667	0.12	-0.99794	0.771335					GO:0005737///cytoplasm+++GO:0045171///intercellular bridge
330921	330921		ENSMUSG00000074452	330921		K25370	'Pate2'	Gm846+++Pate-M+++mANLP1	mRNA	2	5	2	0.11	0.23	0.09	3	1	2	0.26	0.11	0.09	0.07	0.14	0.06	0.16	0.07	0.06	2	NM_001033421+++XM_011242563	coding	known	NC_000075.6	35600000	35700000	+	9|9 A4	2	3	0.0966667	0.09	0.153333	0.143333	-0.584963	0.610267	04080///Neuroactive ligand-receptor interaction				GO:0005576///extracellular region+++GO:0005615///extracellular space
331416	331416		ENSMUSG00000073177	331416			'Gm773'		mRNA	0	1	2	0	0.13	0.26	1	0	1	0.13	0	0.13	0	0.08	0.16	0.08	0	0.09	2	NM_001033423+++XM_006528099	coding	known	NC_000086.7	56200000	56200000	-	X|X A5	0.666667	1	0.0566667	0.08	0.0866667	0.13	-0.582568	0.468275					GO:0000795///synaptonemal complex
380959	380959		ENSMUSG00000075470	380959		K03850	'Alg10b'	AA469671+++AU045404+++AW123895+++C85569+++Deaf1+++Gm917+++nse5	mRNA	1990	2181	2296	48.21	56.56	58.57	1688	1659	1716	42.6	39.46	43.87	31.22	34.5	36.3	26.69	25.78	28.47	1	NM_001033441	coding	known	NC_000081.6	90200000	90200000	+	15|15 E3	1687.67	2155.67	26.98	34.0067	41.9767	54.4467	-0.353104	0.990366	00510///N-Glycan biosynthesis		M00055///N-glycan precursor biosynthesis	R06264///dolichyl beta-D-glucosyl phosphate:D-Glc-alpha-(1->3)-D-Glc-alpha-(1->3)-D-Man-alpha-(1->2)-D-Man-alpha-(1->2)-D-Man-alpha-(1->3)-[D-Man-alpha-(1->2)-D-Man-alpha-(1->3)-[D-Man-alpha-(1->2)-D-Man-alpha-(1->6)]-D-Man-alpha-(1->6)]-D-Man-beta-(1->4)-D-GlcNAc-beta-(1->4)-D-GlcNAc-diphosphodolichol alpha-1,2-glucosyltransferase Dolichyl D-glucosyl phosphate + G10599 <=> Dolichyl phosphate + G…	GO:0001650///fibrillar center+++GO:0005634///nucleus+++GO:0005654///nucleoplasm+++GO:0005737///cytoplasm+++GO:0005783///endoplasmic reticulum+++GO:0005886///plasma membrane+++GO:0016020///membrane+++GO:0016021///integral component of membrane+++GO:0090575///RNA polymerase II transcription factor complex
381142	381142		ENSMUSG00000073568	381142			'Arl14epl'	Gm949	mRNA	0	1	0	0	0.05	0	1	0	0	0.04	0	0	0	0.03	0	0.03	0	0	2	NM_001033446+++XM_006526066	coding	known	NC_000084.6	46900000	46900000	+	18|18 C	0.333333	0.333333	0.01	0.01	0.0133333	0.0166667							GO:0005575///cellular_component
381196	381196		ENSMUSG00000071691	381196			'Gm960'	TOPOVIBL+++Top6bl	mRNA	0	2	1	0	0.1	0.05	1	0	1	0.05	0	0.04	0	0.06	0.03	0.03	0	0.03	7	NM_001033447+++XM_011248634+++XM_011248635+++XM_011248636+++XM_011248637+++XM_011248638+++XM_011248639	coding	known	NC_000085.6	4625734	4698713	-	19|19 A	0.666667	1	0.02	0.03	0.03	0.05	-0.582568	0.468275		H00289///Recurrent hydatidiform moles			GO:0005575///cellular_component+++GO:0005694///chromosome
381259	381259		ENSMUSG00000038079	381259			'Tmem237'	AI853305+++Als2cr4+++Gm972	mRNA	883	949	935	47.07	53.94	52.42	975	999	935	54.03	52.34	52.53	30.48	32.9	32.48	33.85	34.19	34.08	5	NM_001033449+++NM_001037812+++NM_001361413+++XM_006496096+++XM_006496097	coding	known	NC_000067.6	59100000	59100000	-	1|1 C1.3	969.667	922.333	34.04	31.9533	52.9667	51.1433	0.0722007	0.19719		H00530///Joubert syndrome			GO:0005929///cilium+++GO:0016020///membrane+++GO:0016021///integral component of membrane+++GO:0032391///photoreceptor connecting cilium+++GO:0035869///ciliary transition zone+++GO:0042995///cell projection
381411	381411		ENSMUSG00000075023	381411			'Accsl'	Gm1967	mRNA	0	1	3	0	0.06	0.18	3	3	1	0.13	0.17	0.06	0	0.04	0.11	0.08	0.11	0.04	4	NM_001033452+++NM_001363092+++NM_001363093+++XM_011239645	coding	known	NC_000068.7	93900000	93900000	-	2|2 E1	2.33333	1.33333	0.0766667	0.05	0.12	0.08	0.803753	0.376855					GO:0005575///cellular_component
381633	381633		ENSMUSG00000070858	381633			'Gm1673'		mRNA	13	5	20	4.86	1.84	7.31	5	13	15	2.03	4.56	5.66	3.15	1.12	4.53	1.27	2.98	3.67	3	NM_001033458+++NM_001310546+++NM_001310547	coding	known	NC_000071.6	34000000	34000000	+	5|5 B2	11	12.6667	2.64	2.93333	4.08333	4.67	-0.203533	0.209396					GO:0005575///cellular_component+++GO:0005576///extracellular region
381990	381990		ENSMUSG00000075327	381990			'Zbtb2'	Gm1103	mRNA	561	461	491	16.3	14.32	14.84	380	336	346	11.47	9.58	10.6	10.56	8.73	9.2	7.19	6.26	6.88	2	NM_001033466+++NM_001359811	coding	known	NC_000076.6	4367074	4388108	-	10|10 A1	354	504.333	6.77667	9.49667	10.55	15.1533	-0.510628	0.960469					GO:0005654///nucleoplasm
382045	382045		ENSMUSG00000061577	382045			'Adgrg5'	Gm1109+++Gpr114+++PGR27	mRNA	5	5	9	0.16	0.18	0.3	2	2	1	0.07	0.06	0.03	0.11	0.11	0.18	0.04	0.04	0.02	8	NM_001033468+++NM_001145972+++XM_011248422+++XM_011248425+++XM_017312884+++XM_017312885+++XM_017312886+++XM_030243650	coding	known	NC_000074.6	94900000	94900000	+	8|8 C5	1.66667	6.33333	0.0333333	0.133333	0.0533333	0.213333	-1.926	0.978565					GO:0005886///plasma membrane+++GO:0005887///integral component of plasma membrane+++GO:0016020///membrane+++GO:0016021///integral component of membrane
382074	382074		ENSMUSG00000074397	382074			'Foxr1'	Foxn5+++Gm1115	mRNA	0	0	1	0	0	0.06	0	0	0	0	0	0	0	0	0.04	0	0	0	1	NM_001033469	coding	known	NC_000075.6	44400000	44400000	-	9 A5.2|9 24.84 cM	0	0.333333	0	0.0133333	0	0.02							GO:0005634///nucleus
382384	382384		ENSMUSG00000035963	382384			'Odf3l2'	Gm1157	mRNA	0	1	1	0	0.09	0.09	0	0	0	0	0	0	0	0.06	0.06	0	0	0	1	NM_001033473	coding	known	NC_000076.6	79600000	79600000	-	10|10 C1	0	0.666667	0	0.04	0	0.06							GO:0005856///cytoskeleton+++GO:0005881///cytoplasmic microtubule
225908	225908		ENSMUSG00000036098	225908			'Myrf'	6030439E18+++Gm1804+++Gm98+++Mrf	mRNA	1	1	2	0.02	0.02	0.03	0	1	0	0	0.02	0	0.01	0.01	0.02	0	0.01	0	9	NM_001033481+++XM_006526927+++XM_006526928+++XM_006526929+++XM_006526930+++XM_006526931+++XM_006526932+++XM_006526934+++XM_011247222	coding	known	NC_000085.6	10200000	10200000	-	19|19 A	0.333333	1.33333	0.00333333	0.0133333	0.00666667	0.0233333	-1.97143	0.885467		H02488///Cardiac-urogenital syndrome+++H02489///Mild encephalopathy with reversible myelin vacuolization			GO:0005634///nucleus+++GO:0005654///nucleoplasm+++GO:0005737///cytoplasm+++GO:0005783///endoplasmic reticulum+++GO:0005789///endoplasmic reticulum membrane+++GO:0005794///Golgi apparatus+++GO:0005829///cytosol+++GO:0016020///membrane+++GO:0016021///integral component of membrane
234582	234582		ENSMUSG00000063605	234582			'Ccdc102a'	BC027663+++Gm586	mRNA	675	668	680	27.86	29.41	29.48	632	671	580	27.1	27.12	25.19	18.04	17.94	18.27	16.98	17.71	16.34	2	NM_001033533+++XM_011248354	coding	known	NC_000074.6	94900000	94900000	-	8|8 C5	627.667	674.333	17.01	18.0833	26.47	28.9167	-0.103463	0.528912					GO:0005575///cellular_component+++GO:0016459///myosin complex
244864	244864		ENSMUSG00000060594	244864			'Layn'	E030012M19Rik+++Gm511	mRNA	768.22	811.49	788.36	31.96	35.92	35.13	786.8	742.73	760.99	33.38	29.82	32.13	20.7	21.91	21.77	20.91	19.48	20.85	3	NM_001033534+++XM_006510329+++XM_006510330	coding	known	NC_000075.6	51100000	51100000	-	9|9 A5.3	763.507	789.357	20.4133	21.46	31.7767	34.3367	-0.0480366	0.278746					GO:0001726///ruffle+++GO:0005925///focal adhesion+++GO:0009986///cell surface+++GO:0016020///membrane+++GO:0016021///integral component of membrane
320655	320655		ENSMUSG00000038208	320655			'Pgap3'	CAB2+++D430035D22Rik+++Perld1	mRNA	128	114	148	4.75	4.51	5.8	125	119	108	4.79	4.5	4.2	3.08	2.75	3.6	3	2.94	2.73	3	NM_001033537+++XM_006533549+++XM_006533550	coding	known	NC_000077.6	98400000	98400000	-	11|11 D	117.333	130	2.89	3.14333	4.49667	5.02	-0.147899	0.353263		H01488///Hyperphosphatasia with mental retardation syndrome+++H01489///Inherited glycosylphosphatidylinositol deficiencies			GO:0000139///Golgi membrane+++GO:0005783///endoplasmic reticulum+++GO:0005789///endoplasmic reticulum membrane+++GO:0005794///Golgi apparatus+++GO:0016020///membrane+++GO:0016021///integral component of membrane+++GO:0031227///intrinsic component of endoplasmic reticulum membrane
74205	74205		ENSMUSG00000032883	74205		K01897	'Acsl3'	2610510B12Rik+++Acs3+++C85929+++Facl3+++LACS 3+++Pro2194	mRNA	1321.58	1334.94	1271.36	31.1	33.73	31.5	1226.47	1311.19	1342.85	30.08	30.58	35.42	20.14	20.57	19.52	18.85	19.98	22.98	6	NM_001033606+++NM_001136222+++NM_028817+++rna-NM_001033606.2-2+++rna-NM_001136222.1-2+++rna-NM_028817.3-2	coding	known	NT_039198.1	5454	78700000	+	1 C4|1 40.84 cM	1293.5	1309.29	20.6033	20.0767	32.0267	32.11	-0.0175046	0.119221	00061///Fatty acid biosynthesis+++00071///Fatty acid degradation+++01212///Fatty acid metabolism+++03320///PPAR signaling pathway+++04146///Peroxisome+++04216///Ferroptosis+++04714///Thermogenesis+++04920///Adipocytokine signaling pathway	H00480///X-linked mental retardation	M00086///beta-Oxidation, acyl-CoA synthesis	R00390///long-chain-fatty-acid:CoA ligase (AMP-forming) ATP + Long-chain fatty acid + CoA <=> AMP + Diphosphate + Long-chain acyl-CoA+++R01280///Palmitate:CoA ligase (AMP-forming) ATP + Hexadecanoic acid + CoA <=> AMP + Palmitoyl-CoA + Diphosphate	GO:0005739///mitochondrion+++GO:0005741///mitochondrial outer membrane+++GO:0005777///peroxisome+++GO:0005778///peroxisomal membrane+++GO:0005783///endoplasmic reticulum+++GO:0005789///endoplasmic reticulum membrane+++GO:0005794///Golgi apparatus+++GO:0005811///lipid droplet+++GO:0005886///plasma membrane+++GO:0016020///membrane+++GO:0016021///integral component of membrane+++GO:0043231///intrace…
58916	58916		ENSMUSG00000024471	58916			'Myot'	5530402I04Rik+++Ttid	mRNA	1	0	0	0.05	0	0	0	0	0	0	0	0	0.03	0	0	0	0	0	4	NM_001033621+++XM_006526131+++XM_006526132+++XM_006526133	coding	known	NC_000084.6	44300000	44400000	+	18|18 B3	0	0.333333	0	0.01	0	0.0166667				H00595///Myofibrillar myopathies+++H01291///Spheroid body myopathy			GO:0005737///cytoplasm+++GO:0005856///cytoskeleton+++GO:0005886///plasma membrane+++GO:0016020///membrane+++GO:0030018///Z disc+++GO:0030424///axon+++GO:0042383///sarcolemma
69662	69662		ENSMUSG00000050705	69662			'2310061I04Rik'		mRNA	677	699	785	57.88	63.93	70.85	648	650	623	57.93	54.75	56.29	37.47	39	43.91	36.3	35.76	36.52	5	NM_001033630+++XM_006524875+++XM_006524877+++rna-NM_001033630.1-2+++rna-NM_001033630.1-3	coding	known	NT_187004.1	2202147	35900000	-	17|17 B1	640.333	720.333	36.1933	40.1267	56.3233	64.22	-0.169842	0.761023					GO:0005739///mitochondrion+++GO:0016020///membrane+++GO:0016021///integral component of membrane
213002	213002		ENSMUSG00000059108	213002			'Ifitm6'	A330075D07+++Dspa2f+++Fgls5+++fragilis5	mRNA	1	0	0	0.32	0	0	0	0	0	0	0	0	0.21	0	0	0	0	0	1	NM_001033632	coding	known	NC_000073.6	141000000	141000000	-	7|7 F5	0	0.333333	0	0.07	0	0.106667				H00506///Osteogenesis imperfecta			GO:0005886///plasma membrane+++GO:0016020///membrane+++GO:0016021///integral component of membrane
14017	14017		ENSMUSG00000078771	14017			'Evi2a'	AW491894+++Evi-2+++Evi2	mRNA	32	42.95	42.79	2.13	2.88	2.96	8.93	7	10	0.64	0.48	0.73	1.38	1.76	1.84	0.4	0.31	0.48	2	NM_001033711+++NM_010161	coding	known	NC_000077.6	79500000	79500000	-	11 B5|11 46.81 cM	8.64333	39.2467	0.396667	1.66	0.616667	2.65667	-2.18291	0.994768					GO:0016020///membrane+++GO:0016021///integral component of membrane
333467	333467		ENSMUSG00000078537	333467			'B020031M17Rik'		mRNA	1	1	0	0.13	0.14	0	0	1	2	0	0.13	0.27	0.08	0.08	0	0	0.08	0.18	1	NM_001033769	coding	known	NC_000079.6	120000000	120000000	-	13|13 D2.3	1	0.666667	0.0866667	0.0533333	0.133333	0.09	0.582568	0.185941					GO:0005575///cellular_component
433632	433632		ENSMUSG00000074388	433632			'Gm5544'	EG433632	mRNA	3	1	1	0.41	0.14	0.14	3	0	3	0.42	0	0.43	0.27	0.09	0.09	0.27	0	0.28	1	NM_001033779	coding	known	NC_000069.6	97900000	98000000	+	3 F2.2|3	2	1.66667	0.183333	0.15	0.283333	0.23	0.265437	0.0254643					GO:0005575///cellular_component
433638	433638		ENSMUSG00000074342	433638			'I830077J02Rik'		mRNA	0	0	1	0	0	0.04	0	1	1	0	0.03	0.04	0	0	0.02	0	0.02	0.02	3	NM_001033780+++XM_006501647+++XM_006501648	coding	known	NC_000069.6	106000000	106000000	-	3|3 F2.2	0.666667	0.333333	0.0133333	0.00666667	0.0233333	0.0133333							GO:0005575///cellular_component+++GO:0016020///membrane+++GO:0016021///integral component of membrane
545662	545662		ENSMUSG00000035201	545662			'B020004J07Rik'	B020004J07Rik	mRNA	0	1	0	0	0.05	0	0	0	0	0	0	0	0	0.03	0	0	0	0	1	NM_001033790	coding	known	NC_000070.6	102000000	102000000	-	4|4 C6	0	0.333333	0	0.01	0	0.0166667							GO:0005737///cytoplasm+++GO:0031462///Cul2-RING ubiquitin ligase complex
619331	619331		ENSMUSG00000034071	619331		K09228	'Zfp551'	9630004E07Rik+++Znf551	mRNA	53	47	55	1.16	1.01	1.05	36	38	36	0.66	0.68	0.71	0.75	0.62	0.65	0.41	0.45	0.46	3	NM_001033820+++XM_006540260+++XM_006540261	coding	known	NC_000073.6	12400000	12400000	-	7|7 A1	36.6667	51.6667	0.44	0.673333	0.683333	1.07333	-0.494765	0.822607	05168///Herpes simplex virus 1 infection	H00513///Transient neonatal diabetes mellitus+++H01852///Postaxial polydactyly			GO:0005634///nucleus
78294	78294		ENSMUSG00000020460	78294		K02977	'Rps27a'	0610006J14Rik+++Uba52+++Ubb+++Ubc	mRNA	12585	11607	11334	2342.21	2252.36	2209.5	11314	11843	11801	2163.59	2154.27	2302.31	1516.55	1373.92	1369.18	1355.51	1407.09	1493.81	2	NM_001033865+++NM_024277	coding	known	NC_000077.6	29500000	29500000	-	11|11 A3.3	11652.7	11842	1418.8	1419.88	2206.72	2268.02	-0.0232526	0.42895	03010///Ribosome+++04120///Ubiquitin mediated proteolysis+++04137///Mitophagy - animal+++05012///Parkinson disease+++05022///Pathways of neurodegeneration - multiple diseases+++05131///Shigellosis+++05167///Kaposi sarcoma-associated herpesvirus infection+++05171///Coronavirus disease - COVID-19				GO:0005634///nucleus+++GO:0005654///nucleoplasm+++GO:0005737///cytoplasm+++GO:0005739///mitochondrion+++GO:0005829///cytosol+++GO:0005840///ribosome+++GO:0022626///cytosolic ribosome+++GO:0022627///cytosolic small ribosomal subunit+++GO:0043005///neuron projection+++GO:0043025///neuronal cell body+++GO:0043209///myelin sheath
238463	238463		ENSMUSG00000021216	238463		K07374	'Tubal3'		mRNA	0	0	1	0	0	0.1	0	1	2	0	0.03	0.19	0	0	0.06	0	0.02	0.13	4	NM_001033879+++XM_006516479+++XM_006516481+++XM_030247255	coding	known	NC_000079.6	3924654	3935277	+	13|13 A1	1	0.333333	0.05	0.02	0.0733333	0.0333333	1.56119	0.578576	04145///Phagosome+++04210///Apoptosis+++04530///Tight junction+++04540///Gap junction+++05010///Alzheimer disease+++05012///Parkinson disease+++05014///Amyotrophic lateral sclerosis+++05016///Huntington disease+++05020///Prion disease+++05022///Pathways of neurodegeneration - multiple diseases+++05130///Pathogenic Escherichia coli infection+++05132///Salmonella infection	H00058///Amyotrophic lateral sclerosis (ALS)+++H00268///Lissencephaly+++H00789///Keratoconus+++H01881///Complex cortical dysplasia with other brain malformations			GO:0005737///cytoplasm+++GO:0005856///cytoskeleton+++GO:0005874///microtubule
20933	20933		ENSMUSG00000015776	20933			'Med22'	AW212655+++AW558812+++Surf-5+++Surf5	mRNA	2051	1996	1987	55.83	58.78	58.02	1700	1768	1603	49.69	46.98	46.31	36.15	35.85	35.96	31.13	30.69	30.05	3	NM_001033908+++NM_011513+++XM_006497829	coding	known	NC_000068.7	26900000	26900000	-	2 A3|2 19.09 cM	1690.33	2011.33	30.6233	35.9867	47.66	57.5433	-0.250844	0.9784					GO:0005634///nucleus+++GO:0005654///nucleoplasm+++GO:0016592///mediator complex
232078	232078		ENSMUSG00000054474	232078			'Thnsl2'	BC051244+++TSH2	mRNA	1	0	1	0.05	0	0.05	0	0	0	0	0	0	0.03	0	0.03	0	0	0	2	NM_001033929+++NM_178413	coding	known	NC_000072.6	71100000	71100000	-	6|6 C1	0	0.666667	0	0.02	0	0.0333333
544763	544763		ENSMUSG00000073063	544763			'Hbq1b'	F830116E18Rik+++Hbqt1	mRNA	0	0	1	0	0	0.19	0	0	2	0	0	0.38	0	0	0.12	0	0	0.24	1	NM_001033981	coding	known	NC_000077.6	32300000	32300000	+	11|11 A4	0.666667	0.333333	0.08	0.04	0.126667	0.0633333							GO:0005833///hemoglobin complex+++GO:0031838///haptoglobin-hemoglobin complex
435626	435626		ENSMUSG00000061815	435626			'Rufy4'	F930048N03Rik	mRNA	2	4	5	0.08	0.11	0.22	2	3	6	0.08	0.12	0.21	0.05	0.07	0.13	0.05	0.08	0.13	8	NM_001034060+++NM_001170641+++XM_006496129+++XM_006496130+++XM_006496131+++XM_006496132+++XM_006496133+++XM_006496134	coding	known	NC_000067.6	74100000	74100000	+	1|1 C3	3.66667	3.66667	0.0866667	0.0833333	0.136667	0.136667	0	0.0249099					GO:0005776///autophagosome+++GO:0031410///cytoplasmic vesicle
619441	619441		ENSMUSG00000018752	619441			'Tnfsfm13'	Tnfsf12-Tnfsf13+++Tnfsf12Tnfsf13+++Tnfsf12tnfsf13+++Twe-pril	mRNA	67.58	67.65	60.43	2.89	3.09	2.72	74.5	77.46	58.94	3.32	3.25	2.66	1.87	1.88	1.69	2.08	2.12	1.73	2	NM_001034097+++NM_001159503	coding	known	NC_000077.6	69700000	69700000	-	11|11 B3	70.3	65.22	1.97667	1.81333	3.07667	2.9	0.10821	0.0215695					GO:0005615///extracellular space+++GO:0016020///membrane+++GO:0016021///integral component of membrane
433779	433779		ENSMUSG00000070619	433779			'Gm13119'	Gm13119	mRNA	0	2	1	0	0.15	0.05	1	1	2	0.07	0.05	0.15	0	0.09	0.03	0.05	0.03	0.09	2	NM_001034101+++XM_017320297	coding	known	NC_000070.6	144000000	144000000	+	4|4 E1	1.33333	1	0.0566667	0.04	0.09	0.0666667	0.410237	0.106485					GO:0005737///cytoplasm+++GO:0031462///Cul2-RING ubiquitin ligase complex
546347	546347		ENSMUSG00000071726	546347			'Gm5941'	EG546347	mRNA	1	0	0	0.3	0	0	0	0	0	0	0	0	0.2	0	0	0	0	0	1	NM_001034103	coding	known	NC_000086.7	92500000	92500000	+	X C3|X	0	0.333333	0	0.0666667	0	0.1							GO:0005575///cellular_component
225594	225594		ENSMUSG00000068606	225594			'Gm4841'	EG225594+++Ifgga3	mRNA	0	0	1	0	0	0.03	3453	3567	3587	117.39	114.35	123.59	0	0	0.02	73.55	74.69	80.19	1	NM_001034859	coding	known	NC_000084.6	60300000	60300000	-	18 D3|18	3535.67	0.333333	76.1433	0.00666667	118.443	0.01	13.3442	1					GO:0005789///endoplasmic reticulum membrane+++GO:0016020///membrane
229571	229571		ENSMUSG00000096879	229571			'Gm4858'	EG229571+++Gm4858	mRNA	2	0	0	0.11	0	0	1	3	1	0.06	0.14	0.06	0.07	0	0	0.04	0.09	0.04	2	NM_001034860+++NM_001177694	coding	known	NC_000069.6	93100000	93100000	+	3 F1|3	1.66667	0.666667	0.0566667	0.0233333	0.0866667	0.0366667	1.30757	0.502165					GO:0005634///nucleus+++GO:0005737///cytoplasm
381546	381546		ENSMUSG00000078588	381546			'Ccdc24'	Gm1028	mRNA	88	83	59	6.57	6.98	5.47	80	82	70	6.8	5.92	6.06	4.25	4.26	3.39	4.26	3.87	3.93	4	NM_001034876+++XM_006503208+++XM_006503209+++XM_030253636	coding	known	NC_000070.6	118000000	118000000	-	4|4 D1	77.3333	76.6667	4.02	3.96667	6.26	6.34	0.0124909	0.014264					GO:0005575///cellular_component
432611	432611		ENSMUSG00000034706	432611		K11143	'Dnaic2'	C030015H18Rik+++Dnaic2+++Gm728+++b2b3405Clo	mRNA	4	4	3	0.17	0.18	0.13	2	3	1	0.09	0.1	0.04	0.11	0.11	0.08	0.06	0.07	0.03	5	NM_001034878+++XM_006533660+++XM_006533661+++XM_006533662+++XM_006533663	coding	known	NC_000077.6	115000000	115000000	+	11|11 E2	2	3.66667	0.0533333	0.1	0.0766667	0.16	-0.874469	0.844286	05014///Amyotrophic lateral sclerosis+++05016///Huntington disease+++05022///Pathways of neurodegeneration - multiple diseases	H00564///Primary ciliary dyskinesia			GO:0005737///cytoplasm+++GO:0005856///cytoskeleton+++GO:0005858///axonemal dynein complex+++GO:0005874///microtubule+++GO:0005929///cilium+++GO:0005930///axoneme+++GO:0009897///external side of plasma membrane+++GO:0030286///dynein complex+++GO:0036126///sperm flagellum+++GO:0036157///outer dynein arm+++GO:0042995///cell projection+++GO:0097729///9+2 motile cilium
432879	432879		ENSMUSG00000075502	432879			'Kbtbd6'	EG432879+++Gm5465+++Zbtbd6	mRNA	2.3	0	6.79	0.07	0	0.22	3.44	4.18	1.03	0.11	0.13	0.03	0.05	0	0.14	0.07	0.08	0.02	1	NM_001034882	coding	known	NC_000080.6	79500000	79500000	+	14|14 D3	2.88333	3.03	0.0566667	0.0633333	0.09	0.0966667	-0.0731664	0.0596752					GO:0005634///nucleus+++GO:0005737///cytoplasm+++GO:0031463///Cul3-RING ubiquitin ligase complex
545471	545471		ENSMUSG00000074731	545471		K09228	'Zfp345'		mRNA	16	20	16.42	0.55	0.74	0.6	15	15.02	12	0.54	0.51	0.44	0.36	0.45	0.37	0.34	0.33	0.28	1	NM_001034900	coding	known	NC_000068.7	150000000	150000000	-	2 G3|2	14.0067	17.4733	0.316667	0.393333	0.496667	0.63	-0.319041	0.556262	05168///Herpes simplex virus 1 infection	H00513///Transient neonatal diabetes mellitus+++H01852///Postaxial polydactyly			GO:0005634///nucleus
547347	547347		ENSMUSG00000073407	547347			'Gm6034'	EG547347+++H2-gs14-2	mRNA	0	0	3	0	0	0.2	8	7	1	0.51	0.42	0.07	0	0	0.12	0.32	0.28	0.04	3	NM_001034909+++rna-NM_001034909.3-2+++rna-NM_001034909.3-3	coding	known	NT_187004.1	2355529	36100000	+	17 B1|17	5.33333	1	0.213333	0.04	0.333333	0.0666667	2.40545	0.82214					GO:0005575///cellular_component+++GO:0016021///integral component of membrane
105348	105348		ENSMUSG00000021556	105348			'Golm1'	2310001L02Rik+++AW125446+++D030064E01Rik+++GP73+++Golph2+++PSEC0257	mRNA	1462	1674	1695	37.23	45.61	45.48	1439	1444	1314	38.19	36.09	35.3	24.11	27.82	28.18	23.92	23.57	22.91	2	NM_001035122+++NM_027307	coding	known	NC_000079.6	59600000	59700000	-	13|13 B2	1399	1610.33	23.4667	26.7033	36.5267	42.7733	-0.202963	0.911224					GO:0005794///Golgi apparatus+++GO:0016020///membrane+++GO:0016021///integral component of membrane
11641	11641			11641			'Akap2'		mRNA	3070.31	3206.93	3380.41	39.85	44.64	46.25	3890.52	3879.55	3625.43	52.63	49.35	49.75	25.81	27.23	28.66	32.97	32.24	32.28	3	NM_001035532+++NM_001035533+++NM_009649	coding	known	NC_000070.6	57800000	57900000	+		3798.5	3219.22	32.4967	27.2333	50.5767	43.58	0.23872	0.974713
12448	12448		ENSMUSG00000028212	12448		K06626	'Ccne2'		mRNA	1169	1199	1093	36.67	41.25	35.93	938	1024	1131	30.8	31.95	38.93	23.74	25.16	22.26	19.3	20.87	25.26	7	NM_001037134+++NM_001282943+++NM_009830+++XM_006537573+++XM_006537574+++XM_006537575+++XM_011249913	coding	known	NC_000070.6	11200000	11200000	+	4|4 A1	1031	1153.67	21.81	23.72	33.8933	37.95	-0.162182	0.812694	04110///Cell cycle+++04114///Oocyte meiosis+++04115///p53 signaling pathway+++04151///PI3K-Akt signaling pathway+++04218///Cellular senescence+++04391///Hippo signaling pathway - fly+++04934///Cushing syndrome+++05161///Hepatitis B+++05162///Measles+++05165///Human papillomavirus infection+++05166///Human T-cell leukemia virus 1 infection+++05169///Epstein-Barr virus infection+++05200///Pathways …	H00018///Gastric cancer+++H00055///Laryngeal cancer			GO:0000307///cyclin-dependent protein kinase holoenzyme complex+++GO:0005634///nucleus+++GO:0005737///cytoplasm+++GO:0005813///centrosome+++GO:0097134///cyclin E1-CDK2 complex+++GO:0097135///cyclin E2-CDK2 complex
237433	237433		ENSMUSG00000069540	237433		K02951	'Gm4925'	EG237433	mRNA	0	0	1	0	0	0.07	0	0	2	0	0	0.14	0	0	0.04	0	0	0.09	1	NM_001037166	coding	known	NC_000076.6	88700000	88700000	-	10|10 C1	0.666667	0.333333	0.03	0.0133333	0.0466667	0.0233333			03010///Ribosome+++05171///Coronavirus disease - COVID-19
641376	641376		ENSMUSG00000005674	641376		K11518	'Tomm40l'		mRNA	563	547	492	17.98	18.6	16.46	620	629	571	20.49	19.68	19.18	11.64	11.34	10.2	12.84	12.85	12.45	2	NM_001037170+++XM_006496953	coding	known	NC_000067.6	171000000	171000000	-	1|1 H3	606.667	534	12.7133	11.06	19.7833	17.68	0.184064	0.512215	05014///Amyotrophic lateral sclerosis+++05022///Pathways of neurodegeneration - multiple diseases				GO:0005739///mitochondrion+++GO:0005741///mitochondrial outer membrane+++GO:0005742///mitochondrial outer membrane translocase complex+++GO:0016020///membrane+++GO:0016021///integral component of membrane+++GO:0032991///protein-containing complex+++GO:0046930///pore complex
234839	234839		ENSMUSG00000014444	234839			'Piezo1'	9630020g22+++Fam38a+++mKIAA0233	mRNA	6178	5584	6071	83.35	80.98	84.09	4707	4472	3729	64.08	58.56	53.43	53.97	49.4	52.11	40.14	38.25	34.66	8	NM_001037298+++NM_001357349+++XM_006530953+++XM_006530954+++XM_006530956+++XM_006530957+++XM_006530959+++XM_011248372	coding	known	NC_000074.6	122000000	123000000	-	8|8 E1	4302.67	5944.33	37.6833	51.8267	58.69	82.8067	-0.466284	0.998005		H00232///Hereditary stomatocytosis+++H00535///Lymphatic malformation+++H00811///Distal arthrogryposis+++H01978///Dehydrated hereditary stomatocytosis+++H02001///Familial pseudohyperkalemia			GO:0005783///endoplasmic reticulum+++GO:0005789///endoplasmic reticulum membrane+++GO:0005886///plasma membrane+++GO:0016020///membrane+++GO:0016021///integral component of membrane+++GO:0031258///lamellipodium membrane+++GO:0033116///endoplasmic reticulum-Golgi intermediate compartment membrane+++GO:0042995///cell projection
71699	71699		ENSMUSG00000030089	71699			'Slc41a3'	1010001P06Rik+++AI480742+++SLC41A1-L2	mRNA	87	77	87	3.66	3.47	3.87	71	88	65	3.12	3.65	2.87	2.37	2.12	2.4	1.96	2.38	1.86	6	NM_001037493+++NM_027868+++XM_006506625+++XM_006506626+++XM_006506627+++XM_030255596	coding	known	NC_000072.6	90600000	90600000	+	6|6 D1	74.6667	83.6667	2.06667	2.29667	3.21333	3.66667	-0.164189	0.345875					GO:0005886///plasma membrane+++GO:0016020///membrane+++GO:0016021///integral component of membrane
327959	327959		ENSMUSG00000040483	327959			'Xaf1'	Fbox39	mRNA	54	63	51	2.71	3.74	3.08	1800	2045.65	1694.84	82.78	94.53	82.24	1.75	2.28	1.91	51.86	61.74	53.36	8	NM_001037713+++NM_001291153+++XM_006533567+++XM_006533569+++XM_006533570+++XM_011249084+++XM_017314613+++XM_017314614	coding	known	NC_000077.6	72300000	72300000	+	11|11 B4	1846.83	56	55.6533	1.98	86.5167	3.17667	5.04348	1					GO:0005634///nucleus+++GO:0005654///nucleoplasm+++GO:0005737///cytoplasm+++GO:0005739///mitochondrion
68736	68736		ENSMUSG00000048495	68736			'Tyw5'	1110034B05Rik	mRNA	340	379	369	25.39	29.98	29.2	385	420	399	29.72	30.77	31.41	16.44	18.29	18.1	18.62	20.1	20.38	7	NM_001037742+++NM_001302962+++NM_001302963+++NM_001302964+++XM_011238586+++XM_011238587+++XM_017322330	coding	known	NC_000067.6	57400000	57400000	-	1|1 C1.3	401.333	362.667	19.7	17.61	30.6333	28.19	0.146157	0.289684					GO:0005575///cellular_component
223262	223262		ENSMUSG00000071229	223262			'Timm8a2'		mRNA	1	1	0	0.02	0.02	0	1	0	2	0.02	0	0.14	0.01	0.01	0	0.01	0	0.09	2	NM_001037744+++XM_006518919	coding	known	NC_000080.6	122000000	122000000	+	14|14 E5	1	0.666667	0.0333333	0.00666667	0.0533333	0.0133333	0.582568	0.185941		H00989///Mohr-Tranebjaerg syndrome+++H01201///Jensen syndrome			GO:0005739///mitochondrion+++GO:0005743///mitochondrial inner membrane+++GO:0005758///mitochondrial intermembrane space+++GO:0016020///membrane
68767	68767		ENSMUSG00000024101	68767		K18461	'Washc1'	1110049F14Rik+++ORF19+++Wash+++Wash1	mRNA	860	835.9	851	32.62	33.46	34.53	857	844.01	809	35.18	32.14	33.86	21.12	20.41	21.4	22.04	20.99	21.97	8	NM_001037757+++NM_026833+++XM_006524859+++XM_006524860+++XM_030250021+++XM_030250022+++XM_030250023+++XM_030250024	coding	known	NC_000083.6	66100000	66100000	+	17|17 E1.1	836.67	848.967	21.6667	20.9767	33.7267	33.5367	-0.0210492	0.117789	04144///Endocytosis+++04212///Longevity regulating pathway - worm				GO:0000145///exocyst+++GO:0005737///cytoplasm+++GO:0005768///endosome+++GO:0005769///early endosome+++GO:0005770///late endosome+++GO:0005776///autophagosome+++GO:0005813///centrosome+++GO:0005814///centriole+++GO:0005829///cytosol+++GO:0005856///cytoskeleton+++GO:0010008///endosome membrane+++GO:0016020///membrane+++GO:0030027///lamellipodium+++GO:0030175///filopodium+++GO:0031083///BLOC-1 compl…
66220	66220		ENSMUSG00000015335	66220			'Zdhhc12'	1190004A01Rik	mRNA	281	273	268	24.94	26.11	24.75	267	250	243	24.92	21.48	23.51	16.15	15.92	15.34	15.61	14.03	15.25	3	NM_001037762+++NM_025428+++XM_030251938	coding	known	NC_000068.7	30100000	30100000	-	2|2 B	253.333	274	14.9633	15.8033	23.3033	25.2667	-0.113139	0.386644					GO:0000139///Golgi membrane+++GO:0005783///endoplasmic reticulum+++GO:0005789///endoplasmic reticulum membrane+++GO:0005794///Golgi apparatus+++GO:0016020///membrane+++GO:0016021///integral component of membrane
12560	12560		ENSMUSG00000061048	12560		K06796	'Cdh3'	AI385538+++Cadp+++Cdhp+++P-cadherin+++Pcad	mRNA	4	6	2	0.09	0.14	0.05	2	2	2	0.05	0.04	0.05	0.06	0.09	0.03	0.03	0.03	0.03	2	NM_001037809+++NM_007665	coding	known	NC_000074.6	107000000	107000000	+	8 D3|8 53.16 cM	2	4	0.03	0.06	0.0466667	0.0933333	-1	0.879533	04514///Cell adhesion molecules	H00639///Ectodermal dysplasia, ectrodactyly, and macular dystrophy+++H00785///Congenital hypotrichosis with juvenile macular dystrophy			GO:0005737///cytoplasm+++GO:0005886///plasma membrane+++GO:0005912///adherens junction+++GO:0016020///membrane+++GO:0016021///integral component of membrane+++GO:0016342///catenin complex+++GO:0030054///cell junction
12978	12978		ENSMUSG00000024621	12978		K05090	'Csf1r'	AI323359+++CD115+++CSF-1R+++Csfmr+++Fim-2+++Fim2+++Fms+++M-CSF-R+++M-CSFR	mRNA	7	15	10	0.16	0.37	0.24	9	3	4	0.22	0.07	0.1	0.11	0.23	0.15	0.14	0.04	0.06	1	NM_001037859	coding	known	NC_000084.6	61100000	61100000	+	18 E1|18 34.41 cM	5.33333	10.6667	0.08	0.163333	0.13	0.256667	-1	0.855092	04010///MAPK signaling pathway+++04014///Ras signaling pathway+++04015///Rap1 signaling pathway+++04060///Cytokine-cytokine receptor interaction+++04061///Viral protein interaction with cytokine and cytokine receptor+++04151///PI3K-Akt signaling pathway+++04380///Osteoclast differentiation+++04640///Hematopoietic cell lineage+++05200///Pathways in cancer+++05202///Transcriptional misregulation in…	H00028///Choriocarcinoma+++H01807///Hereditary diffuse leukoencephalopathy with spheroids			GO:0005654///nucleoplasm+++GO:0005886///plasma membrane+++GO:0005887///integral component of plasma membrane+++GO:0009986///cell surface+++GO:0016020///membrane+++GO:0016021///integral component of membrane+++GO:0043231///intracellular membrane-bounded organelle+++GO:0043235///receptor complex+++GO:1990682///CSF1-CSF1R complex
213945	213945		ENSMUSG00000068794	213945		K23619	'Col28a1'	Col28+++Gm466	mRNA	1	1	0	0.02	0.02	0	35	21	25	0.64	0.38	0.45	0.01	0.01	0	0.4	0.25	0.29	6	NM_001037865+++XM_006505031+++XM_006505032+++XM_006505033+++XM_017321502+++XM_017321503	coding	known	NC_000072.6	7997100	8193709	-	6|6 A1	27	0.666667	0.313333	0.00666667	0.49	0.0133333	5.33265	0.998593	04974///Protein digestion and absorption				GO:0005576///extracellular region+++GO:0005581///collagen trimer+++GO:0005604///basement membrane+++GO:0005615///extracellular space+++GO:0031012///extracellular matrix+++GO:0062023///collagen-containing extracellular matrix
622976	622976		ENSMUSG00000048621	622976			'Gm6377'	EG622976	mRNA	1	1	2	0.03	0.04	0.07	1	1	1	0.03	0.03	0.03	0.02	0.02	0.04	0.02	0.02	0.02	1	NM_001037917	coding	known	NC_000086.7	109000000	109000000	+	X|X D	1	1.33333	0.02	0.0266667	0.03	0.0466667	-0.415037	0.552158					GO:0005575///cellular_component
624855	624855		ENSMUSG00000062687	624855		K02219	'Cks1brt'	EG624855+++Gm6531	mRNA	1	0	1	0.04	0	0.04	1	0	0	0.04	0	0	0.03	0	0.03	0.03	0	0	1	NM_001037922	coding	known	NC_000074.6	85200000	85200000	+	8 C3|8	0.333333	0.666667	0.01	0.02	0.0133333	0.0266667			05200///Pathways in cancer+++05222///Small cell lung cancer				GO:0000307///cyclin-dependent protein kinase holoenzyme complex+++GO:0019005///SCF ubiquitin ligase complex
625360	625360		ENSMUSG00000094796	625360			'BC147527'		mRNA	2	0	1	0.12	0	0.07	1	3	1	0.07	0.19	0.07	0.08	0	0.04	0.04	0.12	0.04	5	NM_001037925+++XM_006517732+++XM_011244687+++XM_011244688+++XM_017315556	coding	known	NC_000079.6	120000000	120000000	+	13 D2.3|13	1.66667	1	0.0666667	0.04	0.11	0.0633333	0.732165	0.330532
626316	626316		ENSMUSG00000066009	626316		K09228	'Zfp987'	Gm13051	mRNA	12.45	19.44	14.42	0.41	0.68	0.5	9.96	6.91	12.9	0.34	0.22	0.45	0.26	0.42	0.31	0.21	0.14	0.29	3	NM_001037926+++rna-NM_001037926.2-2+++rna-NM_001037926.2-3	coding	known	NT_166299.2	14484	146000000	+	4 E1|4	9.92333	15.4367	0.213333	0.33	0.336667	0.53	-0.637465	0.78927	05168///Herpes simplex virus 1 infection	H00513///Transient neonatal diabetes mellitus+++H01852///Postaxial polydactyly			GO:0005634///nucleus
626870	626870		ENSMUSG00000040978	626870			'Gm11992'		mRNA	0	1	2	0	0.04	0.08	4	4	5	0.16	0.15	0.21	0	0.03	0.05	0.1	0.1	0.13	1	NM_001037928	coding	known	NC_000077.6	9048592	9069354	+	11|11 A1	4.33333	1	0.11	0.0266667	0.173333	0.04	2.11068	0.899849					GO:0005575///cellular_component
105352	105352		ENSMUSG00000069255	105352			'Dusp22'	JKAP+++JSP1+++LMW-DSP2+++MKPX	mRNA	275	273	257.15	16.43	18.37	18.45	367.01	354.38	346	21.72	20.03	24.14	10.64	11.21	11.43	13.61	13.09	15.66	3	NM_001037955+++NM_134068+++XM_006516519	coding	known	NC_000079.6	30700000	30700000	+	13|13 A3.2	355.797	268.383	14.12	11.0933	21.9633	17.75	0.406758	0.804295		H00810///Progressive myoclonic epilepsy+++H01601///Anaplastic large-cell lymphoma+++H01892///Peripheral T cell lymphoma+++H01994///Lafora disease			GO:0005634///nucleus+++GO:0005737///cytoplasm+++GO:0005829///cytosol+++GO:0005886///plasma membrane+++GO:0031941///filamentous actin+++GO:0061851///leading edge of lamellipodium
13167	13167		ENSMUSG00000026385	13167		K08762	'Dbi'	ACBD1+++Acbp+++EP+++endozepine	mRNA	1488	1423	1383	409.45	402.99	397.22	1497	1595	1557	419.34	428.16	448.28	265.11	245.82	246.15	262.72	279.66	290.86	2	NM_001037999+++NM_007830	coding	known	NC_000067.6	120000000	120000000	-	1|1 E2.3	1549.67	1431.33	277.747	252.36	431.927	403.22	0.114598	0.600754	03320///PPAR signaling pathway				GO:0005615///extracellular space+++GO:0005634///nucleus+++GO:0005737///cytoplasm+++GO:0005739///mitochondrion+++GO:0005783///endoplasmic reticulum+++GO:0005794///Golgi apparatus+++GO:0005886///plasma membrane+++GO:0008021///synaptic vesicle+++GO:0032994///protein-lipid complex+++GO:0043292///contractile fiber+++GO:0097038///perinuclear endoplasmic reticulum
26385	26385		ENSMUSG00000074886	26385		K08291	'Grk6'	Gprk6	mRNA	4565	4454	4319	141.45	148.07	141.4	3334	3296	2986	107.94	99.87	97.53	91.59	90.32	87.62	67.63	65.23	63.28	9	NM_001038018+++NM_001112711+++NM_001286063+++NM_001286064+++NM_001286065+++NM_001286066+++NM_011938+++XM_030247269+++XM_030247270	coding	known	NC_000079.6	55400000	55500000	+	13 B1|13 30.06 cM	3205.33	4446	65.38	89.8433	101.78	143.64	-0.472034	1	04062///Chemokine signaling pathway+++04144///Endocytosis+++04341///Hedgehog signaling pathway - fly+++05032///Morphine addiction				GO:0005737///cytoplasm+++GO:0005829///cytosol+++GO:0005886///plasma membrane+++GO:0016020///membrane
66156	66156		ENSMUSG00000025135	66156		K03358	'Anapc11'	1110011I19Rik+++R75218	mRNA	1122	997	1040	30.81	29.26	29.99	1046	1069	901	29.85	28.82	26.1	19.95	17.85	18.59	18.7	18.82	16.93	2	NM_001038230+++NM_025389	coding	known	NC_000077.6	121000000	121000000	+	11|11 E2	1005.33	1053	18.15	18.7967	28.2567	30.02	-0.0668315	0.39819	04110///Cell cycle+++04114///Oocyte meiosis+++04120///Ubiquitin mediated proteolysis+++04914///Progesterone-mediated oocyte maturation+++05166///Human T-cell leukemia virus 1 infection				GO:0005634///nucleus+++GO:0005654///nucleoplasm+++GO:0005680///anaphase-promoting complex+++GO:0005730///nucleolus+++GO:0005737///cytoplasm+++GO:0031461///cullin-RING ubiquitin ligase complex
19025	19025		ENSMUSG00000017760	19025		K13289	'Ctsa'	AU019505+++PPCA+++Ppgb	mRNA	2826	2498	2648	121.18	114.25	119.59	2644	2861	2427	118.06	120.35	109.62	78.47	69.69	74.11	73.97	78.61	71.13	3	NM_001038492+++NM_008906+++XM_030248567	coding	known	NC_000068.7	165000000	165000000	+	2 H3|2 85.27 cM	2644	2657.33	74.57	74.09	116.01	118.34	-0.00725703	0.0625095	04142///Lysosome+++04614///Renin-angiotensin system	H00276///Galactosialidosis+++H00422///Glycoproteinoses			GO:0005739///mitochondrion+++GO:0005764///lysosome+++GO:0005765///lysosomal membrane+++GO:0043231///intracellular membrane-bounded organelle
59025	59025		ENSMUSG00000047879	59025			'Usp14'	2610005K12Rik+++2610037B11Rik+++AW107924+++C78769+++ax+++nmf375	mRNA	2940	3137	2849	95.36	108.78	97.48	3535	3630	3849	119.39	115.84	130.67	61.74	66.36	60.41	74.8	75.67	84.78	6	NM_001038589+++NM_001360884+++NM_021522+++XM_006526134+++XM_030250555+++XM_030250556	coding	known	NC_000084.6	9993615	10000000	-	18 A1|18 4.91 cM	3671.33	2975.33	78.4167	62.8367	121.967	100.54	0.303253	0.987583					GO:0000502///proteasome complex+++GO:0005634///nucleus+++GO:0005737///cytoplasm+++GO:0005829///cytosol+++GO:0005886///plasma membrane+++GO:0009986///cell surface+++GO:0016020///membrane+++GO:0031410///cytoplasmic vesicle+++GO:0045202///synapse
17762	17762		ENSMUSG00000018411	17762		K04380	'Mapt'	AI413597+++AW045860+++Mtapt+++Tau	mRNA	11	6	11	0.17	0.1	0.19	2	6	4	0.04	0.12	0.06	0.11	0.06	0.12	0.03	0.08	0.04	15	NM_001038609+++NM_001285454+++NM_001285455+++NM_001285456+++NM_010838+++XM_006532407+++XM_006532408+++XM_006532409+++XM_017314315+++XM_030245631+++rna-NM_001038609.2-2+++rna-NM_001285454.1-2+++rna-NM_001285455.1-2+++rna-NM_001285456.1-2+++rna-NM_010838.4-2	coding	known	NT_039525.1	30428	104000000	+	11 67.79 cM|11 E1	4	9.33333	0.05	0.0966667	0.0733333	0.153333	-1.22239	0.916581	04010///MAPK signaling pathway+++05010///Alzheimer disease+++05012///Parkinson disease+++05022///Pathways of neurodegeneration - multiple diseases	H00057///Parkinson disease+++H00058///Amyotrophic lateral sclerosis (ALS)+++H00077///Progressive supranuclear palsy+++H00078///Frontotemporal lobar degeneration			GO:0005576///extracellular region+++GO:0005634///nucleus+++GO:0005737///cytoplasm+++GO:0005829///cytosol+++GO:0005856///cytoskeleton+++GO:0005874///microtubule+++GO:0005886///plasma membrane+++GO:0005930///axoneme+++GO:0009898///cytoplasmic side of plasma membrane+++GO:0014069///postsynaptic density+++GO:0015630///microtubule cytoskeleton+++GO:0016020///membrane+++GO:0016607///nuclear speck+++GO:…
56177	56177		ENSMUSG00000026833	56177			'Olfm1'	AMY+++AW742568+++Noe1+++OlfA+++Pancortin+++Pancortin3	mRNA	172	198	221	6.54	7.75	9.16	154	153	150	6.12	5.85	5.81	4.24	4.73	5.68	3.83	3.82	3.77	4	NM_001038612+++NM_001038613+++NM_001038614+++NM_019498	coding	known	NC_000068.7	28200000	28200000	+	2|2 A3	152.333	197	3.80667	4.88333	5.92667	7.81667	-0.370964	0.813161					GO:0005576///extracellular region+++GO:0005615///extracellular space+++GO:0005783///endoplasmic reticulum+++GO:0030054///cell junction+++GO:0030424///axon+++GO:0032281///AMPA glutamate receptor complex+++GO:0042995///cell projection+++GO:0043025///neuronal cell body+++GO:0043204///perikaryon+++GO:0044295///axonal growth cone+++GO:0045202///synapse+++GO:0097060///synaptic membrane+++GO:0098978///g…
320360	320360		ENSMUSG00000048330	320360			'Ric3'	E130307J04Rik	mRNA	0	1	0	0	0.02	0	0	1	0	0	0.02	0	0	0.01	0	0	0.01	0	6	NM_001038624+++NM_001311161+++NM_178780+++XM_006507942+++XM_006507943+++XM_017322302	coding	known	NC_000073.6	109000000	109000000	-	7|7 E3	0.333333	0.333333	0.00333333	0.00333333	0.00666667	0.00666667							GO:0005783///endoplasmic reticulum+++GO:0005789///endoplasmic reticulum membrane+++GO:0016020///membrane+++GO:0016021///integral component of membrane+++GO:0043005///neuron projection+++GO:0043025///neuronal cell body+++GO:0043231///intracellular membrane-bounded organelle+++GO:0045202///synapse
629016	629016		ENSMUSG00000098905	629016		K09228	'Zfp953'	E130120F12Rik	mRNA	25	35	30.51	0.48	0.72	0.62	28	20.39	34	0.56	0.38	0.69	0.31	0.44	0.38	0.35	0.25	0.45	1	NM_001038651	coding	known	NC_000079.6	67300000	67400000	-	13|13 B3	27.4633	30.17	0.35	0.376667	0.543333	0.606667	-0.135608	0.203582	05168///Herpes simplex virus 1 infection	H00513///Transient neonatal diabetes mellitus+++H01852///Postaxial polydactyly			GO:0005634///nucleus
80879	80879		ENSMUSG00000025161	80879		K08180	'Slc16a3'	Mct3+++Mct4	mRNA	1980	1741	2029	75.94	71.11	81.86	3373	3193	2596	134.09	119.61	104.61	49.17	43.38	50.73	84.01	78.12	67.87	5	NM_001038653+++NM_001038654+++NM_030696+++XM_011249321+++XM_011249322	coding	known	NC_000077.6	121000000	121000000	+	11|11 E2	3054	1916.67	76.6667	47.76	119.437	76.3033	0.672101	0.994826	05230///Central carbon metabolism in cancer				GO:0005886///plasma membrane+++GO:0005887///integral component of plasma membrane+++GO:0016020///membrane+++GO:0016021///integral component of membrane+++GO:0016323///basolateral plasma membrane+++GO:0016324///apical plasma membrane+++GO:0016328///lateral plasma membrane+++GO:0031965///nuclear membrane+++GO:0098688///parallel fiber to Purkinje cell synapse+++GO:0099061///integral component of pos…
72393	72393		ENSMUSG00000023011	72393			'Faim2'	2900002L20Rik+++Lfg+++Lfg2+++NMP25+++Nmp35+++Tmbim2	mRNA	25	32	34	0.49	0.67	0.7	13	16	12	0.26	0.31	0.25	0.32	0.41	0.43	0.17	0.2	0.16	3	NM_001038658+++NM_028224+++XM_006521449	coding	known	NC_000081.6	99500000	99500000	-	15|15 F1	13.6667	30.3333	0.176667	0.386667	0.273333	0.62	-1.15024	0.963024					GO:0005783///endoplasmic reticulum+++GO:0005794///Golgi apparatus+++GO:0005886///plasma membrane+++GO:0016020///membrane+++GO:0016021///integral component of membrane+++GO:0030054///cell junction+++GO:0045121///membrane raft+++GO:0045202///synapse+++GO:0045211///postsynaptic membrane
26413	26413		ENSMUSG00000063358	26413		K04371	'Mapk1'	9030612K14Rik+++AA407128+++AU018647+++C78273+++ERK+++Erk2+++MAPK2+++PRKM2+++Prkm1+++p41mapk+++p42mapk	mRNA	5190	5611	5503	135.72	153.84	153.7	5224	5428	5532	137.25	138.96	150.97	87.87	93.84	95.24	85.99	90.76	97.96	3	NM_001038663+++NM_001357115+++NM_011949	coding	known	NC_000082.6	17000000	17000000	+	16 A3|16 10.53 cM	5394.67	5434.67	91.57	92.3167	142.393	147.753	-0.0106577	0.153581	01521///EGFR tyrosine kinase inhibitor resistance+++01522///Endocrine resistance+++01524///Platinum drug resistance+++04010///MAPK signaling pathway+++04012///ErbB signaling pathway+++04013///MAPK signaling pathway - fly+++04014///Ras signaling pathway+++04015///Rap1 signaling pathway+++04022///cGMP-PKG signaling pathway+++04024///cAMP signaling pathway+++04062///Chemokine signaling pathway+++040…	H01738///Noonan syndrome			GO:0005634///nucleus+++GO:0005654///nucleoplasm+++GO:0005737///cytoplasm+++GO:0005739///mitochondrion+++GO:0005769///early endosome+++GO:0005770///late endosome+++GO:0005794///Golgi apparatus+++GO:0005815///microtubule organizing center+++GO:0005819///spindle+++GO:0005829///cytosol+++GO:0005856///cytoskeleton+++GO:0005886///plasma membrane+++GO:0005901///caveola+++GO:0005925///focal adhesion+++GO…
14710	14710		ENSMUSG00000038811	14710		K04549	'Gngt2'	AV096488+++Hg3i	mRNA	3	2	2	0.87	0.62	0.61	3	2	0	0.89	0.88	0	0.57	0.38	0.38	0.56	0.58	0	8	NM_001038664+++NM_001284393+++NM_001284397+++NM_023121+++XM_006532231+++XM_011248737+++XM_017314274+++XM_030245574	coding	known	NC_000077.6	95800000	95800000	+	11 D|11 59.01 cM	1.66667	2.33333	0.38	0.443333	0.59	0.7	-0.482544	0.469108	04014///Ras signaling pathway+++04062///Chemokine signaling pathway+++04151///PI3K-Akt signaling pathway+++04371///Apelin signaling pathway+++04713///Circadian entrainment+++04723///Retrograde endocannabinoid signaling+++04724///Glutamatergic synapse+++04725///Cholinergic synapse+++04726///Serotonergic synapse+++04727///GABAergic synapse+++04728///Dopaminergic synapse+++04926///Relaxin signaling …				GO:0005834///heterotrimeric G-protein complex+++GO:0005886///plasma membrane+++GO:0016020///membrane+++GO:0031680///G-protein beta/gamma-subunit complex
104263	104263		ENSMUSG00000053470	104263		K15601	'Kdm3a'	1700105C21Rik+++C230043E16Rik+++JHDM2a+++Jmjd1+++Jmjd1a+++KDM2A+++TGSA+++Tsga	mRNA	1252	1315	1371	25.68	28.3	28.98	1770	1704	1579	37.36	34.08	34.77	16.63	17.26	17.96	23.41	22.26	22.56	6	NM_001038695+++NM_001362200+++NM_001362201+++NM_173001+++XM_030255049+++XM_030255050	coding	known	NC_000072.6	71600000	71600000	-	6|6 C1	1684.33	1312.67	22.7433	17.2833	35.4033	27.6533	0.359677	0.970873	04714///Thermogenesis	H02521///Diets-Jongmans syndrome			GO:0000118///histone deacetylase complex+++GO:0000785///chromatin+++GO:0005634///nucleus+++GO:0005654///nucleoplasm+++GO:0005737///cytoplasm
57912	57912		ENSMUSG00000046722	57912			'Cdc42se1'	1300002M12Rik+++AW558204+++Cdcse1+++SCIP1+++Spec1	mRNA	2600	2591	2489	76.64	82.32	77.08	2825	2645	2626	87.63	76.16	82.07	49.62	50.22	47.77	54.9	49.74	53.25	2	NM_001038708+++NM_172395	coding	known	NC_000069.6	95200000	95200000	+	3|3 F2.1	2698.67	2560	52.63	49.2033	81.9533	78.68	0.076103	0.548767					GO:0005737///cytoplasm+++GO:0005856///cytoskeleton+++GO:0005886///plasma membrane+++GO:0005938///cell cortex+++GO:0016020///membrane+++GO:0030054///cell junction
50876	50876		ENSMUSG00000032186	50876			'Tmod2'	N-Tmod+++NTMOD	mRNA	78	72	75	0.68	0.67	0.69	43	69	63	0.39	0.59	0.58	0.44	0.41	0.43	0.24	0.38	0.37	7	NM_001038710+++NM_016711+++XM_006511267+++XM_006511268+++XM_017313459+++XM_030244444+++XM_030244445	coding	known	NC_000075.6	75600000	75600000	-	9 D|9 42.31 cM	58.3333	75	0.33	0.426667	0.52	0.68	-0.36257	0.67283					GO:0005737///cytoplasm+++GO:0005856///cytoskeleton+++GO:0005865///striated muscle thin filament+++GO:0030016///myofibril+++GO:0030426///growth cone+++GO:0043005///neuron projection+++GO:0045202///synapse
214321	214321		ENSMUSG00000072974	214321			'Gm4787'	Adam4b+++EG214321	mRNA	2	3	1	0.08	0.12	0.04	1	2	1	0.04	0.07	0.04	0.05	0.07	0.02	0.02	0.05	0.03	1	NM_001038995	coding	known	NC_000078.6	81400000	81400000	-	12 D1|12	1.33333	2	0.0333333	0.0466667	0.05	0.08	-0.584963	0.641723					GO:0005886///plasma membrane+++GO:0009897///external side of plasma membrane+++GO:0016020///membrane+++GO:0016021///integral component of membrane+++GO:1990913///sperm head plasma membrane
69216	69216		ENSMUSG00000028643	69216			'Svbp'	2410005K17Rik+++AI851162+++Ccdc23	mRNA	233	226	222	43.53	43.99	43.52	220	242	193	42.27	44.22	37.87	28.18	26.83	26.97	26.48	28.89	24.57	2	NM_001038998+++NM_024462	coding	known	NC_000070.6	119000000	119000000	+	4|4 D2.1	218.333	227	26.6467	27.3267	41.4533	43.68	-0.0561599	0.145577		H02461///Neurodevelopmental disorder with microcephaly			GO:0005576///extracellular region+++GO:0005737///cytoplasm+++GO:0005856///cytoskeleton+++GO:0045177///apical part of cell
621239	621239		ENSMUSG00000090113	621239			'Nhlrc4'	F430201B04Rik	mRNA	0	0	1	0	0	0.05	3.58	1	1	0.17	0.04	0.05	0	0	0.03	0.1	0.03	0.03	1	NM_001039038	coding	known	NC_000083.6	25900000	25900000	-	17|17 A3.3	1.86	0.333333	0.0533333	0.01	0.0866667	0.0166667	2.4517	0.822528					GO:0005575///cellular_component
622320	622320		ENSMUSG00000044952	622320			'Kctd21'	EG622320	mRNA	44	45	47	1.36	1.48	1.53	44	51	40	1.42	1.54	1.31	0.88	0.9	0.95	0.89	1.01	0.85	2	NM_001039039+++XM_006508100	coding	known	NC_000073.6	97300000	97400000	+	7|7 E1	45	45.3333	0.916667	0.91	1.42333	1.45667	-0.0106472	0.0356788					GO:0005575///cellular_component
626834	626834		ENSMUSG00000054046	626834			'Klk13'	Egfbp-2+++mGk-13	mRNA	3	0	0	0.22	0	0	0	0	2	0	0	0.12	0.14	0	0	0	0	0.08	5	NM_001039042+++XM_006541055+++XM_006541056+++XM_011250887+++XM_017322442	coding	known	NC_000073.6	43700000	43700000	+	7|7 B3	0.666667	1	0.0266667	0.0466667	0.04	0.0733333	-0.580193	0.297605					GO:0005615///extracellular space+++GO:0005737///cytoplasm+++GO:0030141///secretory granule
94061	94061		ENSMUSG00000029486	94061		K02863	'Mrpl1'	2410002L03Rik+++5830418D04Rik+++AI462572+++L1mt	mRNA	708	767	677	25.73	30.31	25.12	568	620	664	23.08	24.67	28.11	16.66	18.49	15.56	14.46	16.11	18.24	4	NM_001039084+++NM_053158+++XM_006535292+++XM_011249596	coding	known	NC_000071.6	96200000	96300000	+	5|5 E3	617.333	717.333	16.27	16.9033	25.2867	27.0533	-0.216594	0.831887	03010///Ribosome				GO:0005739///mitochondrion+++GO:0005762///mitochondrial large ribosomal subunit+++GO:0005840///ribosome+++GO:0015934///large ribosomal subunit+++GO:0022625///cytosolic large ribosomal subunit
72124	72124		ENSMUSG00000079614	72124		K14299	'Seh1l'	2610007A16Rik+++AW540070+++SEC13L+++SEH1A+++SEH1B+++Seh1	mRNA	2755	2961	2899	80.71	88.79	88.62	3157	3277	3355	94.7	93.57	99.29	52.26	54.16	54.92	59.33	61.12	64.42	3	NM_001039088+++NM_001360934+++NM_028112	coding	known	NC_000084.6	67800000	67800000	+	18|18 E1	3263	2871.67	61.6233	53.78	95.8533	86.04	0.184311	0.937319	03013///Nucleocytoplasmic transport+++04150///mTOR signaling pathway+++05014///Amyotrophic lateral sclerosis				GO:0000775///chromosome, centromeric region+++GO:0000776///kinetochore+++GO:0000777///condensed chromosome kinetochore+++GO:0005634///nucleus+++GO:0005643///nuclear pore+++GO:0005694///chromosome+++GO:0005764///lysosome+++GO:0005765///lysosomal membrane+++GO:0016020///membrane+++GO:0031080///nuclear pore outer ring+++GO:0035859///Seh1-associated complex+++GO:0061700///GATOR2 complex
20482	20482		ENSMUSG00000027660	20482		K18499	'Skil'	Skir+++SnoN+++sno	mRNA	1341	1433	1483	17.86	20.52	20.4	1060	967	1135	14.59	12.59	15.74	11.56	12.52	12.64	9.14	8.22	10.21	4	NM_001039090+++NM_001271772+++NM_011386+++XM_006535427	coding	known	NC_000069.6	31100000	31100000	+	3 A3|3 15.12 cM	1054	1419	9.19	12.24	14.3067	19.5933	-0.429	0.987185	04550///Signaling pathways regulating pluripotency of stem cells				GO:0001669///acrosomal vesicle+++GO:0005634///nucleus+++GO:0005667///transcription factor complex+++GO:0005737///cytoplasm+++GO:0016605///PML body+++GO:0032991///protein-containing complex
328424	328424		ENSMUSG00000046168	328424			'Kcnrg'	Clld4+++E030012H22Rik+++Gm745	mRNA	0	1.56	0	0	0.09	0	0	0	4	0	0	0.23	0	0.06	0	0	0	0.15	2	NM_001039105+++NM_206974	coding	known	NC_000080.6	61600000	61600000	+	14|14 D1	1.33333	0.52	0.05	0.02	0.0766667	0.03	1.34727	0.416367					GO:0005737///cytoplasm+++GO:0005783///endoplasmic reticulum+++GO:0005789///endoplasmic reticulum membrane+++GO:0097038///perinuclear endoplasmic reticulum
654459	654459		ENSMUSG00000074678	654459			'Defb25'	BD-25+++mBD-25	mRNA	1	2	1	2.08	3.91	2.16	1	2	0	1.99	3.99	0	1.35	2.39	1.34	1.25	2.61	0	1	NM_001039122	coding	known	NC_000068.7	153000000	153000000	-	2 H1|2	1	1.33333	1.28667	1.69333	1.99333	2.71667	-0.410237	0.366489					GO:0005576///extracellular region
654462	654462		ENSMUSG00000073774	654462			'Kncn'	Kino+++L5	mRNA	1	0	0	0.14	0	0	0	0	0	0	0	0	0.09	0	0	0	0	0	2	NM_001039124+++NM_001320545	coding	known	NC_000070.6	116000000	116000000	+	4|4 D1	0	0.333333	0	0.03	0	0.0466667							GO:0005737///cytoplasm+++GO:0015630///microtubule cytoskeleton+++GO:0016020///membrane+++GO:0016021///integral component of membrane+++GO:0016324///apical plasma membrane+++GO:0032437///cuticular plate+++GO:0036064///ciliary basal body+++GO:0043025///neuronal cell body+++GO:0045177///apical part of cell+++GO:0060091///kinocilium
12505	12505		ENSMUSG00000005087	12505		K06256	'Cd44'	AU023126+++AW121933+++AW146109+++HERMES+++Ly-24+++Pgp-1	mRNA	7584	7618	7369	152.77	164.27	156.25	5267	5219	5457	110.46	103.29	115.92	98.92	100.21	96.82	69.2	67.46	75.21	11	NM_001039150+++NM_001039151+++NM_001177785+++NM_001177786+++NM_001177787+++NM_009851+++XM_006498645+++XM_006498646+++XM_006498647+++XM_006498648+++XM_006498649	coding	known	NC_000068.7	103000000	103000000	-	2 E2|2 54.13 cM	5314.33	7523.67	70.6233	98.65	109.89	157.763	-0.501547	1	04512///ECM-receptor interaction+++04640///Hematopoietic cell lineage+++05131///Shigellosis+++05169///Epstein-Barr virus infection+++05205///Proteoglycans in cancer+++05206///MicroRNAs in cancer				GO:0005634///nucleus+++GO:0005794///Golgi apparatus+++GO:0005829///cytosol+++GO:0005886///plasma membrane+++GO:0005902///microvillus+++GO:0009897///external side of plasma membrane+++GO:0009986///cell surface+++GO:0016020///membrane+++GO:0016021///integral component of membrane+++GO:0016323///basolateral plasma membrane+++GO:0016324///apical plasma membrane+++GO:0031258///lamellipodium membrane++…
26987	26987		ENSMUSG00000026254	26987		K03259	'Eif4e2'	2700069E09Rik+++AI036339+++AV129531+++D0H0S6743E+++Eif4el3	mRNA	3407	3251	3265	193.79	189.76	195.71	2860	2954	2680	174.36	174.42	158.8	125.48	115.75	121.28	109.24	113.92	103.03	9	NM_001039169+++NM_001039170+++NM_001347083+++NM_023314+++XM_006529669+++XM_006529673+++XM_006529674+++XM_030254745+++XM_030254746	coding	known	NC_000067.6	87200000	87200000	+	1|1 C5	2831.33	3307.67	108.73	120.837	169.193	193.087	-0.224332	0.985364	01521///EGFR tyrosine kinase inhibitor resistance+++04066///HIF-1 signaling pathway+++04150///mTOR signaling pathway+++04151///PI3K-Akt signaling pathway+++04211///Longevity regulating pathway+++04910///Insulin signaling pathway	H02111///Autism			GO:0000932///P-body+++GO:0005737///cytoplasm+++GO:0005845///mRNA cap binding complex+++GO:0016281///eukaryotic translation initiation factor 4F complex
54325	54325		ENSMUSG00000006390	54325		K10247	'Elovl1'	AA407424+++BB151133+++Ssc1	mRNA	1804	1631	1702	95.59	90.93	93.45	1864	1846	1634	101.68	95.45	91.98	61.9	55.47	57.91	63.7	62.35	59.68	4	NM_001039175+++NM_001039176+++NM_019422+++XM_006503233	coding	known	NC_000070.6	118000000	118000000	+	4|4 D2.1	1781.33	1712.33	61.91	58.4267	96.37	93.3233	0.0569939	0.178152	00062///Fatty acid elongation+++01040///Biosynthesis of unsaturated fatty acids+++01212///Fatty acid metabolism		M00415///Fatty acid elongation in endoplasmic reticulum	R09419///acyl-CoA:malonyl-CoA C-acyltransferase (decarboxylating) Malonyl-CoA + Acyl-CoA <=> 3-Oxoacyl-CoA + CoA + CO2+++R10825///very-long-chain acyl-CoA:malonyl-CoA C-acyltransferase (decarboxylating) Very-long-chain acyl-CoA + Malonyl-CoA <=> Very-long-chain 3-oxoacyl-CoA + CO2 + CoA	GO:0005783///endoplasmic reticulum+++GO:0005789///endoplasmic reticulum membrane+++GO:0016020///membrane+++GO:0016021///integral component of membrane+++GO:0030176///integral component of endoplasmic reticulum membrane
26365	26365		ENSMUSG00000074272	26365			'Ceacam1'	Bgp+++Bgp1+++C-CAM+++CD66a+++Cc1+++Cea-1+++Cea-7+++Cea1+++Cea7+++Hv-2+++Hv2+++MHVR+++MHVR1+++Mhv-1+++bb-1+++mCEA1+++mmCGM1+++mmCGM1a+++mmCGM2	mRNA	15	14.75	14	0.53	0.44	0.39	4	4	11	0.12	0.11	0.32	0.34	0.27	0.24	0.08	0.07	0.21	5	NM_001039185+++NM_001039186+++NM_001039187+++NM_011926+++XM_030242604	coding	known	NC_000073.6	25500000	25500000	-	7 A3|7 13.84 cM	6.33333	14.5833	0.12	0.283333	0.183333	0.453333	-1.20328	0.909618		H00604///Deafness, autosomal dominant+++H00605///Deafness, autosomal recessive			GO:0005615///extracellular space+++GO:0005886///plasma membrane+++GO:0005887///integral component of plasma membrane+++GO:0005911///cell-cell junction+++GO:0005912///adherens junction+++GO:0009897///external side of plasma membrane+++GO:0009925///basal plasma membrane+++GO:0009986///cell surface+++GO:0016020///membrane+++GO:0016021///integral component of membrane+++GO:0016323///basolateral plasm…
76987	76987		ENSMUSG00000025421	76987			'Hdhd2'	0610039H12Rik+++3110052N05Rik	mRNA	456	450	497	18.92	19.67	21.62	450	505	405	19.31	20.29	17.57	12.25	12	13.4	12.1	13.25	11.4	4	NM_001039201+++NM_001039202+++NM_001361227+++NM_029826	coding	known	NC_000084.6	76900000	77000000	+	18|18 E3	453.333	467.667	12.25	12.55	19.0567	20.07	-0.0449084	0.156105
621080	621080		ENSMUSG00000074384	621080			'AI429214'		mRNA	37	31	28	1.84	1.65	1.47	32	31	37	1.66	1.51	1.94	1.19	1	0.91	1.04	0.99	1.26	1	NM_001039220	coding	known	NC_000074.6	37000000	37000000	+	8|8 A4	33.3333	32	1.09667	1.03333	1.70333	1.65333	0.0588937	9.87e-05					GO:0005575///cellular_component
623781	623781		ENSMUSG00000055926	623781			'Gm14137'		mRNA	129	145	124	3.88	4.66	3.92	46	55	45	1.44	1.62	1.43	2.51	2.84	2.43	0.9	1.06	0.93	1	NM_001039223	coding	known	NC_000068.7	119000000	119000000	+	2|2 E5	48.6667	132.667	0.963333	2.59333	1.49667	4.15333	-1.4468	0.990955					GO:0005737///cytoplasm+++GO:0005739///mitochondrion+++GO:0005856///cytoskeleton+++GO:0005886///plasma membrane
630579	630579		ENSMUSG00000074867	630579		K09228	'Zfp808'	EG630579+++Gm7036	mRNA	194.49	248.77	241.86	5.22	7.23	7.06	215.22	207.9	253.69	6.36	5.6	7.34	3.38	4.41	4.38	3.99	3.66	4.77	4	NM_001039239+++XM_011244546+++XM_017315558+++XM_017315559	coding	known	NC_000079.6	62100000	62200000	+	13 B3|13	225.603	228.373	4.14	4.05667	6.43333	6.50333	-0.0176058	0.0529756	05168///Herpes simplex virus 1 infection	H00513///Transient neonatal diabetes mellitus+++H01852///Postaxial polydactyly			GO:0005634///nucleus
70769	70769		ENSMUSG00000015176	70769			'Nolc1'	NOPP130+++NOPP140+++P130	mRNA	7249	7604	7722	179.04	201.04	200.82	5204	5305	4897	133.9	128.65	127.64	115.93	122.64	124.45	83.89	84.03	82.82	4	NM_001039351+++NM_001039352+++NM_001039353+++NM_053086	coding	known	NC_000085.6	46100000	46100000	+	19|19 C3	5135.33	7525	83.58	121.007	130.063	193.633	-0.551234	1					GO:0001650///fibrillar center+++GO:0005634///nucleus+++GO:0005654///nucleoplasm+++GO:0005730///nucleolus+++GO:0005737///cytoplasm+++GO:0015030///Cajal body+++GO:0030532///small nuclear ribonucleoprotein complex+++GO:0031428///box C/D snoRNP complex+++GO:0031429///box H/ACA snoRNP complex
17749	17749		ENSMUSG00000045996	17749		K03009	'Polr2k'	ABC10-alpha+++MafY+++Mt1a+++RPABC4+++RPB10alpha+++RPB12+++RPB7.0	mRNA	511.96	438.96	457.94	184.26	162.63	169.45	477.97	515.97	525.46	170.04	181.25	194.72	119.31	99.2	105	106.53	118.39	126.34	2	NM_001039368+++NM_023127	coding	known	NC_000081.6	36200000	36200000	+	15|15 B3.1	506.467	469.62	117.087	107.837	182.003	172.113	0.108973	0.185264	03020///RNA polymerase+++04623///Cytosolic DNA-sensing pathway+++05016///Huntington disease				GO:0005634///nucleus+++GO:0005654///nucleoplasm+++GO:0005665///RNA polymerase II, core complex+++GO:0005666///RNA polymerase III complex+++GO:0005736///RNA polymerase I complex
17763	17763		ENSMUSG00000031200	17763		K16837	'Mtcp1'	P13MTCP1	mRNA	63.88	70.36	76.14	3.94	4.62	4.94	54.36	82.36	62.79	3.48	4.99	4.09	2.55	2.82	3.06	2.18	3.26	2.65	1	NM_001039373	coding	known	NC_000086.7	75400000	75400000	-	X|X A7.3	66.5033	70.1267	2.69667	2.81	4.18667	4.5	-0.0765365	0.129728	04151///PI3K-Akt signaling pathway				GO:0005739///mitochondrion+++GO:0032991///protein-containing complex
56876	56876		ENSMUSG00000006476	56876			'Nsmf'	Jacob+++Nelf	mRNA	1683	1485	1698	55.61	52.03	58.48	1312	1312	1164	44.94	41.81	40.53	36.01	31.73	36.24	28.16	27.31	26.29	13	NM_001039386+++NM_001039387+++NM_001177654+++NM_001177655+++NM_020276+++XM_006498200+++XM_006498201+++XM_006498202+++XM_006498203+++XM_030251903+++XM_030251904+++XM_030251905+++XM_030251906	coding	known	NC_000068.7	25100000	25100000	+	2|2 A3	1262.67	1622	27.2533	34.66	42.4267	55.3733	-0.3613	0.97877		H00255///Hypogonadotropic hypogonadism			GO:0000791///euchromatin+++GO:0005634///nucleus+++GO:0005635///nuclear envelope+++GO:0005654///nucleoplasm+++GO:0005737///cytoplasm+++GO:0005856///cytoskeleton+++GO:0005886///plasma membrane+++GO:0005938///cell cortex+++GO:0014069///postsynaptic density+++GO:0016020///membrane+++GO:0016363///nuclear matrix+++GO:0030054///cell junction+++GO:0030425///dendrite+++GO:0030863///cortical cytoskeleton++…
19240	19240		ENSMUSG00000079523	19240			'Tmsb10'	Ptmb10+++Tb10	mRNA	6157	5139	5432	1813.86	1553.74	1669.87	5860	5901	4646	1756.09	1695.55	1430.47	1174.45	947.77	1034.78	1100.21	1107.48	928.13	3	NM_001039392+++NM_001190327+++NM_025284	coding	known	NC_000072.6	73000000	73000000	-	6|6 C1	5469	5576	1045.27	1052.33	1627.37	1679.16	-0.0279535	0.210071					GO:0005737///cytoplasm+++GO:0005856///cytoskeleton
68944	68944		ENSMUSG00000052428	68944			'Tmco1'	1190006A08Rik+++4930403O06Rik+++AA109065+++AU022572+++ESTM39	mRNA	1199	1139	1189	23.87	24.29	24.93	1215	1239	1275	25.21	24.22	26.79	15.45	14.82	15.45	15.79	15.82	17.38	1	NM_001039483	coding	known	NC_000067.6	167000000	167000000	+	1|1 H2.3	1243	1175.67	16.33	15.24	25.4067	24.3633	0.0803472	0.359156		H02415///Craniofacial dysmorphism, skeletal anomalies, and mental retardation syndrome			GO:0000139///Golgi membrane+++GO:0005737///cytoplasm+++GO:0005783///endoplasmic reticulum+++GO:0005789///endoplasmic reticulum membrane+++GO:0005794///Golgi apparatus+++GO:0016020///membrane+++GO:0016021///integral component of membrane+++GO:0030176///integral component of endoplasmic reticulum membrane
117198	117198		ENSMUSG00000023150	117198			'Ivns1abp'	1190004M08Rik+++1700126I16Rik+++AA960440+++HSPC068+++ND1+++NS-1+++NS1-BP+++Nd1-L+++Nd1-S+++mKIAA0850	mRNA	4241	4462	4341	107.88	121.29	116.06	2719	2909	2988	71.6	72.48	80.36	69.85	73.99	71.92	44.86	47.34	52.14	7	NM_001039511+++NM_001039512+++NM_001359262+++NM_001359263+++NM_054102+++XM_006529089+++XM_030243144	coding	known	NC_000067.6	151000000	151000000	+	1|1 G1	2872	4348	48.1133	71.92	74.8133	115.077	-0.598296	1		H02526///Disorders of adaptive immunity			GO:0005634///nucleus+++GO:0005737///cytoplasm+++GO:0005739///mitochondrion+++GO:0005743///mitochondrial inner membrane+++GO:0005829///cytosol+++GO:0005856///cytoskeleton+++GO:0016020///membrane+++GO:0016021///integral component of membrane
235497	235497		ENSMUSG00000042487	235497			'Leo1'	Gm185	mRNA	822	749	746	35.56	34.69	34.16	818	840	793	37.07	35.77	36.35	23.03	21.16	21.17	23.22	23.36	23.58	2	NM_001039522+++XM_017313344	coding	known	NC_000075.6	75400000	75500000	+	9|9 D	817	772.333	23.3867	21.7867	36.3967	34.8033	0.0811124	0.191541					GO:0001650///fibrillar center+++GO:0005634///nucleus+++GO:0005654///nucleoplasm+++GO:0005813///centrosome+++GO:0016593///Cdc73/Paf1 complex
654801	654801		ENSMUSG00000043290	654801			'Zfp784'	C730049F21Rik+++Znf784	mRNA	14	16	8	0.63	0.76	0.38	8	15	12	0.37	0.66	0.57	0.41	0.47	0.23	0.23	0.43	0.37	1	NM_001039532	coding	known	NC_000073.6	5034446	5038446	-	7|7 A1	11.6667	12.6667	0.343333	0.37	0.533333	0.59	-0.118644	0.143289					GO:0005634///nucleus
16878	16878		ENSMUSG00000034394	16878		K05419	'Lif'		mRNA	607	493	570	12.93	11.43	12.83	814	760	616	18.26	16.16	13.84	8.37	6.97	7.95	11.44	10.55	8.98	5	NM_001039537+++NM_008501+++XM_006514542+++XM_006514543+++XM_006514544	coding	known	NC_000077.6	4257568	4272514	+	11 A1|11 2.94 cM	730	556.667	10.3233	7.76333	16.0867	12.3967	0.391083	0.840766	04060///Cytokine-cytokine receptor interaction+++04550///Signaling pathways regulating pluripotency of stem cells+++04630///JAK-STAT signaling pathway+++04668///TNF signaling pathway				GO:0005576///extracellular region+++GO:0005615///extracellular space+++GO:0005829///cytosol
623474	623474		ENSMUSG00000078773	623474		K10877	'Rad54b'	E130016E03Rik	mRNA	412.98	500.69	482.5	11.63	15.05	14.09	554.46	554.21	521.76	16.5	15.56	15.93	7.53	9.18	8.73	10.34	10.16	10.34	2	NM_001039556+++NM_001256145	coding	known	NC_000070.6	11600000	11600000	+	4|4 A1	543.477	465.39	10.28	8.48	15.9967	13.59	0.223778	0.576381	03440///Homologous recombination	H02418///Non-Hodgkin lymphoma			GO:0005634///nucleus+++GO:0005654///nucleoplasm
629499	629499		ENSMUSG00000074627	629499			'Mroh8'	4922505G16Rik	mRNA	1	2	3	0.05	0.06	0.09	2	1	2	0.05	0.04	0.1	0.03	0.04	0.05	0.03	0.03	0.06	8	NM_001039557+++XM_006499979+++XM_017319158+++XM_017319159+++XM_017319160+++XM_017319161+++XM_017319162+++XM_017319163	coding	known	NC_000068.7	157000000	157000000	-	2|2 H1	1.66667	2	0.04	0.04	0.0633333	0.0666667	-0.263034	0.302645					GO:0005575///cellular_component
654818	654818		ENSMUSG00000043298	654818			'Smco3'	C030030A07Rik	mRNA	2	2	1	0.09	0.1	0.05	8	1	4	0.39	0.05	0.2	0.06	0.06	0.03	0.25	0.03	0.13	1	NM_001039558	coding	known	NC_000072.6	137000000	137000000	-	6|6 G1	4.33333	1.66667	0.136667	0.05	0.213333	0.08	1.37851	0.76723					GO:0005575///cellular_component+++GO:0016020///membrane+++GO:0016021///integral component of membrane
654821	654821		ENSMUSG00000074569	654821			'Gcnt7'	A330041C17Rik+++gnt	mRNA	3.26	2.95	2.18	0.12	0.12	0.08	2.09	2.85	0	0.08	0.1	0	0.08	0.07	0.05	0.05	0.07	0	2	NM_001039560+++XM_006499996	coding	known	NC_000068.7	172000000	172000000	-	2|2 H3	1.64667	2.79667	0.04	0.0666667	0.06	0.106667	-0.761242	0.701453					GO:0000139///Golgi membrane+++GO:0005575///cellular_component+++GO:0005794///Golgi apparatus+++GO:0016020///membrane+++GO:0016021///integral component of membrane
654824	654824		ENSMUSG00000050914	654824			'Ankrd37'		mRNA	58	59	51	7.18	7.5	6.75	68	88	83	8.64	10.83	10.93	4.65	4.57	4.18	5.41	7.08	7.09	3	NM_001039562+++XM_030243709+++XM_030243710	coding	known	NC_000074.6	46000000	46000000	-	8|8 B1.1	79.6667	56	6.52667	4.46667	10.1333	7.14333	0.508549	0.640205					GO:0005634///nucleus+++GO:0005654///nucleoplasm+++GO:0005737///cytoplasm+++GO:0005739///mitochondrion+++GO:0005829///cytosol
235582	235582		ENSMUSG00000020258	235582		K11529	'Glyctk'	6230410P16Rik+++C430006L12	mRNA	22	23	21	0.49	0.54	0.48	19	25	15	0.44	0.54	0.35	0.32	0.33	0.3	0.27	0.35	0.23	5	NM_001039586+++NM_174846+++XM_006511715+++XM_011242879+++XM_011242880	coding	known	NC_000075.6	106000000	106000000	-	9|9 F1	19.6667	22	0.283333	0.316667	0.443333	0.503333	-0.161751	0.253492	00030///Pentose phosphate pathway+++00260///Glycine, serine and threonine metabolism+++00561///Glycerolipid metabolism+++00630///Glyoxylate and dicarboxylate metabolism+++01200///Carbon metabolism	H02380///D-glyceric aciduria	M00346///Formaldehyde assimilation, serine pathway	R08572///ATP:(R)-glycerate 2-phosphotransferase D-Glycerate + ATP <=> 2-Phospho-D-glycerate + ADP	GO:0005737///cytoplasm+++GO:0005739///mitochondrion+++GO:0005794///Golgi apparatus+++GO:0005829///cytosol
545693	545693		ENSMUSG00000095409	545693			'Gm13043'		mRNA	0	3.36	0	0	0.17	0	0	1.46	2	0	0.07	0.15	0	0.1	0	0	0.05	0.09	3	NM_001039595+++XM_017320326+++rna-NM_001039595.2-2	coding	known	NW_004058050.1	296687	144000000	+	4|4 E1	1.15333	1.12	0.0466667	0.0333333	0.0733333	0.0566667	0.0379124	0.0149632					GO:0005575///cellular_component+++GO:0005737///cytoplasm
626578	626578		ENSMUSG00000105096	626578			'Gbp10'		mRNA	2.47	2	8.5	0.06	0.05	0.23	4887.82	4795.42	4813.81	130.91	121.06	130.61	0.04	0.03	0.14	82.02	79.07	84.75	1	NM_001039646	coding	known	NC_000071.6	105000000	105000000	-	5|5 E5	4832.35	4.32333	81.9467	0.07	127.527	0.113333	10.1264	1					GO:0031410///cytoplasmic vesicle
17771	17771		ENSMUSG00000024905	17771			'Tesmin'	Mtl5	mRNA	2	3	5	0.09	0.14	0.23	7	2	1	0.31	0.08	0.05	0.06	0.08	0.14	0.2	0.05	0.03	4	NM_001039657+++NM_001039658+++NM_001286557+++NM_001286558	coding	known	NC_000085.6	3388857	3407823	+	19|19 A	3.33333	3.33333	0.0933333	0.0933333	0.146667	0.153333	0	0.0249099					GO:0005634///nucleus+++GO:0005737///cytoplasm
214922	214922		ENSMUSG00000072572	214922		K14709	'Slc39a2'	F730005G13Rik+++Gm1789+++Gm289+++Zip2	mRNA	1	5	6	0.1	0.22	0.26	5	8	2	0.34	0.32	0.09	0.07	0.13	0.16	0.21	0.21	0.06	4	NM_001039676+++XM_006518795+++XM_006518796+++rna-NM_001039676.2-2	coding	known	NT_096797.1	23523	51900000	+	14|14 C2	5	4	0.16	0.12	0.25	0.193333	0.321928	0.0776035	05010///Alzheimer disease+++05012///Parkinson disease				GO:0005886///plasma membrane+++GO:0016020///membrane+++GO:0016021///integral component of membrane+++GO:0031410///cytoplasmic vesicle+++GO:0036464///cytoplasmic ribonucleoprotein granule
16181	16181		ENSMUSG00000026981	16181		K05481	'Il1rn'	F630041P17Rik+++IL-1ra	mRNA	7	9	10	0.27	0.38	0.4	6	7	7	0.24	0.26	0.28	0.17	0.23	0.25	0.15	0.17	0.18	4	NM_001039701+++NM_001159562+++NM_031167+++XM_006497727	coding	known	NC_000068.7	24300000	24400000	+	2 A3|2 16.36 cM	6.66667	8.66667	0.166667	0.216667	0.26	0.35	-0.378512	0.615258	04060///Cytokine-cytokine receptor interaction	H00084///Graft-versus-host disease+++H01275///Interleukin 1 receptor antagonist deficiency (DIRA)			GO:0005576///extracellular region+++GO:0005615///extracellular space+++GO:0005737///cytoplasm+++GO:0031982///vesicle
97387	97387		ENSMUSG00000030374	97387		K17608	'Strn4'	C80611+++ZIN+++zinedin	mRNA	1688	1657	1651	43.47	45.7	44.75	1629	1618	1259	43.73	40.92	34.22	28.15	27.88	27.73	27.4	26.73	22.2	5	NM_001039878+++NM_133789+++XM_006540446+++XM_017312408+++XM_017312409	coding	known	NC_000073.6	16800000	16800000	+	7|7 A2	1502	1665.33	25.4433	27.92	39.6233	44.64	-0.148926	0.805638	04013///MAPK signaling pathway - fly				GO:0005737///cytoplasm+++GO:0016020///membrane+++GO:0030054///cell junction+++GO:0030425///dendrite+++GO:0032991///protein-containing complex+++GO:0042995///cell projection+++GO:0043197///dendritic spine+++GO:0045202///synapse+++GO:0090443///FAR/SIN/STRIPAK complex
51875	51875		ENSMUSG00000026939	51875			'Tmem141'	1110065P14Rik+++AI663999+++D2Ertd217e	mRNA	2	4	5	0.33	0.46	0.61	1	7	3	0.17	1.04	0.41	0.21	0.28	0.38	0.11	0.68	0.27	3	NM_001040130+++NM_001109993+++XM_006498180	coding	known	NC_000068.7	25600000	25600000	-	2 A3|2 17.57 cM	3.66667	3.66667	0.353333	0.29	0.54	0.466667	0	0.0249099					GO:0016020///membrane+++GO:0016021///integral component of membrane
69227	69227		ENSMUSG00000075700	69227			'Selenot'	2810407C02Rik+++5730408P04Rik+++Selt	mRNA	5694	6617	6339	144.62	179.88	169.53	6445	6739	7501	170.52	168.05	201.05	93.64	109.73	105.05	106.83	109.77	130.45	1	NM_001040396	coding	known	NC_000069.6	58600000	58600000	+	3|3 D	6895	6216.67	115.683	102.807	179.873	164.677	0.149409	0.839289					GO:0005783///endoplasmic reticulum+++GO:0005789///endoplasmic reticulum membrane+++GO:0016020///membrane+++GO:0016021///integral component of membrane
78749	78749		ENSMUSG00000043336	78749			'Filip1l'	4631422O05Rik+++Doc1	mRNA	3515	3867	3589	98.64	116.17	106.16	4452	4592	4627	130.2	126.49	137.05	63.87	70.86	65.78	81.57	82.62	88.92	3	NM_001040397+++NM_001177871+++XM_030249333	coding	known	NC_000082.6	57400000	57600000	+	16|16 C1.1	4557	3657	84.37	66.8367	131.247	106.99	0.317424	0.997065					GO:0005575///cellular_component+++GO:0005634///nucleus+++GO:0005737///cytoplasm+++GO:0016020///membrane
170676	170676		ENSMUSG00000092035	170676			'Peg10'	AA407948+++Edr+++HB-1+++MEF3L+++Mar2+++Mart2+++MyEF-3+++Rtl2	mRNA	1249	1356	1440	16.32	19	19.82	642	746	620	8.75	9.57	8.55	10.57	11.59	12.28	5.48	6.25	5.55	2	NM_001040611+++NM_130877	coding	known	NC_000072.6	4747306	4760517	+	6 A1|6 1.81 cM	669.333	1348.33	5.76	11.48	8.95667	18.38	-1.01038	1					GO:0005634///nucleus+++GO:0005654///nucleoplasm+++GO:0005737///cytoplasm+++GO:0005829///cytosol
235312	235312		ENSMUSG00000079592	235312			'C1qtnf5'	Adie+++Ctrp5+++Mfrp	mRNA	40.31	39	44.74	2.97	3	3.63	46.09	46.47	25.05	3.62	3.47	1.96	1.93	1.83	2.25	2.27	2.27	1.27	5	NM_001040631+++NM_001040632+++NM_001190313+++NM_001190319+++NM_145613	coding	known	NC_000075.6	44100000	44100000	+	9 A5.1|9 24.62 cM	39.2033	41.35	1.93667	2.00333	3.01667	3.2	-0.076911	0.11227		H01130///Late-onset retinal degeneration			GO:0005576///extracellular region+++GO:0005581///collagen trimer+++GO:0005615///extracellular space+++GO:0005886///plasma membrane+++GO:0005923///bicellular tight junction+++GO:0016020///membrane+++GO:0016021///integral component of membrane+++GO:0016324///apical plasma membrane+++GO:0016328///lateral plasma membrane+++GO:0030133///transport vesicle+++GO:0032991///protein-containing complex+++GO:…
12578	12578		ENSMUSG00000044303	12578		K06621	'Cdkn2a'	ARF-INK4a+++Arf+++INK4a-ARF+++Ink4a/Arf+++MTS1+++Pctr1+++p16+++p16(INK4a)+++p16INK4a+++p19<ARF>+++p19ARF	mRNA	4996	4267	4649	657.87	591.31	642.63	4701	5128	4056	640.04	662.73	561.25	425.96	360.69	398.22	400.99	432.87	364.16	2	NM_001040654+++NM_009877	coding	known	NC_000070.6	89300000	89300000	-	4 C4|4 42.15 cM	4628.33	4637.33	399.34	394.957	621.34	630.603	-0.00280266	0.0374349	01522///Endocrine resistance+++01524///Platinum drug resistance+++04110///Cell cycle+++04115///p53 signaling pathway+++04218///Cellular senescence+++04934///Cushing syndrome+++05163///Human cytomegalovirus infection+++05166///Human T-cell leukemia virus 1 infection+++05200///Pathways in cancer+++05203///Viral carcinogenesis+++05206///MicroRNAs in cancer+++05212///Pancreatic cancer+++05214///Gliom…	H00004///Chronic myeloid leukemia+++H00008///Burkitt lymphoma+++H00009///Adult T-cell leukemia+++H00014///Non-small cell lung cancer+++H00015///Malignant pleural mesothelioma+++H00016///Oral cancer+++H00017///Esophageal cancer+++H00019///Pancreatic cancer+++H00022///Bladder cancer+++H00025///Penile cancer+++H00036///Osteosarcoma+++H00038///Melanoma+++H00040///Squamous cell carcinoma+++H00042///Gl…			GO:0001652///granular component+++GO:0005634///nucleus+++GO:0005654///nucleoplasm+++GO:0005730///nucleolus+++GO:0005737///cytoplasm+++GO:0005739///mitochondrion+++GO:0016020///membrane+++GO:0016021///integral component of membrane+++GO:0016604///nuclear body+++GO:0032991///protein-containing complex+++GO:0035985///senescence-associated heterochromatin focus
101502	101502		ENSMUSG00000042289	101502		K12408	'Hsd3b7'	AI195443+++BB098564	mRNA	110	95	113	5.96	5.49	6.44	120	109	119	6.76	5.81	6.8	3.86	3.35	3.99	4.23	3.79	4.41	2	NM_001040684+++NM_133943	coding	known	NC_000073.6	128000000	128000000	+	7|7 F3	116	106	4.14333	3.73333	6.45667	5.96333	0.130061	0.0718434	00120///Primary bile acid biosynthesis	H00628///Congenital bile acid synthesis defect	M00104///Bile acid biosynthesis, cholesterol => cholate/chenodeoxycholate	R04263///7alpha-Hydroxycholesterol:NAD+ 3-oxidoreductase 7alpha-Hydroxycholesterol + NAD+ <=> 7alpha-Hydroxycholest-4-en-3-one + NADH + H++++R08721///(24S)-cholest-5-ene-3beta,7alpha,24-triol:NAD+ 3-oxidoreductase (24S)-Cholest-5-ene-3beta,7alpha,24-triol + NAD+ <=> 7alpha,24-Dihydroxy-4-cholesten-3-one + NADH + H++++R08723///cholest-5-ene-3beta,7alpha,25-triol:NAD+ 3-oxidoreductase Cholest-5-ene…	GO:0005783///endoplasmic reticulum+++GO:0005789///endoplasmic reticulum membrane+++GO:0005811///lipid droplet+++GO:0016020///membrane+++GO:0016021///integral component of membrane+++GO:0043231///intracellular membrane-bounded organelle
103836	103836		ENSMUSG00000037243	103836			'Zfp692'	AI746306+++AI839920+++Zfp692-ps+++Znf692	mRNA	285	298	347	13.84	15.6	17.91	295	300	250	15.15	14.51	12.95	8.96	9.52	11.1	9.49	9.48	8.4	4	NM_001040686+++NM_182996+++XM_006531919+++XM_006531920	coding	known	NC_000077.6	58300000	58300000	+	11|11 B1.3	281.667	310	9.12333	9.86	14.2033	15.7833	-0.138279	0.449129					GO:0005634///nucleus+++GO:0005654///nucleoplasm+++GO:0005694///chromosome+++GO:0005730///nucleolus
22256	22256		ENSMUSG00000029591	22256		K03648	'Ung'	UNG1+++UNG2	mRNA	658	612	677	34.42	34.2	37.3	514	509	460	27.79	26.33	25.37	22.28	20.86	23.11	17.41	17.2	16.46	3	NM_001040691+++NM_011677+++XM_006530284	coding	known	NC_000071.6	114000000	114000000	+	5|5 F	494.333	649	17.0233	22.0833	26.4967	35.3067	-0.392734	0.952852	03410///Base excision repair+++05340///Primary immunodeficiency	H00086///Hyper IgM syndromes, autosomal recessive type			GO:0005634///nucleus+++GO:0005654///nucleoplasm+++GO:0005739///mitochondrion
54384	54384		ENSMUSG00000039431	54384		K18083	'Mtmr7'		mRNA	9	11	11	0.15	0.2	0.25	7	3	10	0.12	0.05	0.32	0.09	0.12	0.15	0.08	0.03	0.21	6	NM_001040699+++XM_006509466+++XM_006509467+++XM_006509469+++XM_017312902+++XM_030243678	coding	known	NC_000074.6	40500000	40600000	-	8|8 A4	6.66667	10.3333	0.106667	0.12	0.163333	0.2	-0.632268	0.735437	00562///Inositol phosphate metabolism+++04070///Phosphatidylinositol signaling system			R10928///1-phosphatidyl-1D-myo-inositol-3,5-bisphosphate 3-phosphohydrolase 1-Phosphatidyl-1D-myo-inositol 3,5-bisphosphate + H2O <=> 1-Phosphatidyl-1D-myo-inositol 5-phosphate + Orthophosphate	GO:0005737///cytoplasm+++GO:0005829///cytosol+++GO:0012505///endomembrane system+++GO:0016020///membrane
57355	57355		ENSMUSG00000031022	57355			'BC051019'	AA571491+++D7H11orf16+++ICRFP703B1614Q5.5	mRNA	0	1	0	0	0.06	0	3	0	1	0.18	0	0.06	0	0.04	0	0.11	0	0.04	2	NM_001040700+++XM_006508052	coding	known	NC_000073.6	110000000	110000000	-	7|7 E3	1.33333	0.333333	0.05	0.0133333	0.08	0.02	1.97503	0.69118					GO:0005575///cellular_component
208628	208628		ENSMUSG00000029414	208628			'Kntc1'	D330012D13+++jgl	mRNA	1210	1347	1366	17.72	20.89	20.07	1344	1310	1228	19.75	17.52	19.29	11.48	12.74	12.44	12.38	11.44	12.52	7	NM_001042421+++XM_006530250+++XM_006530251+++XM_006530252+++XM_006530253+++XM_006530254+++XM_030254330	coding	known	NC_000071.6	124000000	124000000	+	5|5 F	1294	1307.67	12.1133	12.22	18.8533	19.56	-0.0151572	0.09493					GO:0000775///chromosome, centromeric region+++GO:0000776///kinetochore+++GO:0000777///condensed chromosome kinetochore+++GO:0000922///spindle pole+++GO:0005634///nucleus+++GO:0005694///chromosome+++GO:0005737///cytoplasm+++GO:0005819///spindle+++GO:0005828///kinetochore microtubule+++GO:0005829///cytosol+++GO:0005856///cytoskeleton+++GO:0005886///plasma membrane+++GO:0015629///actin cytoskeleton+…
57437	57437		ENSMUSG00000015341	57437			'Golga7'	AB041568+++C130038N16Rik+++GCP16+++GOLGA3AP1+++HSPC041+++R75586	mRNA	1363	1497	1463	70.78	82.75	79.66	1614	1617	1650	86.34	81.98	89.18	45.83	50.48	49.36	54.09	53.55	57.87	3	NM_001042484+++NM_020585+++XM_006509179	coding	known	NC_000074.6	23200000	23300000	-	8|8 A2	1627	1441	55.17	48.5567	85.8333	77.73	0.175144	0.820928					GO:0000139///Golgi membrane+++GO:0002178///palmitoyltransferase complex+++GO:0005794///Golgi apparatus+++GO:0005795///Golgi stack+++GO:0016020///membrane+++GO:0031228///intrinsic component of Golgi membrane
74096	74096		ENSMUSG00000064267	74096			'Hvcn1'	0610039P13Rik+++AI450555+++BTS+++HV1+++Vsop.+++mVSOP	mRNA	11	9	9	0.39	0.36	0.36	11	6	9	0.43	0.2	0.33	0.25	0.22	0.22	0.27	0.13	0.22	6	NM_001042489+++NM_001359454+++NM_028752+++XM_006530471+++XM_006530472+++XM_011248243	coding	known	NC_000071.6	122000000	122000000	+	5|5 F	8.66667	9.66667	0.206667	0.23	0.32	0.37	-0.157541	0.220584					GO:0005886///plasma membrane+++GO:0005887///integral component of plasma membrane+++GO:0016020///membrane+++GO:0016021///integral component of membrane+++GO:0016324///apical plasma membrane
12332	12332		ENSMUSG00000056737	12332			'Capg'	gCap39+++mbh1	mRNA	3763	3628	3523	292.89	301.96	288.18	3578	3552	3205	288	272.56	263.3	189.64	184.19	178.58	180.43	178.03	170.84	6	NM_001042534+++NM_001271395+++NM_001271415+++NM_007599+++XM_017321370+++XM_030255128	coding	known	NC_000072.6	72500000	72600000	+	6|6 C1	3445	3638	176.433	184.137	274.62	294.343	-0.0786416	0.793988					GO:0001726///ruffle+++GO:0005615///extracellular space+++GO:0005634///nucleus+++GO:0005654///nucleoplasm+++GO:0005730///nucleolus+++GO:0005737///cytoplasm+++GO:0005814///centriole+++GO:0015629///actin cytoskeleton+++GO:0030027///lamellipodium+++GO:0042470///melanosome+++GO:0042995///cell projection+++GO:0045335///phagocytic vesicle+++GO:0072686///mitotic spindle+++GO:0090543///Flemming body
26400	26400		ENSMUSG00000002948	26400		K04431	'Map2k7'	5930412N11Rik+++JNKK 2+++Jnkk2+++MAPKK 7+++MEK 7+++Mapkk7+++Mek7+++Mkk7+++Prkmk7+++sek2	mRNA	1622	1449	1690	44	40.68	46.76	1359	1420	1227	37.38	36.85	34.44	28.49	24.82	28.98	23.42	24.07	22.34	6	NM_001042557+++NM_001164172+++NM_001291777+++NM_001291778+++NM_001291783+++NM_011944	coding	known	NC_000074.6	4238740	4247897	+	8|8 A1.1	1335.33	1587	23.2767	27.43	36.2233	43.8133	-0.249102	0.939073	04010///MAPK signaling pathway+++04012///ErbB signaling pathway+++04013///MAPK signaling pathway - fly+++04141///Protein processing in endoplasmic reticulum+++04214///Apoptosis - fly+++04361///Axon regeneration+++04380///Osteoclast differentiation+++04530///Tight junction+++04620///Toll-like receptor signaling pathway+++04624///Toll and Imd signaling pathway+++04660///T cell receptor signaling pa…				GO:0005634///nucleus+++GO:0005737///cytoplasm+++GO:0005829///cytosol
12512	12512		ENSMUSG00000025351	12512		K06497	'Cd63'	C75951+++ME491+++Tspan30	mRNA	9344	8457	8637	1258.85	1198.23	1220.48	8732	9231	8192	1213.03	1217.57	1160.14	815.09	730.91	756.3	759.97	795.27	752.74	5	NM_001042580+++NM_001282966+++NM_007653+++XM_030244851+++XM_030244852	coding	known	NC_000076.6	129000000	129000000	+	10 D3|10 77.19 cM	8718.33	8812.67	769.327	767.433	1196.91	1225.85	-0.0155263	0.201696	04142///Lysosome+++05205///Proteoglycans in cancer				GO:0005576///extracellular region+++GO:0005615///extracellular space+++GO:0005654///nucleoplasm+++GO:0005737///cytoplasm+++GO:0005764///lysosome+++GO:0005765///lysosomal membrane+++GO:0005768///endosome+++GO:0005770///late endosome+++GO:0005771///multivesicular body+++GO:0005886///plasma membrane+++GO:0005887///integral component of plasma membrane+++GO:0009986///cell surface+++GO:0010008///endos…
66412	66412		ENSMUSG00000042659	66412			'Arrdc4'	2410003C09Rik+++AV216361	mRNA	13	9	14	0.86	0.44	0.86	6	11	10	0.43	0.61	0.24	0.56	0.27	0.53	0.27	0.4	0.16	2	NM_001042592+++NM_025549	coding	known	NC_000073.6	68700000	68700000	-	7|7 C	9	12	0.276667	0.453333	0.426667	0.72	-0.415037	0.594266					GO:0005737///cytoplasm+++GO:0005768///endosome+++GO:0005769///early endosome+++GO:0005886///plasma membrane+++GO:0016020///membrane+++GO:0031410///cytoplasmic vesicle+++GO:0043231///intracellular membrane-bounded organelle+++GO:1903561///extracellular vesicle
16149	16149		ENSMUSG00000024610	16149		K06505	'Cd74'	CLIP+++DHLAG+++HLADG+++Ia-GAMMA+++Ii	mRNA	259	225	240	22.48	20.77	21.87	266	233	236	24.21	19.75	21.73	14.55	12.67	13.56	15.17	12.9	14.1	2	NM_001042605+++NM_010545	coding	known	NC_000084.6	60800000	60800000	+	18 E1|18 34.41 cM	245	241.333	14.0567	13.5933	21.8967	21.7067	0.0217546	0.00318474	04612///Antigen processing and presentation+++05152///Tuberculosis+++05168///Herpes simplex virus 1 infection				GO:0005615///extracellular space+++GO:0005634///nucleus+++GO:0005737///cytoplasm+++GO:0005764///lysosome+++GO:0005768///endosome+++GO:0005770///late endosome+++GO:0005771///multivesicular body+++GO:0005773///vacuole+++GO:0005783///endoplasmic reticulum+++GO:0005789///endoplasmic reticulum membrane+++GO:0005794///Golgi apparatus+++GO:0005886///plasma membrane+++GO:0005887///integral component of p…
20187	20187		ENSMUSG00000032547	20187		K05128	'Ryk'	AW536699+++ERK-3+++Vik	mRNA	2987	3079	2803	83.67	92.3	82.63	2795	2715	2916	81.5	74.64	86.14	54.18	56.3	51.2	51.06	48.75	55.89	3	NM_001042607+++NM_001284258+++NM_013649	coding	known	NC_000075.6	103000000	103000000	+	9 F1|9 54.72 cM	2808.67	2956.33	51.9	53.8933	80.76	86.2	-0.0739235	0.75841	04310///Wnt signaling pathway+++04360///Axon guidance				GO:0005634///nucleus+++GO:0005737///cytoplasm+++GO:0005886///plasma membrane+++GO:0005887///integral component of plasma membrane+++GO:0016020///membrane+++GO:0016021///integral component of membrane+++GO:0043235///receptor complex
20363	20363		ENSMUSG00000064373	20363			'Selenop'	AU018766+++D15Ucla1+++Se-P+++Sepp1+++selp	mRNA	87	95	91	4.15	4.83	4.55	120	109	103	5.93	5.1	5.19	2.69	2.95	2.82	3.71	3.33	3.37	3	NM_001042613+++NM_001042614+++NM_009155	coding	known	NC_000081.6	3270767	3280510	+	15 A1|15 1.84 cM	110.667	91	3.47	2.82	5.40667	4.51	0.282282	0.387011					GO:0005576///extracellular region+++GO:0005615///extracellular space
78558	78558		ENSMUSG00000029096	78558			'Htra3'	2210021K23Rik+++9530081K03Rik+++Prsp+++Tasp	mRNA	6	2	2	0.26	0.09	0.09	2	3	3	0.09	0.12	0.13	0.17	0.05	0.05	0.06	0.08	0.09	5	NM_001042615+++NM_030127+++XM_006504186+++XM_011240796+++XM_030254908	coding	known	NC_000071.6	35700000	35700000	-	5|5 B3	2.66667	3.33333	0.0766667	0.09	0.113333	0.146667	-0.321928	0.353951					GO:0005576///extracellular region
19411	19411		ENSMUSG00000001288	19411			'Rarg'	Nr1b3+++RAR-gamma+++RARD+++RARgamma2	mRNA	3937	3921	3871	125.7	134.66	130.53	4037	3856	3219	134.18	121.23	108.75	81.39	82.14	80.89	84.07	79.18	70.56	4	NM_001042727+++NM_011244+++XM_006520650+++XM_011245525	coding	known	NC_000081.6	102000000	102000000	-	15 F2|15 57.4 cM	3704	3909.67	77.9367	81.4733	121.387	130.297	-0.0779615	0.694217					GO:0000785///chromatin+++GO:0005634///nucleus+++GO:0005654///nucleoplasm+++GO:0005667///transcription factor complex+++GO:0005737///cytoplasm
18400	18400		ENSMUSG00000000154	18400			'Slc22a18'	AW260131+++BWR1A+++BWSCR1A+++HET+++ITM+++Impt1+++Orctl2+++Slc22a1l+++TSSC5+++p45-BWR1A	mRNA	1	2	0	0.09	0.19	0	0	1	0	0	0.09	0	0.06	0.12	0	0	0.06	0	9	NM_001042760+++NM_008767+++XM_006508510+++XM_006508511+++XM_006508512+++XM_006508513+++XM_006508514+++XM_006508515+++XM_030242208	coding	known	NC_000073.6	143000000	143000000	+	7 F5|7 88.22 cM	0.333333	1	0.02	0.06	0.03	0.0933333	-1.56119	0.799183		H00031///Breast cancer+++H00037///Rhabdomyosarcoma			GO:0005635///nuclear envelope+++GO:0005737///cytoplasm+++GO:0005886///plasma membrane+++GO:0005887///integral component of plasma membrane+++GO:0016020///membrane+++GO:0016021///integral component of membrane+++GO:0016324///apical plasma membrane
239556	239556		ENSMUSG00000022416	239556		K04856	'Cacna1i'	Ca(V)3.3	mRNA	28	30	35	0.25	0.28	0.32	20	19	14	0.18	0.17	0.13	0.16	0.17	0.2	0.11	0.11	0.08	4	NM_001044308+++XM_006520949+++XM_006520950+++XM_030248558	coding	known	NC_000081.6	80300000	80400000	+	15|15 E1	17.6667	31	0.1	0.176667	0.16	0.283333	-0.811238	0.904139	04010///MAPK signaling pathway+++04020///Calcium signaling pathway+++04713///Circadian entrainment+++04925///Aldosterone synthesis and secretion+++04927///Cortisol synthesis and secretion+++04929///GnRH secretion+++04934///Cushing syndrome				GO:0001518///voltage-gated sodium channel complex+++GO:0005886///plasma membrane+++GO:0005891///voltage-gated calcium channel complex+++GO:0016020///membrane+++GO:0016021///integral component of membrane+++GO:0043005///neuron projection
246691	246691		ENSMUSG00000070368	246691			'Prok1'	EG-VEGF	mRNA	1	2	0	0.02	0.05	0	0	1	0	0	0.02	0	0.01	0.03	0	0	0.01	0	3	NM_001044382+++NM_001357885+++XM_017319583	coding	known	NC_000069.6	107000000	107000000	-	3|3 F2.3	0.333333	1	0.00333333	0.0133333	0.00666667	0.0233333	-1.56119	0.799183		H00255///Hypogonadotropic hypogonadism			GO:0005576///extracellular region
21857	21857		ENSMUSG00000001131	21857		K16451	'Timp1'	Clgi+++EPA+++TIMP-1+++TPA-S1+++Timp	mRNA	4599	4202	4515	636.92	611.27	655.62	5180	5641	5257	738.85	764.96	765.25	412.4	372.87	406.27	462.9	499.65	496.52	3	NM_001044384+++NM_001294280+++NM_011593	coding	known	NC_000086.7	20900000	20900000	+	X A1.3|X 16.38 cM	5359.33	4438.67	486.357	397.18	756.353	634.603	0.271927	0.990469	04066///HIF-1 signaling pathway				GO:0005576///extracellular region+++GO:0005604///basement membrane+++GO:0005615///extracellular space+++GO:0031012///extracellular matrix
22697	22697		ENSMUSG00000037017	22697			'Zscan21'	AI326272+++CTfin51+++RU49+++Zfp-38+++Zfp38+++Zipro1	mRNA	179	200	184	7.62	9.06	8.17	223	211	190	9.93	8.88	8.56	4.94	5.53	5.06	6.22	5.8	5.56	5	NM_001044703+++NM_001044704+++NM_001044705+++NM_011757+++XM_011240942	coding	known	NC_000071.6	138000000	138000000	+	5 G2|5 76.96 cM	208	187.667	5.86	5.17667	9.12333	8.28333	0.148411	0.156345					GO:0005634///nucleus
22701	22701		ENSMUSG00000047003	22701			'Zfp41'	CTfin92+++Zfp-41	mRNA	413	461	505	9.53	10.99	12.09	377	430	344	9.03	9.75	8.48	6.17	6.71	7.49	5.66	6.37	5.5	6	NM_001044718+++NM_011759+++XM_006520894+++XM_006520895+++XM_006520896+++XM_030248528	coding	known	NC_000081.6	75600000	75600000	+	15|15 D3	383.667	459.667	5.84333	6.79	9.08667	10.87	-0.260735	0.799341					GO:0005634///nucleus
57782	57782		ENSMUSG00000061898	57782		K09228	'Rbak'		mRNA	196	189	211	5.27	5.45	5.99	144.01	170	148.11	4.04	4.48	4.21	3.41	3.32	3.71	2.53	2.93	2.73	4	NM_001045482+++NM_001359235+++NM_021326+++XM_006504723	coding	known	NC_000071.6	143000000	143000000	-	5|5 G2	154.04	198.667	2.73	3.48	4.24333	5.57	-0.367045	0.818178	05168///Herpes simplex virus 1 infection	H00513///Transient neonatal diabetes mellitus+++H01852///Postaxial polydactyly			GO:0005634///nucleus+++GO:0005654///nucleoplasm
69546	69546		ENSMUSG00000041775	69546			'Mapk1ip1'	2310009E07Rik+++AU043776+++MISS	mRNA	29	58	41	1.95	4.15	2.9	47	44	42	3.31	2.9	2.98	1.26	2.53	1.8	2.07	1.9	1.93	2	NM_001045483+++NM_027115	coding	known	NC_000073.6	139000000	139000000	-	7|7 F4	44.3333	42.6667	1.96667	1.86333	3.06333	3	0.0552824	0.00065					GO:0005575///cellular_component+++GO:0005737///cytoplasm+++GO:0005819///spindle+++GO:0005856///cytoskeleton
17259	17259		ENSMUSG00000079033	17259		K09261	'Mef2b'	AI451606	mRNA	2	1	2	0.16	0.08	0.17	0	3.02	2	0	0.24	0.17	0.1	0.05	0.1	0	0.15	0.11	1	NM_001045484	coding	known	NC_000074.6	70200000	70200000	+	8 B3.3|8 34.15 cM	1.67333	1.66667	0.0866667	0.0833333	0.136667	0.136667	0.0086303	0.0209007	04022///cGMP-PKG signaling pathway+++04371///Apelin signaling pathway	H01613///Follicular lymphoma+++H02434///Diffuse large B-cell lymphoma, not otherwise specified			GO:0005634///nucleus+++GO:0005654///nucleoplasm+++GO:0005667///transcription factor complex+++GO:0005829///cytosol+++GO:0030054///cell junction
17304	17304		ENSMUSG00000030605	17304			'Mfge8'	AA408458+++AI325141+++MFG-E8+++MP47+++Mfgm+++P47+++SED1+++lactadherin	mRNA	3796	3383	3512	181.43	172.49	176.67	3290	3255	2807	163.76	152.67	141.56	117.48	105.21	109.48	102.59	99.72	91.85	2	NM_001045489+++NM_008594	coding	known	NC_000073.6	79100000	79100000	-	7 D2|7 44.9 cM	3117.33	3563.67	98.0533	110.723	152.663	176.863	-0.19305	0.953619					GO:0002080///acrosomal membrane+++GO:0005576///extracellular region+++GO:0005615///extracellular space+++GO:0009897///external side of plasma membrane+++GO:0016020///membrane+++GO:0019897///extrinsic component of plasma membrane+++GO:0031410///cytoplasmic vesicle+++GO:0062023///collagen-containing extracellular matrix
216974	216974		ENSMUSG00000044122	216974			'Proca1'	4933404M19Rik	mRNA	4	3	5	0.16	0.16	0.21	4	3	6	0.17	0.15	0.29	0.11	0.1	0.13	0.11	0.1	0.19	3	NM_001045516+++NM_001368876+++XM_030245840	coding	known	NC_000077.6	78200000	78200000	+	11|11 B5	4.33333	4	0.133333	0.113333	0.203333	0.176667	0.115477	0.00309647					GO:0005575///cellular_component+++GO:0005739///mitochondrion
216797	216797		ENSMUSG00000049291	216797			'Prss38'	Gm249+++Mpn2	mRNA	0	2	0	0	0.19	0	0	1	1	0	0.09	0.09	0	0.11	0	0	0.06	0.06	2	NM_001045521+++XM_017314450	coding	known	NC_000077.6	59400000	59400000	-	11|11 B1.3	0.666667	0.666667	0.04	0.0366667	0.06	0.0633333							GO:0005575///cellular_component+++GO:0005576///extracellular region
228536	228536		ENSMUSG00000040007	228536			'Bahd1'	AL022997+++AW541238+++Gm117+++mKIAA0945	mRNA	734	684	704	14.62	14.6	14.74	690	685	554	14.32	13.36	11.65	9.47	8.9	9.13	8.97	8.73	7.56	7	NM_001045523+++XM_006499265+++XM_006499266+++XM_006499267+++XM_030250363+++XM_030250365+++XM_030250366	coding	known	NC_000068.7	119000000	119000000	+	2|2 E5	643	707.333	8.42	9.16667	13.11	14.6533	-0.137572	0.628348					GO:0005634///nucleus+++GO:0005654///nucleoplasm+++GO:0005677///chromatin silencing complex+++GO:0005694///chromosome
327951	327951		ENSMUSG00000044795	327951			'Cyb5d1'	Gm740	mRNA	968	913	992	25.57	25.51	27.58	1026	1019.13	976	28.01	26.27	27.12	16.56	15.56	17.09	17.55	17.16	17.59	2	NM_001045525+++XM_011249073	coding	known	NC_000077.6	69400000	69400000	-	11|11 B3	1007.04	957.667	17.4333	16.4033	27.1333	26.22	0.0725303	0.209474					GO:0005575///cellular_component
338355	338355		ENSMUSG00000066151	338355			'Fkbp15'	BB131447+++C430014M02Rik+++FKBO133+++FKBP-133+++FKBP-15+++FKBP133+++mKIAA0674	mRNA	714	621	669	14.19	13.19	13.92	657	643	570	13.58	12.61	12.06	9.19	8.04	8.62	8.51	8.24	7.82	4	NM_001045528+++NM_001355385+++XM_006538034+++XM_030253627	coding	known	NC_000070.6	62300000	62400000	-	4|4 B3	623.333	668	8.19	8.61667	12.75	13.7667	-0.0998442	0.482046					GO:0005737///cytoplasm+++GO:0005768///endosome+++GO:0005769///early endosome+++GO:0015629///actin cytoskeleton+++GO:0016020///membrane+++GO:0030424///axon+++GO:0030426///growth cone+++GO:0042995///cell projection
620913	620913		ENSMUSG00000048852	620913			'Gm12185'	Irgb2b1	mRNA	4.04	3.41	9.9	0.07	0.06	0.17	2481.93	2573.97	2524.53	43.14	42.14	44.43	0.04	0.04	0.11	27.03	27.53	28.83	4	NM_001045540+++rna-NM_001045540.2-2+++rna-NM_001045540.2-3+++rna-NM_001045540.2-4	coding	known	NT_187028.1	59081	48900000	+	11 B1.2|11	2526.81	5.78333	27.7967	0.0633333	43.2367	0.1	8.7712	1					GO:0005789///endoplasmic reticulum membrane+++GO:0016020///membrane
629303	629303		ENSMUSG00000018925	629303			'Heatr9'	Gm11435	mRNA	0	1	2	0	0.06	0.09	8	8	4	0.4	0.42	0.22	0	0.03	0.06	0.25	0.27	0.15	2	NM_001045543+++XM_011249169	coding	known	NC_000077.6	83500000	83500000	-	11 C|11	6.66667	1	0.223333	0.03	0.346667	0.05	2.73216	0.947645					GO:0005575///cellular_component
240067	240067		ENSMUSG00000053390	240067		K09228	'Zfp952'	BC057593+++C920016K16Rik	mRNA	116	144	134	3.49	4.64	4.24	172	192	198	5.23	5.7	6.28	2.26	2.83	2.62	3.28	3.72	4.07	5	NM_001045559+++XM_017317471+++XM_030249793+++XM_030249794+++XM_030249795	coding	known	NC_000083.6	33000000	33000000	+	17|17 B1	187.333	131.333	3.69	2.57	5.73667	4.12333	0.512375	0.754529	05168///Herpes simplex virus 1 infection	H00513///Transient neonatal diabetes mellitus+++H01852///Postaxial polydactyly
27632	27632		ENSMUSG00000024369	27632			'Nelfe'	D17H6S45+++NELF-E+++RD+++Rdbp	mRNA	1190	1192	1133	83	88.77	82.66	1276	1280	1137	92.24	87.32	83.1	53.74	54.15	51.23	57.79	57.03	53.92	12	NM_001045863+++NM_001045864+++NM_138580+++rna-NM_001045863.1-2+++rna-NM_001045863.1-3+++rna-NM_001045863.1-4+++rna-NM_001045864.1-2+++rna-NM_001045864.1-3+++rna-NM_001045864.1-4+++rna-NM_138580.2-2+++rna-NM_138580.2-3+++rna-NM_138580.2-4	coding	known	NT_187004.1	1099164	34900000	+	17 B1|17 18.4 cM	1231	1171.67	56.2467	53.04	87.5533	84.81	0.0712686	0.21904					GO:0005634///nucleus+++GO:0005654///nucleoplasm+++GO:0005886///plasma membrane+++GO:0016604///nuclear body+++GO:0032021///NELF complex
53607	53607		ENSMUSG00000061479	53607		K11091	'Snrpa'	C430021M15Rik+++Rnu1a-1+++Rnu1a1+++U1-A+++U1A	mRNA	1869	1766	1797	145.57	146.25	147.34	1685	1760	1593	136.04	134.53	130.88	94.25	89.21	91.31	85.23	87.87	84.92	3	NM_001046637+++NM_001285825+++NM_015782	coding	known	NC_000073.6	27200000	27200000	-	7|7 A3	1679.33	1810.67	86.0067	91.59	133.817	146.387	-0.108632	0.810714	03040///Spliceosome				GO:0005634///nucleus+++GO:0005654///nucleoplasm+++GO:0005681///spliceosomal complex+++GO:0005685///U1 snRNP
67671	67671		ENSMUSG00000057322	67671		K02923	'Rpl38'	0610025G13Rik+++Rbt+++Ts+++Tss	mRNA	3513	3179	3278	4739.69	4120.62	4571.37	3114	3563	3300	4083.37	4626.69	4762.84	3068.89	2513.54	2832.78	2558.27	3021.99	3090.28	5	NM_001048057+++NM_001048058+++NM_001362918+++NM_023372+++XM_017314720	coding	known	NC_000077.6	115000000	115000000	+	11 79.82 cM|11 E2	3325.67	3323.33	2890.18	2805.07	4490.97	4477.23	0.00101257	0.0199271	03010///Ribosome+++05171///Coronavirus disease - COVID-19				GO:0005829///cytosol+++GO:0005840///ribosome+++GO:0014069///postsynaptic density+++GO:0022625///cytosolic large ribosomal subunit+++GO:0022626///cytosolic ribosome+++GO:0033291///eukaryotic 80S initiation complex+++GO:0042788///polysomal ribosome+++GO:0045202///synapse
27215	27215		ENSMUSG00000039285	27215		K12651	'Azi2'	AA410145+++AZ2	mRNA	727	824	769	21.82	26.48	24.15	983	1032	1058	30	29.98	33.18	14.13	16.15	14.96	18.8	19.58	21.53	8	NM_001048146+++NM_001286507+++NM_001286508+++NM_013727+++XM_006512147+++XM_006512148+++XM_006512149+++XM_011242976	coding	known	NC_000075.6	118000000	118000000	+	9|9 F3	1024.33	773.333	19.97	15.08	31.0533	24.15	0.405523	0.942079	04622///RIG-I-like receptor signaling pathway				GO:0005737///cytoplasm
229007	229007		ENSMUSG00000027582	229007			'Zgpat'	1500006I01Rik+++BC021513	mRNA	302	346	387	14.04	17.16	18.95	278	280	260	13.49	12.82	12.67	9.09	10.46	11.74	8.45	8.37	8.22	2	NM_001048148+++NM_144894	coding	known	NC_000068.7	181000000	181000000	+	2|2 H4	272.667	345	8.34667	10.43	12.9933	16.7167	-0.339458	0.849241					GO:0005634///nucleus+++GO:0005654///nucleoplasm+++GO:0005886///plasma membrane
218311	218311		ENSMUSG00000051037	218311		K09228	'Zfp455'	3732412P20Rik+++Rslcan-10	mRNA	12	13.89	11	0.41	0.51	0.4	25	31	32	0.89	1.05	1.16	0.27	0.31	0.25	0.56	0.68	0.75	1	NM_001048204	coding	known	NC_000079.6	67200000	67200000	+	13 B3|13 34.54 cM	29.3333	12.2967	0.663333	0.276667	1.03333	0.44	1.25427	0.924615	05168///Herpes simplex virus 1 infection	H00513///Transient neonatal diabetes mellitus+++H01852///Postaxial polydactyly			GO:0005634///nucleus
66274	66274		ENSMUSG00000072640	66274			'Lyrm9'	1810012P15Rik	mRNA	98	90	87	1.71	1.69	1.6	94	95	97	1.71	1.63	1.79	1.11	1.03	0.99	1.07	1.07	1.16	1	NM_001076681	coding	known	NC_000077.6	78800000	78800000	+	11|11 B5	95.3333	91.6667	1.1	1.04333	1.71	1.66667	0.0565835	0.00102981					GO:0005575///cellular_component
12215	12215		ENSMUSG00000023175	12215			'Bsg'	AI115436+++AI325119+++CD147+++EMMPRIN+++HT-7	mRNA	14098	13367	13114	1048.8	1056.32	1025.69	14883	14926	13483	1148.6	1088.93	1057.09	679.08	644.34	635.6	719.61	711.25	685.87	2	NM_001077184+++NM_009768	coding	known	NC_000076.6	79700000	79700000	+	10 C1|10 39.72 cM	14430.7	13526.3	705.577	653.007	1098.21	1043.6	0.0933671	0.835324					GO:0001750///photoreceptor outer segment+++GO:0001917///photoreceptor inner segment+++GO:0002080///acrosomal membrane+++GO:0005739///mitochondrion+++GO:0005768///endosome+++GO:0005783///endoplasmic reticulum+++GO:0005789///endoplasmic reticulum membrane+++GO:0005886///plasma membrane+++GO:0005887///integral component of plasma membrane+++GO:0016020///membrane+++GO:0016021///integral component of …
226499	226499		ENSMUSG00000006010	226499			'Odr4'	1810053E15Rik+++odr-4	mRNA	570	615	606	16.08	18.56	18.02	577	647	640	16.98	17.92	19.08	10.41	11.32	11.17	10.64	11.7	12.38	3	NM_001077237+++NM_001357579+++NM_145511	coding	known	NC_000067.6	150000000	150000000	-	1|1 G1	621.333	597	11.5733	10.9667	17.9933	17.5533	0.0576365	0.0511419					GO:0005575///cellular_component+++GO:0016020///membrane+++GO:0016021///integral component of membrane
14859	14859		ENSMUSG00000025934	14859		K00799	'Gsta3'	Gst2-3	mRNA	1	0	0	0.08	0	0	1	0	0	0.09	0	0	0.05	0	0	0.05	0	0	4	NM_001077353+++NM_001288617+++NM_010356+++XM_030248789	coding	known	NC_000067.6	21200000	21300000	+	1 A4|1 6.5 cM	0.333333	0.333333	0.0166667	0.0166667	0.03	0.0266667			00480///Glutathione metabolism+++00980///Metabolism of xenobiotics by cytochrome P450+++00982///Drug metabolism - cytochrome P450+++00983///Drug metabolism - other enzymes+++01524///Platinum drug resistance+++04212///Longevity regulating pathway - worm+++05200///Pathways in cancer+++05204///Chemical carcinogenesis - DNA adducts+++05207///Chemical carcinogenesis - receptor activation+++05208///Che…			R03522///RX:glutathione R-transferase RX + Glutathione <=> Halide + R-S-Glutathione+++R07002///(1R)-hydroxy-(2R)-glutathionyl-1,2-dihydronaphthalene glutathione-lyase (epoxide-forming) (1R,2S)-Naphthalene 1,2-oxide + Glutathione <=> (1R)-Hydroxy-(2R)-glutathionyl-1,2-dihydronaphthalene+++R07003///(1R)-glutathionyl-(2R)-hydroxy-1,2-dihydronaphthalene glutathione-lyase (epoxide-forming) (1S,2R)-Nap…	GO:0005737///cytoplasm+++GO:0005829///cytosol
14199	14199		ENSMUSG00000023092	14199		K14365	'Fhl1'	FHL-1+++KyoT+++RAM14-1+++SLIM+++SLIM-1	mRNA	15	16	16	0.61	0.7	0.64	9	5	9	0.38	0.21	0.43	0.4	0.43	0.4	0.24	0.14	0.28	19	NM_001077361+++NM_001077362+++NM_001287800+++NM_010211+++XM_006527800+++XM_006527801+++XM_006527802+++XM_006527803+++XM_006527804+++XM_006527805+++XM_006527807+++XM_006527808+++XM_006527809+++XM_017318381+++XM_017318382+++XM_030251222+++XM_030251223+++XM_030251224+++XM_030251225	coding	known	NC_000086.7	56700000	56800000	+	X|X A6	7.66667	15.6667	0.22	0.41	0.34	0.65	-1.03103	0.929024	04630///JAK-STAT signaling pathway	H00563///Emery-Dreifuss muscular dystrophy+++H00656///Scapuloperoneal myopathy+++H00657///Reducing body myopathy+++H00697///X-linked myopathy with postural muscle atrophy			GO:0005634///nucleus+++GO:0005737///cytoplasm+++GO:0005829///cytosol+++GO:0005886///plasma membrane
243374	243374		ENSMUSG00000064262	243374			'Gimap8'	Gm457+++IAN9+++IMAP8	mRNA	0	0	3	0	0	0.09	3.7	2	2	0.1	0.06	0.06	0	0	0.06	0.06	0.04	0.04	4	NM_001077410+++NM_001286629+++NM_212486+++XM_006506079	coding	known	NC_000072.6	48600000	48700000	+	6|6 B2.3	2.56667	1	0.0466667	0.02	0.0733333	0.03	1.35031	0.54123					GO:0005737///cytoplasm+++GO:0005739///mitochondrion+++GO:0005783///endoplasmic reticulum+++GO:0005794///Golgi apparatus+++GO:0005829///cytosol
333424	333424		ENSMUSG00000037953	333424			'A4gnt'	AV080780+++Alpha4gnt+++Gm798	mRNA	1	1	0	0.04	0.04	0	0	1	2	0	0.04	0.08	0.02	0.02	0	0	0.02	0.05	3	NM_001077424+++XM_006511244+++XM_006511246	coding	known	NC_000075.6	99600000	99600000	+	9|9 E3.3	1	0.666667	0.0233333	0.0133333	0.04	0.0266667	0.582568	0.185941				R07131///No_INFO G02047 + 2 UDP-N-acetyl-D-glucosamine <=> G06302 + 2 UDP	GO:0000139///Golgi membrane+++GO:0005575///cellular_component+++GO:0005794///Golgi apparatus+++GO:0016020///membrane+++GO:0016021///integral component of membrane
216984	216984		ENSMUSG00000093938	216984			'Evi2b'	Evi-2+++Evi2	mRNA	1	0	0	0.03	0	0	0	0	2	0	0	0.05	0.02	0	0	0	0	0.04	1	NM_001077496	coding	known	NC_000077.6	79500000	79500000	-	11|11 B5	0.666667	0.333333	0.0133333	0.00666667	0.0166667	0.01							GO:0016020///membrane+++GO:0016021///integral component of membrane
70325	70325		ENSMUSG00000045140	70325		K05283	'Pigw'	2610044A17Rik+++Gwt1+++PIG-W	mRNA	232	248	230	9.19	10.55	9.61	172	163	196	7.41	6.59	8.41	5.95	6.43	5.96	4.64	4.31	5.45	3	NM_001077636+++NM_001363112+++NM_027388	coding	known	NC_000077.6	84900000	84900000	-	11|11 C	177	236.667	4.8	6.11333	7.47	9.78333	-0.419107	0.871749	00563///Glycosylphosphatidylinositol (GPI)-anchor biosynthesis	H01488///Hyperphosphatasia with mental retardation syndrome+++H01489///Inherited glycosylphosphatidylinositol deficiencies	M00065///GPI-anchor biosynthesis, core oligosaccharide	R05918///No_INFO G00144 + Palmitoyl-CoA <=> G00145 + CoA	GO:0005783///endoplasmic reticulum+++GO:0005789///endoplasmic reticulum membrane+++GO:0016020///membrane+++GO:0016021///integral component of membrane
14977	14977		ENSMUSG00000024327	14977		K14713	'Slc39a7'	AA408174+++AI117660+++AL024048+++H-2Ke4+++H2-Ke4+++Ke-4+++Ke4+++Ring5+++Zip7	mRNA	5529	5176	5522	220.99	221.6	231.85	5078	5521	4799	211.57	217.36	203.42	143.09	135.17	143.67	132.55	141.97	131.98	8	NM_001077709+++NM_008202+++rna-NM_001077709.1-2+++rna-NM_001077709.1-3+++rna-NM_001077709.1-4+++rna-NM_008202.2-2+++rna-NM_008202.2-3+++rna-NM_008202.2-4	coding	known	NT_187004.1	277204	34000000	-	17 B1|17 17.98 cM	5132.67	5409	135.5	140.643	210.783	224.813	-0.0756533	0.800434	05010///Alzheimer disease+++05012///Parkinson disease				GO:0005654///nucleoplasm+++GO:0005783///endoplasmic reticulum+++GO:0005789///endoplasmic reticulum membrane+++GO:0005794///Golgi apparatus+++GO:0016020///membrane+++GO:0016021///integral component of membrane
71238	71238		ENSMUSG00000042505	71238			'Sdhaf3'	0610005M07Rik+++4933430A16Rik+++Acn9	mRNA	47	53	62	11.52	12.6	13.64	52	42	40	13.52	10.17	9.02	7.46	7.69	8.45	8.47	6.64	5.85	2	NM_001077713+++XM_030255595	coding	known	NC_000072.6	6955971	7039661	+	6|6 A1	44.6667	54	6.98667	7.86667	10.9033	12.5867	-0.273761	0.523634					GO:0005739///mitochondrion+++GO:0005758///mitochondrial intermembrane space+++GO:0005759///mitochondrial matrix
66990	66990		ENSMUSG00000024845	66990			'Tmem134'	2410001H17Rik+++AI463452	mRNA	1207	1143	1177	83.11	83.81	85.38	1220	1210	1065	87.17	81.73	77.28	53.81	51.12	52.91	54.61	53.38	50.14	4	NM_001078649+++NM_025889+++rna-NM_001078649.1-2+++rna-NM_025889.2-2	coding	known	NW_004058054.1	111975	4132307	+	19|19 A	1165	1175.67	52.71	52.6133	82.06	84.1	-0.0131491	0.0802339					GO:0005737///cytoplasm+++GO:0005829///cytosol+++GO:0016020///membrane+++GO:0016021///integral component of membrane+++GO:0048471///perinuclear region of cytoplasm
237175	237175		ENSMUSG00000031298	237175			'Adgrg2'	AW212196+++B830041D06Rik+++Gpr64+++Me6	mRNA	0	1	0	0	0.02	0	0	0	0	0	0	0	0	0.01	0	0	0	0	24	NM_001079847+++NM_001079848+++NM_001079857+++NM_001290445+++NM_001290446+++NM_178712+++XM_006528806+++XM_006528807+++XM_006528808+++XM_006528809+++XM_006528810+++XM_006528811+++XM_006528812+++XM_006528813+++XM_006528814+++XM_006528816+++XM_006528819+++XM_006528824+++XM_006528827+++XM_006528829+++XM_011247817+++XM_017318479+++XM_030251333+++XM_030251334	coding	known	NC_000086.7	160000000	160000000	+	X|X F4	0	0.333333	0	0.00333333	0	0.00666667				H01033///Congenital bilateral absence of vas deferens			GO:0005829///cytosol+++GO:0005886///plasma membrane+++GO:0005887///integral component of plasma membrane+++GO:0016020///membrane+++GO:0016021///integral component of membrane+++GO:0016324///apical plasma membrane
71903	71903		ENSMUSG00000062826	71903		K03927	'Ces2f'	2310038E17Rik+++A430088E12	mRNA	0	2	2	0	0.03	0.08	2	0	1	0.03	0	0.08	0	0.02	0.05	0.02	0	0.05	4	NM_001079865+++NM_001357269+++XM_006531382+++XM_006531384	coding	known	NC_000074.6	105000000	105000000	+	8|8 D3	1	1.33333	0.0233333	0.0233333	0.0366667	0.0366667	-0.413839	0.32529	00983///Drug metabolism - other enzymes			R08220///capecitabine hydrolase Capecitabine + H2O <=> 5'-Deoxy-5-fluorocytidine + 1-Pentanol + CO2+++R08255///No_INFO Irinotecan + H2O <=> SN-38 + 1,4'-Bipiperidine-1'-carboxylic acid+++R08258///No_INFO NPC + H2O <=> SN-38 + 4-Amino-1-piperidinecarboxylic acid	GO:0005615///extracellular space+++GO:0043231///intracellular membrane-bounded organelle
14182	14182		ENSMUSG00000031565	14182		K04362	'Fgfr1'	AW208770+++Eask+++FGFR-I+++FLG+++Fgfr-1+++Flt-2+++Fr1+++Hspy+++MFR+++bFGF-R-1+++c-fgr	mRNA	3674	3392	3474	66.74	65.94	66.55	3264	3154	2779	61.61	56.15	53.21	43.21	40.22	41.24	38.6	36.67	34.52	3	NM_001079908+++NM_001079909+++NM_010206	coding	known	NC_000074.6	25500000	25600000	+	8 A2|8 14.12 cM	3065.67	3513.33	36.5967	41.5567	56.99	66.41	-0.19664	0.965071	04010///MAPK signaling pathway+++04014///Ras signaling pathway+++04015///Rap1 signaling pathway+++04020///Calcium signaling pathway+++04151///PI3K-Akt signaling pathway+++04520///Adherens junction+++04550///Signaling pathways regulating pluripotency of stem cells+++04714///Thermogenesis+++04810///Regulation of actin cytoskeleton+++04928///Parathyroid hormone synthesis, secretion and action+++0520…	H00031///Breast cancer+++H00255///Hypogonadotropic hypogonadism+++H00443///Osteoglophonic dysplasia+++H00458///Syndromic craniosynostoses+++H01207///Trigonocephaly+++H01756///Pfeiffer syndrome+++H01850///Hartsfield syndrome+++H01988///Jackson-Weiss syndrome			GO:0005634///nucleus+++GO:0005737///cytoplasm+++GO:0005829///cytosol+++GO:0005886///plasma membrane+++GO:0005887///integral component of plasma membrane+++GO:0016020///membrane+++GO:0016021///integral component of membrane+++GO:0031410///cytoplasmic vesicle+++GO:0043235///receptor complex+++GO:0048471///perinuclear region of cytoplasm
66570	66570		ENSMUSG00000068101	66570			'Cenpm'	2610019I03Rik+++AI853711+++Pane1	mRNA	572	478	499	60.96	53.75	55.45	457	514	377	49.21	50.77	41.17	39.47	32.79	34.36	30.83	33.16	26.71	7	NM_001080158+++NM_025639+++NM_178269+++XM_006521260+++XM_011245710+++XM_017316722+++XM_030248697	coding	known	NC_000081.6	82200000	82200000	-	15|15 E1	449.333	516.333	30.2333	35.54	47.05	56.72	-0.200517	0.704874					GO:0000775///chromosome, centromeric region+++GO:0000776///kinetochore+++GO:0000777///condensed chromosome kinetochore+++GO:0005634///nucleus+++GO:0005694///chromosome+++GO:0005737///cytoplasm+++GO:0005829///cytosol
14840	14840		ENSMUSG00000030206	14840			'Gsg1'		mRNA	4	1	3	0.33	0.09	0.28	3	1	0	0.24	0.09	0	0.21	0.06	0.17	0.15	0.06	0	3	NM_001080552+++NM_001080553+++NM_010352	coding	known	NC_000072.6	135000000	135000000	-	6 G1|6 66.07 cM	1.33333	2.66667	0.07	0.146667	0.11	0.233333	-0.996398	0.737454					GO:0005783///endoplasmic reticulum+++GO:0005789///endoplasmic reticulum membrane+++GO:0005886///plasma membrane+++GO:0016020///membrane+++GO:0016021///integral component of membrane
74854	74854		ENSMUSG00000079421	74854			'4930402F06Rik'		mRNA	1	0	0	0.11	0	0	0	0	0	0	0	0	0.07	0	0	0	0	0	3	NM_001080709+++NM_001272040+++XM_006498395	coding	known	NC_000068.7	35400000	35400000	-	2|2 B	0	0.333333	0	0.0233333	0	0.0366667							GO:0005794///Golgi apparatus+++GO:0016020///membrane+++GO:0031982///vesicle
17913	17913		ENSMUSG00000017774	17913		K10356	'Myo1c'	C80397+++MMIb+++MYO1E+++NMI+++mm1beta+++myr2	mRNA	13433	12687	13061	223.47	226.26	228.83	11399	10990	10150	197.73	179.55	178.32	144.7	138.02	141.8	123.88	117.28	115.7	4	NM_001080774+++NM_001080775+++NM_001370611+++NM_008659	coding	known	NC_000077.6	75700000	75700000	+	11 B5|11 45.92 cM	10846.3	13060.3	118.953	141.507	185.2	226.187	-0.267984	0.998537	05130///Pathogenic Escherichia coli infection	H00626///Focal segmental glomerulosclerosis+++H00916///Congenital central hypoventilation syndrome			GO:0001726///ruffle+++GO:0005634///nucleus+++GO:0005643///nuclear pore+++GO:0005654///nucleoplasm+++GO:0005730///nucleolus+++GO:0005737///cytoplasm+++GO:0005829///cytosol+++GO:0005886///plasma membrane+++GO:0005902///microvillus+++GO:0005903///brush border+++GO:0009925///basal plasma membrane+++GO:0015629///actin cytoskeleton+++GO:0016020///membrane+++GO:0016328///lateral plasma membrane+++GO:001…
66501	66501		ENSMUSG00000031452	66501			'1700029H14Rik'		mRNA	1	0	0	0.08	0	0	1	0	0	0.08	0	0	0.05	0	0	0.05	0	0	4	NM_001080781+++NM_025601+++XM_030243716+++XM_030243717	coding	known	NC_000074.6	13600000	13600000	-	8|8 A1.1	0.333333	0.333333	0.0166667	0.0166667	0.0266667	0.0266667							GO:0005575///cellular_component
268480	268480		ENSMUSG00000038020	268480			'Rapgefl1'	B230105J10	mRNA	53	47	48	1.14	1.23	1.16	57	65	50	1.43	1.5	1.38	0.74	0.75	0.72	0.9	0.98	0.89	3	NM_001080925+++XM_006533411+++XM_017314565	coding	known	NC_000077.6	98800000	98900000	+	11|11 D	57.3333	49.3333	0.923333	0.736667	1.43667	1.17667	0.216811	0.163735
217316	217316		ENSMUSG00000045775	217316			'Slc16a5'	A130015N09Rik+++MCT 5+++MCT 6+++MCT5	mRNA	0	0	1	0	0	0.04	0	0	0	0	0	0	0	0	0.02	0	0	0	7	NM_001080934+++NM_001359606+++NM_001359608+++NM_001359609+++XM_006533080+++XM_006533082+++XM_030245893	coding	known	NC_000077.6	115000000	115000000	+	11|11 E2	0	0.333333	0	0.00666667	0	0.0133333							GO:0005886///plasma membrane+++GO:0005887///integral component of plasma membrane+++GO:0016020///membrane+++GO:0016021///integral component of membrane
624219	624219		ENSMUSG00000047822	624219		K22289	'Angptl8'	EG624219+++Gm6484+++Rifl	mRNA	0	0	1	0	0	0.15	0	0	0	0	0	0	0	0	0.09	0	0	0	1	NM_001080940	coding	known	NC_000075.6	21800000	21800000	+	9|9 A3	0	0.333333	0	0.03	0	0.05			04979///Cholesterol metabolism				GO:0005576///extracellular region
241633	241633		ENSMUSG00000060131	241633			'Atp8b4'	Im	mRNA	21	21	29	0.42	0.36	0.49	19	12	11	0.43	0.19	0.24	0.27	0.22	0.3	0.27	0.12	0.15	6	NM_001080944+++NM_001359975+++XM_006499495+++XM_006499498+++XM_006499499+++XM_006499500	coding	known	NC_000068.7	126000000	127000000	-	2|2 F1	14	23.6667	0.18	0.263333	0.286667	0.423333	-0.75743	0.856261		H00624///Progressive familial intrahepatic cholestasis+++H02192///Benign recurrent intrahepatic cholestasis+++H02193///Intrahepatic cholestasis of pregnancy			GO:0005794///Golgi apparatus+++GO:0005802///trans-Golgi network+++GO:0005886///plasma membrane+++GO:0016020///membrane+++GO:0016021///integral component of membrane
20871	20871		ENSMUSG00000070837	20871			'Aurkc'	AIE1+++AIK3+++ARK-3+++IAK3+++Stk13	mRNA	0	2	0	0	0.2	0	0	0	0	0	0	0	0	0.12	0	0	0	0	6	NM_001080965+++NM_001080966+++NM_020572+++XM_006539697+++XM_006539701+++XM_017322079	coding	known	NC_000073.6	6995347	7003091	+	7 A1|7 4.06 cM	0	0.666667	0	0.04	0	0.0666667				H01282///Spermatogenic failure			GO:0000775///chromosome, centromeric region+++GO:0000793///condensed chromosome+++GO:0005634///nucleus+++GO:0005694///chromosome+++GO:0005737///cytoplasm+++GO:0005819///spindle+++GO:0005856///cytoskeleton+++GO:0005876///spindle microtubule+++GO:0030496///midbody+++GO:0031616///spindle pole centrosome+++GO:0032133///chromosome passenger complex+++GO:0051233///spindle midzone+++GO:1990385///meiotic…
100034363	100034363		ENSMUSG00000089996	100034363			'Tmsb15b2'	Tb15c	mRNA	4	5.7	2.98	0.84	1.25	0.66	10.71	3.21	3	2.3	0.66	0.66	0.54	0.76	0.41	1.44	0.43	0.43	1	NM_001080967	coding	known	NC_000086.7	137000000	137000000	-	X F1|X	5.64	4.22667	0.766667	0.57	1.20667	0.916667	0.416175	0.158074					GO:0001725///stress fiber+++GO:0005737///cytoplasm+++GO:0005856///cytoskeleton+++GO:0031941///filamentous actin
99412	99412		ENSMUSG00000002546	99412			'Golga2'	AW555139+++GM130	mRNA	1498	1485	1525	31.8	33.78	34.02	1596	1479	1329	35.19	30.83	29.66	20.59	20.6	21.08	22.05	20.14	19.25	8	NM_001080968+++NM_001362695+++NM_001362696+++NM_001362697+++NM_001362698+++NM_133852+++XM_006498491+++XM_017319359	coding	known	NC_000068.7	32300000	32300000	+	2|2 B	1468	1502.67	20.48	20.7567	31.8933	33.2	-0.033673	0.229459					GO:0000137///Golgi cis cisterna+++GO:0000139///Golgi membrane+++GO:0000922///spindle pole+++GO:0005737///cytoplasm+++GO:0005794///Golgi apparatus+++GO:0005801///cis-Golgi network+++GO:0005829///cytosol+++GO:0005856///cytoskeleton+++GO:0005874///microtubule+++GO:0016020///membrane+++GO:0030134///COPII-coated ER to Golgi transport vesicle+++GO:0032580///Golgi cisterna membrane+++GO:0032991///protei…
66628	66628		ENSMUSG00000011254	66628			'Thg1l'		mRNA	451	359	391	12.93	12.2	12.33	388	399	351	11.87	10.78	10.26	8.37	7.44	7.64	7.44	7.04	6.66	4	NM_001080969+++NM_001290737+++XM_011249179+++XM_030246230	coding	known	NC_000077.6	45900000	46000000	-	11|11 B1.1	379.333	400.333	7.04667	7.81667	10.97	12.4867	-0.0777356	0.269566		H01891///Autosomal recessive spinocerebellar ataxias			GO:0005737///cytoplasm+++GO:0005739///mitochondrion+++GO:1990234///transferase complex
109552	109552		ENSMUSG00000003161	109552			'Sri'	2210417O06Rik+++2900070H08Rik+++Sor	mRNA	1536	1591	1574	60.44	66.84	65.19	1460	1539	1443	59.75	59.48	59.93	39.13	40.77	40.4	37.43	38.85	38.88	4	NM_001080974+++NM_025618+++XM_006503527+++XM_017320600	coding	known	NC_000071.6	8046078	8069314	+	5 A1|5 3.38 cM	1480.67	1567	38.3867	40.1	59.72	64.1567	-0.0817583	0.704318					GO:0005622///intracellular+++GO:0005654///nucleoplasm+++GO:0005737///cytoplasm+++GO:0005739///mitochondrion+++GO:0005789///endoplasmic reticulum membrane+++GO:0005790///smooth endoplasmic reticulum+++GO:0005829///cytosol+++GO:0005886///plasma membrane+++GO:0016020///membrane+++GO:0016529///sarcoplasmic reticulum+++GO:0030018///Z disc+++GO:0030315///T-tubule+++GO:0030424///axon+++GO:0031982///vesi…
74351	74351		ENSMUSG00000003360	74351		K12858	'Ddx23'	3110082M05Rik+++4921506D17Rik	mRNA	5071	5113	5215	161.78	174.06	174.91	5213	5453	4705	172.7	170.76	158.52	104.75	106.18	108.39	108.2	111.54	102.85	2	NM_001080981+++XM_006521493	coding	known	NC_000081.6	98600000	98700000	-	15|15 F1	5123.67	5133	107.53	106.44	167.327	170.25	-0.00262564	0.0430525	03040///Spliceosome				GO:0000785///chromatin+++GO:0005634///nucleus+++GO:0005654///nucleoplasm+++GO:0005682///U5 snRNP+++GO:0005730///nucleolus+++GO:0046540///U4/U6 x U5 tri-snRNP complex+++GO:0071013///catalytic step 2 spliceosome
74041	74041		ENSMUSG00000030641	74041			'Ddias'	4632434I11Rik+++noxin	mRNA	266	295	256	7.02	8.44	7.18	263	279	289	7.24	7.32	8.09	4.54	5.15	4.45	4.54	4.78	5.25	4	NM_001080995+++NM_001355126+++NM_001368705+++XM_030243024	coding	known	NC_000073.6	92900000	92900000	-	7|7 E1	277	272.333	4.85667	4.71333	7.55	7.54667	0.0245124	0.00149989					GO:0005634///nucleus+++GO:0005737///cytoplasm
20286	20286		ENSMUSG00000022390	20286			'Zc3h7b'	Gm627+++Scrg3+++Zc2h7b+++mKIAA1031	mRNA	4688	4651	4676	72.36	76.59	75.58	5329	5157	4583	84.39	77.52	73.57	46.85	46.72	46.83	52.87	50.63	47.74	3	NM_001081016+++XM_011245526+++XM_017316520	coding	known	NC_000081.6	81700000	81800000	+	15|15 E1	5023	4671.67	50.4133	46.8	78.4933	74.8433	0.104612	0.733344					GO:0005575///cellular_component
667250	667250			667250		K11253	'Gm12657'	H3mm12	mRNA	78.86	91.04	86.94	9.48	11.54	10.97	102.61	79.66	94.17	12.73	9.38	11.9	6.14	7.04	6.79	7.98	6.12	7.72	1	NM_001081019	coding	known	NC_000070.6	94600000	94600000	+	4|4 C5	92.1467	85.6133	7.27333	6.65667	11.3367	10.6633	0.106096	0.0258471	04613///Neutrophil extracellular trap formation+++05034///Alcoholism+++05131///Shigellosis+++05202///Transcriptional misregulation in cancer+++05322///Systemic lupus erythematosus	H01470///Giant cell tumor of bone
652925	652925		ENSMUSG00000079659	652925			'Tmem243'	4930420K17Rik+++E030031F02Rik	mRNA	59	65	63	6.99	8.12	7.83	108	120	114	13.21	13.93	14.21	4.53	4.95	4.85	8.28	9.1	9.22	1	NM_001081029	coding	known	NC_000071.6	9100737	9118983	+	5|5 A1	114	62.3333	8.86667	4.77667	13.7833	7.64667	0.870958	0.905838					GO:0005575///cellular_component+++GO:0016020///membrane+++GO:0016021///integral component of membrane
77980	77980		ENSMUSG00000036529	77980			'Sbf1'	2610510A08Rik+++B230113C15Rik+++Mtmr5+++mKIAA3020	mRNA	5932	5579	6141	82.79	83.5	90.34	5528	5511	4523	80.5	75.56	66.69	53.61	50.93	55.98	50.43	49.35	43.27	5	NM_001081030+++NM_001170561+++XM_006521538+++XM_006521539+++XM_030248818	coding	known	NC_000081.6	89300000	89300000	-	15|15 E3	5187.33	5884	47.6833	53.5067	74.25	85.5433	-0.181804	0.953334		H00264///Charcot-Marie-Tooth disease			GO:0005737///cytoplasm+++GO:0016020///membrane+++GO:0016604///nuclear body+++GO:0048471///perinuclear region of cytoplasm
330660	330660		ENSMUSG00000040298	330660			'Btbd16'	E330040A16Rik	mRNA	1	1	1	0.03	0.03	0.05	0	2	0	0	0.05	0	0.02	0.02	0.03	0	0.03	0	2	NM_001081038+++XM_006507964	coding	known	NC_000073.6	131000000	131000000	+	7|7 F3	0.666667	1	0.01	0.0233333	0.0166667	0.0366667
210582	210582		ENSMUSG00000039914	210582			'Coq10a'	Gm1	mRNA	182	157	170	9.62	9.88	10.25	222	206	205	12.81	11.71	12.24	6.23	6.03	6.35	8.03	7.65	7.94	4	NM_001081040+++XM_006513450+++XM_006513451+++XM_006513452	coding	known	NC_000076.6	128000000	128000000	-	10|10 D3	211	169.667	7.87333	6.20333	12.2533	9.91667	0.31454	0.548239					GO:0005739///mitochondrion
68505	68505		ENSMUSG00000024797	68505			'Vps51'	1110014N23Rik+++3110057M17Rik+++AI837850+++Ffr	mRNA	451	398	444	16.03	15.11	16.61	492	501	396	18.2	17.48	14.85	10.38	9.22	10.29	11.4	11.42	9.63	1	NM_001081041	coding	known	NC_000085.6	6067842	6077187	-	19|19 A	463	431	10.8167	9.96333	16.8433	15.9167	0.103324	0.12695		H00897///Pontocerebellar hypoplasia			GO:0000938///GARP complex+++GO:0005730///nucleolus+++GO:0005768///endosome+++GO:0005794///Golgi apparatus+++GO:0005802///trans-Golgi network+++GO:0005829///cytosol+++GO:0016020///membrane+++GO:0043231///intracellular membrane-bounded organelle+++GO:0055037///recycling endosome+++GO:1990745///EARP complex
228785	228785		ENSMUSG00000027470	228785		K00907	'Mylk2'	9830004H17Rik+++BB138278	mRNA	36	28	24	1.68	1.44	1.24	8	9	4	0.42	0.42	0.21	1.09	0.88	0.77	0.26	0.28	0.14	3	NM_001081044+++XM_006499319+++XM_011239481	coding	known	NC_000068.7	153000000	153000000	+	2|2 H1	7	29.3333	0.226667	0.913333	0.35	1.45333	-2.06711	0.988476	04020///Calcium signaling pathway+++04022///cGMP-PKG signaling pathway+++04270///Vascular smooth muscle contraction+++04371///Apelin signaling pathway+++04510///Focal adhesion+++04611///Platelet activation+++04810///Regulation of actin cytoskeleton+++04921///Oxytocin signaling pathway+++04971///Gastric acid secretion	H00292///Hypertrophic cardiomyopathy+++H00801///Familial thoracic aortic aneurysm and dissection+++H01869///Megacystis microcolon intestinal hypoperistalsis syndrome			GO:0005634///nucleus+++GO:0005737///cytoplasm+++GO:0008021///synaptic vesicle+++GO:0014069///postsynaptic density+++GO:0030425///dendrite+++GO:0043025///neuronal cell body+++GO:0043195///terminal bouton+++GO:0043197///dendritic spine
71803	71803		ENSMUSG00000004902	71803			'Slc25a18'	1500015I14Rik+++AW125787	mRNA	1	0	0	0.08	0	0	0	0	0	0	0	0	0.05	0	0	0	0	0	4	NM_001081048+++XM_006506649+++XM_006506650+++rna-NM_001081048.2-2	coding	known	NT_039382.4	397111	121000000	+	6 F1|6 57.0 cM	0	0.333333	0	0.0166667	0	0.0266667				H00606///Early infantile epileptic encephalopathy+++H01819///Early myoclonic encephalopathy			GO:0005739///mitochondrion+++GO:0005743///mitochondrial inner membrane+++GO:0016020///membrane+++GO:0016021///integral component of membrane
218630	218630		ENSMUSG00000042417	218630			'Ccno'	C86987+++Ccnu+++E130318K11+++UDG2+++Ung2	mRNA	13	9	11	0.68	0.5	0.61	24	18	5	1.31	0.93	0.28	0.44	0.31	0.38	0.82	0.6	0.18	1	NM_001081062	coding	known	NC_000079.6	113000000	113000000	+	13|13 D2.2	15.6667	11	0.533333	0.376667	0.84	0.596667	0.510195	0.337966		H00564///Primary ciliary dyskinesia			GO:0000307///cyclin-dependent protein kinase holoenzyme complex+++GO:0005634///nucleus+++GO:0005730///nucleolus+++GO:0005737///cytoplasm+++GO:0097124///cyclin A2-CDK2 complex
69020	69020		ENSMUSG00000034429	69020		K09228	'Zfp707'	1500031N24Rik+++AI451708+++AW495315	mRNA	300	277	308	15.34	15.03	16.64	262	247	223	14.04	12.49	11.94	9.93	9.17	10.31	8.79	8.16	7.75	5	NM_001081065+++NM_001347040+++NM_001361464+++NM_001361465+++XM_006521341	coding	known	NC_000081.6	76000000	76000000	+	15|15 D3	244	295	8.23333	9.80333	12.8233	15.67	-0.273834	0.774905	05168///Herpes simplex virus 1 infection	H00513///Transient neonatal diabetes mellitus+++H01852///Postaxial polydactyly			GO:0005634///nucleus
50782	50782		ENSMUSG00000024186	50782			'Rgs11'	C78048	mRNA	4	3	8	0.12	0.1	0.33	0	0	3	0	0	0.1	0.08	0.06	0.2	0	0	0.06	2	NM_001081069+++XM_030249893	coding	known	NC_000083.6	26200000	26200000	+	17|17 A3.3	1	5	0.02	0.113333	0.0333333	0.183333	-2.31234	0.921323					GO:0032991///protein-containing complex+++GO:0044292///dendrite terminus
225010	225010		ENSMUSG00000054469	225010		K13513	'Lclat1'	1-AGPAT 8+++AI181996+++Agpat8+++Alcat1+++Gm91+++Lycat	mRNA	1568	1662	1588	31.34	35.57	33.42	1461	1374	1412	30.41	26.95	29.76	20.29	21.7	20.71	19.05	17.61	19.31	4	NM_001081071+++NM_001177967+++NM_001177968+++XM_011246410	coding	known	NC_000083.6	73100000	73200000	+	17|17 E1.3- E2	1415.67	1606	18.6567	20.9	29.04	33.4433	-0.18199	0.932032	00561///Glycerolipid metabolism+++00564///Glycerophospholipid metabolism		M00089///Triacylglycerol biosynthesis	R02241///acyl-CoA:1-acyl-sn-glycerol-3-phosphate 2-O-acyltransferase Phosphatidate + CoA <=> 1-Acyl-sn-glycerol 3-phosphate + Acyl-CoA+++R09034///acyl-CoA:1-acyl-sn-glycero-3-phosphoinositol O-acyltransferase Acyl-CoA + 1-Acylglycerophosphoinositol <=> CoA + 1-Phosphatidyl-D-myo-inositol+++R09036///acyl-CoA:1-acyl-sn-glycero-3-phosphoglycerol O-acyltransferase Acyl-CoA + 1-Acyl-sn-glycero-3-phosp…	GO:0005783///endoplasmic reticulum+++GO:0005789///endoplasmic reticulum membrane+++GO:0005829///cytosol+++GO:0012505///endomembrane system+++GO:0016020///membrane+++GO:0016021///integral component of membrane
73707	73707		ENSMUSG00000055523	73707		K22600	'Gucy2g'	2410077I05Rik+++GC-G	mRNA	1	0	1	0.05	0	0.02	0	0	1	0	0	0.06	0.04	0	0.02	0	0	0.04	5	NM_001081076+++NM_001371012+++XM_030251100+++XM_030251101+++XM_030251102	coding	known	NC_000085.6	55200000	55200000	-	19 D2|19 51.18 cM	0.333333	0.666667	0.0133333	0.02	0.02	0.0233333			00230///Purine metabolism			R00434///GTP diphosphate-lyase (cyclizing; 3',5'-cyclic-GMP-forming) GTP <=> 3',5'-Cyclic GMP + Diphosphate	GO:0005886///plasma membrane+++GO:0009897///external side of plasma membrane+++GO:0016020///membrane+++GO:0016021///integral component of membrane
72502	72502		ENSMUSG00000025200	72502			'Cwf19l1'		mRNA	619	582	637	19	18.96	20.46	510	518	490	16.02	15.27	15.54	12.3	11.57	12.68	10.04	9.97	10.09	12	NM_001081077+++NM_001356578+++XM_006527364+++XM_011247357+++XM_011247358+++XM_017318296+++XM_017318297+++XM_030251083+++XM_030251084+++XM_030251085+++XM_030251086+++XM_030251087	coding	known	NC_000085.6	44100000	44100000	-	19|19 C3	506	612.667	10.0333	12.1833	15.61	19.4733	-0.275965	0.890685		H01891///Autosomal recessive spinocerebellar ataxias			GO:0071014///post-mRNA release spliceosomal complex
226413	226413		ENSMUSG00000026354	226413		K01229	'Lct'	Gm100+++LAC+++LPH+++Lphl	mRNA	2	1	0	0.03	0.02	0	8	3	1	0.12	0.04	0.01	0.02	0.01	0	0.07	0.03	0.01	1	NM_001081078	coding	known	NC_000067.6	128000000	128000000	-	1 E3|1 55.8 cM	4	1	0.0366667	0.01	0.0566667	0.0166667	1.9952	0.828143	00052///Galactose metabolism+++04973///Carbohydrate digestion and absorption	H00116///Congenital lactase deficiency		R01678///Lactose galactohydrolase Lactose + H2O <=> alpha-D-Glucose + D-Galactose+++R06114///No_INFO Lactose + H2O <=> D-Glucose + D-Galactose	GO:0005783///endoplasmic reticulum+++GO:0005903///brush border+++GO:0016020///membrane+++GO:0016021///integral component of membrane
76768	76768		ENSMUSG00000079440	76768		K01077	'Alpi'	2010001C14Rik+++Akp6+++gIAP	mRNA	0	1	0	0	0.04	0	1	1	0	0.04	0.04	0	0	0.03	0	0.03	0.03	0	1	NM_001081082	coding	known	NC_000067.6	87100000	87100000	-	1|1 C5	0.666667	0.333333	0.02	0.01	0.0266667	0.0133333			00730///Thiamine metabolism+++00790///Folate biosynthesis+++01240///Biosynthesis of cofactors	H00213///Hypophosphatasia	M00126///Tetrahydrofolate biosynthesis, GTP => THF	R02135///thiamin monophosphate phosphohydrolase Thiamin monophosphate + H2O <=> Thiamine + Orthophosphate+++R04620///7,8-dihydroneopterin-3'-triphosphate phosphohydrolase (alkaline optimum) 7,8-Dihydroneopterin 3'-triphosphate + 3 H2O <=> 7,8-Dihydroneopterin + 3 Orthophosphate	GO:0005886///plasma membrane+++GO:0009897///external side of plasma membrane+++GO:0009986///cell surface+++GO:0016020///membrane+++GO:0031225///anchored component of membrane
72080	72080		ENSMUSG00000026955	72080			'Sapcd2'	2010317E24Rik+++6030458L21Rik+++AL033337+++ang	mRNA	602	575	647	17.63	18.98	20.88	487	569	444	14.83	17.05	14.1	11.41	11.58	12.94	9.29	11.14	9.15	3	NM_001081085+++NM_001290407+++XM_006498360	coding	known	NC_000068.7	25400000	25400000	+	2|2 A3	500	608	9.86	11.9767	15.3267	19.1633	-0.282143	0.866689					GO:0005634///nucleus+++GO:0005654///nucleoplasm+++GO:0005730///nucleolus+++GO:0005737///cytoplasm+++GO:0005829///cytosol+++GO:0005886///plasma membrane+++GO:0005923///bicellular tight junction+++GO:0005938///cell cortex+++GO:0016020///membrane+++GO:0016324///apical plasma membrane+++GO:0030054///cell junction+++GO:0043296///apical junction complex+++GO:0045179///apical cortex
228003	228003		ENSMUSG00000075307	228003			'Klhl41'	Gm112+++Kbtbd10+++SARCOSIN	mRNA	4.01	6	6	0.15	0.24	0.23	8	11	5	0.31	0.4	0.2	0.1	0.14	0.14	0.19	0.26	0.13	1	NM_001081087	coding	known	NC_000068.7	69700000	69700000	+	2|2 C2	8	5.33667	0.193333	0.126667	0.303333	0.206667	0.584061	0.47759		H00698///Nemaline myopathy			GO:0001726///ruffle+++GO:0005654///nucleoplasm+++GO:0005737///cytoplasm+++GO:0005783///endoplasmic reticulum+++GO:0005789///endoplasmic reticulum membrane+++GO:0005829///cytosol+++GO:0005856///cytoskeleton+++GO:0005886///plasma membrane+++GO:0016020///membrane+++GO:0016529///sarcoplasmic reticulum+++GO:0031143///pseudopodium+++GO:0031430///M band+++GO:0031463///Cul3-RING ubiquitin ligase complex+…
14725	14725		ENSMUSG00000027070	14725		K06233	'Lrp2'	AI315343+++AW536255+++D230004K18Rik+++Gp330+++Megalin+++b2b1625.2Clo	mRNA	6	10	7	0.03	0.06	0.04	53	38	32	0.3	0.21	0.19	0.02	0.04	0.03	0.19	0.13	0.12	1	NM_001081088	coding	known	NC_000068.7	69400000	69600000	-	2 C2|2 40.74 cM	41	7.66667	0.146667	0.03	0.233333	0.0433333	2.41895	0.990129	04340///Hedgehog signaling pathway+++04918///Thyroid hormone synthesis+++04979///Cholesterol metabolism	H00886///Donnai-Barrow syndrome			GO:0005615///extracellular space+++GO:0005737///cytoplasm+++GO:0005768///endosome+++GO:0005783///endoplasmic reticulum+++GO:0005794///Golgi apparatus+++GO:0005886///plasma membrane+++GO:0005903///brush border+++GO:0005905///clathrin-coated pit+++GO:0009897///external side of plasma membrane+++GO:0009986///cell surface+++GO:0016020///membrane+++GO:0016021///integral component of membrane+++GO:0016…
66580	66580		ENSMUSG00000045624	66580			'Esf1'	2610101J03Rik+++ABTAP+++AW545818+++C79684	mRNA	1325	1427	1469	35.56	40.98	41.69	1142	1155	1229	31.99	30.54	34.92	23.02	25	25.83	20.04	19.95	22.66	2	NM_001081090+++XM_006500011	coding	known	NC_000068.7	140000000	140000000	-	2|2 F3	1175.33	1407	20.8833	24.6167	32.4833	39.41	-0.259552	0.959337					GO:0005634///nucleus+++GO:0005654///nucleoplasm+++GO:0005730///nucleolus
228980	228980		ENSMUSG00000039117	228980		K03129	'Taf4'	135kDa+++AI450312+++TAFII130+++TAFII135+++Taf2c1+++Taf4a	mRNA	740	832	742	18.94	23.09	19.96	653	678	622	17.59	17.07	17.21	12.27	14.08	12.37	11.02	11.15	11.16	2	NM_001081092+++XM_006500588	coding	known	NC_000068.7	180000000	180000000	-	2|2 H4	651	771.333	11.11	12.9067	17.29	20.6633	-0.244697	0.878393	03022///Basal transcription factors+++05016///Huntington disease	H01282///Spermatogenic failure			GO:0000785///chromatin+++GO:0005634///nucleus+++GO:0005654///nucleoplasm+++GO:0005669///transcription factor TFIID complex+++GO:0005829///cytosol+++GO:0032991///protein-containing complex+++GO:0033276///transcription factor TFTC complex+++GO:0071339///MLL1 complex
75471	75471		ENSMUSG00000028287	75471		K07936	'1700009N14Rik'	AI429145	mRNA	0	0	1	0	0	0.09	0	0	0	0	0	0	0	0	0.06	0	0	0	1	NM_001081095	coding	known	NC_000070.6	39500000	39500000	+	4|4 A5	0	0.333333	0	0.02	0	0.03			03008///Ribosome biogenesis in eukaryotes+++03013///Nucleocytoplasmic transport+++05166///Human T-cell leukemia virus 1 infection				GO:0000785///chromatin+++GO:0005634///nucleus+++GO:0005635///nuclear envelope+++GO:0005654///nucleoplasm+++GO:0005730///nucleolus+++GO:0005737///cytoplasm+++GO:0005814///centriole+++GO:0030496///midbody+++GO:0032991///protein-containing complex+++GO:0042565///RNA nuclear export complex+++GO:0055037///recycling endosome
230761	230761		ENSMUSG00000028799	230761		K23480	'Zfp362'		mRNA	153	135	125	4.91	4.63	4.22	100	91	88	3.34	2.87	2.98	3.18	2.83	2.62	2.09	1.87	1.93	3	NM_001081098+++XM_030253454+++rna-NM_001081098.1-2	coding	known	NT_187023.1	368633	129000000	-	4|4 D2.2	93	137.667	1.96333	2.87667	3.06333	4.58667	-0.565877	0.894853	04361///Axon regeneration
69885	69885		ENSMUSG00000078521	69885			'Aunip'	2610002D18Rik+++Clhc1	mRNA	402	373	415	34.01	33.45	36.89	390	453	439	34.18	37.57	39.11	22.02	20.41	22.86	21.41	24.54	25.38	1	NM_001081099	coding	known	NC_000070.6	135000000	135000000	+	4|4 D2.3- D3	427.333	396.667	23.7767	21.7633	36.9533	34.7833	0.107435	0.149363					GO:0000922///spindle pole+++GO:0005575///cellular_component+++GO:0005634///nucleus+++GO:0005694///chromosome+++GO:0005737///cytoplasm+++GO:0005813///centrosome+++GO:0005815///microtubule organizing center+++GO:0005856///cytoskeleton+++GO:0090734///site of DNA damage
66096	66096		ENSMUSG00000050552	66096		K20399	'Lamtor4'	0910001L09Rik+++AV006840	mRNA	300	250	284	42.2	36.95	41.89	254	251	233	36.82	34.56	34.45	27.32	22.54	25.96	23.07	22.57	22.35	1	NM_001081108	coding	known	NC_000071.6	138000000	138000000	+	5|5 G2	246	278	22.6633	25.2733	35.2767	40.3467	-0.176427	0.560106	04150///mTOR signaling pathway				GO:0005764///lysosome+++GO:0043231///intracellular membrane-bounded organelle+++GO:0071986///Ragulator complex
76686	76686		ENSMUSG00000013921	76686			'Clip3'	1500005P14Rik+++AI844915+++Clipr-59	mRNA	1000	1103	1008	27.31	32.3	29	1031	994	941	29.3	26.65	27.13	17.68	19.7	17.97	18.36	17.41	17.6	3	NM_001081114+++NM_001360763+++NM_001360764	coding	known	NC_000073.6	30300000	30300000	+	7|7 B1	988.667	1037	17.79	18.45	27.6933	29.5367	-0.0688598	0.448438					GO:0005634///nucleus+++GO:0005737///cytoplasm+++GO:0005794///Golgi apparatus+++GO:0005795///Golgi stack+++GO:0005802///trans-Golgi network+++GO:0005886///plasma membrane+++GO:0016020///membrane+++GO:0031901///early endosome membrane+++GO:0032588///trans-Golgi network membrane+++GO:0035371///microtubule plus-end+++GO:0045121///membrane raft+++GO:0055038///recycling endosome membrane
207212	207212		ENSMUSG00000032875	207212			'Arhgef17'	8030463K16+++AI428794+++AW558066+++BC035332+++mKIAA0337	mRNA	2012	2053	2127	16.84	18.44	18.76	2235	2180	1789	19.52	17.92	15.81	10.9	11.25	11.62	12.23	11.71	10.26	1	NM_001081116	coding	known	NC_000073.6	101000000	101000000	-	7|7 E2	2068	2064	11.4	11.2567	17.75	18.0133	0.00279321	0.0159129
75404	75404		ENSMUSG00000036198	75404			'Arhgap36'	1100001E04Rik+++rho-gap	mRNA	1	1	1	0.03	0.04	0.04	1	1	0	0.03	0.03	0	0.02	0.02	0.02	0.02	0.02	0	7	NM_001081123+++NM_001356394+++XM_006541554+++XM_006541555+++XM_017318632+++XM_017318633+++XM_030251515	coding	known	NC_000086.7	49400000	49500000	+	X|X A5	0.666667	1	0.0133333	0.02	0.02	0.0366667
239017	239017		ENSMUSG00000021913	239017		K00164	'Ogdhl'		mRNA	91	91	91	2.21	2.36	2.32	67	82	73	1.79	2.05	1.92	1.43	1.44	1.44	1.12	1.34	1.24	2	NM_001081130+++XM_030247786	coding	known	NC_000080.6	32300000	32300000	+	14|14 B	74	91	1.23333	1.43667	1.92	2.29667	-0.298341	0.65097	00020///Citrate cycle (TCA cycle)+++01200///Carbon metabolism	H01022///Diseases of the tricarboxylic acid cycle+++H02006///Alpha-ketoglutarate dehydrogenase complex deficiency	M00009///Citrate cycle (TCA cycle, Krebs cycle)+++M00011///Citrate cycle, second carbon oxidation, 2-oxoglutarate => oxaloacetate	R00621///No_INFO 2-Oxoglutarate + Thiamin diphosphate <=> 3-Carboxy-1-hydroxypropyl-ThPP + CO2+++R01700///2-oxoglutarate:[dihydrolipoyllysine-residue succinyltransferase]-lipoyllysine 2-oxidoreductase (decarboxylating, acceptor-succinylating) 2-Oxoglutarate + Enzyme N6-(lipoyl)lysine <=> [Dihydrolipoyllysine-residue succinyltransferase] S-succinyldihydrolipoyllysine + CO2+++R03316///No_INFO 3-Car…	GO:0005739///mitochondrion+++GO:0005759///mitochondrial matrix+++GO:0045252///oxoglutarate dehydrogenase complex
213121	213121		ENSMUSG00000038354	213121			'Ankrd35'	4732436F15Rik	mRNA	9	9	7	0.22	0.22	0.18	31	28	27	0.76	0.66	0.63	0.14	0.13	0.11	0.48	0.43	0.41	5	NM_001081139+++NM_001356538+++NM_001356539+++NM_001356540+++XM_017319516	coding	known	NC_000069.6	96700000	96700000	+	3|3 F2.1	28.6667	8.33333	0.44	0.126667	0.683333	0.206667	1.78241	0.97813					GO:0005575///cellular_component
100515	100515		ENSMUSG00000046572	100515			'Zfp518b'	6820424L24Rik+++AA410078+++AI661722+++Znf518b	mRNA	204	212	221	2.64	2.97	3	157	150	159	2.11	1.88	2.24	1.71	1.81	1.86	1.32	1.23	1.45	6	NM_001081144+++NM_001177902+++XM_011240681+++XM_011240682+++XM_011240683+++XM_030254005	coding	known	NC_000071.6	38700000	38700000	-	5|5 B3	155.333	212.333	1.33333	1.79333	2.07667	2.87	-0.450963	0.88967					GO:0005634///nucleus
18430	18430		ENSMUSG00000049112	18430		K04229	'Oxtr'	OTR	mRNA	2	3	1	0.04	0.05	0.02	0	1	0	0	0.02	0	0.03	0.03	0.01	0	0.01	0	2	NM_001081147+++XM_006505723	coding	known	NC_000072.6	112000000	112000000	-	6|6 E3	0.333333	2	0.00333333	0.0233333	0.00666667	0.0366667	-2.55639	0.937417	04020///Calcium signaling pathway+++04024///cAMP signaling pathway+++04080///Neuroactive ligand-receptor interaction+++04921///Oxytocin signaling pathway				GO:0005886///plasma membrane+++GO:0005887///integral component of plasma membrane+++GO:0005902///microvillus+++GO:0005912///adherens junction+++GO:0016020///membrane+++GO:0016021///integral component of membrane+++GO:0016324///apical plasma membrane
209239	209239		ENSMUSG00000052557	209239			'Gan'	A330045G18+++gigaxonin	mRNA	64	56	87	1.68	1.58	2.41	51	40	48	1.4	1.03	1.33	1.09	0.96	1.49	0.88	0.67	0.86	1	NM_001081151	coding	known	NC_000074.6	117000000	117000000	+	8|8 E1	46.3333	69	0.803333	1.18	1.25333	1.89	-0.574546	0.833506		H01259///Giant axonal neuropathy			GO:0005737///cytoplasm+++GO:0005856///cytoskeleton+++GO:0031463///Cul3-RING ubiquitin ligase complex
69539	69539		ENSMUSG00000056596	69539			'Trnp1'	2300002D11Rik+++Trnp	mRNA	21	21	12	1.23	1.32	0.77	16	23	7	1.01	1.29	0.45	0.8	0.8	0.48	0.63	0.84	0.29	2	NM_001081156+++XM_006539155	coding	known	NC_000070.6	133000000	133000000	-	4|4 D2.3	15.3333	18	0.586667	0.693333	0.916667	1.10667	-0.231326	0.284434					GO:0000791///euchromatin+++GO:0005634///nucleus
74148	74148		ENSMUSG00000020741	74148			'Cluh'	1300001I01Rik+++Kiaa0664+++mKIAA0664	mRNA	4387	4246	4292	70.87	73.54	73.15	3266	3025	2554	55.09	47.93	43.56	45.89	44.86	45.33	34.51	31.31	28.26	4	NM_001081158+++NM_001368711+++XM_006534353+++XM_017314805	coding	known	NC_000077.6	74600000	74700000	+	11 B5|11	2948.33	4308.33	31.36	45.36	48.86	72.52	-0.54723	0.999399					GO:0005737///cytoplasm
269356	269356		ENSMUSG00000074796	269356			'Slc4a11'	AI503023+++BTR1+++NaBC1	mRNA	27	23	21	0.84	0.7	0.69	25	30	25	0.74	0.85	0.98	0.54	0.43	0.43	0.47	0.55	0.64	5	NM_001081162+++XM_006499604+++XM_006499607+++XM_030251664+++XM_030251665	coding	known	NC_000068.7	131000000	131000000	-	2|2 F1	26.6667	23.6667	0.553333	0.466667	0.856667	0.743333	0.172181	0.0708741		H00960///Fuchs corneal dystrophy+++H00963///Congenital hereditary endothelial dystrophy			GO:0005886///plasma membrane+++GO:0012506///vesicle membrane+++GO:0016020///membrane+++GO:0016021///integral component of membrane+++GO:0016323///basolateral plasma membrane+++GO:0016324///apical plasma membrane
270711	270711		ENSMUSG00000039508	270711			'Calhm4'	4732454E20Rik+++AI586164+++Fam26d+++Gm643	mRNA	3	0	0	0.07	0	0	0	0	0	0	0	0	0.05	0	0	0	0	0	1	NM_001081165	coding	known	NC_000076.6	34000000	34000000	-	10|10 B1	0	1	0	0.0166667	0	0.0233333	-6.65344	0.99846					GO:0005887///integral component of plasma membrane+++GO:0016020///membrane+++GO:0016021///integral component of membrane
50724	50724		ENSMUSG00000020519	50724		K19202	'Sap30l'	2310079P12Rik+++AF006998+++L55	mRNA	466	393	425	30.73	27.56	29.46	397	424	391	27.17	27.42	27.17	19.9	16.81	18.26	17.02	17.91	17.63	1	NM_001081168	coding	known	NC_000077.6	57800000	57800000	+	11|11 B1.3	404	428	17.52	18.3233	27.2533	29.25	-0.0832555	0.321925	05169///Epstein-Barr virus infection				GO:0000118///histone deacetylase complex+++GO:0001650///fibrillar center+++GO:0005634///nucleus+++GO:0005654///nucleoplasm+++GO:0005730///nucleolus
68115	68115		ENSMUSG00000025971	68115			'Maip1'	9430016H08Rik+++AA409999+++C78988	mRNA	479	457	491	12.04	12.3	13	356	388	437	9.32	9.58	11.59	7.8	7.5	8.05	5.84	6.26	7.52	1	NM_001081181	coding	known	NC_000067.6	57400000	57400000	+	1|1 C1.3	393.667	475.667	6.54	7.78333	10.1633	12.4467	-0.272976	0.838682					GO:0005739///mitochondrion+++GO:0005743///mitochondrial inner membrane+++GO:0005759///mitochondrial matrix
54667	54667		ENSMUSG00000060671	54667			'Atp8b2'	Id	mRNA	3340	3215	3430	53.87	55.58	58.26	3336	3257	2777	56.08	51.58	47.24	34.88	33.9	36.1	35.14	33.69	30.65	3	NM_001081182+++NM_001368650+++XM_006501715	coding	known	NC_000069.6	89900000	90000000	-	3|3 F1	3123.33	3328.33	33.16	34.96	51.6333	55.9033	-0.0917134	0.771255		H00624///Progressive familial intrahepatic cholestasis+++H02192///Benign recurrent intrahepatic cholestasis+++H02193///Intrahepatic cholestasis of pregnancy			GO:0005783///endoplasmic reticulum+++GO:0005789///endoplasmic reticulum membrane+++GO:0005794///Golgi apparatus+++GO:0005802///trans-Golgi network+++GO:0005886///plasma membrane+++GO:0005887///integral component of plasma membrane+++GO:0016020///membrane+++GO:0016021///integral component of membrane
68794	68794		ENSMUSG00000068699	68794		K04437	'Flnc'	1110055E19Rik+++ABP-280+++ABPL+++Fln2	mRNA	2491	2390	2674	23.43	24.11	26.47	1760	1733	1328	17.26	16	13.17	15.17	14.71	16.4	10.82	10.45	8.54	2	NM_001081185+++NM_001311074	coding	known	NC_000072.6	29400000	29500000	+	6 A3.3|6 12.36 cM	1607	2518.33	9.93667	15.4267	15.4767	24.67	-0.648099	0.998516	04010///MAPK signaling pathway+++04510///Focal adhesion+++05132///Salmonella infection+++05205///Proteoglycans in cancer	H00270///Periventricular nodular heterotopia+++H00292///Hypertrophic cardiomyopathy+++H00456///Fronto-otopalatodigital syndromes+++H00499///Spondylocarpotarsal synostosis syndrome+++H00594///Distal myopathy+++H00595///Myofibrillar myopathies+++H00894///FG syndrome+++H01219///Restrictive cardiomyopathy+++H01276///Chronic idiopathic intestinal pseudo-obstruction+++H01740///Macrothrombocytopenia+++H…			GO:0005737///cytoplasm+++GO:0005829///cytosol+++GO:0005856///cytoskeleton+++GO:0005886///plasma membrane+++GO:0015629///actin cytoskeleton+++GO:0016020///membrane+++GO:0016528///sarcoplasm+++GO:0030018///Z disc+++GO:0042383///sarcolemma
66446	66446		ENSMUSG00000025785	66446		K12589	'Exosc7'	2610002K22Rik+++AV212732+++mKIAA0116	mRNA	822	743	729	92.32	85.76	84.54	647	656	605	74.29	72.15	70.94	59.78	52.31	52.39	46.54	47.12	46.03	3	NM_001081188+++XM_006512207+++XM_006512208	coding	known	NC_000075.6	123000000	123000000	+	9|9 F4	636	764.667	46.5633	54.8267	72.46	87.54	-0.265804	0.899275	03018///RNA degradation				GO:0000176///nuclear exosome (RNase complex)+++GO:0000177///cytoplasmic exosome (RNase complex)+++GO:0000178///exosome (RNase complex)+++GO:0005634///nucleus+++GO:0005730///nucleolus+++GO:0005737///cytoplasm
330953	330953		ENSMUSG00000032338	330953		K04957	'Hcn4'	Bcng3+++Hcn3	mRNA	1	1	0	0.01	0.01	0	0	0	0	0	0	0	0.01	0.01	0	0	0	0	1	NM_001081192	coding	known	NC_000075.6	58800000	58900000	+	9|9 B	0	0.666667	0	0.00666667	0	0.00666667			04024///cAMP signaling pathway+++04742///Taste transduction	H00728///Brugada syndrome+++H00729///Sick sinus syndrome			GO:0005886///plasma membrane+++GO:0005887///integral component of plasma membrane+++GO:0016020///membrane+++GO:0016021///integral component of membrane+++GO:0016323///basolateral plasma membrane+++GO:0030424///axon+++GO:0030425///dendrite+++GO:0031226///intrinsic component of plasma membrane+++GO:0043005///neuron projection+++GO:0043025///neuronal cell body+++GO:0043195///terminal bouton+++GO:004…
70701	70701		ENSMUSG00000067219	70701			'Nipal1'	3830408G10Rik+++Npal1	mRNA	36	47	36	0.77	1.07	0.81	24	22	22	0.53	0.46	0.49	0.5	0.65	0.5	0.33	0.3	0.32	1	NM_001081205	coding	known	NC_000071.6	72600000	72700000	+	5|5 C3.2	22.6667	39.6667	0.316667	0.55	0.493333	0.883333	-0.807355	0.916475		H00734///Autosomal recessive congenital ichthyosis			GO:0016020///membrane+++GO:0016021///integral component of membrane
69163	69163		ENSMUSG00000026248	69163			'Mrpl44'	1810030E18Rik+++5730593H20Rik+++AI463302	mRNA	663	675	628	48.51	52.46	48.3	603	628	588	45.75	45.06	45.32	31.41	32	29.93	28.67	29.43	29.41	1	NM_001081210	coding	known	NC_000067.6	79800000	79800000	+	1|1 C4	606.333	655.333	29.17	31.1133	45.3767	49.7567	-0.112118	0.578473		H00891///Combined oxidative phosphorylation deficiency			GO:0005634///nucleus+++GO:0005654///nucleoplasm+++GO:0005739///mitochondrion+++GO:0005762///mitochondrial large ribosomal subunit+++GO:0005840///ribosome+++GO:0005886///plasma membrane+++GO:0016604///nuclear body
384783	384783		ENSMUSG00000038894	384783		K07187	'Irs2'	Irs-2	mRNA	975	879	958	12.49	12.08	12.93	814	710	646	10.88	8.93	8.74	8.09	7.37	8.01	6.81	5.84	5.67	1	NM_001081212	coding	known	NC_000074.6	11000000	11000000	-	8 A1.1|8 5.35 cM	723.333	937.333	6.10667	7.82333	9.51667	12.5	-0.373902	0.960004	04022///cGMP-PKG signaling pathway+++04068///FoxO signaling pathway+++04140///Autophagy - animal+++04152///AMPK signaling pathway+++04211///Longevity regulating pathway+++04213///Longevity regulating pathway - multiple species+++04910///Insulin signaling pathway+++04920///Adipocytokine signaling pathway+++04923///Regulation of lipolysis in adipocytes+++04930///Type II diabetes mellitus+++04931///…				GO:0005737///cytoplasm+++GO:0005829///cytosol+++GO:0005886///plasma membrane+++GO:0032991///protein-containing complex
226090	226090		ENSMUSG00000046324	226090			'Ermp1'	D19Ertd410e+++D19Wsu12e+++Fxna+++b2b2633Clo+++mKIAA1815	mRNA	1165	1212	1255	19.01	21.2	21.57	1115	1126	1064	18.97	18.04	18.33	12.31	12.93	13.36	11.88	11.78	11.89	2	NM_001081213+++NM_001362131	coding	known	NC_000085.6	29600000	29600000	-	19 C1|19 24.17 cM	1101.67	1210.67	11.85	12.8667	18.4467	20.5933	-0.136114	0.818933					GO:0005783///endoplasmic reticulum+++GO:0005789///endoplasmic reticulum membrane+++GO:0016020///membrane+++GO:0016021///integral component of membrane
226169	226169		ENSMUSG00000055491	226169			'Pprc1'	A930018M19+++BC013720+++PRC+++mKIAA0595	mRNA	3476	3342	3477	59.28	61	62.41	3046	2967	2520	54.19	49.72	45.39	38.38	37.21	38.68	33.95	32.48	29.45	16	NM_001081214+++NM_001346801+++XM_006527007+++XM_006527008+++XM_006527009+++XM_006527010+++XM_006527011+++XM_011247239+++XM_011247240+++XM_011247241+++XM_017318166+++XM_030250902+++XM_030250903+++XM_030250904+++XM_030250905+++XM_030250906	coding	known	NC_000085.6	46100000	46100000	+	19|19 C3	2844.33	3431.67	31.96	38.09	49.7667	60.8967	-0.270819	0.979333					GO:0005634///nucleus+++GO:0005654///nucleoplasm
432516	432516		ENSMUSG00000025401	432516		K10356	'Myo1a'	BBM-I+++Myhl	mRNA	17	16	22	0.46	0.47	0.63	25	19	22	0.71	0.51	0.63	0.3	0.28	0.39	0.44	0.33	0.41	3	NM_001081219+++XM_006513859+++XM_006513860	coding	known	NC_000076.6	128000000	128000000	+	10 D3|10 74.62 cM	22	18.3333	0.393333	0.323333	0.616667	0.52	0.263034	0.173366	05130///Pathogenic Escherichia coli infection	H00626///Focal segmental glomerulosclerosis+++H00916///Congenital central hypoventilation syndrome			GO:0005737///cytoplasm+++GO:0005886///plasma membrane+++GO:0005902///microvillus+++GO:0005903///brush border+++GO:0009925///basal plasma membrane+++GO:0015629///actin cytoskeleton+++GO:0016323///basolateral plasma membrane+++GO:0016324///apical plasma membrane+++GO:0016328///lateral plasma membrane+++GO:0016459///myosin complex+++GO:0030426///growth cone+++GO:0030864///cortical actin cytoskeleton…
76792	76792		ENSMUSG00000032840	76792			'2410131K14Rik'	2410131K14Rik+++Spring	mRNA	533	510	518	18.63	19.05	19.06	372	426	388	13.53	14.62	14.31	12.06	11.62	11.81	8.48	9.55	9.28	1	NM_001081236	coding	known	NC_000071.6	118000000	118000000	+	5|5 F	395.333	520.333	9.10333	11.83	14.1533	18.9133	-0.396367	0.937459					GO:0000139///Golgi membrane+++GO:0005794///Golgi apparatus+++GO:0016020///membrane+++GO:0016021///integral component of membrane
545136	545136		ENSMUSG00000078907	545136			'Fam186b'	EG545136	mRNA	1	4	8	0.01	0.04	0.08	0	2	0	0	0.02	0	0.01	0.03	0.05	0	0.01	0	4	NM_001081254+++XM_006521172+++XM_006521173+++XM_017316703	coding	known	NC_000081.6	99300000	99300000	-	15|15 F1	0.666667	4.33333	0.00333333	0.03	0.00666667	0.0433333	-2.68608	0.938735					GO:0032991///protein-containing complex
226844	226844		ENSMUSG00000066595	226844			'Flvcr1'	9630055N22Rik+++FLVCR+++Mfsd7b	mRNA	928	970	924	21.8	23.92	21.9	701	699	763	16.8	16.07	17.91	14.12	14.59	13.57	10.53	10.49	11.62	3	NM_001081259+++NM_001313747+++NM_198025	coding	known	NC_000067.6	191000000	191000000	-	1|1 H6	721	940.667	10.88	14.0933	16.9267	22.54	-0.383684	0.97537		H01036///Posterior column ataxia with retinitis pigmentosa+++H01120///Proliferative vasculopathy and hydranencephaly-hydrocephaly syndrome			GO:0005739///mitochondrion+++GO:0005886///plasma membrane+++GO:0016020///membrane+++GO:0016021///integral component of membrane+++GO:0031966///mitochondrial membrane
545527	545527		ENSMUSG00000070471	545527			'Erich6'	4932431H17Rik+++Fam194a	mRNA	1	2	5	0.09	0.09	0.23	2	5	1	0.09	0.21	0.05	0.06	0.06	0.14	0.06	0.14	0.03	4	NM_001081262+++XM_006501709+++XM_011240167+++XM_017319654	coding	known	NC_000069.6	58600000	58600000	-	3|3 D	2.66667	2.66667	0.0766667	0.0866667	0.116667	0.136667	0	0.0249099					GO:0005575///cellular_component
110208	110208		ENSMUSG00000028961	110208		K00033	'Pgd'	0610042A05Rik+++AU019875+++C78335	mRNA	4791	4481	4417	206.91	206.51	200.67	4528	4902	4206	203.35	207.7	191.52	133.97	125.97	124.35	127.4	135.66	124.27	6	NM_001081274+++NM_001356332+++XM_006538472+++XM_030253082+++rna-NM_001081274.2-2+++rna-NM_001356332.1-2	coding	known	NT_166299.2	2570477	149000000	-	4 E2|4 78.96 cM	4545.33	4563	129.11	128.097	200.857	204.697	-0.00559655	0.062221	00030///Pentose phosphate pathway+++00480///Glutathione metabolism+++01200///Carbon metabolism		M00004///Pentose phosphate pathway (Pentose phosphate cycle)+++M00006///Pentose phosphate pathway, oxidative phase, glucose 6P => ribulose 5P	R01528///6-phospho-D-gluconate:NADP+ 2-oxidoreductase (decarboxylating) 6-Phospho-D-gluconate + NADP+ <=> D-Ribulose 5-phosphate + CO2 + NADPH + H++++R10221///6-phospho-D-gluconate:NAD+ 2-oxidoreductase (decarboxylating) 6-Phospho-D-gluconate + NAD+ <=> D-Ribulose 5-phosphate + CO2 + NADH + H+	GO:0005737///cytoplasm+++GO:0005829///cytosol+++GO:0043231///intracellular membrane-bounded organelle
75472	75472		ENSMUSG00000026649	75472			'Cfap126'	1700009P17Rik+++AV282292+++Flattop+++Fltp	mRNA	1	1	1	0.11	0.12	0.12	0	2	1	0	0.22	0.12	0.07	0.07	0.07	0	0.14	0.08	7	NM_001081275+++XM_006497018+++XM_006497019+++XM_006497020+++XM_011238879+++XM_011238880+++XM_017312596	coding	known	NC_000067.6	171000000	171000000	+	1|1 H3	1	1	0.0733333	0.07	0.113333	0.116667	0.00480099	0.0227113					GO:0005737///cytoplasm+++GO:0005856///cytoskeleton+++GO:0005886///plasma membrane+++GO:0005929///cilium+++GO:0016020///membrane+++GO:0016324///apical plasma membrane+++GO:0036064///ciliary basal body+++GO:0042995///cell projection
229949	229949		ENSMUSG00000039058	229949		K00939	'Ak5'		mRNA	934	1006	920	28.03	31.83	28.27	562	496	456	17.54	15.17	14.5	18.15	19.42	17.52	10.99	9.91	9.41	4	NM_001081277+++NM_001355635+++XM_006501440+++XM_011240115	coding	known	NC_000069.6	152000000	153000000	-	3|3 H3	504.667	953.333	10.1033	18.3633	15.7367	29.3767	-0.91765	0.998133	00230///Purine metabolism+++00730///Thiamine metabolism+++01240///Biosynthesis of cofactors	H00092///T-B-Severe combined immunodeficiency+++H00674///Anemia due to disorders of nucleotide metabolism+++H01128///Reticular dysgenesis+++H01282///Spermatogenic failure	M00049///Adenine ribonucleotide biosynthesis, IMP => ADP,ATP	R00127///ATP:AMP phosphotransferase ATP + AMP <=> 2 ADP+++R01547///ATP:dAMP phosphotransferase ATP + dAMP <=> ADP + dADP+++R11319///ADP:thiamin-diphosphate phosphotransferase Thiamin diphosphate + ADP <=> Thiamin triphosphate + AMP	GO:0005737///cytoplasm+++GO:0005829///cytosol+++GO:0034451///centriolar satellite
226562	226562		ENSMUSG00000040225	226562			'Prrc2c'	1810043M20Rik+++9630039I18Rik+++A630006J20+++Bat2d+++Bat2d1+++Bat2l2+++E130112L15Rik+++Prrc3+++mKIAA1096	mRNA	4966	5431	5518	41.93	49.13	49.09	4844	4572	4340	42.8	37.98	38.43	27.15	29.97	30.42	26.81	24.81	24.94	16	NM_001081290+++XM_006496766+++XM_006496767+++XM_006496768+++XM_006496769+++XM_006496770+++XM_006496771+++XM_006496772+++XM_011238784+++XM_011238785+++XM_011238786+++XM_011238787+++XM_011238788+++XM_017320020+++XM_017320026+++XM_030253378	coding	known	NC_000067.6	163000000	163000000	-	1 H2.1|1	4585.33	5305	25.52	29.18	39.7367	46.7167	-0.210326	0.978943					GO:0005737///cytoplasm+++GO:0005829///cytosol+++GO:0010494///cytoplasmic stress granule
623131	623131		ENSMUSG00000058741	623131			'Prr19'	EG623131	mRNA	1	2	0	0.08	0.13	0	0	1	0	0	0.08	0	0.05	0.08	0	0	0.05	0	3	NM_001081294+++XM_006540262+++XM_017322433	coding	known	NC_000073.6	25300000	25300000	+	7|7 A3	0.333333	1	0.0166667	0.0433333	0.0266667	0.07	-1.56119	0.799183					GO:0005575///cellular_component
110796	110796		ENSMUSG00000046982	110796		K09236	'Tshz1'	5730407I04Rik+++D18Bwg1409e+++Mtsh1+++NY-CO-33+++Sdccag33+++Tsh1+++teashirt1	mRNA	1011	838	1010	17.64	15.58	18.42	958	956	742	17.37	15.93	13.66	11.42	9.51	11.41	10.88	10.41	8.86	6	NM_001081300+++NM_001364993+++NM_001364994+++XM_030250273+++XM_030250274+++XM_030250275	coding	known	NC_000084.6	84000000	84100000	-	18 E4|18 57.53 cM	885.333	953	10.05	10.78	15.6533	17.2133	-0.106255	0.51918	04391///Hippo signaling pathway - fly	H02115///Congenital aural atresia			GO:0005634///nucleus
75669	75669		ENSMUSG00000032571	75669		K08333	'Pik3r4'	2210010O15Rik+++C730038E05Rik+++C85833+++D9Ertd418e+++Vps15+++p150	mRNA	586	505	527	10.63	9.81	10.06	526	549	479	9.94	9.78	9.17	6.88	5.99	6.24	6.23	6.39	5.95	1	NM_001081309	coding	known	NC_000075.6	106000000	106000000	+	9 F1|9 56.79 cM	518	539.333	6.19	6.37	9.63	10.1667	-0.0582251	0.235843	04136///Autophagy - other+++04140///Autophagy - animal+++04371///Apelin signaling pathway+++05010///Alzheimer disease+++05014///Amyotrophic lateral sclerosis+++05016///Huntington disease+++05017///Spinocerebellar ataxia+++05022///Pathways of neurodegeneration - multiple diseases+++05131///Shigellosis				GO:0005768///endosome+++GO:0005770///late endosome+++GO:0005776///autophagosome+++GO:0005930///axoneme+++GO:0015630///microtubule cytoskeleton+++GO:0016020///membrane+++GO:0031410///cytoplasmic vesicle+++GO:0034271///phosphatidylinositol 3-kinase complex, class III, type I+++GO:0034272///phosphatidylinositol 3-kinase complex, class III, type II+++GO:0035032///phosphatidylinositol 3-kinase complex…
319901	319901		ENSMUSG00000038702	319901			'Dsel'	9330132E09Rik+++DS-epi2	mRNA	393	431	412	6.25	7.4	6.92	356	322	328	5.99	5.09	5.58	4.05	4.52	4.29	3.75	3.32	3.62	3	NM_001081316+++XM_017321183+++XM_030254948	coding	known	NC_000067.6	112000000	112000000	-	1|1 E2.1	335.333	412	3.56333	4.28667	5.55333	6.85667	-0.297048	0.857586					GO:0005575///cellular_component+++GO:0016020///membrane+++GO:0016021///integral component of membrane
78309	78309		ENSMUSG00000040327	78309			'Cul9'	1810035I07Rik+++Cul-9+++Parc+++mKIAA0708	mRNA	33	25	30	0.36	0.28	0.35	32	32	32	0.37	0.35	0.37	0.24	0.17	0.22	0.23	0.23	0.24	5	NM_001081335+++XM_006525135+++XM_006525136+++XM_011246722+++XM_011246723	coding	known	NC_000083.6	46500000	46500000	-	17|17 C	32	29.3333	0.233333	0.21	0.363333	0.33	0.125531	0.0275353					GO:0005737///cytoplasm+++GO:0005829///cytosol+++GO:0031461///cullin-RING ubiquitin ligase complex
244668	244668		ENSMUSG00000001995	244668		K17702	'Sipa1l2'	BC058408+++mKIAA1389	mRNA	432	402	409	5.66	5.63	5.62	665	626	621	9.05	8.02	8.56	3.67	3.43	3.48	5.67	5.24	5.55	5	NM_001081337+++NM_001357372+++XM_006531024+++XM_011248389+++XM_030243567	coding	known	NC_000074.6	125000000	126000000	-	8|8 E2	637.333	414.333	5.48667	3.52667	8.54333	5.63667	0.621256	0.9733	04015///Rap1 signaling pathway				GO:0005737///cytoplasm
72401	72401		ENSMUSG00000027075	72401			'Slc43a1'	2610016F07Rik+++AA986141+++Lat3+++PB39+++Pov1+++R00504	mRNA	4	3	5	0.17	0.13	0.2	2	3	1	0.08	0.11	0.07	0.11	0.08	0.12	0.05	0.07	0.05	10	NM_001081349+++NM_001083809+++NM_024497+++XM_006500230+++XM_006500231+++XM_017319273+++XM_017319274+++XM_017319275+++XM_017319276+++XM_017319277	coding	known	NC_000068.7	84800000	84900000	+	2|2 D	2	4	0.0566667	0.103333	0.0866667	0.166667	-1	0.871891					GO:0016020///membrane+++GO:0016021///integral component of membrane
67048	67048		ENSMUSG00000073131	67048			'Vma21'	2610030H06Rik+++AI840175	mRNA	1381	1661	1388	29.36	37.8	31.05	1372	1345	1619	30.42	28.03	36.31	19.01	23.06	19.24	19.06	18.31	23.56	4	NM_001081356+++NM_001290780+++NM_001290781+++XM_006528261	coding	known	NC_000086.7	71800000	71800000	+	X|X A7.3	1445.33	1476.67	20.31	20.4367	31.5867	32.7367	-0.0309419	0.166307		H01781///Autophagic vacuolar myopathy			GO:0005764///lysosome+++GO:0005773///vacuole+++GO:0005783///endoplasmic reticulum+++GO:0005789///endoplasmic reticulum membrane+++GO:0012507///ER to Golgi transport vesicle membrane+++GO:0016020///membrane+++GO:0016021///integral component of membrane+++GO:0031410///cytoplasmic vesicle+++GO:0033116///endoplasmic reticulum-Golgi intermediate compartment membrane
209018	209018		ENSMUSG00000033653	209018			'Vps8'	AI315068+++AU040738+++mKIAA0804	mRNA	695	625	667	12.24	11.78	12.38	608	607	553	11.16	10.49	10.28	7.92	7.18	7.67	6.99	6.85	6.67	6	NM_001081366+++NM_001285893+++NM_001285894+++XM_006521954+++XM_006521955+++XM_006521956	coding	known	NC_000082.6	21400000	21600000	+	16|16 B1	589.333	662.333	6.83667	7.59	10.6433	12.1333	-0.168474	0.748783					GO:0005769///early endosome+++GO:0033263///CORVET complex
72383	72383		ENSMUSG00000063651	72383			'Cnfn'	2210418J09Rik	mRNA	13	10	11	3.63	2.94	2.8	10	6	4	2.56	1.49	1.23	2.35	1.79	1.74	1.6	0.97	0.8	2	NM_001081375+++NM_028219	coding	known	NC_000073.6	25400000	25400000	-	7|7 A3	6.66667	11.3333	1.12333	1.96	1.76	3.12333	-0.765535	0.821056					GO:0001533///cornified envelope+++GO:0005737///cytoplasm
100019	100019		ENSMUSG00000058006	100019		K14572	'Mdn1'	4833432B22Rik+++A130070M06+++AA958993+++D4Abb1e+++Gm135	mRNA	1995	2135	2280	9.41	10.81	11.33	1416	1374	1211	6.97	6.36	6.03	6.09	6.59	7.02	4.37	4.16	3.91	2	NM_001081392+++XM_006537476	coding	known	NC_000070.6	32700000	32800000	+	4 A5|4 14.3 cM	1333.67	2136.67	4.14667	6.56667	6.45333	10.5167	-0.679964	0.999085	03008///Ribosome biogenesis in eukaryotes				GO:0005634///nucleus+++GO:0005654///nucleoplasm+++GO:0005730///nucleolus+++GO:0005829///cytosol+++GO:0016021///integral component of membrane+++GO:0030687///preribosome, large subunit precursor+++GO:0045111///intermediate filament cytoskeleton
210544	210544		ENSMUSG00000022364	210544			'Tbc1d31'	4B3+++D330013L20Rik+++Gm85+++Wdr67	mRNA	1149	1289	1291	31.25	37.55	37	1158	1113	1176	32.72	29.6	33.66	20.24	22.91	22.93	20.5	19.33	21.84	9	NM_001081396+++NM_001167679+++NM_001356310+++XM_006520698+++XM_006520699+++XM_006520700+++XM_006520702+++XM_006520703+++XM_030248441	coding	known	NC_000081.6	57900000	58000000	+	15|15 D1	1149	1243	20.5567	22.0267	31.9933	35.2667	-0.113447	0.728591					GO:0005813///centrosome
666704	666704		ENSMUSG00000079003	666704			'Samd1'	AA589507	mRNA	2041	1888	2010	86.33	85.24	89.47	1683	1769	1422	74.04	73.43	63.43	55.9	52	55.44	46.39	47.96	41.16	1	NM_001081415	coding	known	NC_000074.6	84000000	84000000	+	8|8 C2	1624.67	1979.67	45.17	54.4467	70.3	87.0133	-0.285114	0.96927					GO:0005576///extracellular region+++GO:0005634///nucleus+++GO:0005737///cytoplasm
230234	230234		ENSMUSG00000038827	230234			'Abitram'	Fam206a+++simiate	mRNA	837	925	894	18.05	21.03	19.97	786	815	759	17.93	17.14	16.88	11.69	12.83	12.38	11.23	11.19	10.96	2	NM_001081420+++XM_011250006	coding	known	NC_000070.6	56800000	56800000	+	4|4 B3	786.667	885.333	11.1267	12.3	17.3167	19.6833	-0.170468	0.817799					GO:0005634///nucleus+++GO:0016607///nuclear speck+++GO:0030027///lamellipodium+++GO:0030425///dendrite+++GO:0030426///growth cone+++GO:0032433///filopodium tip+++GO:0042995///cell projection
665775	665775		ENSMUSG00000061755	665775			'Bod1l'	A230054D04Rik+++AI853319+++FAM44A+++mKIAA1327	mRNA	1110	1259	1329	9.4	11.49	11.9	1168	1054	1003	10.41	8.88	9.11	6.08	7.01	7.38	6.52	5.8	5.91	11	NM_001081422+++NM_001310601+++XM_006504050+++XM_006504051+++XM_006504053+++XM_006504054+++XM_006504055+++XM_017321062+++XM_017321063+++XM_017321064+++XM_017321065	coding	known	NC_000071.6	41800000	41800000	-	5|5 B3	1075	1232.67	6.07667	6.82333	9.46667	10.93	-0.197446	0.86499					GO:0000922///spindle pole+++GO:0000940///condensed chromosome outer kinetochore+++GO:0005654///nucleoplasm+++GO:0005694///chromosome+++GO:0005813///centrosome+++GO:0005876///spindle microtubule
237523	237523		ENSMUSG00000035916	237523			'Ptprq'	R-PTP-Q	mRNA	85	95	86	1.05	1.29	1.07	47	49	40	0.59	0.62	0.45	0.68	0.79	0.66	0.37	0.41	0.29	4	NM_001081432+++NM_001370987+++XM_006513635+++XM_017313938	coding	known	NC_000076.6	108000000	108000000	-	10 D1|10 55.97 cM	45.3333	88.6667	0.356667	0.71	0.553333	1.13667	-0.96782	0.967035		H00604///Deafness, autosomal dominant+++H00605///Deafness, autosomal recessive			GO:0016020///membrane+++GO:0016021///integral component of membrane+++GO:0032421///stereocilium bundle+++GO:0043235///receptor complex
72973	72973		ENSMUSG00000070336	72973			'Fbxo47'	2900052P03Rik+++Gm1562	mRNA	20	22	25	0.32	0.38	0.54	18	17	21	0.5	0.35	0.47	0.21	0.23	0.33	0.31	0.23	0.3	6	NM_001081435+++XM_006534328+++XM_006534329+++XM_006534330+++XM_006534332+++XM_011249279	coding	known	NC_000077.6	97900000	97900000	-	11|11 D	18.6667	22.3333	0.28	0.256667	0.44	0.413333	-0.258734	0.472673					GO:0005575///cellular_component
668166	668166		ENSMUSG00000073062	668166			'Zxdb'	Zxda	mRNA	487	505	493	7.61	8.46	8.11	504	487	460	8.21	7.47	7.59	4.93	5.16	5.03	5.14	4.88	4.92	1	NM_001081473	coding	known	NC_000086.7	94700000	94700000	+	X|X C3	483.667	495	4.98	5.04	7.75667	8.06	-0.0334154	0.132196					GO:0005634///nucleus
71538	71538		ENSMUSG00000001366	71538			'Fbxo9'	9030401P18Rik+++AA986398	mRNA	355	383	351	16.01	18.41	16.47	414	404	392	19.46	18.25	18.75	10.37	11.23	10.2	12.19	11.92	12.17	2	NM_001081490+++NM_023605	coding	known	NC_000075.6	78100000	78100000	-	9|9 E1	403.333	363	12.0933	10.6	18.82	16.9633	0.152003	0.326861					GO:0005737///cytoplasm+++GO:0019005///SCF ubiquitin ligase complex
54720	54720		ENSMUSG00000022951	54720		K17901	'Rcan1'	Adapt78+++CALP1L+++CSP1+++DSC1+++Dscr1+++MCIP1+++RCN1	mRNA	434	434	416	17.92	18.97	17.97	344	382	326	14.62	15.27	13.89	11.6	11.57	11.13	9.16	9.97	9.01	2	NM_001081549+++NM_019466	coding	known	NC_000082.6	92400000	92500000	-	16 C4|16 53.6 cM	350.667	428	9.38	11.4333	14.5933	18.2867	-0.28751	0.849504	04919///Thyroid hormone signaling pathway+++04921///Oxytocin signaling pathway+++05167///Kaposi sarcoma-associated herpesvirus infection	H01552///Down syndrome			GO:0005634///nucleus+++GO:0005737///cytoplasm
27886	27886		ENSMUSG00000003527	27886			'Ess2'	AI462402+++D16H22S1269E+++Dgcr1+++Dgcr14+++Dgsi+++ES2+++Es2el	mRNA	761	660	717	27.35	25.97	27.62	643	612	542	25.66	23.22	21.9	17.71	15.84	17.11	16.08	15.16	14.21	7	NM_001081633+++NM_022408+++XM_011245930+++XM_011245931+++XM_030249151+++rna-NM_001081633.1-2+++rna-NM_022408.2-2	coding	known	NT_187007.1	158196	17900000	-	16 A3|16 11.09 cM	599	712.667	15.15	16.8867	23.5933	26.98	-0.250671	0.866251		H01004///Velocardiofacial syndrome			GO:0005634///nucleus+++GO:0005681///spliceosomal complex+++GO:0071013///catalytic step 2 spliceosome
242681	242681		ENSMUSG00000089687	242681			'Rab42'	9530096D07Rik+++Rab42-ps	mRNA	3	4	5	0.18	0.2	0.46	4	0	0	0.15	0	0	0.12	0.12	0.28	0.1	0	0	2	NM_001081651+++XM_006538847	coding	known	NC_000070.6	132000000	132000000	-	4|4 D2.3	1.33333	4	0.0333333	0.173333	0.05	0.28	-1.57777	0.834026					GO:0000139///Golgi membrane+++GO:0005794///Golgi apparatus+++GO:0016020///membrane
629378	629378		ENSMUSG00000078794	629378			'Dact3'	EG666671+++naa-3	mRNA	93	93	106	3.05	3.26	3.66	90	71	75	3.07	2.29	2.59	1.97	1.99	2.27	1.92	1.49	1.68	1	NM_001081655	coding	known	NC_000073.6	16900000	16900000	+	7|7 A2	78.6667	97.3333	1.69667	2.07667	2.65	3.32333	-0.307182	0.651655		H00573///Townes-Brocks syndrome			GO:0005737///cytoplasm
434760	434760		ENSMUSG00000095698	434760			'Rhox2d'	EG434760+++Rhox2.4+++Rhox2c	mRNA	1	0	0	0.16	0	0	0	1	0	0	0.16	0	0.11	0	0	0	0.1	0	1	NM_001081669	coding	known	NC_000086.7	37500000	37500000	+	X|X A3.3	0.333333	0.333333	0.0333333	0.0366667	0.0533333	0.0533333							GO:0005575///cellular_component+++GO:0005634///nucleus
791260	791260		ENSMUSG00000078630	791260		K00545	'Tomt'	Comt2+++F930017I19Rik	mRNA	0	2	2	0	0.17	0.16	1	0	2	0.08	0	0.26	0	0.1	0.1	0.05	0	0.17	3	NM_001081679+++NM_001282088+++XM_017312403	coding	known	NC_000073.6	102000000	102000000	-	7 E2|7	1	1.33333	0.0733333	0.0666667	0.113333	0.11	-0.413839	0.32529	00140///Steroid hormone biosynthesis+++00350///Tyrosine metabolism+++04728///Dopaminergic synapse	H00605///Deafness, autosomal recessive+++H01450///Obsessive-compulsive disorder		R02534///S-Adenosyl-L-methionine:catechol O-methyltransferase S-Adenosyl-L-methionine + L-Noradrenaline <=> S-Adenosyl-L-homocysteine + L-Normetanephrine+++R02920///S-Adenosyl-L-methionine:catechol O-methyltransferase S-Adenosyl-L-methionine + L-Adrenaline <=> S-Adenosyl-L-homocysteine + L-Metanephrine+++R03304///S-Adenosyl-L-methionine:catechol O-methyltransferase S-Adenosyl-L-methionine + 3,4-D…	GO:0005737///cytoplasm+++GO:0005783///endoplasmic reticulum+++GO:0045177///apical part of cell
338351	338351		ENSMUSG00000059708	338351			'Akap17b'	AA407619+++AKAP-17B+++B230333C21Rik+++C230056F04Rik+++PRKA17B+++Sfrs17b+++Srsf17b+++Talia	mRNA	31	41	33	0.45	0.69	0.51	70	77	64	1.14	1.18	1.05	0.29	0.42	0.32	0.71	0.77	0.68	4	NM_001081956+++XM_006541383+++XM_006541384+++XM_006541385	coding	known	NC_000086.7	36600000	36600000	-	X|X A3.3	70.3333	35	0.72	0.343333	1.12333	0.55	1.00685	0.898824					GO:0005634///nucleus+++GO:0005681///spliceosomal complex+++GO:0005829///cytosol+++GO:0016607///nuclear speck
751865	751865		ENSMUSG00000079165	751865			'Sap25'		mRNA	130	107	151	13.88	12.07	16.93	108	116	113	11.92	12.14	12.7	8.99	7.36	10.49	7.47	7.93	8.24	1	NM_001081962	coding	known	NC_000071.6	138000000	138000000	+	5 G2|5	112.333	129.333	7.88	8.94667	12.2533	14.2933	-0.203308	0.477215					GO:0005575///cellular_component+++GO:0005634///nucleus+++GO:0005737///cytoplasm
100034361	100034361		ENSMUSG00000048222	100034361			'Mfap1b'	Mfap1a	mRNA	1086.13	942.8	1051.48	56.52	52.28	57.56	1037.62	1003.57	850.72	56.1	51.24	46.67	36.59	31.89	35.67	35.15	33.47	30.28	1	NM_001081975	coding	known	NC_000068.7	121000000	121000000	-	2|2 E5	963.97	1026.8	32.9667	34.7167	51.3367	55.4533	-0.0910997	0.510115					GO:0001527///microfibril+++GO:0005634///nucleus+++GO:0005654///nucleoplasm+++GO:0005681///spliceosomal complex+++GO:0005684///U2-type spliceosomal complex+++GO:0005813///centrosome+++GO:0062023///collagen-containing extracellular matrix+++GO:0071005///U2-type precatalytic spliceosome
64082	64082		ENSMUSG00000022803	64082			'Popdc2'	AV006127+++Pop2	mRNA	4	2	3	0.18	0.09	0.14	2	3	3	0.1	0.14	0.14	0.12	0.06	0.09	0.06	0.09	0.09	5	NM_001081984+++NM_022318+++XM_006522438+++XM_006522439+++XM_030249226	coding	known	NC_000082.6	38400000	38400000	+	16|16 B3	2.66667	3	0.08	0.09	0.126667	0.136667	-0.169925	0.215876					GO:0005886///plasma membrane+++GO:0016020///membrane+++GO:0016021///integral component of membrane+++GO:0042383///sarcolemma
66268	66268		ENSMUSG00000010607	66268		K11001	'Pigyl'	1810008A14Rik+++PIG-Y+++Pigy	mRNA	88	90	121	17.99	19.14	25.88	97	106	84	20.32	21.18	18.01	11.65	11.68	16.04	12.73	13.83	11.68	1	NM_001082532	coding	known	NC_000075.6	22200000	22200000	+	9|9 A3	95.6667	99.6667	12.7467	13.1233	19.8367	21.0033	-0.0590947	0.109163	00563///Glycosylphosphatidylinositol (GPI)-anchor biosynthesis	H01488///Hyperphosphatasia with mental retardation syndrome+++H01489///Inherited glycosylphosphatidylinositol deficiencies	M00065///GPI-anchor biosynthesis, core oligosaccharide	R05916///No_INFO UDP-N-acetyl-D-glucosamine + 1-Phosphatidyl-D-myo-inositol <=> UDP + G00143	GO:0000506///glycosylphosphatidylinositol-N-acetylglucosaminyltransferase (GPI-GnT) complex+++GO:0005783///endoplasmic reticulum+++GO:0005789///endoplasmic reticulum membrane+++GO:0016020///membrane+++GO:0016021///integral component of membrane
20821	20821		ENSMUSG00000030966	20821		K10651	'Trim21'	Ro52+++Ssa1	mRNA	36	44	42	1.2	1.57	1.5	713	638	647	24.72	20.87	22.78	0.78	0.95	0.93	15.49	13.63	14.78	2	NM_001082552+++NM_009277	coding	known	NC_000073.6	103000000	103000000	-	7|7 E3	666	40.6667	14.6333	0.886667	22.79	1.42333	4.0336	1	05322///Systemic lupus erythematosus				GO:0000932///P-body+++GO:0005634///nucleus+++GO:0005654///nucleoplasm+++GO:0005737///cytoplasm+++GO:0005776///autophagosome+++GO:0005829///cytosol+++GO:0019005///SCF ubiquitin ligase complex+++GO:0031410///cytoplasmic vesicle
80718	80718		ENSMUSG00000024511	80718		K07886	'Rab27b'	2310021G14Rik+++B130064M09Rik	mRNA	81	96	85	0.98	1.24	1.08	76	60	73	0.96	0.71	0.93	0.63	0.76	0.67	0.6	0.46	0.6	5	NM_001082553+++NM_001302798+++NM_001302799+++NM_030554+++XM_006526364	coding	known	NC_000084.6	70000000	70100000	-	18 E2|18 43.89 cM	69.6667	87.3333	0.553333	0.686667	0.866667	1.1	-0.326064	0.669959	04972///Pancreatic secretion				GO:0005768///endosome+++GO:0005770///late endosome+++GO:0005794///Golgi apparatus+++GO:0005795///Golgi stack+++GO:0016020///membrane+++GO:0016324///apical plasma membrane+++GO:0030140///trans-Golgi network transport vesicle+++GO:0030141///secretory granule+++GO:0030667///secretory granule membrane+++GO:0032585///multivesicular body membrane+++GO:0042470///melanosome+++GO:0042589///zymogen granule…
415115	415115		ENSMUSG00000039873	415115			'Neurl2'	Neur2+++Ozz+++Ozz-E3	mRNA	30	20	22	2.87	2.02	2.21	21	16	11	2.08	1.5	1.11	1.86	1.24	1.37	1.3	0.98	0.72	1	NM_001082974	coding	known	NC_000068.7	165000000	165000000	-	2|2 H3	16	24	1	1.49	1.56333	2.36667	-0.584963	0.768597					GO:0005737///cytoplasm+++GO:0005927///muscle tendon junction+++GO:0030891///VCB complex
654795	654795		ENSMUSG00000022223	654795			'Sdr39u1'	2310014G06Rik	mRNA	1	0	0	0.09	0	0	0	0	0	0	0	0	0.06	0	0	0	0	0	5	NM_001082975+++XM_006519366+++XM_030247917+++XM_030247918+++XM_030247919	coding	known	NC_000080.6	55900000	55900000	-	14|14 C3	0	0.333333	0	0.02	0	0.03
18744	18744		ENSMUSG00000034403	18744			'Pja1'	praja-1	mRNA	1301	1239	1305	45.71	46.93	48.58	958	1020	941	35.76	36.59	35.89	29.6	28.63	30.1	22.4	23.9	23.29	7	NM_001083110+++NM_001290555+++NM_001290556+++NM_008853+++XM_011247544+++XM_030251255+++XM_030251256	coding	known	NC_000086.7	99500000	99500000	-	X C3|X 43.38 cM	973	1281.67	23.1967	29.4433	36.08	47.0733	-0.397509	0.987488					GO:0005737///cytoplasm
67843	67843		ENSMUSG00000033272	67843			'Slc35a4'	2610030J16Rik	mRNA	2973	2651	2944	97.29	92.65	101.36	2569	2626	2159	87.7	84.39	74.55	62.99	56.51	62.81	54.94	55.12	48.37	3	NM_001083317+++NM_001360989+++NM_026404	coding	known	NC_000084.6	36700000	36700000	+	18|18 B2	2451.33	2856	52.81	60.77	82.2133	97.1	-0.220429	0.952083					GO:0000139///Golgi membrane+++GO:0005794///Golgi apparatus+++GO:0016020///membrane+++GO:0016021///integral component of membrane+++GO:0030173///integral component of Golgi membrane
27049	27049		ENSMUSG00000003382	27049			'Etv3'	AI414410+++METS+++Pe1	mRNA	453	438	471	7.77	8.06	8.5	418	462	366	7.48	7.78	6.63	5.03	4.92	5.26	4.69	5.08	4.3	5	NM_001083318+++NM_001286844+++NM_001359750+++NM_012051+++XM_006501545	coding	known	NC_000069.6	87500000	87500000	+	3|3 F1	415.333	454	4.69	5.07	7.29667	8.11	-0.128423	0.502339					GO:0000785///chromatin+++GO:0005634///nucleus+++GO:0005654///nucleoplasm+++GO:0017053///transcriptional repressor complex+++GO:0043231///intracellular membrane-bounded organelle+++GO:0090571///RNA polymerase II transcription repressor complex
30948	30948		ENSMUSG00000024381	30948		K12562	'Bin1'	ALP-1+++Amphl+++BRAMP-2+++SH3P9	mRNA	1406	1442	1538	68.53	74.71	79.18	1168	1189	1027	58.78	56.49	52.79	44.37	45.57	49.07	36.83	36.9	34.25	30	NM_001083334+++NM_001360876+++NM_009668+++XM_006525978+++XM_006525979+++XM_006525980+++XM_006525981+++XM_006525982+++XM_006525984+++XM_006525985+++XM_006525986+++XM_006525987+++XM_006525988+++XM_006525989+++XM_006525990+++XM_006525991+++XM_006525992+++XM_006525993+++XM_006525994+++XM_006525995+++XM_017317916+++XM_017317917+++XM_030250489+++XM_030250490+++XM_030250491+++XM_030250492+++XM_030250493…	coding	known	NC_000084.6	32400000	32400000	+	18 B1|18 18.01 cM	1128	1462	35.9933	46.3367	56.02	74.14	-0.374176	0.978885	04144///Endocytosis+++04666///Fc gamma R-mediated phagocytosis	H00700///Centronuclear myopathy			GO:0005634///nucleus+++GO:0005635///nuclear envelope+++GO:0005737///cytoplasm+++GO:0005768///endosome+++GO:0005829///cytosol+++GO:0005856///cytoskeleton+++GO:0005874///microtubule+++GO:0005886///plasma membrane+++GO:0008021///synaptic vesicle+++GO:0016020///membrane+++GO:0030018///Z disc+++GO:0030315///T-tubule+++GO:0030424///axon+++GO:0030425///dendrite+++GO:0031674///I band+++GO:0031982///vesic…
74711	74711		ENSMUSG00000074673	74711			'Ttll9'	1700016F23Rik+++4930509O20Rik+++AW046572	mRNA	3	1	1	0.2	0.07	0.08	0	0	2	0	0	0.11	0.13	0.04	0.05	0	0	0.07	17	NM_001083618+++NM_001355717+++NM_001355719+++NM_001355720+++NM_029064+++XM_006500320+++XM_011239821+++XM_030252152+++XM_030252153+++XM_030252154+++XM_030252155+++XM_030252156+++XM_030252157+++XM_030252158+++XM_030252159+++XM_030252160+++XM_030252161	coding	known	NC_000068.7	153000000	153000000	+	2|2 H1	0.666667	1.66667	0.0233333	0.0733333	0.0366667	0.116667	-1.30757	0.750689					GO:0005737///cytoplasm+++GO:0005856///cytoskeleton+++GO:0005874///microtubule+++GO:0005929///cilium+++GO:0036064///ciliary basal body+++GO:0042995///cell projection
67912	67912		ENSMUSG00000050088	67912			'1600012H06Rik'		mRNA	711	654	686	24.94	24.59	25.22	601	600	644	22.09	21.04	24.28	16.15	15	15.63	13.84	13.74	15.75	4	NM_001083880+++NM_001083881+++NM_001083882+++NM_026451	coding	known	NC_000083.6	14900000	14900000	+	17|17 A2	615	683.667	14.4433	15.5933	22.47	24.9167	-0.152707	0.730192					GO:0005576///extracellular region
230577	230577		ENSMUSG00000043572	230577		K01881	'Pars2'	BC027073	mRNA	161	147	137	5.97	5.97	5.47	132	126	116	5.4	4.72	4.87	3.87	3.64	3.39	3.38	3.08	3.16	5	NM_001083887+++NM_001285783+++NM_001285784+++NM_172272+++XM_030253425	coding	known	NC_000070.6	107000000	107000000	+	4|4 C7	124.667	148.333	3.20667	3.63333	4.99667	5.80333	-0.250767	0.622153	00970///Aminoacyl-tRNA biosynthesis	H00606///Early infantile epileptic encephalopathy		R03661///L-proline:tRNA(Pro) ligase (AMP-forming) ATP + L-Proline + tRNA(Pro) <=> AMP + Diphosphate + L-Prolyl-tRNA(Pro)	GO:0005737///cytoplasm+++GO:0005739///mitochondrion+++GO:0005759///mitochondrial matrix
78330	78330		ENSMUSG00000024038	78330		K03944	'Ndufv3'	1500032D16Rik	mRNA	593	536	577	168.28	144.95	156.47	711	780	632	171.97	186.29	157.44	108.96	88.42	96.96	107.74	121.68	102.15	2	NM_001083891+++NM_030087	coding	known	NC_000083.6	31500000	31500000	+	17|17 B1	707.667	568.667	110.523	98.1133	171.9	156.567	0.315487	0.788384	00190///Oxidative phosphorylation+++04714///Thermogenesis+++04723///Retrograde endocannabinoid signaling+++04932///Non-alcoholic fatty liver disease+++05010///Alzheimer disease+++05012///Parkinson disease+++05014///Amyotrophic lateral sclerosis+++05016///Huntington disease+++05020///Prion disease+++05022///Pathways of neurodegeneration - multiple diseases+++05208///Chemical carcinogenesis - react…		M00143///NADH dehydrogenase (ubiquinone) Fe-S protein/flavoprotein complex, mitochondria		GO:0005739///mitochondrion+++GO:0005743///mitochondrial inner membrane+++GO:0005747///mitochondrial respiratory chain complex I+++GO:0016020///membrane+++GO:0070469///respiratory chain
59083	59083		ENSMUSG00000022871	59083			'Fetub'	2310011O17Rik+++AI255764+++D17980+++Gugu	mRNA	1	5	1	0.08	0.39	0.07	1	3	0	0.08	0.23	0	0.05	0.24	0.04	0.05	0.15	0	4	NM_001083904+++NM_001083905+++NM_021564+++XM_006522437	coding	known	NC_000082.6	22900000	22900000	+	16 B1|16 13.76 cM	1.33333	2.33333	0.0666667	0.11	0.103333	0.18	-0.803753	0.581603					GO:0005576///extracellular region+++GO:0005615///extracellular space
101497	101497		ENSMUSG00000037552	101497			'Plekhg2'	AI194308+++Clg+++Cslg	mRNA	629	612	679	10.93	11.44	12.41	893	820	687	16.21	13.95	12.66	7.08	6.98	7.69	10.16	9.11	8.22	10	NM_001083912+++NM_001290542+++NM_138752+++XM_006539436+++XM_006539437+++XM_006539439+++XM_006539441+++XM_006539442+++XM_011250408+++XM_030241941	coding	known	NC_000073.6	28400000	28400000	-	7 A3|7 16.71 cM	800	640	9.16333	7.25	14.2733	11.5933	0.321928	0.800784		H02377///Leukodystrophy and acquired microcephaly with or without dystonia
24105	24105		ENSMUSG00000027466	24105		K10630	'Rbck1'	AL033326+++HOIL-1+++HOIL-1L+++UIP28+++Ubce7ip3	mRNA	1307	1126	1276	52.34	48.2	53.95	2169	2118	1772	90.25	83.31	74.71	33.89	29.4	33.43	56.54	54.41	48.47	9	NM_001083921+++NM_001355282+++NM_019705+++XM_006499445+++XM_006499446+++XM_006499447+++XM_030250944+++XM_030250945+++XM_030250946	coding	known	NC_000068.7	152000000	152000000	-	2|2 G3	2019.67	1236.33	53.14	32.24	82.7567	51.4967	0.708049	0.996969	04217///Necroptosis+++04621///NOD-like receptor signaling pathway+++05131///Shigellosis	H01744///Polyglucosan body myopathy			GO:0000151///ubiquitin ligase complex+++GO:0071797///LUBAC complex
22377	22377		ENSMUSG00000030035	22377			'Wbp1'	AI255152	mRNA	366	351	333	30.28	30.95	28.94	331	369	321	28.62	30.03	28.07	19.6	18.88	17.93	17.93	19.62	18.21	3	NM_001083922+++NM_001083923+++NM_016757	coding	known	NC_000072.6	83100000	83100000	-	6|6 C3	340.333	350	18.5867	18.8033	28.9067	30.0567	-0.0404065	0.127585					GO:0005575///cellular_component+++GO:0016020///membrane+++GO:0016021///integral component of membrane
19228	19228		ENSMUSG00000032492	19228		K04585	'Pth1r'	PPR+++Pthr+++Pthr1	mRNA	0	1	1	0	0.06	0.05	5	6	5	0.24	0.28	0.25	0	0.03	0.03	0.15	0.18	0.16	9	NM_001083935+++NM_001083936+++NM_011199+++XM_006511985+++XM_006511987+++XM_006511988+++XM_011242942+++XM_017313214+++XM_017313215	coding	known	NC_000075.6	111000000	111000000	-	9 F2|9 60.56 cM	5.33333	0.666667	0.163333	0.02	0.256667	0.0366667	2.9928	0.972607	04080///Neuroactive ligand-receptor interaction+++04928///Parathyroid hormone synthesis, secretion and action+++04961///Endocrine and other factor-regulated calcium reabsorption	H00479///Metaphyseal dysplasias+++H00495///Eiken dysplasia+++H00508///Blomstrand syndrome+++H00680///Primary failure of tooth eruption			GO:0005622///intracellular+++GO:0005634///nucleus+++GO:0005737///cytoplasm+++GO:0005886///plasma membrane+++GO:0005887///integral component of plasma membrane+++GO:0016020///membrane+++GO:0016021///integral component of membrane+++GO:0016323///basolateral plasma membrane+++GO:0016324///apical plasma membrane+++GO:0031526///brush border membrane+++GO:0043235///receptor complex
100037283	100037283		ENSMUSG00000095687	100037283			'Rnaset2a'	0610007O07Rik+++4833423A10Rik+++4930532K22Rik+++C79750+++RNASE6PL+++Rnaset2	mRNA	815.59	669.13	764.39	98.76	85.26	97.12	727.95	751.74	687.45	91.21	89.84	87.73	63.95	52.01	60.18	57.14	58.68	56.92	5	NM_001083938+++NM_001364952+++NM_001364953+++NM_001364954+++XM_006523275	coding	known	NC_000083.6	8128580	8148246	-	17|17 A1	722.38	749.703	57.58	58.7133	89.5933	93.7133	-0.0535619	0.254347		H00878///Cystic leukoencephalopathy without megalencephaly			GO:0005576///extracellular region+++GO:0005615///extracellular space+++GO:0005739///mitochondrion+++GO:0005758///mitochondrial intermembrane space+++GO:0005764///lysosome+++GO:0005783///endoplasmic reticulum+++GO:0005788///endoplasmic reticulum lumen+++GO:0016021///integral component of membrane+++GO:0043202///lysosomal lumen
23850	23850		ENSMUSG00000073530	23850			'Pappa2'	PAPP-A2+++PLAC3+++Pappe	mRNA	12	7	11	0.12	0.07	0.11	10	12	6	0.1	0.11	0.06	0.07	0.04	0.07	0.06	0.07	0.04	2	NM_001085376+++XM_006496824	coding	known	NC_000067.6	159000000	159000000	-	1|1 H1	9.33333	10	0.0566667	0.06	0.09	0.1	-0.0995357	0.120421					GO:0005829///cytosol+++GO:0016324///apical plasma membrane
59310	59310		ENSMUSG00000005474	59310		K12756	'Myl10'	1700027I08Rik+++Mylc2pl+++PLRLC	mRNA	1	0	0	0.16	0	0	0	0	0	0	0	0	0.1	0	0	0	0	0	7	NM_001085387+++NM_001303019+++NM_001303021+++NM_021611+++XM_017321050+++XM_017321051+++XM_017321052	coding	known	NC_000071.6	137000000	137000000	+	5|5 G2	0	0.333333	0	0.0333333	0	0.0533333			04510///Focal adhesion+++04670///Leukocyte transendothelial migration+++04810///Regulation of actin cytoskeleton+++05131///Shigellosis+++05132///Salmonella infection				GO:0005739///mitochondrion
68428	68428		ENSMUSG00000026389	68428		K10142	'Steap3'	1010001D01Rik+++Tsap6+++pHyde	mRNA	502	460	528	16.68	16.33	18.48	446	425	390	15.45	13.91	13.6	10.8	9.96	11.45	9.68	9.09	8.83	4	NM_001085409+++NM_133186+++XM_006529845+++XM_006529846	coding	known	NC_000067.6	120000000	120000000	-	1|1 E2.3	420.333	496.667	9.2	10.7367	14.32	17.1633	-0.240744	0.809309	04115///p53 signaling pathway+++04216///Ferroptosis	H01196///Hypochromic microcytic anemia			GO:0005737///cytoplasm+++GO:0005768///endosome+++GO:0005771///multivesicular body+++GO:0005886///plasma membrane+++GO:0010008///endosome membrane+++GO:0016020///membrane+++GO:0016021///integral component of membrane
208092	208092		ENSMUSG00000025371	208092		K12195	'Chmp6'	2400004G01Rik	mRNA	931	839	791	60.8	58.27	54.32	751	826	703	50.89	52.91	48.37	39.37	35.54	33.66	31.88	34.56	31.38	2	NM_001085498+++XM_006532718	coding	known	NC_000077.6	120000000	120000000	+	11|11 E2	760	853.667	32.6067	36.19	50.7233	57.7967	-0.167673	0.763521	04144///Endocytosis+++04217///Necroptosis				GO:0000815///ESCRT III complex+++GO:0005768///endosome+++GO:0005771///multivesicular body+++GO:0010008///endosome membrane+++GO:0012505///endomembrane system+++GO:0016020///membrane+++GO:0031902///late endosome membrane
209005	209005		ENSMUSG00000079606	209005			'Gm595'	Gm595	mRNA	1	0	0	0.05	0	0	0	0	0	0	0	0	0.03	0	0	0	0	0	2	NM_001085499+++XM_006541466	coding	known	NC_000086.7	48800000	48900000	-	X|X A5	0	0.333333	0	0.01	0	0.0166667
217149	217149		ENSMUSG00000078695	217149			'Cisd3'	Mel-13+++Mel13	mRNA	449	447	432	78.44	81.59	78.97	431	425	416	77.35	72.5	76.3	50.79	49.77	48.93	48.46	47.35	49.5	3	NM_001085500+++NM_001364153+++XM_006533029	coding	known	NC_000077.6	97700000	97700000	+	11|11 D	424	442.667	48.4367	49.83	75.3833	79.6667	-0.0621565	0.262064					GO:0005739///mitochondrion+++GO:0043231///intracellular membrane-bounded organelle
241311	241311		ENSMUSG00000068966	241311			'Zbtb34'	Gm349+++mKIAA1993	mRNA	190	212	235	2.53	3.04	3.3	207	190	198	2.87	2.48	2.77	1.64	1.85	2.05	1.8	1.62	1.79	4	NM_001085507+++NM_001276332+++XM_006498040+++XM_006498041	coding	known	NC_000068.7	33400000	33400000	-	2|2 B	198.333	212.333	1.73667	1.84667	2.70667	2.95667	-0.0984037	0.271881					GO:0005654///nucleoplasm
277743	277743		ENSMUSG00000006218	277743			'Fam131c'	Gm693	mRNA	17	16	21	1.21	1.21	1.57	18	11	18	1.32	0.77	1.35	0.78	0.74	0.97	0.83	0.5	0.87	1	NM_001085513	coding	known	NC_000070.6	141000000	141000000	+	4|4 D3	15.6667	18	0.733333	0.83	1.14667	1.33	-0.200299	0.310922					GO:0005575///cellular_component
332923	332923		ENSMUSG00000070890	332923			'Gm12794'	Gm12794	mRNA	1	0	0	0.07	0	0	1.5	2	1.5	0.11	0.14	0.11	0.05	0	0	0.07	0.09	0.07	1	NM_001085516	coding	known	NC_000070.6	102000000	102000000	+	4|4 C6	1.66667	0.333333	0.0766667	0.0166667	0.12	0.0233333	2.29336	0.821672					GO:0005737///cytoplasm+++GO:0031462///Cul2-RING ubiquitin ligase complex
433791	433791		ENSMUSG00000070605	433791			'Zfp992'	Gm13251	mRNA	84.17	107.62	111.91	2.06	2.82	2.89	52.76	69.32	59.14	1.35	1.67	1.53	1.33	1.72	1.79	0.84	1.09	0.99	1	NM_001085522	coding	known	NC_000070.6	146000000	146000000	+	4|4 E1	60.4067	101.233	0.973333	1.61333	1.51667	2.59	-0.744905	0.922508					GO:0005634///nucleus
545649	545649		ENSMUSG00000099545	545649			'Gm13276'	If1ha5	mRNA	10.85	13.22	9.4	0.77	0.99	0.7	10.58	11.68	4.93	0.78	0.81	0.37	0.5	0.61	0.43	0.49	0.53	0.24	1	NM_001085532	coding	known	NC_000070.6	88800000	88800000	+	4 C4|4	9.06333	11.1567	0.42	0.513333	0.653333	0.82	-0.299792	0.420713					GO:0005576///extracellular region+++GO:0005615///extracellular space
546519	546519		ENSMUSG00000070330	546519			'Tmem235'	Cldn27+++Gm12581	mRNA	3	2	1	0.16	0.12	0.06	1	3	3	0.06	0.16	0.17	0.11	0.07	0.04	0.04	0.1	0.11	1	NM_001085535	coding	known	NC_000077.6	118000000	118000000	+	11|11 E2	2.33333	2	0.0833333	0.0733333	0.13	0.113333	0.222392	0.0313375					GO:0005737///cytoplasm+++GO:0005783///endoplasmic reticulum+++GO:0016020///membrane+++GO:0016021///integral component of membrane+++GO:0016324///apical plasma membrane
66975	66975		ENSMUSG00000021711	66975			'Trappc13'	2410002O22Rik+++2610524F24Rik+++AI451892+++AU017229	mRNA	1551.11	1724.38	1672.82	39.73	47.3	45.13	1707.82	1768.71	1766.01	45.58	44.51	47.75	25.73	28.85	27.96	28.56	29.07	30.98	4	NM_001093759+++NM_001093760+++NM_001360778+++NM_025879	coding	known	NC_000079.6	104000000	104000000	-	13|13 D1	1747.51	1649.44	29.5367	27.5133	45.9467	44.0533	0.0833301	0.446427					GO:1990072///TRAPPIII protein complex
50918	50918		ENSMUSG00000068566	50918			'Myadm'	D7Wsu62e	mRNA	5985	6104	6251	192.19	210.08	211.63	5954	6097	5446	199.4	192.39	184.64	124.44	128.15	131.14	124.93	125.66	119.8	9	NM_001093764+++NM_001093765+++NM_001093766+++NM_016969+++XM_006540171+++rna-NM_001093764.1-2+++rna-NM_001093765.1-2+++rna-NM_001093766.1-2+++rna-NM_016969.2-2	coding	known	NW_004058052.1	287563	3299355	+	7 A1|7 1.92 cM	5832.33	6113.33	123.463	127.91	192.143	204.633	-0.0678861	0.824686					GO:0001726///ruffle+++GO:0005886///plasma membrane+++GO:0005911///cell-cell junction+++GO:0016020///membrane+++GO:0016021///integral component of membrane+++GO:0030864///cortical actin cytoskeleton+++GO:0045121///membrane raft
665596	665596		ENSMUSG00000069307	665596		K11252	'Hist1h2bq'	Gm13646+++Hist1h2bq	mRNA	8.35	8.43	5.48	3.45	3.04	2.19	10.37	7.03	5.39	3.49	1.61	2.17	2.24	1.85	1.36	2.18	1.05	1.41	2	NM_001097979+++NM_001313880	coding	known	NC_000079.6	21800000	21800000	-	13|13 A3.1	7.59667	7.42	1.54667	1.81667	2.42333	2.89333	0.0339473	0.00735793	04613///Neutrophil extracellular trap formation+++05034///Alcoholism+++05203///Viral carcinogenesis+++05322///Systemic lupus erythematosus				GO:0000786///nucleosome+++GO:0005615///extracellular space+++GO:0005634///nucleus+++GO:0005654///nucleoplasm+++GO:0005829///cytosol+++GO:0032991///protein-containing complex
70237	70237		ENSMUSG00000072964	70237			'Bhlhb9'	2700087I09Rik	mRNA	694	730	729	22.85	25.71	25.24	699	776	719	23.97	25.08	24.99	14.8	15.68	15.64	15.02	16.38	16.21	5	NM_001098222+++NM_198161+++XM_006528607+++XM_006528608+++XM_011247760	coding	known	NC_000086.7	136000000	136000000	+	X|X F1	731.333	717.667	15.87	15.3733	24.68	24.6	0.0272152	0.00236863					GO:0005634///nucleus+++GO:0005654///nucleoplasm+++GO:0005737///cytoplasm+++GO:0005829///cytosol
21678	21678		ENSMUSG00000002249	21678		K09448	'Tead3'	DTEF-1+++ETFR-1+++TEAD-3+++TEF-5+++Tcf13r2	mRNA	807	792	801	28.89	30.65	30.16	721	757	583	26.84	26.57	22.08	18.7	18.7	18.69	16.82	17.36	14.32	6	NM_001098226+++NM_001204156+++NM_011566+++rna-NM_001098226.3-2+++rna-NM_001204156.1-2+++rna-NM_011566.4-2	coding	known	NT_187005.1	1021662	28400000	-	17 A3.3|17 14.66 cM	687	800	16.1667	18.6967	25.1633	29.9	-0.21969	0.836524	04390///Hippo signaling pathway+++04391///Hippo signaling pathway - fly+++04392///Hippo signaling pathway - multiple species	H01180///Sveinsson chorioretinal atrophy (SCRA)			GO:0005634///nucleus+++GO:0005667///transcription factor complex
53378	53378		ENSMUSG00000028249	53378			'Sdcbp'	MDA-9+++Sycl+++syntenin-1	mRNA	4536	4863	4560	173.88	203.81	186.26	4286	4415	4626	172.44	166.29	192.84	112.59	124.32	115.42	108.03	108.62	125.12	4	NM_001098227+++NM_016807+++XM_006538084+++XM_030253672	coding	known	NC_000070.6	6365680	6396122	+	4|4 A1	4442.33	4653	113.923	117.443	177.19	187.983	-0.0668435	0.805893					GO:0005576///extracellular region+++GO:0005634///nucleus+++GO:0005654///nucleoplasm+++GO:0005737///cytoplasm+++GO:0005783///endoplasmic reticulum+++GO:0005789///endoplasmic reticulum membrane+++GO:0005829///cytosol+++GO:0005856///cytoskeleton+++GO:0005886///plasma membrane+++GO:0005895///interleukin-5 receptor complex+++GO:0005912///adherens junction+++GO:0005925///focal adhesion+++GO:0016020///m…
75291	75291		ENSMUSG00000071661	75291			'Zbtb3'	4930563M09Rik	mRNA	54	56	43	3.35	3.38	2.5	72	85	63	4.16	4.86	3.97	2.17	2.06	1.55	2.61	3.18	2.58	4	NM_001098237+++NM_133759+++XM_006527419+++XM_006527420	coding	known	NC_000085.6	8802489	8804853	+	19|19 A	73.3333	51	2.79	1.92667	4.33	3.07667	0.523972	0.624114					GO:0005634///nucleus
66058	66058		ENSMUSG00000023367	66058			'Tmem176a'	0610011I04Rik+++AU040201+++AU041743+++Keg2	mRNA	1232	1093	1050	131.75	123.53	117.89	1566	1494	1308	173.25	156.53	147.19	85.3	75.35	73.05	108.54	102.24	95.5	2	NM_001098271+++NM_025326	coding	known	NC_000072.6	48800000	48800000	+	6|6 B2.3	1456	1125	102.093	77.9	158.99	124.39	0.372085	0.930616					GO:0016020///membrane+++GO:0016021///integral component of membrane
231413	231413		ENSMUSG00000044221	231413			'Grsf1'	BB232551+++C80280+++D5Wsu31e	mRNA	2153	2261	2199	73.67	84.28	80.48	1903	1877	1992	67.38	63.63	74.47	47.7	51.41	49.87	42.22	41.56	48.32	2	NM_001098476+++NM_178700	coding	known	NC_000071.6	88700000	88700000	-	5 E1|5 43.85 cM	1924	2204.33	44.0333	49.66	68.4933	79.4767	-0.196234	0.971614					GO:0005654///nucleoplasm+++GO:0005739///mitochondrion+++GO:0005759///mitochondrial matrix+++GO:0035770///ribonucleoprotein granule+++GO:0042645///mitochondrial nucleoid+++GO:1990904///ribonucleoprotein complex
100073351	100073351		ENSMUSG00000091736	100073351			'Yy2'		mRNA	277	281	316	8.94	9.7	10.74	229	237	274	7.7	7.51	9.33	5.79	5.92	6.66	4.82	4.91	6.06	1	NM_001098723	coding	known	NC_000086.7	158000000	158000000	-	X F4|X	246.667	291.333	5.26333	6.12333	8.18	9.79333	-0.240108	0.709895		H02490///Gabriele-de Vries syndrome			GO:0005634///nucleus+++GO:0005667///transcription factor complex+++GO:0031519///PcG protein complex
407790	407790		ENSMUSG00000040280	407790		K03948	'Ndufa4l2'	BC064011	mRNA	1	1	1	0.12	0.13	0.13	0	1	0	0	0.12	0	0.08	0.08	0.08	0	0.08	0	3	NM_001098789+++XM_006513834+++XM_030245154	coding	known	NC_000076.6	128000000	128000000	+	10|10 D3	0.333333	1	0.0266667	0.08	0.04	0.126667			00190///Oxidative phosphorylation+++04714///Thermogenesis+++04723///Retrograde endocannabinoid signaling+++04932///Non-alcoholic fatty liver disease+++05010///Alzheimer disease+++05012///Parkinson disease+++05014///Amyotrophic lateral sclerosis+++05016///Huntington disease+++05020///Prion disease+++05022///Pathways of neurodegeneration - multiple diseases+++05208///Chemical carcinogenesis - react…	H01368///Cytochrome c oxidase (COX) deficiency	M00146///NADH dehydrogenase (ubiquinone) 1 alpha subcomplex		GO:0005751///mitochondrial respiratory chain complex IV
217218	217218		ENSMUSG00000059995	217218			'Atxn7l3'	E030022H21Rik	mRNA	1597	1573	1517	37.96	40.27	38.01	1503	1435	1305	37.44	33.3	33.02	24.58	24.57	23.55	23.46	21.75	21.42	12	NM_001098836+++NM_001098837+++XM_006533045+++XM_006533046+++XM_017314484+++XM_030245879+++XM_030245880+++XM_030245881+++XM_030245882+++XM_030245883+++XM_030245884+++XM_030245885	coding	known	NC_000077.6	102000000	102000000	-	11|11 D	1414.33	1562.33	22.21	24.2333	34.5867	38.7467	-0.14358	0.851629					GO:0000124///SAGA complex+++GO:0005634///nucleus+++GO:0071819///DUBm complex
545651	545651		ENSMUSG00000101163	545651			'Gm13278'		mRNA	15.25	12.15	6.89	1.08	0.91	0.51	15.19	0	10.07	1.12	0	0.75	0.7	0.56	0.32	0.7	0	0.49	1	NM_001098841	coding	known	NC_000070.6	88800000	88800000	+	4 C4|4	8.42	11.43	0.396667	0.526667	0.623333	0.833333	-0.440362	0.439425					GO:0005575///cellular_component+++GO:0005576///extracellular region+++GO:0005615///extracellular space
100041546	100041546		ENSMUSG00000022584	100041546			'Ly6c2'	Ly-6C.2+++Ly-6C2	mRNA	0.94	1.02	3.94	0.15	0.17	0.64	38.51	36.8	34.42	5.99	5.43	5.63	0.09	0.1	0.4	3.76	3.55	3.65	4	NM_001099217+++NM_001357693+++XM_011245390+++XM_030248254	coding	known	NC_000081.6	75100000	75100000	-	15|15 D3	36.5767	1.96667	3.65333	0.196667	5.68333	0.32	4.2171	0.996557					GO:0005886///plasma membrane+++GO:0009986///cell surface+++GO:0016020///membrane+++GO:0031225///anchored component of membrane+++GO:0045202///synapse
240752	240752		ENSMUSG00000026447	240752		K00923	'Pik3c2b'	C330011J12Rik+++Gm199+++PI3K-C2beta+++PI3KC2beta	mRNA	137	170	142	1.56	1.99	1.65	119	102	104	1.38	1.1	1.25	1.01	1.22	1.02	0.86	0.72	0.81	4	NM_001099276+++XM_006529531+++XM_006529532+++XM_006529533	coding	known	NC_000067.6	133000000	133000000	+	1|1 E4	108.333	149.667	0.796667	1.08333	1.24333	1.73333	-0.466276	0.852409	00562///Inositol phosphate metabolism+++04070///Phosphatidylinositol signaling system+++05132///Salmonella infection			R03362///ATP:1-phosphatidyl-1D-myo-inositol 3-phosphotransferase ATP + 1-Phosphatidyl-D-myo-inositol <=> ADP + 1-Phosphatidyl-1D-myo-inositol 3-phosphate+++R05795///ATP:1-phosphatidyl-1D-myo-inositol-4-phosphate 3-phosphotransferase ATP + 1-Phosphatidyl-1D-myo-inositol 4-phosphate <=> ADP + 1-Phosphatidyl-1D-myo-inositol 3,4-bisphosphate	GO:0005654///nucleoplasm+++GO:0005737///cytoplasm+++GO:0005829///cytosol+++GO:0005886///plasma membrane+++GO:0005942///phosphatidylinositol 3-kinase complex+++GO:0016020///membrane+++GO:0030139///endocytic vesicle+++GO:0043231///intracellular membrane-bounded organelle
100039913	100039913		ENSMUSG00000079638	100039913			'Rhox2b'	Rhox2.2+++Rhox2a	mRNA	0	0	1	0	0	0.1	0	0	0	0	0	0	0	0	0.06	0	0	0	2	NM_001099316+++XM_006541415	coding	known	NC_000086.7	37400000	37400000	+	X|X A3.3	0	0.333333	0	0.02	0	0.0333333							GO:0005575///cellular_component+++GO:0005634///nucleus
100043387	100043387		ENSMUSG00000078878	100043387			'Gm14305'		mRNA	82	82.21	89.79	5.12	5.46	5.89	56.36	72.57	91.25	3.65	4.44	6	3.31	3.33	3.65	2.29	2.9	3.89	1	NM_001099327	coding	known	NC_000068.7	177000000	177000000	+	2 H4|2	73.3933	84.6667	3.02667	3.43	4.69667	5.49	-0.206145	0.417466					GO:0005575///cellular_component
100043381	100043381		ENSMUSG00000078880	100043381		K09228	'Gm14308'		mRNA	179.56	180.34	178.02	2.82	3.02	2.99	98.19	95.65	155.69	1.57	1.54	2.61	1.83	1.84	1.85	0.99	1.01	1.69	5	NM_001099349+++XM_030245965+++XM_030245967+++XM_030245968+++XM_030245971	coding	known	NC_000068.7	177000000	177000000	-	2 H4|2	116.51	179.307	1.23	1.84	1.90667	2.94333	-0.621975	0.903225	05168///Herpes simplex virus 1 infection	H00513///Transient neonatal diabetes mellitus+++H01852///Postaxial polydactyly			GO:0005575///cellular_component+++GO:0005634///nucleus
230863	230863		ENSMUSG00000045349	230863			'Sh2d5'	BC036961	mRNA	8	9	11	0.23	0.28	0.34	13	12	11	0.4	0.34	0.34	0.15	0.17	0.21	0.25	0.22	0.22	1	NM_001099631	coding	known	NC_000070.6	138000000	138000000	+	4|4 D3	12	9.33333	0.23	0.176667	0.36	0.283333	0.36257	0.337629					GO:0014069///postsynaptic density+++GO:0030054///cell junction+++GO:0045202///synapse
386454	386454		ENSMUSG00000036492	386454			'Rnf39'	BC038661+++Gm1786+++Gm1787+++Gm320+++LIRF	mRNA	2	0	1	0.14	0	0.08	1	0	1	0.07	0	0.08	0.09	0	0.05	0.05	0	0.05	4	NM_001099632+++rna-NM_001099632.1-2+++rna-NM_001099632.1-3+++rna-NM_001099632.1-4	coding	known	NT_187004.1	897869	36900000	+	17|17 B1	0.666667	1	0.0333333	0.0466667	0.05	0.0733333	-0.582568	0.468275					GO:0005737///cytoplasm
17883	17883		ENSMUSG00000020908	17883			'Myh3'	MyHC-emb+++Myhs-e+++Myhse	mRNA	0	1	0	0	0.02	0	0	0	0	0	0	0	0	0.01	0	0	0	0	2	NM_001099635+++XM_006532412	coding	known	NC_000077.6	67100000	67100000	+	11 B3|11 40.59 cM	0	0.333333	0	0.00333333	0	0.00666667				H00811///Distal arthrogryposis+++H00872///Trismus-pseudocamptodactyly syndrome+++H01229///Inclusion body myopathy 3			GO:0005737///cytoplasm+++GO:0016459///myosin complex+++GO:0030016///myofibril+++GO:0032982///myosin filament+++GO:0043292///contractile fiber
434128	434128		ENSMUSG00000070802	434128			'Pnmal2'	EG434128+++Pnmal2	mRNA	6	10	16	0.13	0.23	0.36	12	16	12	0.27	0.34	0.27	0.08	0.14	0.23	0.17	0.22	0.18	1	NM_001099636	coding	known	NC_000073.6	16900000	16900000	+	7|7 A2	13.3333	10.6667	0.19	0.15	0.293333	0.24	0.321928	0.155738					GO:0005575///cellular_component
69126	69126		ENSMUSG00000078784	69126			'Rbis'	1810022K09Rik+++AI746582+++AL023036	mRNA	628	628	552	382.28	366.29	343.26	568	707	671	341.27	422.48	418.54	247.52	223.44	212.71	213.81	275.95	271.56	3	NM_001099674+++NM_001347206+++XM_017319707	coding	known	NC_000069.6	14600000	14600000	-	3|3 A1	648.667	602.667	253.773	227.89	394.097	363.943	0.106117	0.194311					GO:0005634///nucleus+++GO:0005654///nucleoplasm+++GO:0005730///nucleolus+++GO:0005829///cytosol
68512	68512		ENSMUSG00000078713	68512			'Tomm5'	1110019J04Rik+++Tom5	mRNA	1181	1106	1162	274.59	268	283.5	981	986	1005	234.04	224.53	245.73	177.79	163.48	175.68	146.63	146.66	159.44	2	NM_001099675+++NM_001134646	coding	known	NC_000070.6	45100000	45100000	-	4|4 B1	990.667	1149.67	150.91	172.317	234.767	275.363	-0.214744	0.928142					GO:0005739///mitochondrion+++GO:0005741///mitochondrial outer membrane+++GO:0005742///mitochondrial outer membrane translocase complex+++GO:0016020///membrane+++GO:0016021///integral component of membrane
628100	628100		ENSMUSG00000070388	628100			'Fbxo39'	1700010H23Rik	mRNA	2	2	0	0.12	0.12	0	20	15	20	1.21	0.86	1.23	0.08	0.08	0	0.76	0.56	0.8	3	NM_001099688+++XM_006533901+++XM_006533902	coding	known	NC_000077.6	72300000	72300000	+	11|11 B4	18.3333	1.33333	0.706667	0.0533333	1.1	0.08	3.77776	0.991236					GO:0019005///SCF ubiquitin ligase complex
246738	246738		ENSMUSG00000039763	246738			'Dnajc28'	BC020175+++ORF28	mRNA	55	58	38	1.47	1.68	1.08	50	51	50	1.38	1.34	1.43	0.95	1.02	0.67	0.87	0.87	0.93	2	NM_001099738+++NM_138664	coding	known	NC_000082.6	91600000	91600000	-	16|16 C3.3	50.3333	50.3333	0.89	0.88	1.38333	1.41	0	0.0249099					GO:0017119///Golgi transport complex
18770	18770		ENSMUSG00000041237	18770		K12406	'Pklr'	Pk-1+++Pk1+++R-PK	mRNA	0	1	0	0	0.04	0	0	0	0	0	0	0	0	0.02	0	0	0	0	4	NM_001099779+++NM_013631+++XM_006501134+++XM_006501135	coding	known	NC_000069.6	89100000	89100000	+	3 F1|3 39.01 cM	0	0.333333	0	0.00666667	0	0.0133333			00010///Glycolysis / Gluconeogenesis+++00620///Pyruvate metabolism+++01200///Carbon metabolism+++01230///Biosynthesis of amino acids+++04910///Insulin signaling pathway+++04930///Type II diabetes mellitus+++04932///Non-alcoholic fatty liver disease+++04950///Maturity onset diabetes of the young	H01096///Pyruvate kinase deficiency	M00001///Glycolysis (Embden-Meyerhof pathway), glucose => pyruvate+++M00002///Glycolysis, core module involving three-carbon compounds	R00200///ATP:pyruvate 2-O-phosphotransferase ATP + Pyruvate <=> ADP + Phosphoenolpyruvate+++R00430///GTP:pyruvate 2-O-phosphotransferase GTP + Pyruvate <=> GDP + Phosphoenolpyruvate+++R01138///dATP:pyruvate 2-O-phosphotransferase dATP + Pyruvate <=> dADP + Phosphoenolpyruvate+++R01858///dGTP:pyruvate 2-O-phosphotransferase dGTP + Pyruvate <=> dGDP + Phosphoenolpyruvate+++R02320///NTP:pyruvate O2-…	GO:0005737///cytoplasm+++GO:0005829///cytosol+++GO:0005886///plasma membrane
328162	328162		ENSMUSG00000060950	328162			'Trmt61a'	6720458F09Rik+++AI606093+++Gcd14+++Trm61	mRNA	502	436	450	20.91	19.51	20.2	280	256	214	13.35	10.52	9.68	13.54	11.9	12.52	8.37	6.87	6.28	3	NM_001099792+++NM_001099793+++NM_177374	coding	known	NC_000078.6	112000000	112000000	+	12|12 F1	250	462.667	7.17333	12.6533	11.1833	20.2067	-0.888045	0.990201					GO:0005634///nucleus+++GO:0031515///tRNA (m1A) methyltransferase complex
100101807	100101807		ENSMUSG00000094103	100101807			'1700047I17Rik2'	1700047I17Rik2	mRNA	220.29	221.02	194.27	5.22	5.51	4.77	206.6	187	199.97	5.02	4.28	4.92	3.38	3.36	2.95	3.14	2.8	3.19	2	NM_001100116+++XM_006515319	coding	known	NC_000078.6	55200000	55200000	+	12|12 C1	197.857	211.86	3.04333	3.23	4.74	5.16667	-0.0986555	0.281356					GO:0005575///cellular_component
622127	622127		ENSMUSG00000070419	622127			'Cyp3a57'	EG622127	mRNA	1	0	0	0.13	0	0	0	0	0	0	0	0	0.08	0	0	0	0	0	4	NM_001100180+++XM_006504849+++XM_006504852+++XM_030254747	coding	known	NC_000071.6	145000000	145000000	+	5|5 G2	0	0.333333	0	0.0266667	0	0.0433333							GO:0005737///cytoplasm+++GO:0005789///endoplasmic reticulum membrane+++GO:0016020///membrane+++GO:0016021///integral component of membrane+++GO:0043231///intracellular membrane-bounded organelle
545913	545913		ENSMUSG00000090714	545913			'Zscan4d'	EG545913	mRNA	3	0	1	0.15	0	0.05	0	1	0	0	0.05	0	0.09	0	0.03	0	0.03	0	1	NM_001100186	coding	known	NC_000073.6	11200000	11200000	-	7|7 A1	0.333333	1.33333	0.01	0.04	0.0166667	0.0666667	-1.97503	0.86453					GO:0000781///chromosome, telomeric region+++GO:0005634///nucleus+++GO:0005694///chromosome
215001	215001		ENSMUSG00000071192	215001			'Wfikkn1'	Gasp2+++Wfikkn	mRNA	7	23	9	0.26	0.91	0.35	9	6	5	0.35	0.22	0.2	0.17	0.56	0.22	0.22	0.14	0.13	1	NM_001100454	coding	known	NC_000083.6	25900000	25900000	-	17|17 A3.3	6.66667	13	0.163333	0.316667	0.256667	0.506667	-0.963474	0.840766					GO:0005576///extracellular region
385377	385377		ENSMUSG00000050424	385377			'Pnma5'	mKIAA1934	mRNA	0	1	0	0	0.04	0	0	0	0	0	0	0	0	0.03	0	0	0	0	4	NM_001100461+++XM_011247625+++XM_011247626+++rna-NM_001100461.3-2	coding	known	NT_099024.1	30312	73000000	-	X|X A7.3	0	0.333333	0	0.01	0	0.0133333							GO:0005575///cellular_component
434325	434325		ENSMUSG00000043664	434325			'Tmem221'		mRNA	0	2	1	0	0.15	0.08	2	1	0	0.14	0.07	0	0	0.09	0.05	0.09	0.05	0	2	NM_001100462+++XM_006509705	coding	known	NC_000074.6	71600000	71600000	-	8|8 B3.3	1	1	0.0466667	0.0466667	0.07	0.0766667	0	0.0249099					GO:0005575///cellular_component+++GO:0016020///membrane+++GO:0016021///integral component of membrane
622301	622301		ENSMUSG00000079627	622301			'Rhox2h'	Rhox2.8+++Rhox2g	mRNA	1	0	0	0.17	0	0	0	0	0	0	0	0	0.11	0	0	0	0	0	1	NM_001100465	coding	known	NC_000086.7	37700000	37700000	-	X A3.3|X	0	0.333333	0	0.0366667	0	0.0566667							GO:0005575///cellular_component+++GO:0005634///nucleus
639774	639774		ENSMUSG00000078599	639774			'Skint8'		mRNA	3.48	4.69	5.86	0.1	0.14	0.17	7.38	2	5	0.21	0.05	0.14	0.06	0.08	0.1	0.13	0.04	0.09	3	NM_001100466+++XM_017320338+++XM_017320339	coding	known	NC_000070.6	112000000	112000000	+	4|4 D1	4.79333	4.67667	0.0866667	0.08	0.133333	0.136667	0.0355487	0.00871965					GO:0009897///external side of plasma membrane+++GO:0016020///membrane+++GO:0016021///integral component of membrane
100113398	100113398		ENSMUSG00000113640	100113398			'Adat3'	A430024H01Rik	mRNA	145	156	138	10.73	12.26	10.74	142	107	116	10.9	7.77	9.04	6.95	7.48	6.65	6.83	5.07	5.87	1	NM_001100606	coding	known	NC_000076.6	80600000	80600000	+	10|10 C1	121.667	146.333	5.92333	7.02667	9.23667	11.2433	-0.266324	0.625363		H00768///Autosomal recessive intellectual developmental disorder
620235	620235		ENSMUSG00000091055	620235			'Siglec15'	Cd33l3+++EG620235+++SIGLEC-I	mRNA	1	1	3	0.1	0.1	0.13	0	0	0	0	0	0	0.06	0.06	0.08	0	0	0	4	NM_001101038+++XM_011247091+++XM_030250561+++rna-NM_001101038.2-2	coding	known	NW_019168530.1	374056	78100000	-	18|18 E3	0	1.66667	0	0.0666667	0	0.11	-7.38082	1					GO:0005886///plasma membrane+++GO:0016020///membrane+++GO:0016021///integral component of membrane+++GO:0032991///protein-containing complex
69666	69666		ENSMUSG00000071451	69666			'Psmg4'	PAC-4+++mPAC4	mRNA	265	208	221	87.48	70.57	75.62	272	315	305	89.76	101.24	105.02	56.64	43.05	46.86	56.24	66.13	68.14	2	NM_001101430+++NM_001110515	coding	known	NC_000079.6	34200000	34200000	+	13|13 A3.3	297.333	231.333	63.5033	48.85	98.6733	77.89	0.362108	0.662451					GO:0032991///protein-containing complex
101359	101359		ENSMUSG00000079654	101359			'Prrt4'	AW455481+++D330027H18Rik	mRNA	3	2	4	0.08	0.06	0.11	0	1	1	0	0.03	0.03	0.05	0.03	0.07	0	0.02	0.02	3	NM_001101443+++XM_006504963+++XM_006504964	coding	known	NC_000072.6	29200000	29200000	-	6|6 A3.3	0.666667	3	0.0133333	0.05	0.02	0.0833333	-2.16273	0.968833					GO:0005575///cellular_component+++GO:0016020///membrane+++GO:0016021///integral component of membrane
380787	380787		ENSMUSG00000087075	380787			'Lbhd2'	A230065H16Rik+++Gm898+++Lbh2	mRNA	0	2	0	0	0.46	0	2	0	1	0.45	0	0.23	0	0.28	0	0.28	0	0.15	4	NM_001101503+++NM_001358956+++XM_006516047+++XM_006516048	coding	known	NC_000078.6	111000000	111000000	+	12|12 F1	1	0.666667	0.143333	0.0933333	0.226667	0.153333	0.575408	0.0963262					GO:0005575///cellular_component
665180	665180		ENSMUSG00000079598	665180			'Clec2l'	AI414054+++AW122724+++Gm1064	mRNA	4	3	2	0.29	0.23	0.15	1	2	2	0.08	0.14	0.15	0.19	0.14	0.09	0.05	0.09	0.1	1	NM_001101507	coding	known	NC_000072.6	38700000	38700000	+	6|6 B1	1.66667	3	0.08	0.14	0.123333	0.223333	-0.847997	0.843839					GO:0005575///cellular_component+++GO:0016020///membrane+++GO:0016021///integral component of membrane
382111	382111		ENSMUSG00000086596	382111			'Susd5'	Gm1126	mRNA	1	0	0	0.02	0	0	1	2	0	0.02	0.05	0	0.02	0	0	0.02	0.03	0	1	NM_001101510	coding	known	NC_000075.6	114000000	114000000	+	9|9 F3	1	0.333333	0.0166667	0.00666667	0.0233333	0.00666667	1.56119	0.578576					GO:0005575///cellular_component
383563	383563		ENSMUSG00000052759	383563			'Gpr25'	Gm1300	mRNA	0	1	0	0	0.05	0	1	1	0	0.05	0.05	0	0	0.03	0	0.03	0.03	0	1	NM_001101516	coding	known	NC_000067.6	136000000	136000000	-	1|1 E4	0.666667	0.333333	0.02	0.01	0.0333333	0.0166667							GO:0005886///plasma membrane+++GO:0016020///membrane+++GO:0016021///integral component of membrane
621628	621628		ENSMUSG00000091530	621628		K06087	'Cldn20'	EG621628	mRNA	0	0	2	0	0	0.46	2	0	0	0.45	0	0	0	0	0.29	0.28	0	0	1	NM_001101560	coding	known	NC_000083.6	3532554	3533213	+	17|17 A1	0.666667	0.666667	0.0933333	0.0966667	0.15	0.153333			04514///Cell adhesion molecules+++04530///Tight junction+++04670///Leukocyte transendothelial migration+++05130///Pathogenic Escherichia coli infection+++05160///Hepatitis C	H00605///Deafness, autosomal recessive+++H00679///Hypomyelinating leukodystrophy+++H00742///Neonatal ichthyosis-sclerosing cholangitis (NISCH) syndrome+++H01210///Hypomagnesemia+++H01439///Williams-Beuren syndrome+++H02486///HELIX syndrome			GO:0070160///tight junction
621697	621697			621697		K02912	'Rpl32l'	EG621697+++Gm6251	mRNA	146.37	121.73	112.98	39.62	33.94	31.93	103.25	149.59	140.06	28.46	39.51	39.68	25.66	20.7	19.79	17.83	25.81	25.74	1	NM_001101561	coding	known	NC_000076.6	20200000	20200000	+	10|10 A3	130.967	127.027	23.1267	22.05	35.8833	35.1633	0.0440683	0.000415	03010///Ribosome+++05171///Coronavirus disease - COVID-19
664994	664994		ENSMUSG00000086784	664994			'Isoc2a'	Isoc2	mRNA	25	13	24	2.59	1.43	2.61	19	18	20	2.04	1.83	2.18	1.68	0.87	1.62	1.28	1.2	1.42	1	NM_001101598	coding	known	NC_000073.6	4877053	4895717	+	7|7 A1	19	20.6667	1.3	1.39	2.01667	2.21	-0.121306	0.167879					GO:0005634///nucleus+++GO:0005737///cytoplasm+++GO:0005739///mitochondrion
667373	667373		ENSMUSG00000079339	667373		K14217	'Ifit1bl1'	Gm14446+++Ifit1c	mRNA	1	1	0	0.04	0.05	0	6	9	7	0.22	0.38	0.27	0.03	0.03	0	0.14	0.25	0.18	4	NM_001101605+++NM_001110517+++XM_006527265+++XM_030251031	coding	known	NC_000085.6	34600000	34700000	-	19 C1|19	7.33333	0.666667	0.19	0.02	0.29	0.03	3.45224	0.985513	05160///Hepatitis C				GO:0005737///cytoplasm+++GO:0005829///cytosol
668039	668039		ENSMUSG00000078881	668039		K09228	'Gm14434'		mRNA	157.31	365	166	2.55	6.07	2.69	96.01	38.68	190.43	1.65	0.57	3.14	1.65	3.71	1.67	1.03	0.38	2.04	5	NM_001101804+++XM_030251962+++XM_030251963+++XM_030251964+++XM_030251965	coding	known	NC_000068.7	176000000	176000000	-	2|2 H4	108.373	229.437	1.15	2.34333	1.78667	3.77	-1.08209	0.939298	05168///Herpes simplex virus 1 infection	H00513///Transient neonatal diabetes mellitus+++H01852///Postaxial polydactyly			GO:0005634///nucleus
11433	11433		ENSMUSG00000001348	11433		K14379	'Acp5'	TRACP+++TRAP	mRNA	5	2	4	0.37	0.16	0.31	2	3	2	0.16	0.22	0.16	0.24	0.1	0.19	0.1	0.14	0.11	9	NM_001102404+++NM_001102405+++NM_007388+++XM_006509944+++XM_006509945+++XM_006509946+++XM_011242384+++XM_030244020+++XM_030244022	coding	known	NC_000075.6	22100000	22100000	-	9 A3|9 8.38 cM	2.33333	3.66667	0.116667	0.176667	0.18	0.28	-0.652077	0.753605	00740///Riboflavin metabolism+++04142///Lysosome+++04380///Osteoclast differentiation+++05323///Rheumatoid arthritis	H01576///Spondyloenchondrodysplasia with immune dysregulation (SPENCDI)		R00548///riboflavin-5-phosphate phosphohydrolase FMN + H2O <=> Riboflavin + Orthophosphate	GO:0005615///extracellular space+++GO:0005764///lysosome
69017	69017		ENSMUSG00000045114	69017			'Prrt2'	1500031I19Rik+++AI195361+++DSPB3	mRNA	19	29	31	0.81	1.26	1.23	24	27	18	1	1.04	0.71	0.52	0.77	0.76	0.63	0.68	0.46	4	NM_001102563+++XM_017312280+++XM_030242963+++XM_030242964	coding	known	NC_000073.6	127000000	127000000	-	7|7 F3	23	26.3333	0.59	0.683333	0.916667	1.1	-0.195256	0.30643		H00831///Primary dystonia+++H02362///Benign familial infantile seizure			GO:0005886///plasma membrane+++GO:0008021///synaptic vesicle+++GO:0016020///membrane+++GO:0016021///integral component of membrane+++GO:0030054///cell junction+++GO:0030424///axon+++GO:0030672///synaptic vesicle membrane+++GO:0031410///cytoplasmic vesicle+++GO:0031982///vesicle+++GO:0042734///presynaptic membrane+++GO:0042995///cell projection+++GO:0043005///neuron projection+++GO:0043197///dendr…
211064	211064		ENSMUSG00000079036	211064			'Alkbh1'	2700073G19Rik+++Abh+++Alkbh+++alkB+++hABH	mRNA	321.85	335.98	366.15	16.12	17.94	19.3	289.98	295.97	290.98	15.1	14.55	15.37	10.44	10.95	11.96	9.46	9.5	9.97	1	NM_001102565	coding	known	NC_000078.6	87400000	87400000	-	12|12 D2	292.31	341.327	9.64333	11.1167	15.0067	17.7867	-0.223654	0.733237					GO:0000791///euchromatin+++GO:0005634///nucleus+++GO:0005654///nucleoplasm+++GO:0005737///cytoplasm+++GO:0005739///mitochondrion+++GO:0005783///endoplasmic reticulum
232970	232970		ENSMUSG00000074277	232970			'Phldb3'	EG232970+++Gm10102	mRNA	43	31	40	1.78	1.36	1.74	47	49	34	2.04	2.01	1.5	1.15	0.83	1.08	1.28	1.31	0.97	4	NM_001102613+++XM_017322157+++XM_030242440+++XM_030242441	coding	known	NC_000073.6	24600000	24600000	+	7|7 A3	43.3333	38	1.18667	1.02	1.85	1.62667	0.189478	0.087326					GO:0005575///cellular_component
68106	68106		ENSMUSG00000017176	68106		K24242	'Nt5c3b'	2610037D24Rik+++AI841843+++C330027I04Rik+++Nt5c3l	mRNA	772	766	701	57.89	61.28	55.02	603	689	610	45.91	49.6	48.12	37.48	37.38	34.09	28.76	32.4	31.22	17	NM_001102650+++NM_001362966+++NM_001362967+++NM_001362968+++NM_026561+++XM_006534046+++XM_011249201+++XM_017314723+++XM_017314724+++XM_017314725+++XM_017314726+++XM_017314727+++XM_017314728+++XM_030246258+++XM_030246259+++XM_030246260+++XM_030246261	coding	known	NC_000077.6	100000000	100000000	-	11|11 D	634	746.333	30.7933	36.3167	47.8767	58.0633	-0.235337	0.866429	00240///Pyrimidine metabolism	H00674///Anemia due to disorders of nucleotide metabolism		R00183///adenosine 5'-monophosphate phosphohydrolase AMP + H2O <=> Adenosine + Orthophosphate+++R00511///cytidine-5'-monophosphate phosphohydrolase CMP + H2O <=> Cytidine + Orthophosphate+++R00963///uridine 5'-monophosphate phosphohydrolase UMP + H2O <=> Uridine + Orthophosphate+++R01126///inosine 5'-monophosphate phosphohydrolase IMP + H2O <=> Inosine + Orthophosphate+++R01227///guanosine 5'-mon…	GO:0005737///cytoplasm
100009600	100009600		ENSMUSG00000079681	100009600			'Zglp1'	Glp1	mRNA	8	11	16	0.92	1.33	1.93	14	12	15	1.66	1.35	1.81	0.6	0.81	1.2	1.04	0.88	1.18	1	NM_001103168	coding	known	NC_000075.6	21100000	21100000	-	9|9 A3	13.6667	11.6667	1.03333	0.87	1.60667	1.39333	0.228269	0.0869647					GO:0005634///nucleus
625131	625131		ENSMUSG00000091511	625131			'Vmn2r87'	EG625131	mRNA	1	0	0	0.04	0	0	0	0	0	0	0	0	0.02	0	0	0	0	0	1	NM_001103366	coding	known	NC_000076.6	130000000	130000000	-	10|10 D3	0	0.333333	0	0.00666667	0	0.0133333							GO:0005886///plasma membrane+++GO:0005887///integral component of plasma membrane+++GO:0016020///membrane+++GO:0016021///integral component of membrane
64095	64095		ENSMUSG00000026271	64095		K04276	'Gpr35'	KPG_007	mRNA	46	35	61	0.87	0.67	1.18	109	105.27	73.68	2.2	1.93	1.54	0.57	0.41	0.73	1.38	1.26	1	9	NM_001104529+++NM_001271766+++NM_022320+++XM_006529777+++XM_006529778+++XM_006529779+++XM_006529780+++XM_006529781+++XM_011248053	coding	known	NC_000067.6	92900000	93000000	+	1|1 D	95.9833	47.3333	1.21333	0.57	1.89	0.906667	1.01993	0.882924	04080///Neuroactive ligand-receptor interaction				GO:0005886///plasma membrane+++GO:0005887///integral component of plasma membrane+++GO:0016020///membrane+++GO:0016021///integral component of membrane
105351	105351		ENSMUSG00000039182	105351			'AW209491'		mRNA	264	250	294	12.85	12.95	14.97	167	166	182	8.55	7.95	9.31	8.32	7.9	9.28	5.36	5.19	6.04	2	NM_001104646+++NM_134067	coding	known	NC_000079.6	14600000	14600000	+	13|13 A1	171.667	269.333	5.53	8.5	8.60333	13.59	-0.649783	0.96018					GO:0005575///cellular_component
637896	637896		ENSMUSG00000091962	637896			'Vmn2r78'		mRNA	2	0	3	0.07	0	0.12	0	0	3	0	0	0.12	0.05	0	0.07	0	0	0.08	1	NM_001105189	coding	known	NC_000073.6	86900000	87000000	+	7|7 D3	1	1.66667	0.0266667	0.04	0.04	0.0633333	-0.730262	0.45739					GO:0005886///plasma membrane+++GO:0005887///integral component of plasma membrane+++GO:0016020///membrane+++GO:0016021///integral component of membrane
621430	621430		ENSMUSG00000090362	621430			'Vmn2r79'	EG621430	mRNA	1	4	2	0.04	0.16	0.08	3	1	4	0.11	0.04	0.15	0.02	0.1	0.05	0.07	0.02	0.1	1	NM_001105190	coding	known	NC_000073.6	87000000	87000000	+	7|7 D3	2.66667	2.33333	0.0633333	0.0566667	0.1	0.0933333	0.192645	0.0103188					GO:0005886///plasma membrane+++GO:0005887///integral component of plasma membrane+++GO:0016020///membrane+++GO:0016021///integral component of membrane
546726	546726		ENSMUSG00000062432	546726		K12665	'Cyp26c1'	EG546726	mRNA	0	0	1	0	0	0.07	2	5	3	0.14	0.32	0.15	0	0	0.04	0.09	0.21	0.1	2	NM_001105201+++XM_017318259	coding	known	NC_000085.6	37700000	37700000	+	19|19 C2	3.33333	0.333333	0.133333	0.0133333	0.203333	0.0233333	3.29336	0.918136	00830///Retinol metabolism	H02083///Focal facial dermal dysplasia		R08390///No_INFO Retinoate + [Reduced NADPH---hemoprotein reductase] + Oxygen <=> all-trans-18-Hydroxyretinoic acid + [Oxidized NADPH---hemoprotein reductase] + H2O+++R08392///No_INFO Retinoate + [Reduced NADPH---hemoprotein reductase] + Oxygen <=> all-trans-4-Hydroxyretinoic acid + [Oxidized NADPH---hemoprotein reductase] + H2O
237411	237411		ENSMUSG00000062931	237411		K09228	'Zfp938'	B230315N10Rik	mRNA	111	107	126	4.63	4.8	5.65	112	103	136	4.91	4.46	6.08	3	2.93	3.5	3.08	2.91	3.94	2	NM_001105557+++XM_017313936	coding	known	NC_000076.6	82200000	82200000	-	10 C1|10	117	114.667	3.31	3.14333	5.15	5.02667	0.0290625	0.00323735	05168///Herpes simplex virus 1 infection	H00513///Transient neonatal diabetes mellitus+++H01852///Postaxial polydactyly			GO:0005634///nucleus
22673	22673		ENSMUSG00000031351	22673			'Zfp185'	P1+++Znf185	mRNA	1	1	2	0.04	0.04	0.08	1	1	2	0.04	0.04	0.08	0.02	0.02	0.05	0.02	0.02	0.05	7	NM_001109043+++NM_009549+++XM_006527961+++XM_006527962+++XM_006527963+++rna-NM_001109043.1-2+++rna-NM_009549.3-2	coding	known	NT_099024.1	8788	73000000	+	X A7.3|X 37.29 cM	1.33333	1.33333	0.03	0.03	0.0533333	0.0533333	0	0.0249099					GO:0005737///cytoplasm+++GO:0005856///cytoskeleton+++GO:0005925///focal adhesion+++GO:0015629///actin cytoskeleton+++GO:0030054///cell junction
11833	11833		ENSMUSG00000030762	11833		K09869	'Aqp8'	AI255744+++AQP-8	mRNA	3	2	2	0.21	0.15	0.15	2	0	1	0.14	0	0.07	0.14	0.09	0.09	0.09	0	0.05	2	NM_001109045+++NM_007474	coding	known	NC_000073.6	123000000	123000000	+	7 F3|7 67.42 cM	1	2.33333	0.0466667	0.106667	0.07	0.17	-1.21759	0.850631	04976///Bile secretion				GO:0005886///plasma membrane+++GO:0005887///integral component of plasma membrane+++GO:0016020///membrane+++GO:0016021///integral component of membrane+++GO:0043231///intracellular membrane-bounded organelle+++GO:0045177///apical part of cell+++GO:0046691///intracellular canaliculus
12785	12785		ENSMUSG00000030057	12785			'Cnbp'	AA408710+++Cnbp1+++Znf9	mRNA	10931	11996	11066	483.63	566.42	515.27	8824	8690	9179	405.93	377.28	428.3	313.15	345.51	319.3	254.32	246.42	277.9	5	NM_001109745+++NM_001109746+++NM_001347325+++NM_001355195+++NM_013493	coding	known	NC_000072.6	87800000	87900000	-	6|6 D1	8897.67	11331	259.547	325.987	403.837	521.773	-0.348776	1		H00568///Myotonic dystrophy			GO:0005634///nucleus+++GO:0005737///cytoplasm+++GO:0005783///endoplasmic reticulum+++GO:0005829///cytosol
66311	66311		ENSMUSG00000075266	66311			'Cenpw'	2610036L11Rik+++Cug2	mRNA	289	294	268	30.02	22.66	24.98	241	246	267	21.24	25.54	23.73	19.44	13.82	15.48	13.31	16.68	15.4	2	NM_001109747+++XM_006512814	coding	known	NC_000076.6	30200000	30200000	-	10|10 A4	251.333	283.667	15.13	16.2467	23.5033	25.8867	-0.174595	0.574698					GO:0000775///chromosome, centromeric region+++GO:0000776///kinetochore+++GO:0000777///condensed chromosome kinetochore+++GO:0005634///nucleus+++GO:0005654///nucleoplasm+++GO:0005694///chromosome+++GO:0005730///nucleolus+++GO:0016363///nuclear matrix
53333	53333		ENSMUSG00000002984	53333		K11518	'Tomm40'	AW539759+++Mom35+++Tom40	mRNA	2532	2344	2506	162.56	160.27	169.7	2113	2043	1836	141.27	129.17	124.87	105.25	97.77	105.16	88.51	84.37	81.02	3	NM_001109748+++NM_016871+++XM_030242769	coding	known	NC_000073.6	19700000	19700000	-	7|7 A3	1997.33	2460.67	84.6333	102.727	131.77	164.177	-0.300974	0.985035	05014///Amyotrophic lateral sclerosis+++05022///Pathways of neurodegeneration - multiple diseases				GO:0005739///mitochondrion+++GO:0005741///mitochondrial outer membrane+++GO:0005742///mitochondrial outer membrane translocase complex+++GO:0005743///mitochondrial inner membrane+++GO:0005829///cytosol+++GO:0016020///membrane+++GO:0016021///integral component of membrane+++GO:0031307///integral component of mitochondrial outer membrane+++GO:0032592///integral component of mitochondrial membrane++…
13356	13356		ENSMUSG00000003166	13356			'Dgcr2'	9930034O06Rik+++DGS-C+++Dgsc+++Idd+++Lan+++Sez12+++mKIAA0163	mRNA	3466	3324	3448	76.21	78.28	79.84	3418	3323	2909	78.32	71.76	67.53	49.34	47.75	49.48	49.07	46.87	43.81	4	NM_001109750+++NM_010048+++rna-NM_001109750.1-2+++rna-NM_010048.3-2	coding	known	NT_187007.1	97842	17900000	-	16 A3|16 11.05 cM	3216.67	3412.67	46.5833	48.8567	72.5367	78.11	-0.0853331	0.777234					GO:0016020///membrane+++GO:0016021///integral component of membrane
22064	22064		ENSMUSG00000100254	22064			'Trpc2'	3010009O07Rik+++AI115608+++TRPC2a+++TRPC2b+++Trrp2+++mTrp2+++smTRPC2+++trp2	mRNA	4	4	8	0.11	0.12	0.23	10	5	2	0.28	0.13	0.06	0.07	0.07	0.14	0.18	0.09	0.04	1	NM_001109897	coding	known	NC_000073.6	102000000	102000000	+	7 E2|7 54.71 cM	5.66667	5.33333	0.103333	0.0933333	0.156667	0.153333	0.0874628	0.000681					GO:0000139///Golgi membrane+++GO:0005634///nucleus+++GO:0005635///nuclear envelope+++GO:0005789///endoplasmic reticulum membrane+++GO:0005886///plasma membrane+++GO:0005887///integral component of plasma membrane+++GO:0005902///microvillus+++GO:0012505///endomembrane system+++GO:0016020///membrane+++GO:0016021///integral component of membrane+++GO:0032590///dendrite membrane+++GO:0034703///cation…
83701	83701		ENSMUSG00000037364	83701			'Srrt'	2810019G02Rik+++ASR2A+++ASR2B+++ASR2C+++ASR2D+++Ars2+++Asr2	mRNA	4364	4344	4476	126.33	135.05	135.86	4448	4514	4057	133.98	128.32	123.36	81.8	82.38	84.19	83.94	83.82	80.04	11	NM_001109909+++NM_001109910+++NM_001359602+++NM_031405+++XM_006504630+++XM_006504631+++XM_006504632+++XM_030254927+++XM_030254928+++XM_030254929+++XM_030254930	coding	known	NC_000071.6	137000000	137000000	-	5|5 G2	4339.67	4394.67	82.6	82.79	128.553	132.413	-0.0181695	0.236303					GO:0005634///nucleus+++GO:0005654///nucleoplasm+++GO:0005737///cytoplasm+++GO:0016604///nuclear body+++GO:0032991///protein-containing complex+++GO:1990904///ribonucleoprotein complex
20335	20335		ENSMUSG00000078974	20335		K07342	'Sec61g'		mRNA	1453	1232	1276	257.25	228.04	236.8	1382	1424	1465	251.54	246.65	272.46	166.57	139.1	146.74	157.59	161.1	176.78	3	NM_001109971+++NM_001109972+++NM_011343	coding	known	NC_000077.6	16500000	16500000	-	11|11 A2	1423.67	1320.33	165.157	150.803	256.883	240.697	0.108709	0.459233	03060///Protein export+++04141///Protein processing in endoplasmic reticulum+++04145///Phagosome+++05110///Vibrio cholerae infection				GO:0005783///endoplasmic reticulum+++GO:0005789///endoplasmic reticulum membrane+++GO:0016020///membrane+++GO:0016021///integral component of membrane+++GO:0071261///Ssh1 translocon complex
12822	12822		ENSMUSG00000001435	12822		K06823	'Col18a1'		mRNA	4518	4165	4411	78.57	77.67	80.95	3764	3656	3204	68.16	62.46	58.77	50.87	47.38	50.16	42.7	40.79	38.13	7	NM_001109991+++NM_009929+++XM_006513173+++XM_006513174+++XM_006513176+++XM_011243346+++XM_011243347	coding	known	NC_000076.6	77100000	77200000	-	10 C1|10 39.72 cM	3541.33	4364.67	40.54	49.47	63.13	79.0633	-0.301579	0.993248	04974///Protein digestion and absorption	H00805///Vitreoretinal degeneration+++H02074///Knobloch syndrome			GO:0005576///extracellular region+++GO:0005581///collagen trimer+++GO:0005604///basement membrane+++GO:0005615///extracellular space+++GO:0031012///extracellular matrix+++GO:0062023///collagen-containing extracellular matrix
20624	20624		ENSMUSG00000020929	20624		K12852	'Eftud2'	116kDa+++Snrp116+++U5-116kD	mRNA	6132	5938	5897	167.91	173.97	170.01	5485	5565	5111	156.42	149.6	147.67	108.72	106.12	105.35	98	97.71	95.81	3	NM_001109995+++NM_011431+++XM_006532665	coding	known	NC_000077.6	103000000	103000000	-	11|11 E1	5387	5989	97.1733	106.73	151.23	170.63	-0.152833	0.978903	03040///Spliceosome	H01838///Mandibulofacial dysostosis with microcephaly			GO:0005634///nucleus+++GO:0005654///nucleoplasm+++GO:0005681///spliceosomal complex+++GO:0005829///cytosol+++GO:0015030///Cajal body+++GO:0016607///nuclear speck+++GO:0043231///intracellular membrane-bounded organelle+++GO:0046540///U4/U6 x U5 tri-snRNP complex+++GO:0071005///U2-type precatalytic spliceosome+++GO:0071007///U2-type catalytic step 2 spliceosome+++GO:0071013///catalytic step 2 splic…
225348	225348		ENSMUSG00000038299	225348		K14554	'Wdr36'	5730444A13Rik+++Ta-wdrp	mRNA	2582	2631	2625	75.79	82.34	80.74	2023	2083	2069	61.97	59.7	63.71	49.08	50.23	50.03	38.82	38.99	41.33	4	NM_001110015+++NM_001110016+++NM_144863+++XM_006525847	coding	known	NC_000084.6	32800000	32900000	+	18|18 B1	2058.33	2612.67	39.7133	49.78	61.7933	79.6233	-0.344046	0.998623	03008///Ribosome biogenesis in eukaryotes	H00612///Primary open angle glaucoma			GO:0005730///nucleolus+++GO:0032040///small-subunit processome+++GO:0034388///Pwp2p-containing subcomplex of 90S preribosome
53325	53325		ENSMUSG00000025316	53325			'Banp'	AA408158+++SMAR1	mRNA	716	729	786	23.19	25.59	26.89	653	653	578	23.95	22.07	21.78	15.01	15.61	16.66	15	14.41	14.13	11	NM_001110100+++NM_001285981+++NM_001285983+++NM_016812+++XM_011248442+++XM_011248445+++XM_017312899+++XM_030243672+++XM_030243673+++XM_030243674+++XM_030243675	coding	known	NC_000074.6	122000000	122000000	+	8 E1|8 70.82 cM	628	743.667	14.5133	15.76	22.6	25.2233	-0.243892	0.874198					GO:0005634///nucleus+++GO:0005654///nucleoplasm+++GO:0016020///membrane+++GO:0016021///integral component of membrane+++GO:0016604///nuclear body
66101	66101		ENSMUSG00000060288	66101		K09567	'Ppih'	1100001J08Rik+++2010111B15Rik+++4833408F11Rik+++AI464484+++CYP-20+++CYPH+++D4Wsu43e	mRNA	856	827	784	131.66	132.75	126.67	818	772	856	132.76	120.95	146.49	85.25	80.98	78.49	83.18	79	95.05	3	NM_001110129+++NM_001110130+++NM_028677	coding	known	NC_000070.6	119000000	119000000	-	4 D2.1|4 55.34 cM	815.333	822.333	85.7433	81.5733	133.4	130.36	-0.0123333	0.0673442	03040///Spliceosome				GO:0005575///cellular_component+++GO:0005634///nucleus+++GO:0005681///spliceosomal complex+++GO:0005737///cytoplasm+++GO:0016607///nuclear speck+++GO:0043231///intracellular membrane-bounded organelle+++GO:0046540///U4/U6 x U5 tri-snRNP complex+++GO:0071001///U4/U6 snRNP
72584	72584		ENSMUSG00000031095	72584		K10609	'Cul4b'	2700050M05Rik+++AA409770+++CUL-4B+++mKIAA0695	mRNA	2406	2843	2684	42.54	53.86	49.98	2610	2554	2868	48.1	44.34	53.52	27.54	32.86	30.97	30.14	28.96	34.73	2	NM_001110142+++NM_028288	coding	known	NC_000086.7	38500000	38600000	-	X|X A3.3	2677.33	2644.33	31.2767	30.4567	48.6533	48.7933	0.0178927	0.00327587	03420///Nucleotide excision repair+++04120///Ubiquitin mediated proteolysis+++05170///Human immunodeficiency virus 1 infection	H00658///Syndromic X-linked mental retardation			GO:0005634///nucleus+++GO:0005654///nucleoplasm+++GO:0005829///cytosol+++GO:0019005///SCF ubiquitin ligase complex+++GO:0031461///cullin-RING ubiquitin ligase complex+++GO:0031465///Cul4B-RING E3 ubiquitin ligase complex+++GO:0080008///Cul4-RING E3 ubiquitin ligase complex
51789	51789		ENSMUSG00000022791	51789			'Tnk2'	Ack+++Ack-1+++Ack1+++Cdgip+++Pyk1	mRNA	5103	4848	5181	105.23	110.25	112.25	3457	3454	2963	74.57	68.31	65.12	68.13	67.25	69.56	46.72	44.62	42.25	22	NM_001110147+++NM_001289443+++NM_001347185+++NM_016788+++XM_006522332+++XM_006522333+++XM_006522334+++XM_006522335+++XM_006522336+++XM_006522337+++XM_006522338+++XM_006522339+++XM_006522340+++XM_006522342+++XM_006522343+++XM_006522344+++XM_011245946+++XM_017317065+++XM_017317066+++XM_030249174+++XM_030249175+++XM_030249176	coding	known	NC_000082.6	32600000	32700000	+	16|16 B3	3291.33	5044	44.53	68.3133	69.3333	109.243	-0.615896	1					GO:0005634///nucleus+++GO:0005737///cytoplasm+++GO:0005768///endosome+++GO:0005829///cytosol+++GO:0005886///plasma membrane+++GO:0005905///clathrin-coated pit+++GO:0005912///adherens junction+++GO:0016020///membrane+++GO:0030054///cell junction+++GO:0030136///clathrin-coated vesicle+++GO:0030424///axon+++GO:0030425///dendrite+++GO:0030426///growth cone+++GO:0030659///cytoplasmic vesicle membrane+…
17308	17308		ENSMUSG00000020346	17308		K00726	'Mgat1'	Mgat-1	mRNA	1735	1653	1626	58.01	59.52	57.17	1757	1687	1515	61	55.16	53.28	37.56	36.3	35.43	38.22	36.03	34.57	11	NM_001110148+++NM_001110149+++NM_001110150+++NM_010794+++XM_006532397+++XM_006532398+++XM_006532399+++XM_006532400+++XM_017314314+++XM_030245629+++XM_030245630	coding	known	NC_000077.6	49200000	49300000	+	11 B1.2|11 29.27 cM	1653	1671.33	36.2733	36.43	56.48	58.2333	-0.0159128	0.110108	00510///N-Glycan biosynthesis+++00513///Various types of N-glycan biosynthesis			R05983///No_INFO UDP-N-acetyl-D-glucosamine + G00012 <=> UDP + G00013	GO:0000139///Golgi membrane+++GO:0005737///cytoplasm+++GO:0005794///Golgi apparatus+++GO:0016020///membrane+++GO:0016021///integral component of membrane+++GO:0048471///perinuclear region of cytoplasm
56488	56488		ENSMUSG00000036992	56488		K14285	'Nxt1'	1110001N02Rik	mRNA	866	814	785	104.99	103.81	99.65	715	787	633	89.02	93.33	80.31	67.98	63.33	61.75	55.77	60.96	52.11	2	NM_001110159+++NM_019761	coding	known	NC_000068.7	149000000	149000000	+	2|2 G3	711.667	821.667	56.28	64.3533	87.5533	102.817	-0.207352	0.829403	03008///Ribosome biogenesis in eukaryotes+++03013///Nucleocytoplasmic transport+++03015///mRNA surveillance pathway+++05014///Amyotrophic lateral sclerosis+++05164///Influenza A				GO:0005634///nucleus+++GO:0005643///nuclear pore+++GO:0005654///nucleoplasm+++GO:0005737///cytoplasm+++GO:0005829///cytosol+++GO:0016607///nuclear speck+++GO:0044613///nuclear pore central transport channel
243371	243371		ENSMUSG00000073096	243371			'Lrrc61'	BC027309	mRNA	37	31	36	1.2	1.09	1.22	54	52	42	1.81	1.66	1.46	0.78	0.66	0.76	1.14	1.08	0.95	7	NM_001110160+++NM_177736+++XM_006506072+++XM_006506073+++XM_006506074+++XM_006506075+++XM_006506076	coding	known	NC_000072.6	48600000	48600000	+	6|6 B2.3	49.3333	34.6667	1.05667	0.733333	1.64333	1.17	0.509014	0.594241					GO:0005737///cytoplasm+++GO:0005829///cytosol
77254	77254		ENSMUSG00000030588	77254			'Yif1b'	9430029K10Rik+++Yip1b	mRNA	565	502	504	54.47	51.24	50.95	519	517	409	51.91	48.9	41.38	35.27	31.26	31.57	32.52	31.94	26.85	5	NM_001110201+++NM_001357664+++NM_001357666+++NM_001357668+++NM_029887	coding	known	NC_000073.6	29200000	29200000	+	7|7 B1	481.667	523.667	30.4367	32.7	47.3967	52.22	-0.120614	0.485067					GO:0000139///Golgi membrane+++GO:0005783///endoplasmic reticulum+++GO:0005789///endoplasmic reticulum membrane+++GO:0005793///endoplasmic reticulum-Golgi intermediate compartment+++GO:0005794///Golgi apparatus+++GO:0016020///membrane+++GO:0016021///integral component of membrane+++GO:0030134///COPII-coated ER to Golgi transport vesicle+++GO:0030173///integral component of Golgi membrane+++GO:0033…
12070	12070		ENSMUSG00000046432	12070		K12465	'Bex3'	AL033356+++DXWsu67e+++Gcap27+++Nade+++Ngfrap1	mRNA	3811	3451	3532	492.12	469.12	478.64	3410	3676	3111	453.66	464.86	421.7	318.64	286.16	296.6	284.22	303.63	273.62	3	NM_001110233+++NM_001110234+++NM_009750	coding	known	NC_000086.7	136000000	136000000	+	X F1|X 57.64 cM	3399	3598	287.157	300.467	446.74	479.96	-0.0820848	0.742438	04722///Neurotrophin signaling pathway				GO:0005634///nucleus+++GO:0005737///cytoplasm+++GO:0005829///cytosol
208501	208501		ENSMUSG00000078572	208501		K24726	'Ndufaf8'	1810043H04Rik	mRNA	147	120	141	58.1	48.02	57.97	146	153	116	58.17	58.84	47.83	37.62	29.29	35.92	36.45	38.43	31.04	1	NM_001110242	coding	known	NC_000077.6	120000000	120000000	+	11|11 E2	138.333	136	35.3067	34.2767	54.9467	54.6967	0.0245422	0.00441854	04714///Thermogenesis	H00473///Mitochondrial complex I deficiency			GO:0005739///mitochondrion
17281	17281		ENSMUSG00000025241	17281		K21954	'Fyco1'	2810409M01Rik+++Mem2+++RUFY3+++ZFYVE7	mRNA	249.88	282.53	348.83	2.75	3.33	4.03	354.3	326.82	320.7	4.06	3.54	3.74	1.78	2.03	2.5	2.54	2.31	2.42	5	NM_001110253+++NM_148925+++XM_017313159+++XM_030244077+++XM_030244078	coding	known	NC_000075.6	124000000	124000000	-	9 F4|9 74.52 cM	333.94	293.747	2.42333	2.10333	3.78	3.37	0.185016	0.306457	05132///Salmonella infection	H01202///Cataract			GO:0005764///lysosome+++GO:0005768///endosome+++GO:0005770///late endosome+++GO:0005776///autophagosome+++GO:0005794///Golgi apparatus+++GO:0031410///cytoplasmic vesicle+++GO:0043231///intracellular membrane-bounded organelle
68644	68644		ENSMUSG00000042210	68644			'Abhd14a'	1110013B16Rik+++AW558221+++Dorz1	mRNA	150	138	145	12.53	12.38	12.4	143	140	180	12	12.32	16.42	8.11	7.55	7.68	7.52	8.05	10.65	19	NM_001110271+++NM_001110272+++NM_001359225+++XM_006511796+++XM_006511802+++XM_006511803+++XM_006511805+++XM_011242910+++XM_017313549+++XM_017313550+++XM_017313551+++XM_017313552+++XM_017313553+++XM_017313554+++XM_017313555+++XM_030244546+++XM_030244547+++XM_030244548+++XM_030244549	coding	known	NC_000075.6	106000000	106000000	-	9|9 F1	154.333	144.333	8.74	7.78	13.58	12.4367	0.0966452	0.029563					GO:0005737///cytoplasm+++GO:0016020///membrane+++GO:0016021///integral component of membrane
665902	665902		ENSMUSG00000070828	665902			'Zscan4f'	C330039H09Rik	mRNA	0	0	4	0	0	0.23	0	2.06	0	0	0.11	0	0	0	0.14	0	0.07	0	1	NM_001110316	coding	known	NC_000073.6	11400000	11400000	+	7|7 A1	0.686667	1.33333	0.0233333	0.0466667	0.0366667	0.0766667	-0.950612	0.504954					GO:0000781///chromosome, telomeric region+++GO:0005634///nucleus+++GO:0005694///chromosome
12517	12517		ENSMUSG00000028459	12517		K06504	'Cd72'	CD72c+++Ly-19+++Ly-32+++Ly-m19+++Lyb-2	mRNA	0	1	0	0	0.09	0	0	0	0	0	0	0	0	0.05	0	0	0	0	20	NM_001110320+++NM_001110321+++NM_001110322+++NM_007654+++XM_006537576+++XM_006537577+++XM_006537578+++XM_006537579+++XM_006537580+++XM_006537581+++XM_006537582+++XM_030253123+++XM_030253124+++XM_030253125+++XM_030253126+++XM_030253127+++XM_030253128+++XM_030253129+++XM_030253130+++XM_030253131	coding	known	NC_000070.6	43400000	43500000	-	4 A5|4 23.04 cM	0	0.333333	0	0.0166667	0	0.03			04662///B cell receptor signaling pathway				GO:0005887///integral component of plasma membrane+++GO:0016020///membrane+++GO:0016021///integral component of membrane
23877	23877		ENSMUSG00000061374	23877			'Fiz1'	AI790204+++mFLJ00416	mRNA	488	439	410	17.48	16.77	15.43	422	394	318	15.69	13.85	11.98	11.32	10.23	9.56	9.83	9.04	7.77	7	NM_001110328+++NM_001110329+++NM_001110330+++NM_001360241+++NM_001360242+++NM_001360243+++NM_011813	coding	known	NC_000073.6	5007056	5014728	-	7|7 A1	378	445.667	8.88	10.37	13.84	16.56	-0.237579	0.756408					GO:0000785///chromatin+++GO:0005634///nucleus+++GO:0005737///cytoplasm
15976	15976		ENSMUSG00000022971	15976		K05131	'Ifnar2'	AI747302+++Ifnar-2	mRNA	958	933	833	65.47	63.77	56.54	1847	1845	1848	124.85	119.32	124.87	42.39	38.9	35.04	78.22	77.93	81.02	4	NM_001110498+++NM_001347258+++NM_010509+++XM_011246100	coding	known	NC_000082.6	91400000	91400000	+	16 C3.3|16 52.82 cM	1846.67	908	79.0567	38.7767	123.013	61.9267	1.02416	1	04060///Cytokine-cytokine receptor interaction+++04151///PI3K-Akt signaling pathway+++04217///Necroptosis+++04380///Osteoclast differentiation+++04620///Toll-like receptor signaling pathway+++04621///NOD-like receptor signaling pathway+++04630///JAK-STAT signaling pathway+++04650///Natural killer cell mediated cytotoxicity+++05160///Hepatitis C+++05162///Measles+++05164///Influenza A+++05165///Hu…	H02525///Disorders of innate immunity			GO:0005576///extracellular region+++GO:0005615///extracellular space+++GO:0005886///plasma membrane+++GO:0005887///integral component of plasma membrane+++GO:0016020///membrane+++GO:0016021///integral component of membrane
12333	12333		ENSMUSG00000024942	12333		K01367	'Capn1'	Capa-1+++Capa1+++mu-calpin	mRNA	1982	1782	1931	58.83	56.57	60.38	2277	2321	2024	70.43	67.68	63.35	38.09	34.51	37.42	44.12	44.21	41.11	2	NM_001110504+++NM_007600	coding	known	NC_000085.6	5988545	6015825	-	19 A|19 4.34 cM	2207.33	1898.33	43.1467	36.6733	67.1533	58.5933	0.217571	0.881372	04141///Protein processing in endoplasmic reticulum+++04210///Apoptosis+++04217///Necroptosis+++04218///Cellular senescence+++05010///Alzheimer disease+++05022///Pathways of neurodegeneration - multiple diseases+++05131///Shigellosis	H00266///Hereditary spastic paraplegia			GO:0005737///cytoplasm+++GO:0005739///mitochondrion+++GO:0005764///lysosome+++GO:0005829///cytosol+++GO:0005886///plasma membrane+++GO:0016020///membrane
665622	665622		ENSMUSG00000069303	665622		K11252	'Hist1h2br'	Gm11277+++H4bc24+++Hist1h2br	mRNA	8.35	8.43	5.48	3.45	3.04	2.19	10.37	7.02	5.39	3.49	1.61	2.17	2.24	1.85	1.36	2.18	1.05	1.41	2	NM_001110555+++NM_001313878	coding	known	NC_000079.6	21800000	21800000	+	13|13 A3.1	7.59333	7.42	1.54667	1.81667	2.42333	2.89333	0.0333142	0.00758711	04613///Neutrophil extracellular trap formation+++05034///Alcoholism+++05203///Viral carcinogenesis+++05322///Systemic lupus erythematosus				GO:0000786///nucleosome+++GO:0005615///extracellular space+++GO:0005634///nucleus+++GO:0005654///nucleoplasm+++GO:0005694///chromosome+++GO:0005829///cytosol+++GO:0032991///protein-containing complex
66614	66614		ENSMUSG00000028069	66614			'Gpatch4'	2610029K21Rik+++Gpatc4	mRNA	1561	1583	1559	95.8	103.12	100.21	1458	1411	1432	92.68	85.02	92.44	62.03	62.9	62.1	58.06	55.53	59.97	3	NM_001110809+++NM_001286857+++NM_025663	coding	known	NC_000069.6	88000000	88100000	+	3|3 F1	1433.67	1567.67	57.8533	62.3433	90.0467	99.71	-0.128909	0.882511					GO:0005575///cellular_component
74123	74123		ENSMUSG00000023991	74123			'Foxp4'	1200010K03Rik+++2310007G05Rik+++mFKHLA	mRNA	1654	1510	1538	37.63	36.69	36.74	1301	1235	1057	30.73	27.54	25.31	24.36	22.38	22.77	19.25	17.99	16.42	11	NM_001110824+++NM_001110825+++NM_028767+++XM_017317686+++XM_017317687+++XM_017317688+++XM_030250107+++XM_030250108+++rna-NM_001110824.1-2+++rna-NM_001110825.1-2+++rna-NM_028767.2-2	coding	known	NW_019168528.1	7195	47900000	-	17|17 C	1197.67	1567.33	17.8867	23.17	27.86	37.02	-0.388086	0.978884		H00902///Speech-language disorder 1			GO:0005634///nucleus
13437	13437		ENSMUSG00000026209	13437			'Dnpep'	AA407814	mRNA	756	713	744	45.27	45.09	46.23	666	796	666	41.01	46.27	41.75	29.31	27.51	28.65	25.69	30.22	27.09	4	NM_001110831+++NM_016878+++XM_006496405+++XM_006496406	coding	known	NC_000067.6	75300000	75300000	-	1|1 C4	709.333	737.667	27.6667	28.49	43.01	45.53	-0.0565053	0.269684					GO:0005737///cytoplasm+++GO:0005829///cytosol
18044	18044		ENSMUSG00000023994	18044		K08064	'Nfya'	AA407810+++Cbf-b+++SEZ-10+++SEZ10	mRNA	2337	2201	2247	58.12	58.92	59.29	1848	1834	1676	47.84	44.61	44.25	37.63	35.94	36.74	29.97	29.14	28.71	16	NM_001110832+++NM_001347401+++NM_001347402+++NM_010913+++XM_006523793+++XM_006523794+++XM_006523795+++XM_017317292+++XM_030249551+++XM_030249552+++XM_030249553+++XM_030249554+++rna-NM_001110832.1-2+++rna-NM_001347401.1-2+++rna-NM_001347402.1-2+++rna-NM_010913.2-2	coding	known	NW_019168528.1	466031	48400000	-	17 C|17 23.99 cM	1786	2261.67	29.2733	36.77	45.5667	58.7767	-0.340654	0.992937	04612///Antigen processing and presentation+++05017///Spinocerebellar ataxia+++05152///Tuberculosis				GO:0005634///nucleus+++GO:0005654///nucleoplasm+++GO:0016602///CCAAT-binding factor complex+++GO:0032993///protein-DNA complex+++GO:0090575///RNA polymerase II transcription factor complex
105440	105440		ENSMUSG00000034327	105440			'Kctd9'		mRNA	1102	1177	1192	32.1	37.2	37.08	1053	1064	1017	32.2	31.23	32.26	20.79	22.69	22.98	20.17	20.4	20.93	5	NM_001111028+++NM_001285933+++NM_134073+++XM_006518342+++XM_006518343	coding	known	NC_000080.6	67700000	67700000	+	14|14 D1	1044.67	1157	20.5	22.1533	31.8967	35.46	-0.147346	0.834414
12406	12406		ENSMUSG00000070436	12406			'Serpinh1'	BERF-1+++Cbp1+++Cbp2+++Hsp47+++J6+++Serpinh2+++gp46	mRNA	11246	10875	10967	477.97	493.52	490.03	10336	11286	9260	456.23	470.47	414.99	309.48	301.04	303.66	285.83	307.29	269.26	6	NM_001111043+++NM_001111044+++NM_001285776+++NM_009825+++XM_006507278+++XM_006507279	coding	known	NC_000073.6	99300000	99400000	-	7|7 E1	10294	11029.3	287.46	304.727	447.23	487.173	-0.0995419	0.880593		H00506///Osteogenesis imperfecta			GO:0005615///extracellular space+++GO:0005737///cytoplasm+++GO:0005783///endoplasmic reticulum+++GO:0005788///endoplasmic reticulum lumen+++GO:0005793///endoplasmic reticulum-Golgi intermediate compartment+++GO:0045121///membrane raft+++GO:0062023///collagen-containing extracellular matrix
12476	12476		ENSMUSG00000025510	12476			'Cd151'	PETA-3+++SFA-1+++Tspan24	mRNA	2144	1967	2066	117.2	115.21	118.66	2194	2225	1963	124.65	119.68	112.91	75.89	70.27	73.53	78.09	78.17	73.26	3	NM_001111049+++NM_001111050+++NM_009842	coding	known	NC_000073.6	141000000	141000000	+	7 F5|7 86.82 cM	2127.33	2059	76.5067	73.23	119.08	117.023	0.0471023	0.150109		H00928///Nephropathy with pretibial epidermolysis bullosa and deafness			GO:0005604///basement membrane+++GO:0005887///integral component of plasma membrane+++GO:0009986///cell surface+++GO:0016020///membrane+++GO:0016021///integral component of membrane
12490	12490		ENSMUSG00000016494	12490		K06474	'Cd34'	AU040960	mRNA	25524	26663	25068	947.65	1060.05	981.29	19214	19564	19024	741.48	712.65	745.7	613.59	646.62	608.08	464.55	465.48	483.83	2	NM_001111059+++NM_133654	coding	known	NC_000067.6	195000000	195000000	+	1 H6|1 98.38 cM	19267.3	25751.7	471.287	622.763	733.277	996.33	-0.418509	1	04514///Cell adhesion molecules+++04640///Hematopoietic cell lineage				GO:0005576///extracellular region+++GO:0005737///cytoplasm+++GO:0005764///lysosome+++GO:0005886///plasma membrane+++GO:0009897///external side of plasma membrane+++GO:0009925///basal plasma membrane+++GO:0009986///cell surface+++GO:0016020///membrane+++GO:0016021///integral component of membrane+++GO:0016324///apical plasma membrane+++GO:0036053///glomerular endothelium fenestra+++GO:0045171///in…
12846	12846		ENSMUSG00000000326	12846		K00545	'Comt'	Comt1+++D16Wsu103e+++D330014B15Rik	mRNA	2198.55	2091.16	2085.21	111.78	113.35	111.62	2173.99	2236.09	1951.87	115.25	111.63	105.01	72.38	69.14	69.17	72.21	72.91	68.13	11	NM_001111062+++NM_001111063+++NM_007744+++rna-NM_001111062.1-2+++rna-NM_001111062.1-3+++rna-NM_001111062.1-4+++rna-NM_001111063.1-2+++rna-NM_001111063.1-3+++rna-NM_007744.3-2+++rna-NM_007744.3-3+++rna-NM_007744.3-4	coding	known	NT_039630.5	3347	18400000	-	16 A3|16 11.4 cM	2120.65	2124.97	71.0833	70.23	110.63	112.25	-0.0029382	0.038982	00140///Steroid hormone biosynthesis+++00350///Tyrosine metabolism+++04728///Dopaminergic synapse	H00605///Deafness, autosomal recessive+++H01450///Obsessive-compulsive disorder		R02534///S-Adenosyl-L-methionine:catechol O-methyltransferase S-Adenosyl-L-methionine + L-Noradrenaline <=> S-Adenosyl-L-homocysteine + L-Normetanephrine+++R02920///S-Adenosyl-L-methionine:catechol O-methyltransferase S-Adenosyl-L-methionine + L-Adrenaline <=> S-Adenosyl-L-homocysteine + L-Metanephrine+++R03304///S-Adenosyl-L-methionine:catechol O-methyltransferase S-Adenosyl-L-methionine + 3,4-D…	GO:0005737///cytoplasm+++GO:0005739///mitochondrion+++GO:0005829///cytosol+++GO:0005886///plasma membrane+++GO:0016020///membrane+++GO:0016021///integral component of membrane+++GO:0030424///axon+++GO:0030425///dendrite+++GO:0043197///dendritic spine+++GO:0043231///intracellular membrane-bounded organelle+++GO:0044297///cell body+++GO:0045211///postsynaptic membrane
18140	18140		ENSMUSG00000001228	18140			'Uhrf1'	AL022808+++ICBP90+++Np95+++RNF106	mRNA	6910	6640	6651	177.09	182.25	179.46	6284	6410	5631	168.1	161.53	153.16	114.66	111.17	111.2	105.32	105.5	99.38	7	NM_001111078+++NM_001111079+++NM_001111080+++NM_010931+++XM_006523799+++XM_006523800+++XM_030249556	coding	known	NC_000083.6	56300000	56300000	+	17|17 D	6108.33	6733.67	103.4	112.343	160.93	179.6	-0.140614	0.966206					GO:0000785///chromatin+++GO:0000791///euchromatin+++GO:0000792///heterochromatin+++GO:0005634///nucleus+++GO:0005654///nucleoplasm+++GO:0005657///replication fork+++GO:0005886///plasma membrane+++GO:0016363///nuclear matrix+++GO:0031410///cytoplasmic vesicle
239083	239083		ENSMUSG00000071470	239083			'Ccnb1ip1'	Gm288+++Hei10+++mei4	mRNA	0	1	1	0	0.07	0.07	4	1	6	0.28	0.07	0.43	0	0.04	0.04	0.18	0.04	0.28	1	NM_001111119	coding	known	NC_000080.6	50800000	50800000	-	14|14 C1	3.66667	0.666667	0.166667	0.0266667	0.26	0.0466667	2.45224	0.914443					GO:0000794///condensed nuclear chromosome+++GO:0000795///synaptonemal complex+++GO:0005634///nucleus+++GO:0005694///chromosome
278795	278795		ENSMUSG00000090291	278795			'Lrrc10b'	Gm705+++SerdinR	mRNA	2	0	0	0.09	0	0	2	1	0	0.1	0.05	0	0.06	0	0	0.06	0.03	0	1	NM_001111140	coding	known	NC_000085.6	10500000	10500000	-	19|19 A	1	0.666667	0.03	0.02	0.05	0.03	0.575408	0.0963262					GO:0005575///cellular_component
224813	224813		ENSMUSG00000071073	224813			'Lrrc73'	Gm88	mRNA	76	59	56	5.76	4.75	4.46	51	41	39	4.01	3.05	3.12	3.73	2.9	2.77	2.51	1.99	2.02	1	NM_001111142	coding	known	NC_000083.6	46300000	46300000	+	17|17 C	43.6667	63.6667	2.17333	3.13333	3.39333	4.99	-0.544006	0.822616					GO:0005575///cellular_component
229697	229697		ENSMUSG00000046213	229697			'Cym'	Gm131	mRNA	0	1	1	0	0.09	0.09	0	0	0	0	0	0	0	0.06	0.06	0	0	0	1	NM_001111143	coding	known	NC_000069.6	107000000	107000000	-	3|3 F2.3	0	0.666667	0	0.04	0	0.06							GO:0005575///cellular_component
208080	208080		ENSMUSG00000086228	208080			'Ubap1l'	Gm514	mRNA	5	6.16	11.24	0.11	0.12	0.27	8	3	7	0.23	0.03	0.18	0.07	0.07	0.17	0.14	0.02	0.12	5	NM_001111145+++XM_006510911+++XM_006510912+++XM_017313256+++XM_017313257	coding	known	NC_000075.6	65400000	65400000	+	9|9 C	6	7.46667	0.0933333	0.103333	0.146667	0.166667	-0.315502	0.379839					GO:0000813///ESCRT I complex
108067	108067		ENSMUSG00000028683	108067		K03241	'Eif2b3'	1190002P15Rik	mRNA	885	841	894	54.47	55.59	58.68	705	696	698	45.84	42.48	47.33	35.27	33.91	36.36	28.72	27.75	30.71	4	NM_001111277+++NM_001355225+++NM_175135+++XM_006502649	coding	known	NC_000070.6	117000000	117000000	+	4|4 D1	699.667	873.333	29.06	35.18	45.2167	56.2467	-0.319865	0.961872	05168///Herpes simplex virus 1 infection	H00869///Leukoencephalopathy with vanishing white matter			GO:0005737///cytoplasm+++GO:0005851///eukaryotic translation initiation factor 2B complex+++GO:0032045///guanyl-nucleotide exchange factor complex
100126824	100126824		ENSMUSG00000091780	100126824		K23755	'Sco2'		mRNA	485.14	402.7	399.04	43	37.82	37.16	266.6	289.29	265.31	24.47	25.14	24.76	27.84	23.07	23.03	15.33	16.42	16.07	1	NM_001111288	coding	known	NC_000081.6	89400000	89400000	-	15|15 E3	273.733	428.96	15.94	24.6467	24.79	39.3267	-0.648072	0.975474	05230///Central carbon metabolism in cancer	H01200///Fatal infantile cardioencephalomyopathy+++H01368///Cytochrome c oxidase (COX) deficiency+++H02041///Myopia			GO:0005739///mitochondrion+++GO:0005743///mitochondrial inner membrane+++GO:0016020///membrane+++GO:0016021///integral component of membrane+++GO:0030016///myofibril+++GO:0031305///integral component of mitochondrial inner membrane
16978	16978		ENSMUSG00000026305	16978			'Lrrfip1'	AU024550+++Fliiap1	mRNA	5427	5463	5140	140.61	149.98	138.77	3452	3432	3179	93.76	87.95	87.15	91.04	91.48	85.99	58.74	57.44	56.54	50	NM_001111311+++NM_001111312+++NM_001310732+++NM_008515+++XM_006529175+++XM_006529176+++XM_006529178+++XM_006529189+++XM_006529194+++XM_006529196+++XM_006529199+++XM_006529200+++XM_006529201+++XM_006529203+++XM_006529204+++XM_006529205+++XM_006529206+++XM_006529208+++XM_006529209+++XM_006529212+++XM_006529213+++XM_006529214+++XM_006529215+++XM_006529216+++XM_017318722+++XM_017318761+++XM_017318958…	coding	known	NC_000067.6	91000000	91100000	+	1|1 D	3354.33	5343.33	57.5733	89.5033	89.62	143.12	-0.671714	1					GO:0005634///nucleus+++GO:0005737///cytoplasm+++GO:0005829///cytosol+++GO:0005886///plasma membrane
433215	433215		ENSMUSG00000047733	433215			'Tmem262'		mRNA	4	0	4	0.29	0	0.15	5	3	2	0.18	0.1	0.07	0.19	0	0.09	0.11	0.07	0.05	2	NM_001111317+++XM_006531786	coding	known	NC_000085.6	6077875	6080788	+	19|19 A	3.33333	2.66667	0.0766667	0.0933333	0.116667	0.146667	0.320126	0.0651246					GO:0005575///cellular_component
15926	15926		ENSMUSG00000025950	15926		K00031	'Idh1'	AI314845+++AI788952+++E030024J03Rik+++Id-1+++Idh-1+++Idpc	mRNA	707	626	640	29.79	28.15	28.37	701	721	721	30.72	29.81	32.03	19.29	17.17	17.58	19.24	19.47	20.78	2	NM_001111320+++NM_010497	coding	known	NC_000067.6	65200000	65200000	-	1 C2- C3|1 32.91 cM	714.333	657.667	19.83	18.0133	30.8533	28.77	0.119241	0.348837	00020///Citrate cycle (TCA cycle)+++00480///Glutathione metabolism+++01200///Carbon metabolism+++01210///2-Oxocarboxylic acid metabolism+++01230///Biosynthesis of amino acids+++04146///Peroxisome+++05230///Central carbon metabolism in cancer	H00042///Glioma+++H01225///D-2-hydroxyglutaric aciduria+++H01481///Myelodysplastic syndrome+++H01892///Peripheral T cell lymphoma+++H02410///Myelodysplastic/myeloproliferative neoplasms+++H02412///Atypical chronic myeloid leukemia	M00009///Citrate cycle (TCA cycle, Krebs cycle)+++M00010///Citrate cycle, first carbon oxidation, oxaloacetate => 2-oxoglutarate+++M00173///Reductive citrate cycle (Arnon-Buchanan cycle)+++M00740///Methylaspartate cycle	R00267///Isocitrate:NADP+ oxidoreductase (decarboxylating) Isocitrate + NADP+ <=> 2-Oxoglutarate + CO2 + NADPH + H++++R00268///oxalosuccinate carboxy-lyase (2-oxoglutarate-forming) Oxalosuccinate <=> 2-Oxoglutarate + CO2+++R01899///Isocitrate:NADP+ oxidoreductase Isocitrate + NADP+ <=> Oxalosuccinate + NADPH + H+	GO:0005737///cytoplasm+++GO:0005739///mitochondrion+++GO:0005777///peroxisome+++GO:0005829///cytosol
12669	12669		ENSMUSG00000032773	12669		K04129	'Chrm1'	Chrm-1+++M1+++M1R	mRNA	1	0	1	0.01	0	0.01	0	1	0	0	0.01	0	0.01	0	0.01	0	0.01	0	2	NM_001112697+++NM_007698	coding	known	NC_000085.6	8664005	8683606	+	19|19 A	0.333333	0.666667	0.00333333	0.00666667	0.00333333	0.00666667			04020///Calcium signaling pathway+++04024///cAMP signaling pathway+++04080///Neuroactive ligand-receptor interaction+++04151///PI3K-Akt signaling pathway+++04725///Cholinergic synapse+++04810///Regulation of actin cytoskeleton+++05010///Alzheimer disease+++05022///Pathways of neurodegeneration - multiple diseases				GO:0005886///plasma membrane+++GO:0005887///integral component of plasma membrane+++GO:0014069///postsynaptic density+++GO:0016020///membrane+++GO:0016021///integral component of membrane+++GO:0030054///cell junction+++GO:0030425///dendrite+++GO:0032279///asymmetric synapse+++GO:0043679///axon terminus+++GO:0045202///synapse+++GO:0045211///postsynaptic membrane+++GO:0098685///Schaffer collateral …
21952	21952		ENSMUSG00000026418	21952			'Tnni1'	2700018B22Rik+++AI747285+++ssTnI	mRNA	2	1	1	0.22	0.12	0.12	1	3	2	0.11	0.22	0.23	0.14	0.07	0.07	0.07	0.15	0.15	4	NM_001112702+++NM_021467+++XM_006529382+++XM_011247974	coding	known	NC_000067.6	136000000	136000000	+	1 E4|1 59.28 cM	2	1.33333	0.123333	0.0933333	0.186667	0.153333	0.584963	0.377995					GO:0005861///troponin complex
68713	68713		ENSMUSG00000025491	68713		K19831	'Ifitm1'	1110036C17Rik+++DSPA2a+++Mil-2+++Mil2	mRNA	1	1	0	0.2	0.21	0	10	8	6	3.05	1.58	1.33	0.13	0.13	0	1.91	1.03	0.86	4	NM_001112715+++NM_001360727+++NM_001360728+++NM_026820	coding	known	NC_000073.6	141000000	141000000	+	7|7 F5	8	0.666667	1.26667	0.0866667	1.98667	0.136667	3.57777	0.986737	04662///B cell receptor signaling pathway				GO:0005764///lysosome+++GO:0005765///lysosomal membrane+++GO:0005769///early endosome+++GO:0005886///plasma membrane+++GO:0016020///membrane+++GO:0016021///integral component of membrane+++GO:0032991///protein-containing complex
11670	11670		ENSMUSG00000019102	11670		K00129	'Aldh3a1'	Ahd-4+++Ahd4+++Aldh+++Aldh3	mRNA	105	113	88	6.5	7.44	5.81	75	58	59	4.89	3.56	3.91	4.21	4.54	3.6	3.06	2.33	2.54	7	NM_001112725+++NM_001331112+++NM_007436+++XM_006532023+++XM_006532024+++XM_006532026+++XM_006532027	coding	known	NC_000077.6	61200000	61200000	+	11 B2|11 37.96 cM	64	102	2.64333	4.11667	4.12	6.58333	-0.672425	0.903584	00010///Glycolysis / Gluconeogenesis+++00340///Histidine metabolism+++00350///Tyrosine metabolism+++00360///Phenylalanine metabolism+++00410///beta-Alanine metabolism+++00980///Metabolism of xenobiotics by cytochrome P450+++00982///Drug metabolism - cytochrome P450			R00711///Acetaldehyde:NADP+ oxidoreductase Acetaldehyde + NADP+ + H2O <=> Acetate + NADPH + H++++R00904///3-aminopropanal:NAD+ oxidoreductase 3-Aminopropanal + NAD+ + H2O <=> beta-Alanine + NADH + H++++R02536///Phenylacetaldehyde:NAD+ oxidoreductase Phenylacetaldehyde + NAD+ + H2O <=> Phenylacetic acid + NADH + H++++R02537///Aldehyde:NADP+ oxidoreductase Phenylacetaldehyde + NADP+ + H2O <=> Pheny…	GO:0005737///cytoplasm+++GO:0005783///endoplasmic reticulum+++GO:0005829///cytosol+++GO:0005886///plasma membrane+++GO:0016021///integral component of membrane
12235	12235		ENSMUSG00000027379	12235		K02178	'Bub1'	AL022991+++Bub1a+++C80208+++D2Xrf87	mRNA	1723	1787	1804	35.63	39.56	39.25	1815	1904	2061	39.1	38.64	44.98	23.07	24.13	24.32	24.49	25.24	29.18	3	NM_001113179+++NM_009772+++XM_006498620	coding	known	NC_000068.7	128000000	128000000	-	2 F1|2 62.1 cM	1926.67	1771.33	26.3033	23.84	40.9067	38.1467	0.121271	0.643737	04110///Cell cycle+++04114///Oocyte meiosis+++04914///Progesterone-mediated oocyte maturation				GO:0000775///chromosome, centromeric region+++GO:0000776///kinetochore+++GO:0000777///condensed chromosome kinetochore+++GO:0000778///condensed nuclear chromosome kinetochore+++GO:0000779///condensed chromosome, centromeric region+++GO:0000942///condensed nuclear chromosome outer kinetochore+++GO:0005634///nucleus+++GO:0005654///nucleoplasm+++GO:0005694///chromosome+++GO:0005829///cytosol+++GO:00…
17938	17938		ENSMUSG00000061315	17938		K03626	'Naca'	AL022831+++AL024382+++Gm1878+++mKIAA0363+++skNAC	mRNA	10293	9908	10083	1019.4	1038.89	1045.42	9939	10673	11021	1019.77	1039.43	1154.85	660.05	633.71	647.82	638.89	678.92	749.3	3	NM_001113199+++NM_001282976+++NM_013608	coding	known	NC_000076.6	128000000	128000000	+	10|10 D3	10544.3	10094.7	689.037	647.193	1071.35	1034.57	0.0628746	0.688925	04928///Parathyroid hormone synthesis, secretion and action				GO:0005634///nucleus+++GO:0005737///cytoplasm+++GO:0005854///nascent polypeptide-associated complex
210035	210035		ENSMUSG00000040195	210035			'Nemp1'	Tmem194+++Tmem194a	mRNA	919	1061	1034	16.3	18.24	17.26	1100	1057	984	19.82	17.09	17.12	10.55	11.13	10.69	12.42	11.16	11.11	3	NM_001113211+++NM_173732+++XM_011243393	coding	known	NC_000076.6	128000000	128000000	+	10|10 D3	1047	1004.67	11.5633	10.79	18.01	17.2667	0.0595445	0.105715					GO:0005634///nucleus+++GO:0005635///nuclear envelope+++GO:0005637///nuclear inner membrane+++GO:0016020///membrane+++GO:0016021///integral component of membrane
20467	20467		ENSMUSG00000031622	20467			'Sin3b'	2810430C10Rik	mRNA	1559	1577	1472	143.06	145.11	134.86	1496	1578	1387	135.44	141.52	131.72	92.63	88.52	83.57	84.85	92.43	85.46	3	NM_001113248+++NM_009188+++XM_006530789	coding	known	NC_000074.6	72700000	72800000	+	8 B3.3|8 35.08 cM	1487	1536	87.58	88.24	136.227	141.01	-0.0467736	0.370905					GO:0000118///histone deacetylase complex+++GO:0000785///chromatin+++GO:0000805///X chromosome+++GO:0000806///Y chromosome+++GO:0001741///XY body+++GO:0005634///nucleus+++GO:0005737///cytoplasm+++GO:0016580///Sin3 complex+++GO:0030849///autosome
76156	76156		ENSMUSG00000029861	76156			'Fam131b'	6330503C03Rik+++6530406I18Rik+++AV277466	mRNA	489	502	518	10.67	11.7	11.89	529	547	474	12.02	11.71	10.93	6.91	7.14	7.37	7.53	7.65	7.09	4	NM_001113327+++NM_001286584+++NM_029528+++XM_006506730	coding	known	NC_000072.6	42300000	42300000	-	6 B2.1|6	516.667	503	7.42333	7.14	11.5533	11.42	0.0386754	0.00540818					GO:0005654///nucleoplasm+++GO:0005829///cytosol
12951	12951		ENSMUSG00000041578	12951			'Crx'	Crx1	mRNA	0	0	1	0	0	0.03	0	0	0	0	0	0	0	0	0.02	0	0	0	2	NM_001113330+++NM_007770	coding	known	NC_000073.6	15900000	15900000	-	7 A2|7 8.6 cM	0	0.333333	0	0.00666667	0	0.01				H00481///Cone-rod dystrophy and cone dystrophy+++H00837///Leber congenital amaurosis			GO:0000785///chromatin+++GO:0005634///nucleus+++GO:0005667///transcription factor complex+++GO:0090575///RNA polymerase II transcription factor complex
20416	20416		ENSMUSG00000042626	20416		K06279	'Shc1'	Shc+++ShcA+++p66+++p66shc	mRNA	3565	3103	3258	98.95	93.19	95.44	2793	2772	2294	80.69	75.89	66.7	64.07	56.84	59.14	50.56	49.57	43.27	4	NM_001113331+++NM_011368+++XM_006501212+++XM_006501213	coding	known	NC_000069.6	89400000	89400000	+	3 F1|3 39.11 cM	2619.67	3308.67	47.8	60.0167	74.4267	95.86	-0.336867	0.985881	01521///EGFR tyrosine kinase inhibitor resistance+++01522///Endocrine resistance+++04012///ErbB signaling pathway+++04013///MAPK signaling pathway - fly+++04014///Ras signaling pathway+++04062///Chemokine signaling pathway+++04072///Phospholipase D signaling pathway+++04510///Focal adhesion+++04650///Natural killer cell mediated cytotoxicity+++04722///Neurotrophin signaling pathway+++04910///Insu…				GO:0005634///nucleus+++GO:0005737///cytoplasm+++GO:0005739///mitochondrion+++GO:0005759///mitochondrial matrix+++GO:0005829///cytosol+++GO:0005886///plasma membrane+++GO:0010008///endosome membrane+++GO:0070435///Shc-EGFR complex
319581	319581		ENSMUSG00000039814	319581			'Xkr5'	5430438H03Rik+++XRG5	mRNA	33	27	37	1	0.92	1.27	21	16	32	0.96	0.51	1.07	0.65	0.56	0.79	0.6	0.34	0.7	6	NM_001113350+++NM_001286469+++NM_176951+++XM_006508817+++XM_006508818+++XM_011242065	coding	known	NC_000074.6	18900000	19000000	-	8|8 A1.3	23	32.3333	0.546667	0.666667	0.846667	1.06333	-0.491388	0.70602					GO:0005886///plasma membrane+++GO:0016020///membrane+++GO:0016021///integral component of membrane
30930	30930		ENSMUSG00000020078	30930		K18466	'Vps26a'	AA407240+++HB58+++Vps26	mRNA	2163	2307	2235	65.74	74.97	71.56	2446	2503	2670	77.42	74.66	85.63	42.56	45.73	44.34	48.5	48.76	55.56	3	NM_001113355+++NM_001358543+++NM_133672	coding	known	NC_000076.6	62500000	62500000	-	10|10 B4	2539.67	2235	50.94	44.21	79.2367	70.7567	0.184364	0.899993	04144///Endocytosis				GO:0005737///cytoplasm+++GO:0005764///lysosome+++GO:0005768///endosome+++GO:0005769///early endosome+++GO:0005829///cytosol+++GO:0010008///endosome membrane+++GO:0016020///membrane+++GO:0030904///retromer complex+++GO:0030906///retromer, cargo-selective complex+++GO:0031982///vesicle+++GO:0097422///tubular endosome
667277	667277		ENSMUSG00000098470	667277		K01330	'C1rb'	Gm8551+++mC1rB	mRNA	5.49	4.37	4.07	0.24	0.21	0.19	17.3	16.35	13.14	0.8	0.71	0.61	0.16	0.13	0.12	0.5	0.46	0.4	1	NM_001113356	coding	known	NC_000072.6	125000000	125000000	+	6 F2|6	15.5967	4.64333	0.453333	0.136667	0.706667	0.213333	1.748	0.973237	04145///Phagosome+++04610///Complement and coagulation cascades+++05133///Pertussis+++05150///Staphylococcus aureus infection+++05171///Coronavirus disease - COVID-19+++05322///Systemic lupus erythematosus	H00102///Classic complement pathway component defects+++H02240///Ehlers-Danlos syndrome periodontal type			GO:0005615///extracellular space+++GO:0072562///blood microparticle
26367	26367		ENSMUSG00000054385	26367			'Ceacam2'	AI267129+++Bgp2+++Ceacam2-L	mRNA	0	2.25	1	0	0.07	0.03	0	0	0	0	0	0	0	0.04	0.02	0	0	0	3	NM_001113368+++NM_001113369+++NM_007543	coding	known	NC_000073.6	25500000	25500000	-	7 A3|7 13.87 cM	0	1.08333	0	0.02	0	0.0333333	-6.76377	1		H00604///Deafness, autosomal dominant+++H00605///Deafness, autosomal recessive			GO:0005615///extracellular space+++GO:0005886///plasma membrane+++GO:0005887///integral component of plasma membrane+++GO:0005911///cell-cell junction+++GO:0005912///adherens junction+++GO:0009897///external side of plasma membrane+++GO:0009925///basal plasma membrane+++GO:0009986///cell surface+++GO:0016020///membrane+++GO:0016021///integral component of membrane+++GO:0016323///basolateral plasm…
17434	17434		ENSMUSG00000015536	17434		K03635	'Mocs2'	AI415403	mRNA	797	700	600	50.86	47.64	40.16	840	894	956	55.89	55.42	64.37	32.93	29.06	24.89	35.02	36.2	41.77	4	NM_001113374+++NM_001113375+++NM_013826+++XM_030247178	coding	known	NC_000079.6	115000000	115000000	+	13|13 D2.2	896.667	699	37.6633	28.96	58.56	46.22	0.359279	0.867889	00790///Folate biosynthesis+++01240///Biosynthesis of cofactors+++04122///Sulfur relay system	H02311///Molybdenum cofactor deficiency	M00880///Molybdenum cofactor biosynthesis, GTP => molybdenum cofactor	R09395///thiocarboxylated molybdopterin synthase:cyclic pyranopterin phosphate sulfurtransferase Precursor Z + 2 Thiocarboxy-[sulfur-carrier protein] <=> Molybdopterin + 2 Sulfur-carrier protein	GO:0005654///nucleoplasm+++GO:0005737///cytoplasm+++GO:0005829///cytosol+++GO:0016607///nuclear speck+++GO:0019008///molybdopterin synthase complex
434215	434215		ENSMUSG00000090958	434215			'Lrrc32'	AI426318+++D11S833Eh+++D7H11S833E+++EG434215+++Garp	mRNA	4	0	2	0.09	0	0.05	0	0	0	0	0	0	0.06	0	0.03	0	0	0	4	NM_001113379+++XM_006507977+++XM_006507978+++XM_006507979	coding	known	NC_000073.6	98500000	98500000	+	7 E1|7 53.86 cM	0	2	0	0.03	0	0.0466667	-7.64626	1					GO:0005615///extracellular space+++GO:0005654///nucleoplasm+++GO:0005886///plasma membrane+++GO:0009986///cell surface+++GO:0016020///membrane+++GO:0016021///integral component of membrane+++GO:0031012///extracellular matrix
30953	30953		ENSMUSG00000027777	30953			'Schip1'	Nf2ip+++Schip-1	mRNA	659	696	627	28.98	33.07	29.34	508	541	478	24.06	24.52	23.6	18.77	20.17	18.18	15.08	16.02	15.31	5	NM_001113420+++NM_001113421+++NM_001282044+++NM_001282045+++NM_013928	coding	known	NC_000069.6	68100000	68600000	+	3|3 E1	509	660.667	15.47	19.04	24.06	30.4633	-0.376257	0.946397					GO:0005737///cytoplasm+++GO:0005886///plasma membrane+++GO:0030054///cell junction
52468	52468		ENSMUSG00000078429	52468			'Ctdsp2'	AI586070+++D10Ertd73e+++OS-4+++OS4+++SCP2	mRNA	5029	4757	5007	92.86	94.44	97.43	8972	8943	7543	172.97	162.51	147.98	60.12	57.61	60.38	108.37	106.14	96.01	2	NM_001113470+++NM_146012	coding	known	NC_000076.6	127000000	127000000	+	10 D3|10 74.35 cM	8486	4931	103.507	59.37	161.153	94.91	0.783204	1					GO:0005575///cellular_component+++GO:0005634///nucleus
103968	103968		ENSMUSG00000030546	103968		K08768	'Plin1'	6030432J05Rik+++Peri+++Plin	mRNA	1	0	0	0.05	0	0	0	0	0	0	0	0	0.03	0	0	0	0	0	3	NM_001113471+++NM_175640+++XM_011250776	coding	known	NC_000073.6	79700000	79700000	-	7|7 D2	0	0.333333	0	0.01	0	0.0166667			03320///PPAR signaling pathway+++04371///Apelin signaling pathway+++04714///Thermogenesis+++04923///Regulation of lipolysis in adipocytes	H00420///Familial partial lipodystrophy			GO:0005783///endoplasmic reticulum+++GO:0005811///lipid droplet+++GO:0005829///cytosol
57444	57444		ENSMUSG00000039236	57444			'Isg20'	1600023I01Rik+++2010107M23Rik+++20kDa+++DnaQL+++HEM45	mRNA	115	90	83	11.9	10.27	9.16	179	207	140	19.26	21.06	15.55	7.7	6.27	5.68	12.07	13.76	10.09	9	NM_001113527+++NM_001291220+++NM_001291221+++NM_020583+++XM_006541026+++XM_006541028+++XM_030242827+++XM_030242828+++XM_030242829	coding	known	NC_000073.6	78900000	78900000	+	7|7 D2	175.333	96	11.9733	6.55	18.6233	10.4433	0.868994	0.892608					GO:0005634///nucleus+++GO:0005730///nucleolus+++GO:0005737///cytoplasm+++GO:0015030///Cajal body+++GO:0016605///PML body
12977	12977		ENSMUSG00000014599	12977		K05453	'Csf1'	C87615+++Csfm+++MCSF+++op	mRNA	23917	22911	23266	559.75	564.75	576.91	24567	23979	21922	589.43	540.21	526.98	362.43	344.49	357.5	369.28	352.84	341.92	3	NM_001113529+++NM_001113530+++NM_007778	coding	known	NC_000069.6	108000000	108000000	-	3 F2.3|3 46.83 cM	23489.3	23364.7	354.68	354.807	552.207	567.137	0.00767731	0.00265324	04010///MAPK signaling pathway+++04014///Ras signaling pathway+++04015///Rap1 signaling pathway+++04060///Cytokine-cytokine receptor interaction+++04061///Viral protein interaction with cytokine and cytokine receptor+++04151///PI3K-Akt signaling pathway+++04380///Osteoclast differentiation+++04640///Hematopoietic cell lineage+++04668///TNF signaling pathway+++05010///Alzheimer disease+++05022///P…				GO:0005576///extracellular region+++GO:0005615///extracellular space+++GO:0005886///plasma membrane+++GO:0016020///membrane+++GO:0016021///integral component of membrane+++GO:0016604///nuclear body+++GO:0048471///perinuclear region of cytoplasm+++GO:1990682///CSF1-CSF1R complex
108075	108075		ENSMUSG00000040488	108075			'Ltbp4'	2310046A13Rik	mRNA	247	222	223	4.33	4.14	4.01	213	214	178	3.86	3.75	3.33	2.8	2.53	2.49	2.42	2.45	2.16	6	NM_001113549+++NM_001310678+++NM_175641+++XM_006539457+++XM_006539458+++XM_030241972	coding	known	NC_000073.6	27300000	27300000	-	7|7 A3	201.667	230.667	2.34333	2.60667	3.64667	4.16	-0.193837	0.564167		H00557///Cutis laxa+++H00625///Tooth agenesis+++H00673///Weill-Marchesani syndrome+++H00904///Cutis laxa with severe pulmonary, gastrointestinal, and urinary abnormalities+++H01203///Primary congenital glaucoma			GO:0001527///microfibril+++GO:0005576///extracellular region+++GO:0031012///extracellular matrix+++GO:0062023///collagen-containing extracellular matrix
68527	68527		ENSMUSG00000026668	68527			'Ucma'	1110017I16Rik+++AW121955+++Grp	mRNA	1	0	1	0.16	0	0.16	0	3	1	0	0.41	0.2	0.1	0	0.1	0	0.27	0.13	4	NM_001113558+++NM_001165932+++NM_001311208+++NM_026754	coding	known	NC_000068.7	4976122	4985748	+	2|2 A1	1.33333	0.666667	0.133333	0.0666667	0.203333	0.106667	0.996407	0.448325					GO:0005576///extracellular region+++GO:0005615///extracellular space+++GO:0005737///cytoplasm+++GO:0005794///Golgi apparatus+++GO:0005856///cytoskeleton+++GO:0016235///aggresome+++GO:0031012///extracellular matrix+++GO:0031410///cytoplasmic vesicle+++GO:0034774///secretory granule lumen+++GO:0048471///perinuclear region of cytoplasm
66388	66388		ENSMUSG00000025193	66388			'Cutc'	2310039I18Rik+++AI326282+++CGI-32	mRNA	77	71	85	6.32	6.13	7.29	99	86	111	8.38	6.91	9.52	4.09	3.74	4.52	5.25	4.51	6.18	2	NM_001113562+++NM_025530	coding	known	NC_000085.6	43800000	43800000	+	19|19 C3	98.6667	77.6667	5.31333	4.11667	8.27	6.58	0.345267	0.450442					GO:0005634///nucleus+++GO:0005654///nucleoplasm+++GO:0005730///nucleolus+++GO:0005737///cytoplasm+++GO:0005829///cytosol
20910	20910		ENSMUSG00000026797	20910		K15292	'Stxbp1'	AI317162+++AI326233+++MMS10-G+++Ms10g+++Munc-18a+++Munc18-1+++N-sec1+++Rb-sec1+++Sxtbp1+++Unc18-1+++Unc18h+++nsec1	mRNA	3123	2783	2988	72.37	69.11	72.95	4857	4713	3948	117.37	107.28	96.6	46.86	42.15	45.21	73.54	70.07	62.68	2	NM_001113569+++NM_009295	coding	known	NC_000068.7	32800000	32800000	-	2 B|2 22.09 cM	4506	2964.67	68.7633	44.74	107.083	71.4767	0.603977	0.998891	04721///Synaptic vesicle cycle	H00606///Early infantile epileptic encephalopathy			GO:0005634///nucleus+++GO:0005654///nucleoplasm+++GO:0005737///cytoplasm+++GO:0005739///mitochondrion+++GO:0005829///cytosol+++GO:0005856///cytoskeleton+++GO:0005886///plasma membrane+++GO:0016020///membrane+++GO:0030141///secretory granule+++GO:0030424///axon+++GO:0031091///platelet alpha granule+++GO:0032991///protein-containing complex+++GO:0043209///myelin sheath+++GO:0045335///phagocytic ves…
20981	20981		ENSMUSG00000030731	20981			'Syt3'	AI385753+++sytIII	mRNA	0	2	1	0	0.08	0.04	0	1	0	0	0.04	0	0	0.05	0.02	0	0.02	0	9	NM_001114116+++NM_016663+++XM_006540755+++XM_017322087+++XM_017322088+++XM_017322089+++XM_030242317+++XM_030242318+++XM_030242319	coding	known	NC_000073.6	44400000	44400000	+	7 B3|7 28.83 cM	0.333333	1	0.00666667	0.0233333	0.0133333	0.04	-1.56119	0.799183					GO:0005768///endosome+++GO:0005886///plasma membrane+++GO:0016020///membrane+++GO:0016021///integral component of membrane+++GO:0030658///transport vesicle membrane+++GO:0031410///cytoplasmic vesicle+++GO:0070382///exocytic vesicle+++GO:0099699///integral component of synaptic membrane
434766	434766		ENSMUSG00000079629	434766			'Rhox2g'	EG434766+++Rhox2.7+++Rhox2f	mRNA	1	0	0	0.16	0	0	0	0	0	0	0	0	0.1	0	0	0	0	0	1	NM_001114153	coding	known	NC_000086.7	37600000	37600000	-	X|X A3.3	0	0.333333	0	0.0333333	0	0.0533333							GO:0005575///cellular_component+++GO:0005634///nucleus
75735	75735		ENSMUSG00000033610	75735		K09680	'Pank1'	Pank+++Pank1b	mRNA	225	228	204	2.6	2.87	2.47	197	187	201	2.37	2.12	2.48	1.68	1.75	1.53	1.48	1.39	1.61	4	NM_001114339+++NM_023792+++XM_006527427+++XM_030251126	coding	known	NC_000085.6	34800000	34900000	-	19 C1|19	195	219	1.49333	1.65333	2.32333	2.64667	-0.167457	0.509286	00770///Pantothenate and CoA biosynthesis+++01240///Biosynthesis of cofactors	H00832///Core neuroacanthocytosis syndromes+++H00833///Neurodegeneration with brain iron accumulation+++H02208///Pantothenate kinase-associated neurodegeneration+++H02209///HARP syndrome	M00120///Coenzyme A biosynthesis, pantothenate => CoA	R02971///ATP:pantothenate 4'-phosphotransferase ATP + Pantetheine <=> ADP + Pantetheine 4'-phosphate+++R03018///ATP:pantothenate 4'-phosphotransferase ATP + Pantothenate <=> ADP + D-4'-Phosphopantothenate+++R04391///ATP:pantothenate 4'-phosphotransferase ATP + N-((R)-Pantothenoyl)-L-cysteine <=> ADP + (R)-4'-Phosphopantothenoyl-L-cysteine	GO:0005634///nucleus+++GO:0005730///nucleolus+++GO:0005737///cytoplasm+++GO:0005768///endosome+++GO:0005829///cytosol+++GO:0030118///clathrin coat+++GO:0030136///clathrin-coated vesicle+++GO:0031410///cytoplasmic vesicle+++GO:0055037///recycling endosome+++GO:0071944///cell periphery
83453	83453		ENSMUSG00000031283	83453			'Chrdl1'	CHL+++CHL1+++Nrln1+++VOPT	mRNA	65	72	68	1.4	1.66	1.54	54	42	60	1.21	0.88	1.36	0.9	1.01	0.95	0.76	0.58	0.88	7	NM_001114385+++NM_001358592+++NM_031258+++XM_006529001+++XM_006529002+++XM_017318643+++XM_030251522	coding	known	NC_000086.7	143000000	143000000	-	X|X F2	52	68.3333	0.74	0.953333	1.15	1.53333	-0.394078	0.723956		H02104///Megalocornea			GO:0005576///extracellular region
433466	433466		ENSMUSG00000098789	433466			'Jmjd7'		mRNA	99	90	78	7.51	7.25	6.22	109	92	80	8.58	6.85	6.4	4.87	4.42	3.86	5.37	4.47	4.15	1	NM_001114637	coding	known	NC_000068.7	120000000	120000000	+	2 E5|2	93.6667	89	4.66333	4.38333	7.27667	6.99333	0.0737304	0.00326205					GO:0005634///nucleus+++GO:0005737///cytoplasm
232811	232811		ENSMUSG00000059851	232811		K11429	'Kmt5c'	BC024816+++Suv4-20h2+++Suv420h2	mRNA	282	244	253	10.5	9.85	9.13	262	255	217	9.52	8.88	8.43	6.8	6.01	5.66	5.96	5.8	5.47	8	NM_001115018+++NM_001358044+++NM_146177+++XM_006539769+++XM_006539770+++XM_006539771+++XM_006539772+++XM_030242414	coding	known	NC_000073.6	4740092	4747514	+	7|7 A1	244.667	259.667	5.74333	6.15667	8.94333	9.82667	-0.0858433	0.24946	00310///Lysine degradation	H00773///Autosomal dominant intellectual developmental disorder		R04866///S-adenosyl-L-methionine:cytochrome-c-L-lysine N6-methyltransferase S-Adenosyl-L-methionine + Protein N6-methyl-L-lysine <=> S-Adenosyl-L-homocysteine + Protein N6,N6-dimethyl-L-lysine	GO:0000779///condensed chromosome, centromeric region+++GO:0000792///heterochromatin+++GO:0005634///nucleus+++GO:0005654///nucleoplasm+++GO:0005694///chromosome+++GO:0005721///pericentric heterochromatin
56844	56844		ENSMUSG00000045752	56844			'Tssc4'	AA241958+++ESTM671070	mRNA	560	534	545	38.83	38.95	40.09	492	527	454	36.11	35.84	32.69	25.14	23.76	24.84	22.62	23.41	21.21	6	NM_001115085+++NM_020285+++NM_138631+++XM_006508648+++XM_017322385+++XM_030242821	coding	known	NC_000073.6	143000000	143000000	+	7 F5|7 88.11 cM	491	546.333	22.4133	24.58	34.88	39.29	-0.154058	0.663941					GO:0005575///cellular_component
213438	213438		ENSMUSG00000054293	213438		K04274	'P2ry10b'	A630033H20Rik+++AI662791+++P2ry10	mRNA	117	179	176	3.55	5.81	5.61	252	248	280	7.94	7.37	8.94	2.3	3.54	3.48	4.98	4.81	5.8	3	NM_001122595+++NM_001122596+++NM_175442	coding	known	NC_000086.7	107000000	107000000	+	X|X D	260	157.333	5.19667	3.10667	8.08333	4.99	0.724687	0.889212	04080///Neuroactive ligand-receptor interaction				GO:0005886///plasma membrane+++GO:0005887///integral component of plasma membrane+++GO:0016020///membrane+++GO:0016021///integral component of membrane
100039042	100039042		ENSMUSG00000072905	100039042			'Gm2016'	Gm2016	mRNA	76.14	76.69	63.82	4.29	4.6	3.78	90.63	117.86	127.87	5.3	6.51	7.59	2.77	2.8	2.34	3.32	4.25	4.92	1	NM_001122662	coding	known	NC_000078.6	87900000	87900000	+	12 D2|12	112.12	72.2167	4.16333	2.63667	6.46667	4.22333	0.63464	0.757379					GO:0005737///cytoplasm
227449	227449		ENSMUSG00000038866	227449			'Zcchc2'	9930114B20Rik+++AW212015	mRNA	1020	1033	1027	14.28	15.57	15.14	797	882	733	11.52	11.96	10.73	9.25	9.5	9.38	7.22	7.81	6.96	11	NM_001122675+++NM_001122676+++XM_006529512+++XM_006529513+++XM_006529514+++XM_006529515+++XM_006529516+++XM_006529517+++XM_006529518+++XM_030253835+++XM_030253840	coding	known	NC_000067.6	106000000	106000000	+	1|1 E2.1	804	1026.67	7.33	9.37667	11.4033	14.9967	-0.3527	0.967726					GO:0005737///cytoplasm
71911	71911		ENSMUSG00000046598	71911		K00019	'Bdh1'	2310032J20Rik+++AI327223+++Bdh	mRNA	0	1	0	0	0.03	0	0	0	0	0	0	0	0	0.02	0	0	0	0	2	NM_001122683+++NM_175177	coding	known	NC_000082.6	31400000	31500000	+	16|16 B2	0	0.333333	0	0.00666667	0	0.01			00650///Butanoate metabolism		M00088///Ketone body biosynthesis, acetyl-CoA => acetoacetate/3-hydroxybutyrate/acetone	R01361///(R)-3-Hydroxybutanoate:NAD+ oxidoreductase (R)-3-Hydroxybutanoate + NAD+ <=> Acetoacetate + NADH + H+	GO:0005739///mitochondrion+++GO:0005743///mitochondrial inner membrane+++GO:0005759///mitochondrial matrix+++GO:0016020///membrane+++GO:0099617///matrix side of mitochondrial inner membrane
[truncated: 14,004 more rows]
[truncated: 12 more columns]
