# Supplementary material for: m6A RNA methylation modulates IFN-γ-stimulated intestinal epithelial cell-intrinsic antiparasitic defense
Source: PLoS Pathog. 2026 Jul 20;22(7):e1014442. doi: 10.1371/journal.ppat.1014442 (PMC13399507; doi:10.1371/journal.ppat.1014442)
Supplement: S5 Table — (XLSX) [file ppat.1014442.s005.xlsx]

## Sheet: Sheet1
S5 Table. The GO ontology of mRNAs with significant alterations in their expression in IEC4.1 cells following IFN-γ stimulation
ID	Description	GeneRatio	BgRatio	RichFactor	FoldEnrichment	zScore	pvalue	p.adjust	qvalue	geneID	Count
GO:0051607	defense response to virus	100/1826	329/28928	0.303951	4.81528	18.0655	1.69987e-41	5.14635e-38	2.9354e-38	Cxcl9/Gbp5/Gbp2b/Igtp/Gm12250/Gbp4/Gbp7/Gbp2/Irgm2/Zbp1/Oas2/Ifit1bl2/Stat1/Cxcl10/Ifit3b/Nlrc5/Mndal/Oasl2/Irgm1/Irf7/Acod1/Slfn8/Usp18/Oas1a/Ddx60/Trim34a/Trim30a/Parp9/Ifi203/Ifit3/Rtp4/Trim12c/Trim21/Trim34b/Dtx3l/Oas3/Stat2/Il6/Ifitm1/Ifi207/Irf1/Trim5/Ifit1bl1/Tlr3/Casp1/Ifit1/Isg15/Samhd1/Ifih1/Bst2/Oas1c/Il15/Dhx58/Mlkl/Ifitm3/Eif2ak2/Mov10/Myd88/Trim56/Bnip3/Rnasel/Slfn9/Fgl2/Apobec3/Tri…	100
GO:0045088	regulation of innate immune response	116/1826	496/28928	0.233871	3.70505	15.773	1.05936e-35	2.13813e-32	1.21956e-32	Gbp5/Gbp2b/Igtp/Gm12250/Gbp7/Gbp2/Irgm2/Zbp1/Gbp3/Tap1/Slamf8/Parp14/Nlrc5/Cd274/Mndal/Irgm1/Irf7/Acod1/Usp18/Oas1a/Ddx60/Clec2d/Trim30a/Parp9/Ifi203/Tap2/Serping1/Trim12c/Trim21/Serpinb1a/Oas3/Stat2/Irf4/Ifi207/Irf1/Trim5/Casp4/Tlr3/Casp1/Tifa/Ifi204/Isg15/Nod1/Samhd1/Ifi211/Ifih1/H2-T23/Nmi/Ripk2/Tnip3/Ifi35/Serpinb9/Oas1c/Dhx58/Trafd1/Eif2ak2/Myd88/Nfkbiz/Trim56/Tlr2/H2-M3/Cfh/Trim25/Trim6/Tre…	116
GO:0035456	response to interferon-beta	42/1826	77/28928	0.545455	8.64124	17.4273	2.94118e-30	4.45221e-27	2.53948e-27	Iigp1/Tgtp2/Gm4841/Tgtp1/Gbp6/Gbp2b/Gm12185/Igtp/Gbp7/Gbp2/Irgm2/Gbp3/Ifi47/Stat1/Mndal/Xaf1/Irgm1/Acod1/Oas1a/Ifi203/Ifit3/Ifitm1/Ifi207/Irf1/Tlr3/Ifit1/Gm5431/Ifi204/Ifi202b/Ifi211/Bst2/F830016B08Rik/Oas1c/9930111J21Rik1/Ifitm3/Trim6/Trex1/Ifnar2/Pnpt1/Ifitm2/Plscr1/Ddx41	42
GO:0002833	positive regulation of response to biotic stimulus	97/1826	434/28928	0.223502	3.54079	13.8432	2.32925e-28	2.82072e-25	1.6089e-25	Gbp5/Gbp2b/Igtp/Gm12250/Gbp7/Gbp2/Irgm2/Zbp1/Gbp3/Nlrc5/Cd274/Mndal/Irgm1/Irf7/Acod1/Oas1a/Ddx60/Trim30a/Parp9/Ifi203/Trim12c/Oas3/Irf4/Ifi207/Irf1/Trim5/Casp4/Tlr3/Casp1/Tifa/Ifi204/Nod1/Ifi211/Ifih1/H2-T23/Nmi/Ripk2/Tnip3/Ifi35/Oas1c/Dhx58/Eif2ak2/Myd88/Nfkbiz/Trim56/Tlr2/H2-M3/Cxcl1/Trim25/Trim6/Trex1/Adam8/Il18rap/Irak2/Tlr6/Irf2/Alpk1/Ninj1/Znrf1/Znfx1/Lamp2/Rnf115/Lgals9/Zc3hav1/Flot1/Tnip2…	97
GO:0034341	response to type II interferon	54/1826	143/28928	0.377622	5.9824	15.5033	3.08504e-28	2.87426e-25	1.63944e-25	Tgtp1/Gbp5/Gbp6/Gbp10/Gbp2b/Gbp8/Igtp/Gbp4/Gbp7/Gbp2/Irgm2/Gbp3/Nos2/Ciita/Gbp9/Parp14/Stat1/Nlrc5/Irgm1/Acod1/Parp9/Trim21/Ifitm1/Irf1/Tlr3/Casp1/Sp100/Cdc42ep2/Bst2/Ifitm3/Tlr2/Ccl2/Cldn1/Stx11/Cxcl16/Il12rb1/Ccl5/H2-Q7/Cd47/Adamts13/Stxbp1/Daxx/Gch1/Ifitm2/Slc22a5/Jak2/Pim1/Stxbp3/Stxbp4/Vim/Rab11fip5/Ptpn2/Gapdh/Jak1	54
GO:0031329	regulation of cellular catabolic process	96/1826	428/28928	0.224299	3.55341	13.8141	3.32285e-28	2.87426e-25	1.63944e-25	Iigp1/Igtp/Irgm2/Irgm1/Trim34a/Trim30a/Trim12c/Trim21/Trim34b/Dtx3l/Trim5/Casp1/Nod1/Ripk2/Stat3/Hk2/Nampt/Bnip3/Trib3/Tlr2/Rock1/Trim6/Rnf31/Adam8/Rgma/Adrb2/Pim2/Dram1/Kat2b/Deptor/Hif1a/Plekhf1/Nrbp2/Dcn/Foxo3/Moap1/Timp3/Furin/Acsl5/Htt/Pnpla2/Ube2a/Tspan15/Pik3c2a/Lrrk2/Scfd1/Atm/Map2k1/Tnfaip3/Fbxo7/Zc3h12a/Hmox1/Rab39b/Kat8/Slc25a5/Adam9/Stk38l/Abcd1/Chmp4b/Lrsam1/Xbp1/Akt2/Bcl2l11/Mtmr4/T…	96
GO:0045089	positive regulation of innate immune response	92/1826	404/28928	0.227723	3.60765	13.7005	1.35062e-27	1.02225e-24	5.83078e-25	Gbp5/Gbp2b/Igtp/Gm12250/Gbp7/Gbp2/Irgm2/Zbp1/Gbp3/Nlrc5/Cd274/Mndal/Irgm1/Irf7/Acod1/Oas1a/Ddx60/Trim30a/Parp9/Ifi203/Trim12c/Oas3/Irf4/Ifi207/Irf1/Trim5/Casp4/Tlr3/Casp1/Tifa/Ifi204/Nod1/Ifi211/Ifih1/H2-T23/Nmi/Ripk2/Tnip3/Ifi35/Oas1c/Dhx58/Eif2ak2/Myd88/Nfkbiz/Trim56/Tlr2/H2-M3/Trim25/Trim6/Trex1/Adam8/Il18rap/Irak2/Tlr6/Irf2/Alpk1/Ninj1/Znrf1/Znfx1/Lamp2/Rnf115/Lgals9/Zc3hav1/Flot1/Tnip2/Prkce…	92
GO:0035458	cellular response to interferon-beta	37/1826	68/28928	0.544118	8.62006	16.3293	9.13923e-27	6.14867e-24	3.50711e-24	Iigp1/Tgtp2/Gm4841/Tgtp1/Gbp6/Gbp2b/Gm12185/Igtp/Gbp7/Gbp2/Irgm2/Gbp3/Ifi47/Stat1/Mndal/Irgm1/Acod1/Oas1a/Ifi203/Ifit3/Ifi207/Irf1/Tlr3/Ifit1/Gm5431/Ifi204/Ifi202b/Ifi211/F830016B08Rik/Oas1c/9930111J21Rik1/Trim6/Trex1/Ifnar2/Pnpt1/Ifitm2/Ddx41	37
GO:0007249	canonical NF-kappaB signal transduction	75/1826	291/28928	0.257732	4.08306	13.7204	2.67834e-26	1.62174e-23	9.25015e-24	Igtp/Gbp7/Irgm2/Stat1/Irgm1/Tnfsf10/Trim34a/Trim30a/Trim12c/Trim21/Trim34b/Irf1/Trim5/Tlr3/Casp1/Saa3/Tifa/Nod1/Ripk2/Tnip3/Tgm2/Myd88/Eda2r/Tlr2/Ror1/Rock1/Trim25/Trim6/Rnf31/Tnfrsf1a/Bcl3/Rassf2/Tmem106a/Adam8/Pim2/Irak2/Tlr6/Ripk1/Alpk1/Litaf/Cx3cl1/Usp25/Rbck1/Zc3hav1/Flot1/Tnip2/Traf3ip2/Lims1/Flot2/Prkce/Tnfaip3/Zc3h12a/Azi2/Nfkbia/Peli1/Zfand6/Inava/Nfkb1/Ltbr/Tnip1/Tbk1/Riok3/Sharpin/Traf…	75
GO:0031331	positive regulation of cellular catabolic process	69/1826	258/28928	0.267442	4.23689	13.5558	2.55715e-25	1.4076e-22	8.02872e-23	Igtp/Irgm2/Irgm1/Trim34a/Trim30a/Trim12c/Trim21/Trim34b/Dtx3l/Trim5/Nod1/Ripk2/Hk2/Bnip3/Tlr2/Rock1/Trim6/Rnf31/Adam8/Rgma/Adrb2/Pim2/Kat2b/Deptor/Hif1a/Plekhf1/Dcn/Foxo3/Moap1/Acsl5/Htt/Pnpla2/Ube2a/Pik3c2a/Lrrk2/Map2k1/Fbxo7/Zc3h12a/Hmox1/Slc25a5/Adam9/Abcd1/Lrsam1/Xbp1/Akt2/Bcl2l11/Tbk1/Depdc5/C9orf72/Atg2a/Pip4k2a/Bid/Sptlc2/Pacsin3/App/Smcr8/Insr/Twist1/Tmem59/Bnip3l/Mlx/Clec16a/Psen1/Sh3bp4…	69
GO:0002218	activation of innate immune response	78/1826	324/28928	0.240741	3.81388	13.2211	3.18455e-25	1.60687e-22	9.16535e-23	Gbp5/Gbp2b/Igtp/Gm12250/Gbp7/Gbp2/Irgm2/Zbp1/Gbp3/Cd274/Mndal/Irgm1/Irf7/Acod1/Oas1a/Ddx60/Trim30a/Ifi203/Trim12c/Oas3/Irf4/Ifi207/Irf1/Trim5/Casp4/Tlr3/Casp1/Tifa/Ifi204/Nod1/Ifi211/Ifih1/Nmi/Ripk2/Tnip3/Ifi35/Oas1c/Dhx58/Eif2ak2/Myd88/Nfkbiz/Tlr2/Trim25/Trex1/Irak2/Tlr6/Irf2/Alpk1/Ninj1/Znrf1/Znfx1/Lamp2/Rnf115/Zc3hav1/Flot1/Tnip2/Prkce/Rftn1/Casp6/Tnfaip3/Nfkbia/Peli1/Hspa1b/Inava/Tyro3/Tnip1/…	78
GO:0002237	response to molecule of bacterial origin	99/1826	494/28928	0.200405	3.17487	12.6555	5.00499e-25	2.33117e-22	1.32966e-22	Cxcl9/Gbp5/Gbp6/Gbp10/Gbp2b/Igtp/Gbp2/Irgm2/Gbp3/Nos2/Stat1/Cxcl10/Cd274/Ptgfr/Irgm1/Acod1/Fcgr4/Trim30a/Tap2/Trim12c/Notch1/Il6/Trim5/Casp4/Casp1/Maob/Ripk2/Tnip3/C2/Eif2ak2/Mgst1/Casp7/Zfp36/Myd88/Nfkbiz/Sod2/Tlr2/B2m/H2-M3/Adm/Ccl2/Cldn1/Cxcl1/Cfh/Noct/Trim6/Cxcl16/Irak2/Tlr6/Sbno2/Arid5a/Litaf/Cxcl5/Cx3cl1/Adamts13/Fosl2/Lgals9/Fgf10/Plscr3/Pde4b/Tnip2/Prkce/Gch1/Fzd5/Tnfaip3/Smad6/Zc3h12a/Ir…	99
GO:0016236	macroautophagy	77/1826	323/28928	0.23839	3.77664	13.0257	1.25809e-24	5.44123e-22	3.1036e-22	Iigp1/Tgtp2/Gm4841/Tgtp1/Gm12185/Igtp/Irgm2/Ifi47/Irgm1/Gm5431/Nod1/Ripk2/F830016B08Rik/Rnf213/9930111J21Rik1/Hk2/Bnip3/Tlr2/Rnf31/Plekhm1/Adrb2/Pim2/Hif1a/Znrf1/Nrbp2/Dcn/Moap1/Lgals8/Lamp2/Htt/Ube2a/Pik3c2a/Lrrk2/Chmp2b/Scfd1/Lix1l/Atm/Pex5/Fbxo7/Hmox1/Slc25a5/Nbr1/Ephb2/Nipsnap3b/Chmp4b/Lrsam1/Tbk1/Znrf2/Tcirg1/C9orf72/Atg2a/Tmem41b/Map1lc3b/Tbc1d5/Pip4k2a/Sptlc2/Rnf5/Smcr8/Snap29/Bnip3l/Chmp5…	77
GO:0071346	cellular response to type II interferon	44/1826	118/28928	0.372881	5.90729	13.8648	5.27642e-23	2.12992e-20	1.21487e-20	Gbp5/Gbp6/Gbp10/Gbp2b/Gbp8/Igtp/Gbp4/Gbp7/Gbp2/Irgm2/Gbp3/Nos2/Ciita/Gbp9/Parp14/Stat1/Nlrc5/Irgm1/Acod1/Parp9/Irf1/Tlr3/Casp1/Cdc42ep2/Tlr2/Ccl2/Cldn1/Stx11/Il12rb1/Ccl5/H2-Q7/Cd47/Adamts13/Stxbp1/Daxx/Jak2/Pim1/Stxbp3/Stxbp4/Vim/Rab11fip5/Ptpn2/Gapdh/Jak1	44
GO:0050792	regulation of viral process	56/1826	194/28928	0.28866	4.57303	12.9611	1.47535e-22	5.58329e-20	3.18463e-20	Gbp7/Oas2/Ciita/Stat1/Mndal/Oasl2/Oas1a/Trim34a/Trim30a/Ifi203/Trim12c/Trim21/Trim34b/Oas3/Notch1/Ifitm1/Ifi207/Trim5/Sp100/Isg15/Ptx3/Ifih1/Bst2/Oas1c/Ifitm3/Eif2ak2/Ly6e/Zfp36/Trim56/Rnasel/Stom/Apobec3/Trim25/Trim6/Adar/Trim14/Ccl5/Isg20/Znfx1/Trim26/Furin/Zc3hav1/Fam111a/N4bp1/Ifitm2/Top2a/Tyro3/Srpk2/Resf1/Nectin2/Tbc1d20/Plscr1/Mdfic/Pkn2/Nbn/Bsg	56
GO:0010506	regulation of autophagy	73/1826	319/28928	0.22884	3.62535	12.2386	2.76163e-22	9.83626e-20	5.61046e-20	Iigp1/Igtp/Irgm2/Irgm1/Trim34a/Trim30a/Trim12c/Trim21/Trim34b/Trim5/Casp1/Nod1/Ripk2/Stat3/Hk2/Nampt/Bnip3/Trib3/Tlr2/Rock1/Trim6/Rnf31/Adrb2/Pim2/Dram1/Deptor/Hif1a/Plekhf1/Nrbp2/Dcn/Foxo3/Moap1/Htt/Ube2a/Pik3c2a/Lrrk2/Scfd1/Atm/Map2k1/Tnfaip3/Fbxo7/Zc3h12a/Hmox1/Rab39b/Kat8/Slc25a5/Stk38l/Chmp4b/Lrsam1/Xbp1/Bcl2l11/Mtmr4/Gpr137b/Tbk1/Depdc5/Dram2/C9orf72/Atg2a/Keap1/Pip4k2a/Bid/Sptlc2/Rnf5/Smcr…	73
GO:0016032	viral process	78/1826	359/28928	0.21727	3.44205	12.0853	3.15679e-22	1.06191e-19	6.05698e-20	Gbp7/Oas2/Ciita/Stat1/Mndal/Oasl2/Oas1a/Trim34a/Trim30a/Ifi203/Trim12c/Trim21/Trim34b/Ccl8/Oas3/Notch1/Ifitm1/Ifi207/Trim5/Sp100/Tnfrsf14/Isg15/Ptx3/Ifih1/Bst2/Oas1c/Ifitm3/Eif2ak2/Ly6e/Zfp36/Trim56/Rnasel/Stom/Cldn1/Apobec3/Trim25/Trim6/Adar/Trim14/Ccl5/Isg20/Znfx1/Trim26/Usf1/Furin/Zc3hav1/Jun/Fam111a/Chmp2b/N4bp1/Ifitm2/Top2a/Zc3h12a/Siva1/Chmp4b/Lrsam1/Xpr1/Usp6nl/Tyro3/Srpk2/Resf1/Creb3/Nect…	78
GO:0032496	response to lipopolysaccharide	92/1826	476/28928	0.193277	3.06195	11.7741	3.48458e-22	1.11048e-19	6.33402e-20	Cxcl9/Gbp5/Gbp6/Gbp10/Gbp2b/Igtp/Gbp2/Irgm2/Gbp3/Nos2/Stat1/Cxcl10/Cd274/Ptgfr/Irgm1/Acod1/Fcgr4/Trim30a/Trim12c/Notch1/Il6/Trim5/Casp4/Casp1/Maob/Ripk2/Tnip3/C2/Eif2ak2/Mgst1/Casp7/Zfp36/Myd88/Nfkbiz/Sod2/B2m/Adm/Ccl2/Cldn1/Cxcl1/Cfh/Noct/Trim6/Cxcl16/Irak2/Sbno2/Arid5a/Litaf/Cxcl5/Cx3cl1/Adamts13/Fosl2/Lgals9/Fgf10/Plscr3/Pde4b/Tnip2/Prkce/Gch1/Tnfaip3/Smad6/Zc3h12a/Nfkbia/Fer/Jak2/Peli1/Ephb2/…	92
GO:0002221	pattern recognition receptor signaling pathway	68/1826	283/28928	0.240283	3.80663	12.3156	4.16747e-22	1.2617e-19	7.19656e-20	Gbp5/Igtp/Gm12250/Gbp2/Irgm2/Cd274/Mndal/Irgm1/Irf7/Acod1/Oas1a/Ddx60/Trim30a/Ifi203/Oas3/Irf4/Ifi207/Irf1/Casp4/Tlr3/Casp1/Tifa/Nod1/Ifih1/Nmi/Ripk2/Tnip3/Ifi35/Oas1c/Dhx58/Eif2ak2/Myd88/Nfkbiz/Tlr2/Trim25/Trex1/Irak2/Tlr6/Irf2/Alpk1/Ninj1/Znrf1/Lamp2/Rnf115/Zc3hav1/Flot1/Tnip2/Prkce/Rftn1/Tnfaip3/Nfkbia/Peli1/Hspa1b/Inava/Tyro3/Tnip1/Tbk1/Washc4/Riok3/Hcfc2/Rps6ka3/Pdpk1/Gdi1/Hspa8/App/Mfhas1/P…	68
GO:0048525	negative regulation of viral process	42/1826	115/28928	0.365217	5.78588	13.348	1.28842e-21	3.71495e-19	2.11895e-19	Oas2/Ciita/Stat1/Mndal/Oasl2/Oas1a/Trim30a/Ifi203/Trim12c/Trim21/Oas3/Ifitm1/Ifi207/Trim5/Sp100/Isg15/Ptx3/Ifih1/Bst2/Oas1c/Ifitm3/Eif2ak2/Ly6e/Zfp36/Trim56/Rnasel/Apobec3/Trim25/Trim6/Trim14/Ccl5/Isg20/Znfx1/Trim26/Zc3hav1/Fam111a/N4bp1/Ifitm2/Srpk2/Resf1/Plscr1/Nbn	42
GO:0010508	positive regulation of autophagy	52/1826	176/28928	0.295455	4.68067	12.7131	1.48994e-21	4.10073e-19	2.339e-19	Igtp/Irgm2/Irgm1/Trim34a/Trim30a/Trim12c/Trim21/Trim34b/Trim5/Nod1/Ripk2/Hk2/Bnip3/Tlr2/Rock1/Trim6/Rnf31/Adrb2/Pim2/Deptor/Hif1a/Plekhf1/Dcn/Foxo3/Moap1/Htt/Ube2a/Pik3c2a/Lrrk2/Map2k1/Fbxo7/Zc3h12a/Hmox1/Slc25a5/Lrsam1/Xbp1/Bcl2l11/Tbk1/Depdc5/C9orf72/Atg2a/Pip4k2a/Bid/Sptlc2/Smcr8/Tmem59/Bnip3l/Clec16a/Sh3bp4/Rb1cc1/Atf6/Hspb8	52
GO:0002758	innate immune response-activating signaling pathway	68/1826	294/28928	0.231293	3.6642	11.9179	4.02454e-21	1.0595e-18	6.04326e-19	Gbp5/Igtp/Gm12250/Gbp2/Irgm2/Cd274/Mndal/Irgm1/Irf7/Acod1/Oas1a/Ddx60/Trim30a/Ifi203/Oas3/Irf4/Ifi207/Irf1/Casp4/Tlr3/Casp1/Tifa/Nod1/Ifih1/Nmi/Ripk2/Tnip3/Ifi35/Oas1c/Dhx58/Eif2ak2/Myd88/Nfkbiz/Tlr2/Trim25/Trex1/Irak2/Tlr6/Irf2/Alpk1/Ninj1/Znrf1/Lamp2/Rnf115/Zc3hav1/Flot1/Tnip2/Prkce/Rftn1/Tnfaip3/Nfkbia/Peli1/Hspa1b/Inava/Tyro3/Tnip1/Tbk1/Washc4/Riok3/Hcfc2/Rps6ka3/Pdpk1/Gdi1/Hspa8/App/Mfhas1/P…	68
GO:0019058	viral life cycle	66/1826	279/28928	0.236559	3.74764	11.9704	4.20902e-21	1.0619e-18	6.05692e-19	Gbp7/Oas2/Ciita/Mndal/Oasl2/Oas1a/Trim34a/Trim30a/Ifi203/Trim12c/Trim21/Trim34b/Ccl8/Oas3/Notch1/Ifitm1/Ifi207/Trim5/Tnfrsf14/Isg15/Ptx3/Ifih1/Bst2/Oas1c/Ifitm3/Eif2ak2/Ly6e/Trim56/Rnasel/Stom/Cldn1/Apobec3/Trim25/Trim6/Adar/Ccl5/Isg20/Znfx1/Trim26/Furin/Zc3hav1/Fam111a/Chmp2b/N4bp1/Ifitm2/Top2a/Zc3h12a/Siva1/Chmp4b/Lrsam1/Xpr1/Usp6nl/Tyro3/Srpk2/Resf1/Nectin2/Tmem41b/Smc6/Hspa8/Insr/Tbc1d20/Chmp…	66
GO:1903900	regulation of viral life cycle	49/1826	163/28928	0.300613	4.7624	12.5034	9.47346e-21	2.29447e-18	1.30873e-18	Gbp7/Oas2/Ciita/Mndal/Oasl2/Oas1a/Trim34a/Trim30a/Ifi203/Trim12c/Trim21/Trim34b/Oas3/Notch1/Ifitm1/Ifi207/Trim5/Isg15/Ptx3/Ifih1/Bst2/Oas1c/Ifitm3/Eif2ak2/Ly6e/Trim56/Rnasel/Apobec3/Trim25/Trim6/Adar/Ccl5/Isg20/Znfx1/Trim26/Furin/Zc3hav1/Fam111a/N4bp1/Ifitm2/Top2a/Tyro3/Srpk2/Resf1/Nectin2/Plscr1/Pkn2/Nbn/Bsg	49
GO:0043122	regulation of canonical NF-kappaB signal transduction	63/1826	265/28928	0.237736	3.76628	11.7425	2.52654e-20	5.88391e-18	3.3561e-18	Igtp/Gbp7/Irgm2/Stat1/Irgm1/Tnfsf10/Trim34a/Trim30a/Trim12c/Trim21/Trim34b/Trim5/Tlr3/Casp1/Tifa/Nod1/Ripk2/Tnip3/Tgm2/Myd88/Eda2r/Ror1/Trim25/Trim6/Rnf31/Tnfrsf1a/Tmem106a/Pim2/Tlr6/Ripk1/Alpk1/Litaf/Cx3cl1/Rbck1/Zc3hav1/Flot1/Tnip2/Traf3ip2/Lims1/Flot2/Prkce/Tnfaip3/Zc3h12a/Azi2/Nfkbia/Peli1/Zfand6/Inava/Ltbr/Tnip1/Tbk1/Riok3/Sharpin/Traf2/Abl2/Cpne1/Pdpk1/Birc2/Btrc/Casp8/Tank/Gapdh/Ilk	63
GO:0071216	cellular response to biotic stimulus	75/1826	378/28928	0.198413	3.14331	10.8875	5.36024e-19	1.20208e-16	6.85651e-17	Cxcl9/Gbp5/Gbp6/Gbp10/Gbp2b/Igtp/Gbp2/Irgm2/Gbp3/Nos2/Stat1/Cxcl10/Cd274/Irgm1/Acod1/Fcgr4/Trim30a/Trim12c/Notch1/Il6/Trim5/Casp1/Ripk2/Tnip3/Casp7/Zfp36/Myd88/Nfkbiz/Txnip/Tlr2/B2m/Ccl2/Cxcl1/Cfh/Cxcl16/Irak2/Tlr6/Sbno2/Arid5a/Litaf/Cxcl5/Cx3cl1/Adamts13/Plscr3/Pde4b/Tnip2/Prkce/Gch1/Fzd5/Tnfaip3/Zc3h12a/Nfkbia/Jak2/Ephb2/Adam9/Xbp1/Nfkb1/Bcl2l11/Cdk19/Tnip1/Cebpb/Vim/Bid/Tut4/Paf1/Fbh1/Hspa5/Ch…	75
GO:0060759	regulation of response to cytokine stimulus	48/1826	171/28928	0.280702	4.44696	11.7345	5.58248e-19	1.20721e-16	6.88576e-17	Igtp/Irgm2/Zbp1/Parp14/Nlrc5/Irgm1/Irf7/Usp18/Oas1a/Parp9/Oas3/Stat2/Il6/Casp4/Casp1/Isg15/Samhd1/Ifih1/Ripk2/Oas1c/Trim56/Cish/Crebrf/Tlr2/Slit2/Trim6/Tnfrsf1a/Trex1/Adar/Irak2/Ccl5/Ripk1/Hif1a/Usp25/Il7/Sphk1/Naip2/Hspa1b/Tbk1/Vrk2/Sharpin/Traf2/Il6st/Cpne1/Tank/Rnf185/Ptpn2/Lsm14a	48
GO:0001959	regulation of cytokine-mediated signaling pathway	46/1826	161/28928	0.285714	4.52637	11.6465	1.38601e-18	2.89388e-16	1.65063e-16	Igtp/Irgm2/Zbp1/Parp14/Nlrc5/Irgm1/Irf7/Usp18/Oas1a/Parp9/Oas3/Stat2/Il6/Casp4/Casp1/Isg15/Samhd1/Ripk2/Oas1c/Trim56/Cish/Crebrf/Slit2/Trim6/Tnfrsf1a/Trex1/Adar/Irak2/Ccl5/Ripk1/Hif1a/Usp25/Il7/Sphk1/Naip2/Hspa1b/Tbk1/Vrk2/Sharpin/Traf2/Il6st/Cpne1/Tank/Rnf185/Ptpn2/Lsm14a	46
GO:0002274	myeloid leukocyte activation	62/1826	279/28928	0.222222	3.52051	10.9809	1.87004e-18	3.77436e-16	2.15284e-16	Batf2/Irgm1/Fcgr4/Irf4/Tlr3/Casp1/Batf3/Tmem229b/Nmi/Ifi35/Il15/Myd88/Nampt/Tlr2/Stx11/Trex1/Tmem106a/Il18rap/Flt3l/Tlr6/Ndrg1/Ccl5/Sbno2/Gab2/Cxcl5/Adgrf5/Cx3cl1/Il33/Lgals9/Stxbp1/Tnip2/Jun/Lrrk2/Traf3ip2/Prkce/Atm/Il1rl1/Sphk1/Hmox1/Crlf2/Jund/Fer/Jak2/Adam9/Thbs1/Il4ra/Foxp1/Ltbr/Stxbp3/Ptpn6/Pla2g4a/Gpr137b/Nectin2/Pdpk1/App/Kmt2e/Jmjd6/Mfhas1/Plscr1/Pi4k2a/Psen1/Ldlr	62
GO:0050777	negative regulation of immune response	54/1826	223/28928	0.242152	3.83625	11.0362	5.32903e-18	1.04088e-15	5.93703e-16	Tap1/Slamf8/Parp14/Nlrc5/Cd274/Mndal/Acod1/Usp18/Oas1a/Clec2d/Ifi203/Tap2/Serping1/Trim21/Oas3/Stat2/Ifi207/Irf1/Tnfrsf14/Isg15/Samhd1/H2-T23/Nmi/Parp3/Serpinb9/Oas1c/Dhx58/Trafd1/H2-M3/Fgl2/Trex1/Adar/Jak3/Il33/Lgals9/Serpinb9b/Tnfaip3/Bcl6/Il1rl1/Zc3h12a/Dusp22/Loxl3/Fer/Pim1/Il4ra/Tyro3/Ptpn6/Psmb4/C9orf72/Smcr8/Lyar/Zbtb7b/Psma1/Ptpn2	54
GO:0002832	negative regulation of response to biotic stimulus	43/1826	149/28928	0.288591	4.57193	11.3464	1.20626e-17	2.28246e-15	1.30188e-15	Igtp/Irgm2/Tap1/Slamf8/Parp14/Nlrc5/Cd274/Mndal/Irgm1/Acod1/Usp18/Oas1a/Clec2d/Ifi203/Tap2/Serping1/Trim21/Oas3/Stat2/Ifi207/Isg15/Samhd1/H2-T23/Nmi/Serpinb9/Oas1c/Dhx58/Trafd1/H2-M3/Fgl2/Trex1/Adar/Lgals9/Serpinb9b/Tnfaip3/Pim1/Tyro3/Ptpn6/Lyar/Pten/Ptpn2/Prdx2/Ilrun	43
GO:0031348	negative regulation of defense response	62/1826	292/28928	0.212329	3.36377	10.5376	1.99727e-17	3.66469e-15	2.09029e-15	Igtp/Irgm2/Tap1/Slamf8/Parp14/Nlrc5/Mndal/Irgm1/Acod1/Usp18/Oas1a/Clec2d/Ifi203/Tap2/Serping1/Trim21/Oas3/Stat2/Ifi207/Socs3/Isg15/Samhd1/H2-T23/Nmi/Stat3/Serpinb9/Oas1c/Dhx58/Trafd1/Zfp36/H2-M3/Fgl2/Tnfrsf1a/Trex1/Adar/Tnfaip6/Nt5e/Ada/Cx3cl1/Il33/Lgals9/Serpinb9b/Tnfaip3/Ier3/Pim1/Arnt/Nfkb1/Tyro3/Ptpn6/Psmb4/Sharpin/Lpcat3/Extl3/Mvk/Lyar/Mfhas1/Pten/Psma1/Ptpn2/Vps35/Ldlr/Ilrun	62
GO:0050727	regulation of inflammatory response	75/1826	403/28928	0.186104	2.94831	10.2235	2.33179e-17	4.15265e-15	2.36861e-15	Gbp5/Gbp2b/Igtp/Gm12250/Gbp2/Irgm2/Zbp1/Gbp3/Slamf8/Irgm1/Acod1/Usp18/Il6/Bst1/Casp4/Casp1/Socs3/Casp12/H2-T23/Nmi/Stat3/Ifi35/Zfp36/Myd88/Nfkbiz/Tlr2/Map3k8/Tnfrsf1a/Trex1/Adam8/Gsdmd/Tlr6/C3/Ccl5/Ripk1/Sbno2/Tnfaip6/Ninj1/Nt5e/Ada/Cx3cl1/Il33/Cd47/Lgals9/Lrrk2/Atm/Tnfaip3/Bcl6/Il1rl1/Sphk1/Ier3/Nfkbia/Jak2/Arnt/Foxp1/Nfkb1/Tyro3/Ptpn6/Tnip1/Cebpb/Psmb4/Sharpin/Nfe2l1/Lpcat3/Extl3/Pmp22/Mvk/App/…	75
GO:0042832	defense response to protozoan	23/1826	43/28928	0.534884	8.47378	12.7303	6.23927e-17	1.06969e-14	6.10137e-15	Iigp1/Tgtp2/Tgtp1/Gbp6/Gbp10/Batf2/Gbp2b/Gbp8/Igtp/Gm12250/Gbp4/Gbp7/Gbp2/Irgm2/Gbp3/Gbp9/Il6/Irf4/Myd88/Bcl3/Il4ra/Bpgm/Nras	23
GO:0071219	cellular response to molecule of bacterial origin	68/1826	349/28928	0.194842	3.08675	10.1803	6.35985e-17	1.06969e-14	6.10137e-15	Cxcl9/Gbp5/Gbp6/Gbp10/Gbp2b/Igtp/Gbp2/Irgm2/Gbp3/Nos2/Stat1/Cxcl10/Cd274/Irgm1/Acod1/Fcgr4/Trim30a/Trim12c/Il6/Trim5/Casp1/Ripk2/Tnip3/Casp7/Zfp36/Myd88/Nfkbiz/Tlr2/B2m/Ccl2/Cxcl1/Cfh/Cxcl16/Irak2/Tlr6/Sbno2/Arid5a/Litaf/Cxcl5/Cx3cl1/Adamts13/Plscr3/Pde4b/Tnip2/Prkce/Gch1/Fzd5/Tnfaip3/Zc3h12a/Nfkbia/Jak2/Ephb2/Adam9/Xbp1/Nfkb1/Cdk19/Tnip1/Cebpb/Vim/Tut4/Paf1/Chmp5/Plscr1/Hmgb2/Tspo/Prdx2/Mif/Cdk4	68
GO:2001233	regulation of apoptotic signaling pathway	79/1826	447/28928	0.176734	2.79987	9.95446	7.21569e-17	1.16086e-14	6.62137e-15	Tnfsf10/Fas/Sp100/Atf3/Muc1/Sfrp1/Lck/Wnt4/Sod2/Tlr6/Ripk1/Deptor/Bak1/Hif1a/Plekhf1/Pml/Inhbb/Jak3/Cx3cl1/Gclm/Rbck1/Acsl5/Htt/Fgf10/Asah2/Daxx/Spop/Lrrk2/Higd1a/Map2k1/Il7/Tnfaip3/Fbxo7/Trps1/Hmox1/Ier3/Tmbim6/Jak2/Slc25a5/Vhl/Thbs1/Xbp1/Grina/Hspa1b/Ltbr/Bcl2l11/Serinc3/Creb3/Phip/Traf2/Syvn1/Madd/Bid/Pmp22/App/Fbh1/Psmd10/Ubb/Cdkn2d/Nacc2/Fyn/Plscr1/Hmgb2/Slc35f6/Casp8/Psen1/Bub1/Rb1cc1/Taf6/…	79
GO:0031400	negative regulation of protein modification process	76/1826	420/28928	0.180952	2.8667	10.0027	7.28532e-17	1.16086e-14	6.62137e-15	Gbp4/Parp14/Trim21/Dtx3l/Irf1/Xdh/Parp10/Socs3/Socs1/Isg15/Sfrp1/Igfbp3/Trib3/Slit2/Ubash3b/Rassf2/Adar/Taf7/Ptpn13/Kat2b/Deptor/Bak1/Mvp/Ctdsp2/Gadd45b/Jun/Prkce/N4bp1/Pkig/Tnfaip3/Cdkn1a/Hmgcr/Fbxo7/Zc3h12a/Dusp22/Cdkn1b/Heg1/Aida/Ephb2/Pard6a/Cep85/Sox4/Pibf1/Pkia/Hspa1b/Ptpn6/Shb/C9orf72/Vps28/Hdac8/Sh3bp5/Dgkq/Men1/Pdpk1/Mad2l1/Caml/Hipk3/Spred1/Lats2/Ptprj/Insr/Dnajb2/Fyn/Lrp5/Psen1/Dbi/Ptp…	76
GO:0001562	response to protozoan	24/1826	48/28928	0.5	7.92114	12.4566	1.01946e-16	1.58278e-14	9.02793e-15	Iigp1/Tgtp2/Tgtp1/Gbp6/Gbp10/Batf2/Gbp2b/Gbp8/Igtp/Gm12250/Gbp4/Gbp7/Gbp2/Irgm2/Gbp3/Gbp9/Il6/Irf4/Myd88/Bcl3/Ier3/Il4ra/Bpgm/Nras	24
GO:0030522	intracellular receptor signaling pathway	72/1826	388/28928	0.185567	2.9398	9.985	1.19686e-16	1.81175e-14	1.03339e-14	Gbp5/Igtp/Gm12250/Gbp2/Irgm2/Mndal/Irgm1/Irf7/Oas1a/Ddx60/Trim30a/Ifi203/Oas3/Ifi207/Irf1/Casp4/Tlr3/Tifa/Nod1/Cyp26b1/Ifih1/Ripk2/Stat3/Oas1c/Sfrp1/Dhx58/Eif2ak2/Myd88/Trim25/Trex1/Tlr6/Taf7/Irf2/Alpk1/Pml/Pak1/Lamp2/Zc3hav1/Flot1/Daxx/Tnip2/Nr1h2/Rftn1/Rbfox2/Tnfaip3/Jund/Nfkbia/Jak2/Kdm3a/Peli1/Pim1/Arnt/Foxp1/Hspa1b/Inava/Trerf1/Tbk1/Washc4/Riok3/Hcfc2/Fabp5/Hspa8/Pdk3/Twist1/Kmt2e/Snw1/Pten/…	72
GO:0019079	viral genome replication	39/1826	134/28928	0.291045	4.61081	10.8745	2.82743e-16	4.17563e-14	2.38172e-14	Gbp7/Oas2/Mndal/Oasl2/Oas1a/Ifi203/Ccl8/Oas3/Notch1/Ifitm1/Ifi207/Isg15/Ifih1/Bst2/Oas1c/Ifitm3/Eif2ak2/Rnasel/Stom/Apobec3/Trim6/Adar/Ccl5/Isg20/Znfx1/Zc3hav1/Fam111a/N4bp1/Ifitm2/Top2a/Zc3h12a/Srpk2/Resf1/Tmem41b/Smc6/Hspa8/Tbc1d20/Plscr1/Pkn2	39
GO:0048872	homeostasis of number of cells	76/1826	431/28928	0.176334	2.79353	9.73756	3.19386e-16	4.60448e-14	2.62633e-14	Stat1/Notch1/Il6/Fas/Isg15/Stat3/Zfp36/Nfkbiz/B2m/Ccl2/Cfh/Cdk6/Rassf2/Adar/Flt3l/Bak1/Hif1a/Cxcl5/Adgrf5/Slc11a2/Foxo3/Jak3/Ada/Cd47/Nbea/Kitl/Fosl2/Armcx1/Pde4b/Traf3ip2/Fam210b/Il7/Rbfox2/Akt3/Tnfaip3/Bcl6/Hmox1/Exoc6/Tet2/Jak2/Slc25a5/Vhl/Lipa/Siva1/Fstl1/Sox4/Hspa1b/Vps54/Bcl2l11/Alas1/Bpgm/Tcirg1/Acvr1b/Nfe2l1/Lpcat3/Arid4a/Men1/Vps13a/Caml/Lyar/Tuba1a/Ezh1/Chmp5/Kmt2e/Jmjd6/Mfhas1/Hmgb2/Se…	76
GO:0002697	regulation of immune effector process	82/1826	487/28928	0.168378	2.66749	9.63288	3.44587e-16	4.81144e-14	2.74438e-14	Tap1/Slamf8/Cd274/Ddx60/Clec2d/Tap2/Serping1/Il6/Irf1/Casp4/Tlr3/Casp1/Tnfrsf14/H2-T24/Nod1/H2-T23/Bst2/Ripk2/Parp3/H2-Q6/Serpinb9/H2-Q4/Dhx58/Myd88/Nfkbiz/Il13ra1/H2-T22/Tlr2/B2m/H2-M3/H2-T10/Ccl2/Cxcl1/Fgl2/Cfh/Trim6/Trex1/Il18rap/H2-Q1/C3/H2-K1/Arid5a/Litaf/Gab2/Cxcl5/H2-D1/H2-Q7/Jak3/Pnp/Il33/Lgals9/Stxbp1/Serpinb9b/Hk1/Mr1/Fzd5/Tnfaip3/Bcl6/Stx7/Zc3h12a/Dusp22/Hmox1/Irf5/Loxl3/Tmbim6/Fer/Eph…	82
GO:0097193	intrinsic apoptotic signaling pathway	66/1826	343/28928	0.19242	3.04837	9.90575	3.49634e-16	4.81144e-14	2.74438e-14	Mndal/Ifi203/Ifi207/Ifi204/Casp12/Cyp1b1/Muc1/Tmem117/Lck/Bnip3/Eda2r/Sod2/Trib3/Tnfrsf1a/Bcl3/Bak1/Hif1a/Ifi27/Plekhf1/Pml/Moap1/Pnp/Pdk1/Shisa5/Daxx/Spop/Lrrk2/Atm/Arl6ip5/Map2k1/Casp6/Cdkn1a/Fbxo7/Hmox1/Ier3/Tmbim6/Jak2/Ddit4/Siva1/Xbp1/Grina/Bcl2l11/Serinc3/Cebpb/Hipk2/Creb3/Syvn1/Bid/E2f2/App/Fbh1/Ubb/Cdkn2d/Nacc2/Fyn/Plscr1/Bub1/Taf6/Snw1/Ptpn1/Rpl26/Nbn/Ptpn2/Cycs/Mif/Dnaja1	66
GO:0045071	negative regulation of viral genome replication	27/1826	65/28928	0.415385	6.58064	11.6915	4.64086e-16	6.24454e-14	3.56179e-14	Oas2/Mndal/Oasl2/Oas1a/Ifi203/Oas3/Ifitm1/Ifi207/Isg15/Ifih1/Bst2/Oas1c/Ifitm3/Eif2ak2/Rnasel/Apobec3/Trim6/Ccl5/Isg20/Znfx1/Zc3hav1/Fam111a/N4bp1/Ifitm2/Srpk2/Resf1/Plscr1	27
GO:0032102	negative regulation of response to external stimulus	75/1826	426/28928	0.176056	2.78913	9.65631	5.47599e-16	7.20807e-14	4.11138e-14	Igtp/Irgm2/Tap1/Slamf8/Parp14/Nlrc5/Mndal/Irgm1/Acod1/Usp18/Oas1a/Clec2d/Ifi203/Tap2/Serping1/Trim21/Oas3/Notch1/Stat2/Ifi207/Socs3/Isg15/Samhd1/H2-T23/Nmi/Stat3/Serpinb9/Oas1c/Dhx58/Trafd1/Zfp36/Wnt4/Slit2/H2-M3/Fgl2/Tnfrsf1a/Ubash3b/Pros1/Trex1/Rgma/Adar/Tnfaip6/Nt5e/Ada/Cx3cl1/Il33/C1qtnf1/Lgals9/Mmp28/Serpinb9b/Tnfaip3/Ier3/Pim1/Arnt/Thbs1/Nfkb1/Tyro3/Ptpn6/Psmb4/Sharpin/Lpcat3/Extl3/Clasp2/M…	75
GO:0043254	regulation of protein-containing complex assembly	79/1826	463/28928	0.170626	2.70311	9.58913	5.62599e-16	7.24796e-14	4.13413e-14	Gbp5/Igtp/Gm12250/Gbp2/Irgm2/Mndal/Xaf1/Irgm1/Trim30a/Ifi203/Ccl11/Ifi207/Casp4/Fas/Isg15/Cdc42ep2/Eif2ak2/Myd88/Fhod3/Tlr2/Slit2/Lmo4/Ppp2r5b/Tlr6/Bak1/Pak1/Lamp2/Dbnl/Stxbp1/Syngr3/Akap9/Prkce/Atm/Pex5/Nr1h2/Fblim1/Spidr/Rhoc/Cdkn1b/Aida/Fer/Mapre3/Arhgap28/Plekhg2/Hspa1b/Bcl2l11/Nav3/Arl2/Fnip1/Cryab/Riok3/Traf2/Camsap1/Terf1/Capn1/Carmil1/Cdc42ep3/Bid/Clasp2/Hspa8/Birc2/Nme7/Hspa5/Arpc3/Psmc6…	79
GO:0002753	cytoplasmic pattern recognition receptor signaling pathway	47/1826	193/28928	0.243523	3.85796	10.3403	5.93563e-16	7.28875e-14	4.1574e-14	Gbp5/Igtp/Gm12250/Gbp2/Irgm2/Mndal/Irgm1/Irf7/Oas1a/Ddx60/Trim30a/Ifi203/Oas3/Ifi207/Irf1/Casp4/Tlr3/Tifa/Nod1/Ifih1/Ripk2/Oas1c/Dhx58/Eif2ak2/Myd88/Trim25/Trex1/Tlr6/Irf2/Alpk1/Lamp2/Zc3hav1/Flot1/Tnip2/Rftn1/Tnfaip3/Nfkbia/Peli1/Hspa1b/Inava/Tbk1/Washc4/Riok3/Hcfc2/Hspa8/Pum2/Lsm14a	47
GO:0071706	tumor necrosis factor superfamily cytokine production	49/1826	208/28928	0.235577	3.73208	10.2644	5.98171e-16	7.28875e-14	4.1574e-14	Oas2/Cd274/Mc1r/Oas1a/Trim30a/Oas3/Il6/Tlr3/Nod1/Ifih1/H2-T23/Ripk2/Stat3/Oas1c/Zfp36/Myd88/Tlr2/Ccl2/Tnfrsf1a/Bcl3/Trex1/Tmem106a/Adam8/Tlr6/Ripk1/Arid5a/Cx3cl1/Il33/Cd47/Lgals9/Lrrk2/Fzd5/Tnfaip3/Zc3h12a/Azi2/Jak2/Ephb2/Thbs1/Foxp1/Ptpn6/Frmd8/Ptprj/App/Twist1/Psen1/Pten/Tspo/Mif/Ilrun	49
GO:0140888	interferon-mediated signaling pathway	35/1826	111/28928	0.315315	4.99531	10.9469	6.01879e-16	7.28875e-14	4.1574e-14	Igtp/Irgm2/Zbp1/Oas2/Parp14/Stat1/Nlrc5/Oasl2/Irgm1/Irf7/Usp18/Oas1a/Parp9/Oas3/Stat2/Ifitm1/Irf1/Isg15/Samhd1/Ifih1/Oas1c/Ifitm3/Myd88/Trim56/Trim6/Trex1/Adar/Ifnar2/Ifitm2/Jak2/Tbk1/Rnf185/Ptpn2/Jak1/Lsm14a	35
GO:0071222	cellular response to lipopolysaccharide	65/1826	340/28928	0.191176	3.02867	9.76699	8.15452e-16	9.58266e-14	5.46581e-14	Cxcl9/Gbp5/Gbp6/Gbp10/Gbp2b/Igtp/Gbp2/Irgm2/Gbp3/Nos2/Stat1/Cxcl10/Cd274/Irgm1/Acod1/Fcgr4/Trim30a/Trim12c/Il6/Trim5/Casp1/Ripk2/Tnip3/Casp7/Zfp36/Myd88/Nfkbiz/B2m/Ccl2/Cxcl1/Cfh/Cxcl16/Irak2/Sbno2/Arid5a/Litaf/Cxcl5/Cx3cl1/Adamts13/Plscr3/Pde4b/Tnip2/Prkce/Gch1/Tnfaip3/Zc3h12a/Nfkbia/Jak2/Ephb2/Adam9/Xbp1/Nfkb1/Cdk19/Tnip1/Cebpb/Vim/Tut4/Paf1/Chmp5/Plscr1/Hmgb2/Tspo/Prdx2/Mif/Cdk4	65
GO:1903555	regulation of tumor necrosis factor superfamily cytokine production	48/1826	202/28928	0.237624	3.7645	10.2343	8.22953e-16	9.58266e-14	5.46581e-14	Oas2/Cd274/Mc1r/Oas1a/Trim30a/Oas3/Il6/Tlr3/Nod1/Ifih1/H2-T23/Ripk2/Stat3/Oas1c/Zfp36/Myd88/Tlr2/Ccl2/Tnfrsf1a/Bcl3/Trex1/Tmem106a/Adam8/Tlr6/Ripk1/Arid5a/Cx3cl1/Il33/Cd47/Lgals9/Lrrk2/Fzd5/Tnfaip3/Zc3h12a/Jak2/Ephb2/Thbs1/Foxp1/Ptpn6/Frmd8/Ptprj/App/Twist1/Psen1/Pten/Tspo/Mif/Ilrun	48
GO:0043123	positive regulation of canonical NF-kappaB signal transduction	46/1826	188/28928	0.244681	3.8763	10.27	9.96016e-16	1.1379e-13	6.49042e-14	Tnfsf10/Trim34a/Trim30a/Trim12c/Trim21/Trim34b/Trim5/Tlr3/Casp1/Tifa/Nod1/Ripk2/Tgm2/Myd88/Eda2r/Ror1/Trim25/Trim6/Rnf31/Tnfrsf1a/Tmem106a/Pim2/Tlr6/Ripk1/Alpk1/Litaf/Cx3cl1/Rbck1/Zc3hav1/Flot1/Tnip2/Traf3ip2/Lims1/Flot2/Prkce/Peli1/Inava/Ltbr/Tbk1/Sharpin/Traf2/Abl2/Birc2/Casp8/Gapdh/Ilk	46
GO:0097191	extrinsic apoptotic signaling pathway	54/1826	250/28928	0.216	3.42193	9.98295	1.07961e-15	1.21056e-13	6.90489e-14	Tnfsf10/Tlr3/Fas/Sp100/Atf3/Sfrp1/Nfkbiz/Lcn2/Tnfrsf1a/Tlr6/Erbb3/Ripk1/Deptor/Bak1/Pml/Foxo3/Jak3/Cx3cl1/Moap1/Gclm/Rbck1/Il33/Kitl/Acsl5/Htt/Fgf10/Daxx/Mknk1/Il7/Tnfaip3/Trps1/Hmox1/Jak2/Siva1/Thbs1/Grina/Hspa1b/Ltbr/Bcl2l11/Phip/Traf2/Acvr1b/Madd/Pdpk1/Casp8ap2/Bid/App/Fyn/Hmgb2/Casp8/Rb1cc1/Gabarap/Prdx2/Fem1b	54
GO:0034976	response to endoplasmic reticulum stress	57/1826	279/28928	0.204301	3.23659	9.74397	2.37477e-15	2.6144e-13	1.49122e-13	Igtp/Atf3/Nod1/Casp12/Tmem117/Eif2ak2/Trib3/Crebrf/Trim25/Bak1/Pml/Usp25/Tmbim4/Marcks/Flot1/Parp8/Jun/Spop/Lrrk2/Tmem67/Nr1h2/Fbxo6/Tmbim6/Thbs1/Bbs1/Xbp1/Usp14/Grina/Bcl2l11/Serinc3/Manf/Cebpb/Creb3/Sdf2l1/Nfe2l1/Syvn1/Lpcat3/Man1c1/Bid/Rnf5/Pmp22/App/Dnajb2/Ubxn4/Hspa5/Psmc6/Erlin2/Ptpn1/Rnf185/Atf6/Cops5/Ptpn2/Rnf139/Tmco1/Uggt1/Hsp90b1/Tardbp	57
GO:0045824	negative regulation of innate immune response	35/1826	117/28928	0.299145	4.73914	10.5193	3.70501e-15	4.00604e-13	2.28499e-13	Tap1/Slamf8/Parp14/Nlrc5/Mndal/Acod1/Usp18/Oas1a/Clec2d/Ifi203/Tap2/Serping1/Trim21/Oas3/Stat2/Ifi207/Isg15/Samhd1/H2-T23/Nmi/Serpinb9/Oas1c/Dhx58/Trafd1/H2-M3/Trex1/Adar/Lgals9/Serpinb9b/Tnfaip3/Pim1/Tyro3/Ptpn6/Lyar/Ptpn2	35
GO:0044403	biological process involved in symbiotic interaction	56/1826	275/28928	0.203636	3.22606	9.62765	4.83561e-15	5.13677e-13	2.92994e-13	Gbp6/Gbp2b/Gbp7/Gbp2/Gbp3/Ciita/Gbp9/Trim34a/Trim30a/Trim12c/Trim21/Trim34b/Ccl8/Ifitm1/Trim5/Tnfrsf14/Ptx3/Apol11a/Ifitm3/Ly6e/Myd88/Trim56/Stom/Cldn1/Cxcl1/Trim25/Trim6/Ccl5/Cxcl5/Trim26/Furin/Jun/Chmp2b/Ifitm2/Zc3h12a/Rab29/Siva1/Rab9/Chmp4b/Sap30/Xpr1/Tyro3/Bcl2l11/Rab5a/Nectin2/Tmem41b/Smc6/Hspa8/Insr/Tbc1d20/Chmp5/Snw1/Nbn/Bsg/Gapdh/Tardbp	56
GO:0042176	regulation of protein catabolic process	67/1826	372/28928	0.180108	2.85331	9.33841	6.33805e-15	6.61671e-13	3.77407e-13	Nos2/Trim30a/Serpinb1a/Samd9l/Serpinb1b/Ecscr/Psme2/Psme1/Azin2/Trib3/Crebrf/Nub1/Fbxl5/Adam8/Rgma/Timp3/Usp25/Il33/Cyp51/Furin/Rchy1/Tspan15/Amer1/Lrrk2/Tmem67/N4bp1/Tnfaip3/Hmgcr/Cdkn1b/Ier3/Adam9/Usp14/Hspa1b/Timp1/Mycbp2/Nfe2l1/Vps28/Mad2l1/Laptm4b/Caml/Desi1/Uchl5/Pacsin3/Zdhhc2/App/Pias1/Psmd10/Dnajb2/Ubb/Egln2/Snx1/Fyn/Clec16a/Btrc/Psen1/Gabarap/Mapk9/Rnf185/Stx5a/Snf8/Vps35/Tlk2/Psmd3/Ldl…	67
GO:0045069	regulation of viral genome replication	32/1826	100/28928	0.32	5.06953	10.5813	6.58035e-15	6.75323e-13	3.85194e-13	Gbp7/Oas2/Mndal/Oasl2/Oas1a/Ifi203/Oas3/Notch1/Ifitm1/Ifi207/Isg15/Ifih1/Bst2/Oas1c/Ifitm3/Eif2ak2/Rnasel/Apobec3/Trim6/Adar/Ccl5/Isg20/Znfx1/Zc3hav1/Fam111a/N4bp1/Ifitm2/Top2a/Srpk2/Resf1/Plscr1/Pkn2	32
GO:0042326	negative regulation of phosphorylation	63/1826	337/28928	0.186944	2.96161	9.40189	6.78595e-15	6.84816e-13	3.90609e-13	Gbp4/Parp14/Irf1/Xdh/Socs3/Socs1/Sfrp1/Igfbp3/Trib3/Slit2/Ubash3b/Rassf2/Adar/Taf7/Ptpn13/Kat2b/Deptor/Bak1/Mvp/Ctdsp2/Gadd45b/Jun/Pkig/Tnfaip3/Cdkn1a/Hmgcr/Fbxo7/Zc3h12a/Dusp22/Cdkn1b/Heg1/Aida/Ephb2/Pard6a/Cep85/Pibf1/Pkia/Ptpn6/Atxn7/Shb/C9orf72/Sh3bp5/Dgkq/Men1/Pdpk1/Hipk3/Spred1/Lats2/Ptprj/Insr/Cdkn2d/Lrp5/Psen1/Ptpn1/Pten/Ptpn2/Stk38/Dynll1/Met/Rtraf/Mllt1/Tardbp/Dnaja1	63
GO:0032640	tumor necrosis factor production	47/1826	205/28928	0.229268	3.63213	9.81683	7.07833e-15	7.02611e-13	4.00759e-13	Oas2/Mc1r/Oas1a/Trim30a/Oas3/Il6/Tlr3/Nod1/Ifih1/H2-T23/Ripk2/Stat3/Oas1c/Zfp36/Myd88/Tlr2/Ccl2/Tnfrsf1a/Bcl3/Trex1/Tmem106a/Tlr6/Ripk1/Arid5a/Cx3cl1/Il33/Cd47/Lgals9/Lrrk2/Fzd5/Tnfaip3/Zc3h12a/Azi2/Jak2/Ephb2/Thbs1/Foxp1/Ptpn6/Frmd8/Ptprj/App/Twist1/Psen1/Pten/Tspo/Mif/Ilrun	47
GO:0032680	regulation of tumor necrosis factor production	46/1826	199/28928	0.231156	3.66203	9.78096	9.87526e-15	9.64431e-13	5.50097e-13	Oas2/Mc1r/Oas1a/Trim30a/Oas3/Il6/Tlr3/Nod1/Ifih1/H2-T23/Ripk2/Stat3/Oas1c/Zfp36/Myd88/Tlr2/Ccl2/Tnfrsf1a/Bcl3/Trex1/Tmem106a/Tlr6/Ripk1/Arid5a/Cx3cl1/Il33/Cd47/Lgals9/Lrrk2/Fzd5/Tnfaip3/Zc3h12a/Jak2/Ephb2/Thbs1/Foxp1/Ptpn6/Frmd8/Ptprj/App/Twist1/Psen1/Pten/Tspo/Mif/Ilrun	46
GO:0001933	negative regulation of protein phosphorylation	60/1826	316/28928	0.189873	3.00803	9.31624	1.44533e-14	1.38912e-12	7.92336e-13	Gbp4/Parp14/Irf1/Xdh/Socs3/Socs1/Sfrp1/Igfbp3/Trib3/Slit2/Ubash3b/Rassf2/Adar/Taf7/Ptpn13/Kat2b/Deptor/Bak1/Mvp/Ctdsp2/Gadd45b/Jun/Pkig/Tnfaip3/Cdkn1a/Hmgcr/Fbxo7/Zc3h12a/Dusp22/Cdkn1b/Heg1/Aida/Ephb2/Pard6a/Cep85/Pibf1/Pkia/Ptpn6/Shb/C9orf72/Sh3bp5/Dgkq/Men1/Pdpk1/Hipk3/Spred1/Lats2/Ptprj/Insr/Lrp5/Psen1/Ptpn1/Pten/Ptpn2/Stk38/Met/Rtraf/Mllt1/Tardbp/Dnaja1	60
GO:0006979	response to oxidative stress	73/1826	434/28928	0.168203	2.66471	9.07005	1.55452e-14	1.46641e-12	8.36421e-13	Il6/Cyp1b1/Lck/Rhob/Mgst1/Txnip/Bnip3/Sod2/Lcn2/Trim25/Trex1/Il18rap/Wrn/Kat2b/Ripk1/Bak1/Hif1a/Pml/Slc11a2/Foxo3/Gclm/Usp25/Pnpt1/1600014C10Rik/Oxsr1/Stx2/Jun/Lrrk2/Atm/Gch1/Neil1/Pex5/Arl6ip5/Map2k1/Atp7a/Casp6/Tnfaip3/Sod3/Sphk1/Zc3h12a/Scly/Hmox1/Btg1/Fer/Jak2/Adam9/Abcd1/Arnt/Xbp1/Foxp1/Nfkb1/Vrk2/Cryab/Nfe2l1/Capn1/Kdm6b/Keap1/Psip1/Hspa8/App/Fyn/Pex13/Psen1/Idh1/Aifm2/Mapk9/Txn1/Prdx2/Met/…	73
GO:0010563	negative regulation of phosphorus metabolic process	68/1826	388/28928	0.175258	2.77648	9.14431	1.5984e-14	1.46641e-12	8.36421e-13	Gbp4/Parp14/Irf1/Xdh/Socs3/Socs1/Stat3/Sfrp1/Igfbp3/Trib3/Slit2/Ubash3b/Rassf2/Adar/Taf7/Ptpn13/Kat2b/Deptor/Bak1/Mvp/Ctdsp2/Gadd45b/Jun/Pkig/Tnfaip3/Cdkn1a/Hmgcr/Fbxo7/Zc3h12a/Dusp22/Cdkn1b/Heg1/Ier3/Aida/Ephb2/Pard6a/Ddit4/Cep85/Pibf1/Pkia/Ppp1r35/Ptpn6/Atxn7/Shb/C9orf72/Sh3bp5/Dgkq/Men1/Pdpk1/Hipk3/Spred1/Lats2/Ptprj/Insr/Cdkn2d/Lrp5/Psen1/Ptpn1/Pten/Tspo/Ptpn2/Stk38/Dynll1/Met/Rtraf/Mllt1/Tar…	68
GO:0045936	negative regulation of phosphate metabolic process	68/1826	388/28928	0.175258	2.77648	9.14431	1.5984e-14	1.46641e-12	8.36421e-13	Gbp4/Parp14/Irf1/Xdh/Socs3/Socs1/Stat3/Sfrp1/Igfbp3/Trib3/Slit2/Ubash3b/Rassf2/Adar/Taf7/Ptpn13/Kat2b/Deptor/Bak1/Mvp/Ctdsp2/Gadd45b/Jun/Pkig/Tnfaip3/Cdkn1a/Hmgcr/Fbxo7/Zc3h12a/Dusp22/Cdkn1b/Heg1/Ier3/Aida/Ephb2/Pard6a/Ddit4/Cep85/Pibf1/Pkia/Ppp1r35/Ptpn6/Atxn7/Shb/C9orf72/Sh3bp5/Dgkq/Men1/Pdpk1/Hipk3/Spred1/Lats2/Ptprj/Insr/Cdkn2d/Lrp5/Psen1/Ptpn1/Pten/Tspo/Ptpn2/Stk38/Dynll1/Met/Rtraf/Mllt1/Tar…	68
GO:0007264	small GTPase-mediated signal transduction	74/1826	444/28928	0.166667	2.64038	9.04142	1.6742e-14	1.51303e-12	8.63009e-13	Notch1/Cdc42ep2/Mcf2l/Tgm2/Rhob/Slit2/Rock1/Dennd3/Rab30/Ntn1/Arhgap24/Gna13/Rnd3/Dbnl/Kitl/Sipa1l2/Fgf10/Mras/Flot1/Pdpn/Lrrk2/Ralgps1/Map2k1/Bcl6/Cdkn1a/Rnd1/Arhgef3/Stk19/Rhoc/Rhoq/Rap1gap2/Hmox1/Rab39b/Heg1/Ephb2/Arhgap29/Rab21/Arhgap28/Lipa/Rab9/Dok4/Syngap1/Arhgap19/Rhoj/F11r/G3bp2/Dennd4a/Cdc42se2/Ksr1/Stambp/Nras/Abl2/Madd/Cdc42ep3/Rhobtb2/Amot/Arhgap5/Gdi1/Rit1/Phactr4/Agrn/Lztr1/Dhcr24/…	74
GO:0042116	macrophage activation	34/1826	116/28928	0.293103	4.64343	10.206	1.79109e-14	1.59486e-12	9.09683e-13	Irgm1/Tlr3/Casp1/Tmem229b/Nmi/Ifi35/Nampt/Tlr2/Trex1/Tmem106a/Tlr6/Sbno2/Adgrf5/Cx3cl1/Il33/Lgals9/Tnip2/Jun/Lrrk2/Prkce/Atm/Il1rl1/Sphk1/Jund/Jak2/Thbs1/Il4ra/Foxp1/Pla2g4a/Gpr137b/App/Jmjd6/Mfhas1/Ldlr	34
GO:1901342	regulation of vasculature development	60/1826	326/28928	0.184049	2.91576	9.02926	6.12167e-14	5.37199e-12	3.0641e-12	Stat1/Cxcl10/Ccl11/Tlr3/Sp100/Cyp1b1/Stat3/Tnn/Tgm2/Hk2/Rhob/Ecscr/Wnt4/Erap1/F3/H2-M3/Adm/Ccl2/Rock1/Tnfrsf1a/Adrb2/Jcad/C3/Ccl5/Hif1a/Prl2c2/Ninj1/Pml/Dcn/Prkd2/Sema3e/Adamts1/Adgra2/Akt3/Sphk1/Zc3h12a/Vash1/Bmper/Hmox1/Lif/Pak4/Btg1/Thbs1/Xbp1/Rhoj/Emilin2/Tcf4/Ptpn6/Hipk2/Foxj2/Nras/Pdpk1/Amot/Spred1/Pgk1/E2f2/Krit1/Fyn/Emp2/Jak1	60
GO:0045765	regulation of angiogenesis	59/1826	319/28928	0.184953	2.93008	8.99746	7.93548e-14	6.86419e-12	3.91524e-12	Stat1/Cxcl10/Ccl11/Tlr3/Sp100/Cyp1b1/Stat3/Tnn/Tgm2/Hk2/Rhob/Ecscr/Erap1/F3/H2-M3/Adm/Ccl2/Rock1/Tnfrsf1a/Adrb2/Jcad/C3/Ccl5/Hif1a/Prl2c2/Ninj1/Pml/Dcn/Prkd2/Sema3e/Adamts1/Adgra2/Akt3/Sphk1/Zc3h12a/Vash1/Bmper/Hmox1/Lif/Pak4/Btg1/Thbs1/Xbp1/Rhoj/Emilin2/Tcf4/Ptpn6/Hipk2/Foxj2/Nras/Pdpk1/Amot/Spred1/Pgk1/E2f2/Krit1/Fyn/Emp2/Jak1	59
GO:0060760	positive regulation of response to cytokine stimulus	25/1826	67/28928	0.373134	5.9113	10.4467	1.08551e-13	9.2574e-12	5.28029e-12	Igtp/Irgm2/Zbp1/Parp14/Nlrc5/Irgm1/Irf7/Parp9/Casp4/Casp1/Ifih1/Ripk2/Trim56/Crebrf/Tlr2/Trim6/Ripk1/Hif1a/Il7/Hspa1b/Tbk1/Traf2/Cpne1/Rnf185/Lsm14a	25
GO:0045859	regulation of protein kinase activity	77/1826	494/28928	0.15587	2.46934	8.55006	1.84311e-13	1.5434e-11	8.80332e-12	Igtp/Irgm2/Irgm1/Sfrp1/Trib3/Ubash3b/Rassf2/Adrb2/Adar/Tlr6/Taf7/Kat2b/Deptor/Mvp/Pak1/Kitl/Htt/Gadd45b/Daxx/Lrrk2/Higd1a/Zeb2/Fzd5/Map2k1/Pkig/Tnfaip3/Cdkn1a/Hmgcr/Fbxo7/Dusp22/Cdkn1b/Heg1/Aida/Mapre3/Jak2/Fbn1/Ephb2/Adam9/Pim1/Cep85/Thbs1/Pibf1/Pkia/Taok3/Ptpn6/Shb/Ksr1/Lrp8/Traf2/Sh3bp5/Men1/Pdpk1/Hipk3/Spred1/Pmp22/Ccnd2/Lats2/Ptprj/App/Agrn/Psmd10/Insr/Cenpe/Cdkn2d/Lrp5/Ccnd3/Psen1/Ptpn1/Pte…	77
GO:0007033	vacuole organization	49/1826	239/28928	0.205021	3.248	9.05813	1.86075e-13	1.5434e-11	8.80332e-12	Iigp1/Tgtp2/Gm4841/Tgtp1/Gm12185/Igtp/Irgm2/Ifi47/Irgm1/Gm5431/F830016B08Rik/9930111J21Rik1/Trex1/Idua/Moap1/Lamp2/Pik3c2a/Lrrk2/Chmp2b/Scfd1/Hook2/Tmem175/Ephb2/Lipa/Chmp4b/Lrsam1/Vps54/Fnip1/Tcirg1/C9orf72/Atg2a/Tmem41b/Map1lc3b/Pip4k2a/Laptm4b/Hspa8/Rnf5/Smcr8/Pi4kb/Chmp5/Mtmr3/Gabarapl1/Psen1/Rb1cc1/Gabarap/Atg3/Vps35/Stx12/Vmp1	49
GO:0034612	response to tumor necrosis factor	48/1826	231/28928	0.207792	3.2919	9.0779	1.93498e-13	1.58329e-11	9.03083e-12	Gbp3/Nos2/Stat1/Acod1/Il6/Irf1/Casp1/Tifa/Cyp1b1/Sfrp1/Zfp36/Eda2r/Ccl2/Cldn1/Plvap/Rnf31/Tnfrsf1a/Cxcl16/Has2/Ccl5/Ripk1/Foxo3/Cx3cl1/Rbck1/Adamts13/Traf3ip2/Lims1/Gch1/Sphk1/Zc3h12a/Nfkbia/Slc22a5/Jak2/Zfand6/Adam9/Naip2/Hspa1b/Nfkb1/Sharpin/Traf2/Cpne1/Birc2/Insr/Tuba1a/Casp8/Tank/Ptpn2/Ilk	48
GO:1903706	regulation of hemopoiesis	73/1826	458/28928	0.159389	2.52508	8.53951	2.53786e-13	2.0489e-11	1.16866e-11	Slamf8/Stat1/Irgm1/Clec2d/Il6/Irf1/Fas/Il15ra/Socs1/Isg15/Cyp26b1/Ripk2/Stat3/Sfrp1/Il15/Lck/Zfp36/Nfkbiz/B2m/H2-M3/Fgl2/Cdk6/Ubash3b/Rassf2/Adam8/Ccl9/Flt3l/Ccl5/Ripk1/Hif1a/Tnfaip6/Ninj1/Foxo3/Jak3/Ada/Klhl25/Pnp/Kitl/Lgals9/Jun/Fam210b/Il7/Rbfox2/Bcl6/Hoxb8/Tmem176b/Fbxo7/Zc3h12a/Lif/Loxl3/Tmem176a/Nfkbia/Fbn1/Sox4/Il4ra/Xbp1/Foxp1/Zfp608/Hspa1b/Ptpn6/Cebpb/Gpr137b/Shb/Acvr1b/Paf1/Zeb1/Hmgb2/C…	73
GO:0001906	cell killing	55/1826	295/28928	0.186441	2.95365	8.75437	3.92601e-13	3.12789e-11	1.78411e-11	Cxcl9/Gbp5/Gbp2b/Igtp/Gm12250/Gbp7/Gbp2/Irgm2/Gbp3/Tap1/Nos2/Cxcl10/Fcgr4/Clec2d/Tap2/Ccl8/Ccl11/H2-T24/Apol11a/H2-T23/H2-Q6/Serpinb9/H2-Q4/Rnf19b/Myd88/H2-T22/B2m/H2-M3/H2-T10/Ccl2/Cxcl1/Fgl2/Cfh/Stx11/Il18rap/H2-Q1/C3/H2-K1/Cxcl5/Ninj1/H2-D1/H2-Q7/Pnp/Lgals9/Serpinb9b/Mr1/Stx7/Bcl2l11/Ptpn6/Nectin2/Hspa8/Cebpg/Emp2/Gapdh/Grb2	55
GO:1901617	organic hydroxy compound biosynthetic process	50/1826	253/28928	0.197628	3.13089	8.83629	4.63678e-13	3.6462e-11	2.07974e-11	Mc1r/Hdc/Wnt4/Gpr146/Itpka/Hmgcs1/Idi1/Msmo1/Cyp51/Fdft1/Htt/Ebp/Cyp39a1/Sqle/Asah2/Tm7sf2/Mvd/Insig2/Itpkc/Zeb2/Gch1/Stard4/Atp7a/Insig1/Hmgcr/Sphk1/Hsd17b7/Ip6k1/Mfsd12/Fdps/Nsdhl/Lipa/Nfkb1/Lss/Erg28/Ppip5k1/Lpcat3/Pmvk/Dgkq/Sc5d/Sptlc2/Pltp/Mvk/Dhcr24/Myo5a/Erlin2/Isyna1/Abcd3/Vps35/Ldha	50
GO:0008654	phospholipid biosynthetic process	45/1826	212/28928	0.212264	3.36275	8.96241	4.9453e-13	3.83895e-11	2.18968e-11	Gpat3/Etnk1/Plaat3/Itpka/Pgs1/Adgrf5/Hmgcs1/Idi1/Acsl5/Dgka/Plscr3/Mvd/Pik3c2a/Itpkc/Atm/Chka/Inpp1/Sgms2/Pigg/Acsl6/Piga/Chpt1/Pigv/Ip6k1/Fdps/Pgap2/Pla2g4a/Fabp5/Lpcat3/Pmvk/Ggps1/Dgkq/Pip4k2a/Sptlc2/Mvk/Cept1/Smg1/Inpp4a/Pi4kb/Pign/Plscr1/Pi4k2a/Idh1/Isyna1/Pip5k1a	45
GO:0016126	sterol biosynthetic process	25/1826	71/28928	0.352113	5.57827	10.0255	5.05204e-13	3.87216e-11	2.20863e-11	Gpr146/Hmgcs1/Idi1/Msmo1/Cyp51/Fdft1/Ebp/Sqle/Tm7sf2/Mvd/Insig2/Insig1/Hmgcr/Hsd17b7/Fdps/Nsdhl/Lipa/Lss/Erg28/Lpcat3/Pmvk/Sc5d/Mvk/Dhcr24/Erlin2	25
GO:1903557	positive regulation of tumor necrosis factor superfamily cytokine production	33/1826	123/28928	0.268293	4.25037	9.37675	6.86559e-13	5.19639e-11	2.96395e-11	Oas2/Oas1a/Oas3/Il6/Tlr3/Nod1/Ifih1/H2-T23/Ripk2/Stat3/Oas1c/Myd88/Tlr2/Ccl2/Tnfrsf1a/Tmem106a/Adam8/Ripk1/Arid5a/Il33/Lgals9/Lrrk2/Fzd5/Jak2/Ephb2/Thbs1/Frmd8/Ptprj/App/Twist1/Psen1/Pten/Mif	33
GO:0001961	positive regulation of cytokine-mediated signaling pathway	23/1826	61/28928	0.377049	5.97332	10.0928	8.06227e-13	6.0268e-11	3.4376e-11	Igtp/Irgm2/Zbp1/Parp14/Nlrc5/Irgm1/Irf7/Parp9/Casp4/Casp1/Ripk2/Trim56/Crebrf/Trim6/Ripk1/Hif1a/Il7/Hspa1b/Tbk1/Traf2/Cpne1/Rnf185/Lsm14a	23
GO:0072594	establishment of protein localization to organelle	72/1826	459/28928	0.156863	2.48506	8.32466	8.21784e-13	6.02719e-11	3.43782e-11	Igtp/Gbp4/Irgm2/Irgm1/Notch1/Il6/Lrp2/Stat3/Neurl3/Hk2/Txnip/Tnfrsf1a/Bcl3/Adar/Pml/Moap1/Lamp2/Scarb2/Il33/Hk1/Lrrk2/Rab8b/Traf3ip2/Pola2/Pex5/Pkig/Tnfaip3/Pex1/Cdkn1a/Fbxo7/Spidr/Zc3h12a/Hikeshi/Nfkbia/Jak2/Zfand6/Chmp4b/Lrsam1/Xbp1/Vps37c/Pkia/Macroh2a2/Vps54/Phip/Dusp18/Rab10/Terf1/Vps28/Golph3l/Vps13a/Bid/Tomm40l/Hspa8/Vps53/Srp54c/Bnip3l/Hspa5/Pex13/Mdfic/Psen1/Rab11a/Sec61g/Akirin2/Tspo/Sn…	72
GO:0008203	cholesterol metabolic process	38/1826	160/28928	0.2375	3.76254	9.09526	8.26188e-13	6.02719e-11	3.43782e-11	Apof/Ttc39b/Gpr146/Hmgcs1/Idi1/Msmo1/Cyp51/Fdft1/Ebp/Cyp39a1/Sqle/Tm7sf2/Mvd/Insig2/Stard4/Insig1/Hmgcr/Hsd17b7/Fdps/Nsdhl/Lipe/Soat1/Lipa/Lss/Nfe2l1/Lpcat3/Pmvk/Dgkq/Sc5d/Pmp22/Mvk/App/Dhcr24/Lrp5/Npc2/Erlin2/Acadl/Ldlr	38
GO:0032606	type I interferon production	36/1826	146/28928	0.246575	3.90632	9.13819	9.92876e-13	7.15698e-11	4.08224e-11	Igtp/Gbp4/Gbp7/Irgm2/Oas2/Stat1/Xaf1/Irgm1/Irf7/Acod1/Oas1a/Oas3/Irf1/Tlr3/Irf9/Isg15/Ifih1/Nmi/Oas1c/Dhx58/Myd88/Trim56/Tlr2/Trex1/Zc3hav1/Flot1/Ppme1/Irf5/Kat8/Tbk1/Riok3/Rel/Hmgb2/Tank/Gapdh/Ilrun	36
GO:0060337	type I interferon-mediated signaling pathway	28/1826	92/28928	0.304348	4.82156	9.52947	1.28397e-12	9.04008e-11	5.15633e-11	Zbp1/Oas2/Stat1/Nlrc5/Oasl2/Irf7/Usp18/Oas1a/Oas3/Stat2/Ifitm1/Isg15/Samhd1/Ifih1/Oas1c/Ifitm3/Myd88/Trim56/Trim6/Trex1/Adar/Ifnar2/Ifitm2/Tbk1/Rnf185/Ptpn2/Jak1/Lsm14a	28
GO:0071357	cellular response to type I interferon	28/1826	92/28928	0.304348	4.82156	9.52947	1.28397e-12	9.04008e-11	5.15633e-11	Zbp1/Oas2/Stat1/Nlrc5/Oasl2/Irf7/Usp18/Oas1a/Oas3/Stat2/Ifitm1/Isg15/Samhd1/Ifih1/Oas1c/Ifitm3/Myd88/Trim56/Trim6/Trex1/Adar/Ifnar2/Ifitm2/Tbk1/Rnf185/Ptpn2/Jak1/Lsm14a	28
GO:0016125	sterol metabolic process	39/1826	170/28928	0.229412	3.6344	8.94188	1.34251e-12	9.34358e-11	5.32944e-11	Apof/Ttc39b/Gpr146/Hmgcs1/Idi1/Msmo1/Cyp51/Fdft1/Ebp/Cyp39a1/Sqle/Tm7sf2/Mvd/Insig2/Stard4/Insig1/Hmgcr/Hsd17b7/Fdps/Nsdhl/Lipe/Soat1/Lipa/Lss/Erg28/Nfe2l1/Lpcat3/Pmvk/Dgkq/Sc5d/Pmp22/Mvk/App/Dhcr24/Lrp5/Npc2/Erlin2/Acadl/Ldlr	39
GO:0016239	positive regulation of macroautophagy	29/1826	99/28928	0.292929	4.64067	9.41858	1.50591e-12	1.02453e-10	5.84375e-11	Igtp/Irgm2/Irgm1/Nod1/Ripk2/Hk2/Bnip3/Tlr2/Rnf31/Adrb2/Pim2/Hif1a/Dcn/Moap1/Htt/Ube2a/Fbxo7/Hmox1/Slc25a5/Lrsam1/Tbk1/C9orf72/Atg2a/Pip4k2a/Sptlc2/Smcr8/Bnip3l/Clec16a/Hspb8	29
GO:0034340	response to type I interferon	29/1826	99/28928	0.292929	4.64067	9.41858	1.50591e-12	1.02453e-10	5.84375e-11	Zbp1/Oas2/Stat1/Nlrc5/Oasl2/Irf7/Usp18/Oas1a/Oas3/Stat2/Ifitm1/Sp100/Isg15/Samhd1/Ifih1/Oas1c/Ifitm3/Myd88/Trim56/Trim6/Trex1/Adar/Ifnar2/Ifitm2/Tbk1/Rnf185/Ptpn2/Jak1/Lsm14a	29
GO:0034599	cellular response to oxidative stress	50/1826	261/28928	0.191571	3.03492	8.57191	1.58583e-12	1.06691e-10	6.08552e-11	Il6/Cyp1b1/Rhob/Mgst1/Bnip3/Sod2/Lcn2/Trex1/Il18rap/Kat2b/Ripk1/Hif1a/Pml/Slc11a2/Foxo3/Pnpt1/Stx2/Jun/Lrrk2/Atm/Gch1/Pex5/Arl6ip5/Atp7a/Tnfaip3/Sod3/Sphk1/Zc3h12a/Scly/Fer/Abcd1/Arnt/Xbp1/Foxp1/Vrk2/Nfe2l1/Capn1/Kdm6b/Keap1/Hspa8/Fyn/Pex13/Aifm2/Mapk9/Txn1/Prdx2/Met/Ptprk/Psap/Cst3	50
GO:0051402	neuron apoptotic process	65/1826	398/28928	0.163317	2.58731	8.27662	1.69728e-12	1.12934e-10	6.4416e-11	Il6/Casp4/Fas/Casp12/Casp7/Bnip3/Sod2/Lcn2/Rock1/Col6a3/Mt1/Tnfrsf1a/Adam8/Erbb3/Ripk1/Hif1a/Nrbp2/Foxo3/Cx3cl1/Gclm/Sema3e/Tmbim4/Htt/Stxbp1/Daxx/Jun/En1/Atm/Gch1/Atp7a/Casp6/Fbxo7/Hmox1/Fam162a/Tmbim6/Jak2/Tfap2a/Syngap1/Nae1/Grina/Tyro3/Vps54/Akt2/Ndufs4/Bcl2l11/Srpk2/Snx6/Cebpb/Hipk2/Stambp/Il6st/Pdpk1/Grik5/App/Agrn/Ubb/Tuba1a/Egln2/Fyn/Casp8/Psen1/Gapdh/Prdx2/Ilk/Traf7	65
GO:0001666	response to hypoxia	59/1826	343/28928	0.172012	2.72506	8.34224	1.97153e-12	1.29341e-10	7.37745e-11	Nos2/Notch1/Casp1/Gad2/Stat3/Sfrp1/Hk2/Bnip3/Sod2/Adm/Ccl2/Adam8/Adrb2/Vegfd/Ndrg1/Hif1a/Pml/Foxo3/Ada/Pak1/Slc2a1/Pdk1/Usf1/Fosl2/Ak4/Daxx/Scfd1/Prkce/Higd1a/Atm/Map2k1/Sod3/Hmox1/Lif/Cdkn1b/Fam162a/Tmbim6/Alkbh5/Vhl/Ddit4/Sox4/Arnt/Tm9sf4/Cryab/Agtrap/Pgk1/Pdk3/Brip1/Birc2/Twist1/Bnip3l/Egln2/Npepps/Adam15/Ptpn1/Pten/Prmt2/Slc9a1/Hsp90b1	59
GO:1902652	secondary alcohol metabolic process	39/1826	172/28928	0.226744	3.59214	8.85035	1.98658e-12	1.29341e-10	7.37745e-11	Apof/Ttc39b/Gpr146/Hmgcs1/Idi1/Msmo1/Cyp51/Fdft1/Ebp/Cyp39a1/Sqle/Tm7sf2/Mvd/Insig2/Stard4/Insig1/Hmgcr/Hsd17b7/Fdps/Nsdhl/Lipe/Soat1/Lipa/Lss/Nfe2l1/Lpcat3/Pmvk/Dgkq/Sc5d/Pmp22/Mvk/App/Dhcr24/Lrp5/Idh1/Npc2/Erlin2/Acadl/Ldlr	39
GO:0002819	regulation of adaptive immune response	50/1826	263/28928	0.190114	3.01184	8.5074	2.13686e-12	1.37645e-10	7.85109e-11	Cd274/Irf7/Tap2/Il6/Irf1/Tnfrsf14/H2-T24/H2-T23/Ripk2/Parp3/H2-Q6/H2-Q4/Nfkbiz/H2-T22/B2m/H2-M3/H2-T10/Il12rb1/H2-Q1/C3/H2-K1/Arid5a/H2-D1/H2-Q7/Jak3/Ada/Pnp/Il33/Mr1/Fzd5/Tnfaip3/Bcl6/Stx7/Il1rl1/Zc3h12a/Dusp22/Loxl3/Jak2/Ephb2/Il4ra/Ptpn6/Pla2g4a/Nectin2/Traf2/Hspa8/Ywhag/Zbtb7b/Brd2/Akirin2/Mif	50
GO:0000045	autophagosome assembly	33/1826	128/28928	0.257812	4.08434	9.07762	2.30018e-12	1.46606e-10	8.36221e-11	Iigp1/Tgtp2/Gm4841/Tgtp1/Gm12185/Igtp/Irgm2/Ifi47/Irgm1/Gm5431/F830016B08Rik/9930111J21Rik1/Moap1/Lrrk2/Scfd1/Ephb2/Lrsam1/Tcirg1/C9orf72/Atg2a/Tmem41b/Map1lc3b/Pip4k2a/Rnf5/Smcr8/Mtmr3/Gabarapl1/Psen1/Rb1cc1/Gabarap/Atg3/Stx12/Vmp1	33
GO:0032760	positive regulation of tumor necrosis factor production	32/1826	121/28928	0.264463	4.18969	9.12628	2.33614e-12	1.47347e-10	8.40447e-11	Oas2/Oas1a/Oas3/Il6/Tlr3/Nod1/Ifih1/H2-T23/Ripk2/Stat3/Oas1c/Myd88/Tlr2/Ccl2/Tnfrsf1a/Tmem106a/Ripk1/Arid5a/Il33/Lgals9/Lrrk2/Fzd5/Jak2/Ephb2/Thbs1/Frmd8/Ptprj/App/Twist1/Psen1/Pten/Mif	32
GO:0001818	negative regulation of cytokine production	56/1826	318/28928	0.176101	2.78984	8.33046	2.70781e-12	1.69029e-10	9.64115e-11	Igtp/Gbp4/Gbp7/Irgm2/Cd274/Xaf1/Irgm1/Mc1r/Acod1/Oas1a/Trim30a/Serpinb1a/Oas3/Il6/Serpinb1b/Nmi/Bst2/Oas1c/Dhx58/Zfp36/Tlr2/Tnfrsf1a/Bcl3/Tlr6/Pml/Inhbb/Jak3/Cx3cl1/Il33/Furin/Lgals9/N4bp1/Tnfaip3/Bcl6/Il1rl1/Zc3h12a/Hmox1/Kat8/Ephb2/Abcd1/Thbs1/Pibf1/Nfkb1/Twsg1/Ptpn6/Nav3/Extl3/Rel/Laptm4b/Twist1/Tia1/Anxa4/Tspo/Met/Rac1/Ilrun	56
GO:1905037	autophagosome organization	34/1826	136/28928	0.25	3.96057	8.98277	2.7651e-12	1.70844e-10	9.74468e-11	Iigp1/Tgtp2/Gm4841/Tgtp1/Gm12185/Igtp/Irgm2/Ifi47/Irgm1/Gm5431/F830016B08Rik/9930111J21Rik1/Moap1/Pik3c2a/Lrrk2/Scfd1/Ephb2/Lrsam1/Tcirg1/C9orf72/Atg2a/Tmem41b/Map1lc3b/Pip4k2a/Rnf5/Smcr8/Mtmr3/Gabarapl1/Psen1/Rb1cc1/Gabarap/Atg3/Stx12/Vmp1	34
GO:0002262	myeloid cell homeostasis	46/1826	232/28928	0.198276	3.14114	8.49924	3.50122e-12	2.12846e-10	1.21404e-10	Stat1/Il6/Isg15/Stat3/Zfp36/B2m/Ccl2/Cfh/Cdk6/Adar/Bak1/Hif1a/Adgrf5/Slc11a2/Foxo3/Kitl/Pde4b/Traf3ip2/Fam210b/Rbfox2/Bcl6/Hmox1/Exoc6/Jak2/Slc25a5/Lipa/Hspa1b/Bcl2l11/Alas1/Bpgm/Acvr1b/Nfe2l1/Arid4a/Vps13a/Lyar/Chmp5/Kmt2e/Jmjd6/Mfhas1/Hmgb2/Selenow/Cebpg/Ptpn2/Diaph3/Rps24/Rac1	46
GO:0002768	immune response-regulating cell surface receptor signaling pathway	56/1826	320/28928	0.175	2.7724	8.2755	3.51521e-12	2.12846e-10	1.21404e-10	Acod1/Fcgr4/Oas1a/Nmi/Ripk2/Tnip3/Ifi35/Oas1c/Lck/Myd88/Nfkbiz/Tlr2/H2-M3/Rnf31/Irak2/Tlr6/C3/Ninj1/Znrf1/Elf1/Slc39a10/Prkd2/Ada/Rbck1/Cd47/Usp12/Fosl2/Pde4b/Tnip2/Prkce/Rftn1/Tnfaip3/Slc39a6/Zc3h12a/Dusp22/Rab29/Nfkbia/Fer/Peli1/Lipa/Foxp1/Nfkb1/Ptpn6/Tbk1/Shb/Nectin2/Nras/Ptprj/Fyn/Mfhas1/Plscr1/Btrc/Psen1/Pten/Ptpn2/Grb2	56
GO:0062207	regulation of pattern recognition receptor signaling pathway	40/1826	183/28928	0.218579	3.46279	8.67508	3.60697e-12	2.16239e-10	1.2334e-10	Gbp5/Igtp/Gm12250/Gbp2/Irgm2/Mndal/Irgm1/Irf7/Acod1/Ddx60/Trim30a/Ifi203/Irf4/Ifi207/Irf1/Casp4/Ifi35/Dhx58/Eif2ak2/Myd88/Trex1/Tlr6/Ninj1/Znrf1/Lamp2/Rnf115/Zc3hav1/Flot1/Tnfaip3/Peli1/Hspa1b/Tyro3/Riok3/Hcfc2/Pdpk1/Gdi1/Hspa8/App/Mfhas1/Pum2	40
GO:0006695	cholesterol biosynthetic process	23/1826	65/28928	0.353846	5.60573	9.64908	3.81447e-12	2.24239e-10	1.27903e-10	Gpr146/Hmgcs1/Idi1/Msmo1/Cyp51/Fdft1/Ebp/Tm7sf2/Mvd/Insig2/Insig1/Hmgcr/Hsd17b7/Fdps/Nsdhl/Lipa/Lss/Lpcat3/Pmvk/Sc5d/Mvk/Dhcr24/Erlin2	23
GO:1902653	secondary alcohol biosynthetic process	23/1826	65/28928	0.353846	5.60573	9.64908	3.81447e-12	2.24239e-10	1.27903e-10	Gpr146/Hmgcs1/Idi1/Msmo1/Cyp51/Fdft1/Ebp/Tm7sf2/Mvd/Insig2/Insig1/Hmgcr/Hsd17b7/Fdps/Nsdhl/Lipa/Lss/Lpcat3/Pmvk/Sc5d/Mvk/Dhcr24/Erlin2	23
GO:0071900	regulation of protein serine/threonine kinase activity	50/1826	268/28928	0.186567	2.95565	8.34875	4.43482e-12	2.582e-10	1.47274e-10	Igtp/Irgm2/Irgm1/Sfrp1/Trib3/Adrb2/Tlr6/Kat2b/Pak1/Kitl/Htt/Lrrk2/Higd1a/Zeb2/Fzd5/Map2k1/Tnfaip3/Cdkn1a/Hmgcr/Fbxo7/Cdkn1b/Heg1/Aida/Mapre3/Adam9/Pim1/Thbs1/Pkia/Taok3/Ptpn6/Ksr1/Traf2/Men1/Hipk3/Pmp22/Ccnd2/Lats2/Ptprj/Psmd10/Insr/Cdkn2d/Lrp5/Ccnd3/Psen1/Ptpn1/Pten/Stk38/Fermt2/Mif/Dnaja1	50
GO:0002699	positive regulation of immune effector process	56/1826	324/28928	0.17284	2.73817	8.16682	5.87748e-12	3.38935e-10	1.93324e-10	Ddx60/Tap2/Il6/Irf1/Casp4/Tlr3/Casp1/Tnfrsf14/H2-T24/Nod1/H2-T23/Ripk2/H2-Q6/H2-Q4/Dhx58/Myd88/Nfkbiz/Il13ra1/H2-T22/Tlr2/B2m/H2-M3/H2-T10/Ccl2/Cxcl1/Trim6/Il18rap/H2-Q1/C3/H2-K1/Arid5a/Gab2/H2-D1/H2-Q7/Pnp/Il33/Stxbp1/Hk1/Mr1/Fzd5/Stx7/Irf5/Fer/Ephb2/Il4ra/Xbp1/Foxp1/Inava/Ptpn6/Shb/Nectin2/Traf2/Hspa8/Ywhag/Brd2/Mif	56
GO:0006469	negative regulation of protein kinase activity	39/1826	178/28928	0.219101	3.47106	8.58373	6.18502e-12	3.53305e-10	2.0152e-10	Sfrp1/Trib3/Ubash3b/Adar/Taf7/Kat2b/Deptor/Mvp/Gadd45b/Pkig/Tnfaip3/Cdkn1a/Hmgcr/Fbxo7/Dusp22/Cdkn1b/Heg1/Aida/Ephb2/Cep85/Pkia/Ptpn6/Shb/Sh3bp5/Men1/Pdpk1/Hipk3/Spred1/Lats2/Ptprj/Lrp5/Psen1/Ptpn1/Pten/Ptpn2/Stk38/Rtraf/Mllt1/Dnaja1	39
GO:0006066	alcohol metabolic process	61/1826	372/28928	0.163978	2.59779	8.0509	6.86327e-12	3.88384e-10	2.21529e-10	Apof/Lrp2/Cyp1b1/Wnt4/Itpk1/Ttc39b/Gpr146/Itpka/Hmgcs1/Idi1/Dhrs7/Msmo1/Cyp51/Fdft1/Ebp/Cyp39a1/Pnpla2/Sqle/Asah2/Tm7sf2/Mvd/Insig2/Itpkc/Chka/Gch1/Stard4/Insig1/Hmgcr/Sphk1/Hsd17b7/Ip6k1/Fdps/Nsdhl/Lipe/Soat1/Lipa/Nfkb1/Lss/Tpi1/Pla2g4a/Nfe2l1/Ppip5k1/Lpcat3/Pmvk/Dgkq/Sc5d/Sptlc2/Akr1b8/Pmp22/Mvk/App/Rdh11/Dhcr24/Lrp5/Idh1/Npc2/Erlin2/Acadl/Pten/Isyna1/Ldlr	61
GO:0032479	regulation of type I interferon production	34/1826	141/28928	0.241135	3.82012	8.71327	8.24948e-12	4.62506e-10	2.63806e-10	Igtp/Gbp4/Gbp7/Irgm2/Oas2/Stat1/Xaf1/Irgm1/Irf7/Acod1/Oas1a/Oas3/Irf1/Tlr3/Isg15/Ifih1/Nmi/Oas1c/Dhx58/Myd88/Trim56/Tlr2/Trex1/Zc3hav1/Flot1/Irf5/Kat8/Tbk1/Riok3/Rel/Hmgb2/Tank/Gapdh/Ilrun	34
GO:0009267	cellular response to starvation	42/1826	204/28928	0.205882	3.26165	8.41431	8.40452e-12	4.66875e-10	2.66299e-10	Mndal/Ifi203/Ifi207/Fas/Atf3/Pak6/Sfrp1/Upp1/Eif2ak2/Wnt4/Wrn/Gpr155/Inhbb/Foxo3/Pak1/Slc2a1/Lamp2/Pik3c2a/Jun/Lrrk2/Higd1a/Chka/Cdkn1a/Zc3h12a/Pak4/Nuak2/Rnf167/Xbp1/Xpr1/Rnase4/Ttc5/Depdc5/Fnip1/Map1lc3b/Seh1l/Ywhag/Hspa5/Clec16a/Mtmr3/Gabarapl1/Gabarap/Yme1l1	42
GO:1903320	regulation of protein modification by small protein conjugation or removal	48/1826	255/28928	0.188235	2.98208	8.25192	8.49793e-12	4.67772e-10	2.66811e-10	Gbp4/Trim21/Dtx3l/Parp10/Isg15/Nmi/Ripk2/Trib3/Hif1a/Rchy1/Daxx/Amer1/Lrrk2/Prkce/N4bp1/Tnfaip3/Sphk1/Zc3h12a/Peli1/Sox4/Arnt/Hspa1b/Inava/Tnip1/Mycbp2/Vps28/Hdac8/Mad2l1/Caml/Pias1/Birc2/Psmd10/Dnajb2/Ubb/Hspa5/Fyn/Btrc/Pef1/Psen1/Tank/Gabarap/Mapk9/Pten/Tcf25/Tspo/Traf7/Sumo2/Dnaja1	48
GO:0062197	cellular response to chemical stress	58/1826	347/28928	0.167147	2.64799	8.01644	1.01613e-11	5.54293e-10	3.16161e-10	Il6/Casp1/Fas/Cyp1b1/Rhob/Mgst1/Bnip3/Sod2/Lcn2/Trex1/Il18rap/Kat2b/Ripk1/Hif1a/Ninj1/Pml/Slc11a2/Foxo3/Slc2a1/Pnpt1/Oxsr1/Stx2/Jun/Lrrk2/Atm/Gch1/Pex5/Arl6ip5/Atp7a/Tnfaip3/Sod3/Sphk1/Zc3h12a/Scly/Fer/Abcd1/Arnt/Xbp1/Foxp1/Vrk2/Nfe2l1/Capn1/Kdm6b/Keap1/Vps13a/Hspa8/Fyn/Pex13/Aifm2/Mapk9/Txn1/Tspo/Prdx2/Met/Ptprk/Psap/Cst3/Dnaja1	58
GO:0002429	immune response-activating cell surface receptor signaling pathway	53/1826	302/28928	0.175497	2.78027	8.07253	1.18549e-11	6.40903e-10	3.65562e-10	Acod1/Oas1a/Nmi/Ripk2/Tnip3/Ifi35/Oas1c/Lck/Myd88/Nfkbiz/Tlr2/Rnf31/Irak2/Tlr6/C3/Ninj1/Znrf1/Elf1/Slc39a10/Prkd2/Ada/Rbck1/Cd47/Usp12/Fosl2/Pde4b/Tnip2/Prkce/Rftn1/Tnfaip3/Slc39a6/Zc3h12a/Dusp22/Rab29/Nfkbia/Peli1/Lipa/Foxp1/Nfkb1/Ptpn6/Tbk1/Shb/Nectin2/Nras/Ptprj/Fyn/Mfhas1/Plscr1/Btrc/Psen1/Pten/Ptpn2/Grb2	53
GO:0045862	positive regulation of proteolysis	57/1826	339/28928	0.168142	2.66375	7.99814	1.19849e-11	6.422e-10	3.66301e-10	Stat1/Mndal/Tnfsf10/Ifi203/Ifi207/Xdh/Casp1/Fas/Nod1/Ripk2/Stat3/Lck/Il24/Ecscr/Psme2/Psme1/F3/Trib3/Nub1/Adam8/Rgma/Prss22/Plgrkt/Bak1/Pml/Slc11a2/Il33/Rchy1/Lrrk2/Tmem67/Arl6ip5/Fam162a/Adam9/Hspa1b/Bcl2l11/Men1/Casp8ap2/Bid/Hspa8/Pacsin3/Ctnnd1/App/Pias1/Psmd10/Dnajb2/Btrc/Casp8/Psen1/Tank/Gabarap/Mapk9/Rnf185/Pten/Cycs/Rnf139/Traf7/Sumo2	57
GO:0051348	negative regulation of transferase activity	43/1826	215/28928	0.2	3.16846	8.28384	1.30475e-11	6.93005e-10	3.9528e-10	Dtx3l/Sfrp1/Zfp36/Trib3/Ubash3b/Adar/Taf7/Kat2b/Deptor/Mvp/Gadd45b/Pkig/Tnfaip3/Cdkn1a/Hmgcr/Fbxo7/Dusp22/Cdkn1b/Heg1/Aida/Ephb2/Cep85/Pkia/Ptpn6/Shb/Sh3bp5/Men1/Pdpk1/Mad2l1/Hipk3/Spred1/Lats2/Tinf2/Ptprj/Lrp5/Psen1/Ptpn1/Pten/Ptpn2/Stk38/Rtraf/Mllt1/Dnaja1	43
GO:0046165	alcohol biosynthetic process	35/1826	151/28928	0.231788	3.67205	8.545	1.37053e-11	7.21614e-10	4.11598e-10	Wnt4/Gpr146/Itpka/Hmgcs1/Idi1/Msmo1/Cyp51/Fdft1/Ebp/Asah2/Tm7sf2/Mvd/Insig2/Itpkc/Gch1/Insig1/Hmgcr/Sphk1/Hsd17b7/Ip6k1/Fdps/Nsdhl/Lipa/Nfkb1/Lss/Ppip5k1/Lpcat3/Pmvk/Dgkq/Sc5d/Sptlc2/Mvk/Dhcr24/Erlin2/Isyna1	35
GO:0043523	regulation of neuron apoptotic process	56/1826	331/28928	0.169184	2.68026	7.98055	1.40991e-11	7.35951e-10	4.19776e-10	Il6/Casp4/Fas/Casp12/Casp7/Sod2/Lcn2/Rock1/Mt1/Tnfrsf1a/Adam8/Erbb3/Ripk1/Hif1a/Nrbp2/Foxo3/Cx3cl1/Gclm/Sema3e/Tmbim4/Htt/Stxbp1/Jun/En1/Atm/Gch1/Atp7a/Casp6/Fbxo7/Hmox1/Jak2/Tfap2a/Syngap1/Nae1/Grina/Tyro3/Vps54/Bcl2l11/Srpk2/Snx6/Cebpb/Hipk2/Stambp/Il6st/Pdpk1/Grik5/App/Agrn/Ubb/Egln2/Fyn/Casp8/Psen1/Prdx2/Ilk/Traf7	56
GO:1901873	regulation of post-translational protein modification	48/1826	260/28928	0.184615	2.92473	8.09205	1.74313e-11	9.02108e-10	5.14549e-10	Gbp4/Trim21/Dtx3l/Parp10/Isg15/Nmi/Ripk2/Trib3/Hif1a/Rchy1/Daxx/Amer1/Lrrk2/Prkce/N4bp1/Tnfaip3/Sphk1/Zc3h12a/Peli1/Sox4/Arnt/Hspa1b/Inava/Tnip1/Mycbp2/Vps28/Hdac8/Mad2l1/Caml/Pias1/Birc2/Psmd10/Dnajb2/Ubb/Hspa5/Fyn/Btrc/Pef1/Psen1/Tank/Gabarap/Mapk9/Pten/Tcf25/Tspo/Traf7/Sumo2/Dnaja1	48
GO:0097696	cell surface receptor signaling pathway via STAT	40/1826	193/28928	0.207254	3.28337	8.26136	2.10736e-11	1.08136e-09	6.16794e-10	Gbp7/Parp14/Stat1/Parp9/Notch1/Stat2/Il6/Irf1/Il15ra/Socs3/Socs1/Cyp1b1/Stat3/Il15/Lck/Il24/Cish/Socs2/Tnfrsf1a/Bcl3/Cenpj/Ifnar2/Ccl5/Prl2c3/Prl2c2/Cxcl5/Jak3/Crlf2/Lif/Fer/Jak2/Ephb2/Pibf1/Il6st/Pias1/Fyn/Prmt2/Ptpn2/Jak1/Rac1	40
GO:0042594	response to starvation	46/1826	244/28928	0.188525	2.98666	8.08909	2.17416e-11	1.10626e-09	6.30997e-10	Mndal/Ifi203/Ifi207/Fas/Atf3/Pak6/Sfrp1/Upp1/Eif2ak2/Zfp36/Wnt4/Adm/Wrn/Gpr155/Inhbb/Foxo3/Pak1/Slc2a1/Lamp2/Pik3c2a/Jun/Lrrk2/Higd1a/Chka/Cdkn1a/Zc3h12a/Pak4/Nuak2/Rnf167/Xbp1/Xpr1/Rnase4/Ttc5/Depdc5/Fnip1/Map1lc3b/Tbc1d5/Seh1l/Hspa8/Ywhag/Hspa5/Clec16a/Mtmr3/Gabarapl1/Gabarap/Yme1l1	46
GO:0002696	positive regulation of leukocyte activation	61/1826	383/28928	0.159269	2.52318	7.78911	2.3991e-11	1.21055e-09	6.90478e-10	Cd274/Irgm1/Il6/Bst1/Irf1/Il15ra/Tnfrsf14/Socs1/H2-T23/Ripk2/Il15/Lck/Myd88/Nfkbiz/B2m/H2-M3/Ccl2/Adam8/Il12rb1/Flt3l/Tlr6/Ccl5/Slc39a10/Foxo3/Jak3/Ada/Klhl25/Pnp/Lgals8/Il33/Vcam1/Cd47/Kitl/Lgals9/Fgf10/Tnip2/Lrrk2/Flot2/Il7/Bcl6/Cdkn1a/Il1rl1/Crlf2/Jund/Jak2/Peli1/Ephb2/Sox4/Thbs1/Il4ra/Xbp1/Pla2g4a/Shb/Nectin2/Il6st/Abl2/Ywhag/Zbtb7b/Brd2/Akirin2/Mif	61
GO:0030098	lymphocyte differentiation	70/1826	472/28928	0.148305	2.34949	7.67282	2.42549e-11	1.21375e-09	6.92304e-10	Igtp/Slamf8/Il6/Irf4/Irf1/Fas/Il15ra/Socs1/Cyp26b1/Ripk2/Stat3/Sfrp1/Il15/Lck/Nfkbiz/Wnt4/B2m/H2-M3/Fgl2/Bcl3/Cdk6/Adam8/Flt3l/Ifnar2/Bak1/Nfil3/Foxo3/Jak3/Ada/Klhl25/Pnp/Lgals8/Fosl2/Lgals9/Traf3ip2/Mr1/Atm/Fzd5/Atp7a/Il7/Tnfaip3/Bcl6/Fbxo7/Zc3h12a/Loxl3/Slc25a5/Lipa/Sox4/Il4ra/Xbp1/Foxp1/Zfp608/Tyro3/Ptpn6/Shb/Fnip1/Tcirg1/Syvn1/Abl2/Pbx1/Men1/Ptprj/Zeb1/Jmjd6/Cebpg/Zbtb7b/Brd2/Ptpn2/Prdx2/Psap	70
GO:0008637	apoptotic mitochondrial changes	31/1826	124/28928	0.25	3.96057	8.57553	2.50484e-11	1.24318e-09	7.09091e-10	Tnfsf10/Fas/Hk2/Ggct/Bnip3/Sod2/Pim2/Bak1/Ifi27/Ppm1k/Moap1/Gclm/Pnp/Plscr3/Jun/Higd1a/Atp7a/Fam162a/Ier3/Slc25a5/Siva1/Bcl2l11/Bid/Psmd10/Bnip3l/Slc35f6/Aifm2/Mapk9/Atg3/Vps35/Mff	31
GO:0032611	interleukin-1 beta production	29/1826	110/28928	0.263636	4.1766	8.6642	2.68473e-11	1.32163e-09	7.53838e-10	Gbp5/Mndal/Ifi203/Serpinb1a/Il6/Ifi207/Casp4/Casp1/Nod1/Serpinb1b/Ripk2/Stat3/Myd88/Tlr2/Tmem106a/Gsdmd/Tlr6/Pml/Hk1/Mr1/Fzd5/Tnfaip3/Sphk1/Zc3h12a/Jak2/Foxp1/Inava/App/Casp8	29
GO:0002822	regulation of adaptive immune response based on somatic recombination of immune receptors built from immunoglobulin superfamily domains	46/1826	247/28928	0.186235	2.95038	7.99048	3.35772e-11	1.6396e-09	9.35202e-10	Cd274/Tap2/Il6/Irf1/H2-T24/H2-T23/Ripk2/Parp3/H2-Q6/H2-Q4/Nfkbiz/H2-T22/B2m/H2-M3/H2-T10/Il12rb1/H2-Q1/C3/H2-K1/Arid5a/H2-D1/H2-Q7/Jak3/Ada/Pnp/Il33/Mr1/Fzd5/Tnfaip3/Bcl6/Stx7/Il1rl1/Zc3h12a/Dusp22/Loxl3/Jak2/Ephb2/Il4ra/Ptpn6/Pla2g4a/Nectin2/Traf2/Hspa8/Ywhag/Zbtb7b/Brd2	46
GO:0032651	regulation of interleukin-1 beta production	28/1826	104/28928	0.269231	4.26523	8.65874	3.41196e-11	1.65275e-09	9.42707e-10	Gbp5/Mndal/Ifi203/Serpinb1a/Il6/Ifi207/Casp4/Casp1/Nod1/Serpinb1b/Ripk2/Stat3/Myd88/Tlr2/Tmem106a/Gsdmd/Tlr6/Pml/Hk1/Fzd5/Tnfaip3/Sphk1/Zc3h12a/Jak2/Foxp1/Inava/App/Casp8	28
GO:1905897	regulation of response to endoplasmic reticulum stress	25/1826	84/28928	0.297619	4.71496	8.8505	3.50977e-11	1.68664e-09	9.62033e-10	Igtp/Crebrf/Bak1/Usp25/Spop/Lrrk2/Tmem67/Nr1h2/Tmbim6/Xbp1/Usp14/Grina/Serinc3/Manf/Creb3/Nfe2l1/Syvn1/Lpcat3/App/Hspa5/Ptpn1/Rnf185/Atf6/Cops5/Ptpn2	25
GO:0046596	regulation of viral entry into host cell	20/1826	54/28928	0.37037	5.86751	9.29291	3.66636e-11	1.74802e-09	9.97043e-10	Ciita/Trim34a/Trim30a/Trim12c/Trim21/Trim34b/Ifitm1/Trim5/Ptx3/Ifitm3/Ly6e/Trim56/Trim25/Trim6/Trim26/Furin/Ifitm2/Nectin2/Nbn/Bsg	20
GO:0050867	positive regulation of cell activation	63/1826	407/28928	0.154791	2.45224	7.65872	3.91206e-11	1.85059e-09	1.05555e-09	Cd274/Irgm1/Il6/Bst1/Irf1/Il15ra/Tnfrsf14/Socs1/H2-T23/Ripk2/Il15/Lck/Myd88/Nfkbiz/B2m/H2-M3/Ccl2/Adam8/Il12rb1/Flt3l/Tlr6/Ccl5/Slc39a10/Foxo3/Jak3/Ada/Klhl25/Pnp/Lgals8/Il33/Vcam1/Cd47/Kitl/Lgals9/Fgf10/Tnip2/Pdpn/Lrrk2/Flot2/Il7/Bcl6/Cdkn1a/Il1rl1/Crlf2/Jund/Jak2/Peli1/Ephb2/Sox4/Thbs1/Il4ra/Xbp1/Pla2g4a/Shb/Nectin2/Il6st/Abl2/Ptprj/Ywhag/Zbtb7b/Brd2/Akirin2/Mif	63
GO:0016197	endosomal transport	50/1826	284/28928	0.176056	2.78913	7.86478	3.99268e-11	1.87409e-09	1.06895e-09	Lrp2/Nsg1/Scarb2/Htt/Lrrk2/Rab8b/Chmp2b/Map2k1/Snx2/Stx7/Hook2/Rab29/Anxa8/Gripap1/Ankfy1/Alms1/Rab21/Rab9/Chmp4b/Vps54/Mtmr4/Snx6/Rab5a/Arl1/Washc4/Rab10/Vps28/Tbc1d5/Laptm4b/Vps26a/Lmtk2/Zdhhc2/Vps53/Vps26c/Rufy1/Rab13/Snx1/Chmp5/Dnajc13/Clec16a/Rab11a/Emp2/Stx5a/Trappc10/Snf8/Vps35/Stx12/Heatr5a/Diaph3/Gbf1	50
GO:0007259	cell surface receptor signaling pathway via JAK-STAT	38/1826	181/28928	0.209945	3.326	8.14807	4.4372e-11	2.06671e-09	1.17882e-09	Gbp7/Parp14/Stat1/Parp9/Notch1/Stat2/Il6/Irf1/Il15ra/Socs3/Socs1/Cyp1b1/Stat3/Il15/Lck/Il24/Cish/Socs2/Tnfrsf1a/Bcl3/Cenpj/Ifnar2/Ccl5/Prl2c3/Prl2c2/Cxcl5/Jak3/Lif/Fer/Jak2/Ephb2/Pibf1/Il6st/Pias1/Fyn/Ptpn2/Jak1/Rac1	38
GO:0036293	response to decreased oxygen levels	60/1826	379/28928	0.158311	2.50801	7.67062	4.49018e-11	2.07542e-09	1.18379e-09	Nos2/Notch1/Casp1/Gad2/Stat3/Sfrp1/Hk2/Bnip3/Sod2/Adm/Ccl2/Adam8/Adrb2/Vegfd/Ndrg1/Hif1a/Pml/Foxo3/Ada/Pak1/Slc2a1/Pdk1/Usf1/Fosl2/Ak4/Daxx/Scfd1/Prkce/Higd1a/Atm/Zeb2/Map2k1/Sod3/Hmox1/Lif/Cdkn1b/Fam162a/Tmbim6/Alkbh5/Vhl/Ddit4/Sox4/Arnt/Tm9sf4/Cryab/Agtrap/Pgk1/Pdk3/Brip1/Birc2/Twist1/Bnip3l/Egln2/Npepps/Adam15/Ptpn1/Pten/Prmt2/Slc9a1/Hsp90b1	60
GO:0033673	negative regulation of kinase activity	39/1826	191/28928	0.204188	3.23481	8.04337	6.00365e-11	2.74749e-09	1.56713e-09	Sfrp1/Trib3/Ubash3b/Adar/Taf7/Kat2b/Deptor/Mvp/Gadd45b/Pkig/Tnfaip3/Cdkn1a/Hmgcr/Fbxo7/Dusp22/Cdkn1b/Heg1/Aida/Ephb2/Cep85/Pkia/Ptpn6/Shb/Sh3bp5/Men1/Pdpk1/Hipk3/Spred1/Lats2/Ptprj/Lrp5/Psen1/Ptpn1/Pten/Ptpn2/Stk38/Rtraf/Mllt1/Dnaja1	39
GO:0051090	regulation of DNA-binding transcription factor activity	59/1826	372/28928	0.158602	2.51262	7.62174	6.03494e-11	2.74749e-09	1.56713e-09	Nlrc5/Acod1/Trim30a/Trim12c/Trim21/Il6/Trim5/Tlr3/Parp10/Sp100/Nod1/Ripk2/Cyp1b1/Eif2ak2/Myd88/Tlr2/Ror1/Trim25/Rnf31/Bcl3/Il18rap/Ppp2r5b/Irak2/Trim14/Ripk1/Slco3a1/Prkd2/Trim26/Rbck1/Arid5b/Spop/Tnfaip3/Sphk1/Zc3h12a/Nfkbia/Fer/Peli1/Pim1/Igf1r/Siva1/Id3/Hspa1b/Hipk2/Creb3/Traf2/Med13/Pbx1/Men1/Tut4/Psmd10/Setd6/Lrp5/Cebpg/Anxa4/Mtpn/Pten/Prmt2/Cops5/Prdx2	59
GO:0051701	biological process involved in interaction with host	36/1826	167/28928	0.215569	3.4151	8.12443	6.48107e-11	2.92857e-09	1.67042e-09	Gbp6/Gbp2b/Gbp7/Gbp2/Gbp3/Ciita/Gbp9/Trim34a/Trim30a/Trim12c/Trim21/Trim34b/Ifitm1/Trim5/Tnfrsf14/Ptx3/Ifitm3/Ly6e/Trim56/Cldn1/Trim25/Trim6/Trim26/Furin/Chmp2b/Ifitm2/Siva1/Chmp4b/Xpr1/Tyro3/Bcl2l11/Nectin2/Insr/Chmp5/Nbn/Bsg	36
GO:0042742	defense response to bacterium	63/1826	413/28928	0.152542	2.41662	7.52649	7.31796e-11	3.28224e-09	1.87214e-09	Iigp1/Gbp5/Gbp6/Gbp10/Gbp2b/Gbp8/Igtp/Gm12250/Gbp4/Gbp7/Gbp2/Irgm2/Gbp3/Oas2/Slamf8/Nos2/Gbp9/Irgm1/Oas1a/Oas3/Casp4/Casp1/Tnfrsf14/Isg15/Nod1/H2-T23/Ripk2/Serpinb9/Rnf213/Oas1c/Casp7/Myd88/Nfkbiz/Tlr2/Lcn2/B2m/H2-M3/Adm/Rnf31/Tnfrsf1a/Bcl3/Gsdmd/Adamts4/H2-K1/Cxcl5/Adamts5/Znfx1/Rbck1/Lgals9/Mr1/Naip2/Foxp1/Emilin2/Nfkb1/Rnase4/Cebpb/Tbk1/Sharpin/Seh1l/App/Hmgb2/Pten/Akirin2	63
GO:0019882	antigen processing and presentation	32/1826	138/28928	0.231884	3.67357	8.17169	1.00462e-10	4.47278e-09	2.55121e-09	Psmb9/Tap1/Fcgr4/Tap2/Psmb8/Tapbpl/H2-T24/Nod1/H2-T23/H2-Q6/H2-Q4/Tapbp/Psme2/Psme1/H2-T22/B2m/H2-M3/H2-T10/Fgl2/Trex1/H2-Q1/H2-K1/H2-D1/H2-Q7/Rab8b/Mr1/Rftn1/Rab32/Thbs1/Rab10/Rab5b/Psap	32
GO:0032612	interleukin-1 production	31/1826	131/28928	0.236641	3.74894	8.18518	1.13304e-10	5.00769e-09	2.85631e-09	Gbp5/Mndal/Ifi203/Serpinb1a/Il6/Ifi207/Casp4/Casp1/Nod1/Serpinb1b/Ripk2/Stat3/Myd88/Tlr2/Tmem106a/Gsdmd/Tlr6/Pml/Cx3cl1/Lgals9/Hk1/Mr1/Fzd5/Tnfaip3/Sphk1/Zc3h12a/Jak2/Foxp1/Inava/App/Casp8	31
GO:0018105	peptidyl-serine phosphorylation	41/1826	212/28928	0.193396	3.06384	7.82858	1.15844e-10	5.08285e-09	2.89919e-09	Igtp/Irgm2/Irgm1/Il6/Ripk2/Rock1/Trim6/Rassf2/Ripk1/Bak1/Prkd2/Pak1/Lrrk2/Akap9/Prkce/Atm/Mknk1/Akt3/Lif/Akt2/Srpk2/Hipk2/Tbk1/Fnip1/Phip/Nek6/Dgkq/Hipk3/Lmtk2/App/Pdk3/Ttbk2/Smg1/Pten/Txn1/Pfn2/Tlk2/Clk1/Mif/Met/Ilk	41
GO:0043903	regulation of biological process involved in symbiotic interaction	22/1826	69/28928	0.318841	5.05116	8.7451	1.17139e-10	5.10269e-09	2.9105e-09	Ciita/Trim34a/Trim30a/Trim12c/Trim21/Trim34b/Ifitm1/Trim5/Ptx3/Ifitm3/Ly6e/Trim56/Cxcl1/Trim25/Trim6/Cxcl5/Trim26/Furin/Ifitm2/Nectin2/Nbn/Bsg	22
GO:0016241	regulation of macroautophagy	33/1826	147/28928	0.22449	3.55643	8.06568	1.29104e-10	5.58373e-09	3.18488e-09	Igtp/Irgm2/Irgm1/Nod1/Ripk2/Hk2/Bnip3/Tlr2/Rnf31/Adrb2/Pim2/Hif1a/Nrbp2/Dcn/Moap1/Htt/Ube2a/Lrrk2/Scfd1/Fbxo7/Hmox1/Slc25a5/Lrsam1/Tbk1/C9orf72/Atg2a/Pip4k2a/Sptlc2/Smcr8/Bnip3l/Clec16a/Tspo/Hspb8	33
GO:0050729	positive regulation of inflammatory response	34/1826	155/28928	0.219355	3.47508	8.01981	1.32565e-10	5.65342e-09	3.22463e-09	Gbp5/Gbp2b/Gm12250/Gbp2/Zbp1/Gbp3/Il6/Casp4/Casp1/Casp12/H2-T23/Nmi/Ifi35/Nfkbiz/Tlr2/Map3k8/Tnfrsf1a/Adam8/Gsdmd/Tlr6/C3/Ccl5/Ripk1/Ninj1/Cx3cl1/Il33/Cd47/Lrrk2/Il1rl1/Nfkbia/Tnip1/Cebpb/App/Ldlr	34
GO:0031669	cellular response to nutrient levels	48/1826	275/28928	0.174545	2.7652	7.63442	1.32582e-10	5.65342e-09	3.22463e-09	Mndal/Ifi203/Ifi207/Fas/Atf3/Pak6/Sfrp1/Upp1/Eif2ak2/Wnt4/Wrn/Kat2b/Gpr155/Inhbb/Foxo3/Pak1/Slc2a1/Lamp2/Usf1/Pik3c2a/Jun/Lrrk2/Higd1a/Chka/Cdkn1a/Zc3h12a/Pak4/Nuak2/Rnf167/Pim1/Xbp1/Xpr1/Rnase4/Ttc5/Depdc5/Fnip1/Map1lc3b/Seh1l/Brip1/Ywhag/Hspa5/Mlx/Clec16a/Mtmr3/Gabarapl1/Gabarap/Snw1/Yme1l1	48
GO:0141188	nucleic acid catabolic process	55/1826	341/28928	0.16129	2.55521	7.49864	1.4001e-10	5.92838e-09	3.38146e-09	Oas2/Slfn2/Slfn8/Il6/Tent5a/Mov10/Zfp36/Myd88/Igfbp3/Rnasel/Slfn9/Rock1/Noct/Trex1/Apobec1/Isg20/Arid5a/Pnrc1/Pnpt1/Zc3hav1/Dcp2/Traf3ip2/Atm/Zc3h12a/Polr2g/Igf2bp2/Alkbh5/Tut7/Slirp/Xrn1/Hspa1b/Vps54/Ttc5/Dxo/Trdmt1/Gtpbp2/Rexo4/Traf2/Vim/Dffa/Carhsp1/Taf15/Ctif/Tut4/Fbh1/Dcps/Smg1/Fastk/Elob/Eloc/Pum2/Rbm10/Sidt2/Rbm8a/Tardbp	55
GO:0006644	phospholipid metabolic process	57/1826	361/28928	0.157895	2.50141	7.45114	1.51556e-10	6.37274e-09	3.63492e-09	Abhd3/Gpat3/Etnk1/Plaat3/Itpka/Pgs1/Adgrf5/Hmgcs1/Idi1/Plcb4/Acsl5/Fdft1/Dgka/Plscr3/Abhd16a/Mvd/Pik3c2a/Itpkc/Atm/Chka/Nr1h2/Inpp1/Sgms2/Pigg/Acsl6/Piga/Chpt1/Pigv/Ip6k1/Fdps/Pgap2/Pnpla7/Mtmr4/Pla2g4a/Inpp5b/Fabp5/Lpcat3/Pmvk/Ggps1/Dgkq/Pip4k2a/Sptlc2/Mvk/Cept1/Smg1/Inpp4a/Pi4kb/Pign/Plscr1/Pi4k2a/Mtmr3/Idh1/Dbi/Pten/Isyna1/Pip5k1a/Ldlr	57
GO:0032652	regulation of interleukin-1 production	30/1826	125/28928	0.24	3.80215	8.14945	1.55257e-10	6.48115e-09	3.69675e-09	Gbp5/Mndal/Ifi203/Serpinb1a/Il6/Ifi207/Casp4/Casp1/Nod1/Serpinb1b/Ripk2/Stat3/Myd88/Tlr2/Tmem106a/Gsdmd/Tlr6/Pml/Cx3cl1/Lgals9/Hk1/Fzd5/Tnfaip3/Sphk1/Zc3h12a/Jak2/Foxp1/Inava/App/Casp8	30
GO:0002456	T cell mediated immunity	36/1826	172/28928	0.209302	3.31583	7.90692	1.56275e-10	6.48115e-09	3.69675e-09	Cd274/Slfn2/Tap2/Il6/H2-T24/H2-T23/H2-Q6/Serpinb9/H2-Q4/Nfkbiz/H2-T22/B2m/H2-M3/H2-T10/Stx11/Trex1/Il18rap/H2-Q1/H2-K1/Arid5a/H2-D1/H2-Q7/Pnp/Fosl2/Serpinb9b/Mr1/Fzd5/Rftn1/Stx7/Dusp22/Crlf2/Nectin2/Traf2/Hspa8/Ywhag/Emp2	36
GO:0002440	production of molecular mediator of immune response	50/1826	295/28928	0.169492	2.68513	7.55115	1.61595e-10	6.65617e-09	3.79658e-09	Fcgr4/Il6/Casp4/Tlr3/Casp1/Fas/Tnfrsf14/Nod1/Samhd1/H2-T23/Bst2/Ripk2/Parp3/Myd88/Nfkbiz/Il13ra1/Tlr2/B2m/H2-M3/Fgl2/Trim6/Trex1/Il18rap/Arid5a/Litaf/Jak3/Il33/Fosl2/Hk1/Traf3ip2/Mr1/Atm/Fzd5/Tnfaip3/Bcl6/Hmox1/Irf5/Crlf2/Tmbim6/Fbn1/Ephb2/Il4ra/Xbp1/Foxp1/Inava/Tcirg1/Traf2/Twist1/Nbn/Mif	50
GO:1902105	regulation of leukocyte differentiation	58/1826	372/28928	0.155914	2.47003	7.40715	1.73645e-10	7.1042e-09	4.05213e-09	Slamf8/Clec2d/Il6/Irf1/Fas/Il15ra/Socs1/Cyp26b1/Ripk2/Sfrp1/Il15/Lck/Nfkbiz/H2-M3/Fgl2/Cdk6/Ubash3b/Rassf2/Adam8/Ccl9/Flt3l/Ccl5/Ripk1/Tnfaip6/Ninj1/Foxo3/Jak3/Ada/Klhl25/Pnp/Kitl/Lgals9/Jun/Il7/Bcl6/Tmem176b/Fbxo7/Zc3h12a/Lif/Loxl3/Tmem176a/Fbn1/Sox4/Il4ra/Xbp1/Foxp1/Zfp608/Ptpn6/Cebpb/Gpr137b/Shb/Zeb1/Casp8/Hax1/Zbtb7b/Brd2/Ptpn2/Prdx2	58
GO:0071356	cellular response to tumor necrosis factor	40/1826	208/28928	0.192308	3.04659	7.68904	2.32248e-10	9.35853e-09	5.33797e-09	Gbp3/Stat1/Acod1/Il6/Irf1/Casp1/Tifa/Cyp1b1/Sfrp1/Zfp36/Eda2r/Ccl2/Cldn1/Plvap/Rnf31/Tnfrsf1a/Has2/Ccl5/Ripk1/Foxo3/Cx3cl1/Rbck1/Adamts13/Traf3ip2/Lims1/Sphk1/Zc3h12a/Nfkbia/Jak2/Zfand6/Naip2/Hspa1b/Nfkb1/Sharpin/Traf2/Cpne1/Birc2/Tank/Ptpn2/Ilk	40
GO:0044772	mitotic cell cycle phase transition	66/1826	455/28928	0.145055	2.298	7.24378	2.34449e-10	9.35853e-09	5.33797e-09	Muc1/Psme2/Psme1/Cdk6/Cenpj/Trex1/Pim2/Ccng2/Pml/Ctdsp2/Fgf10/Ube2a/Adamts1/Pdpn/Atm/Rad51c/Cdkn1a/Fbxo7/Rbl1/Cdkn1b/Ier3/Hspa2/Chmp4b/Nae1/Pkia/Taok3/Ptpn6/Nek6/Acvr1b/Pbx1/Men1/Spc25/Bid/Mad2l1/Clasp2/Uimc1/Hspa8/Ndc80/Cdc25c/Phf8/Ccnd2/Lats2/App/Pias1/Ppp2r2d/Cenpe/Cdkn2d/Kmt2e/Syf2/Ccnd3/Gen1/Rbbp8/Bub1/Rab11a/Pten/Prmt2/Ik/Rpl26/Nbn/Ccnb2/Zwint/Ensa/Nuf2/Dpf2/Bub1b/Cdk4	66
GO:0052372	modulation by symbiont of entry into host	20/1826	59/28928	0.338983	5.37026	8.72206	2.34929e-10	9.35853e-09	5.33797e-09	Ciita/Trim34a/Trim30a/Trim12c/Trim21/Trim34b/Ifitm1/Trim5/Ptx3/Ifitm3/Ly6e/Trim56/Trim25/Trim6/Trim26/Furin/Ifitm2/Nectin2/Nbn/Bsg	20
GO:0098586	cellular response to virus	20/1826	59/28928	0.338983	5.37026	8.72206	2.34929e-10	9.35853e-09	5.33797e-09	Igtp/Irgm2/Cxcl10/Irgm1/Il6/Tlr3/Ifih1/Trim6/Adar/Ccl5/Hif1a/Lgals8/Lgals9/Zc3hav1/Zc3h12a/Irf5/Mapk11/Nfkb1/Riok3/Gbf1	20
GO:0016050	vesicle organization	59/1826	385/28928	0.153247	2.42778	7.32053	2.42568e-10	9.59968e-09	5.47552e-09	Samd9l/Snx10/Stx11/Plekhm1/Plekhf1/Znrf1/Agfg1/C2cd5/Atp6v0e2/Stxbp1/Stx2/Chmp2b/Trappc11/Zeb2/Insig1/Rab5c/Stx7/Hook2/Sphk1/Sdc4/Tmem175/Rab29/Anxa8/Arfgap3/Ankfy1/Rab32/Chmp4b/Sec23b/Ap3m2/Pla2g4a/Washc4/Nectin2/Znrf2/Atp6v1a/Rab5b/Clcn3/Golph3l/Pip4k2a/Grik5/Laptm4b/Snap29/Ap3s1/Rufy1/Tbc1d20/Chmp5/Dnajc13/Pi4k2a/Pef1/Sec23ip/Rab11a/Septin8/Stx5a/Trappc10/Snf8/Stx12/Trappc13/Diaph3/Gbf1/Ap2m1	59
GO:0000209	protein polyubiquitination	47/1826	271/28928	0.173432	2.74755	7.50242	2.57134e-10	1.01101e-08	5.76663e-09	Trim30a/Trim12c/Trim21/Dtx3l/Trim5/Parp10/Ube2l6/Nmi/Ripk2/Rnf213/Trim56/Trim25/Trim6/Rnf31/Rnf114/Znrf1/Trim26/Rbck1/Rnf115/Ube2a/Spop/Traf3ip2/Tnfaip3/Fbxo7/Peli1/Rnf167/Marchf5/Lrsam1/Mycbp2/Znrf2/Sharpin/Traf2/Nfe2l1/Syvn1/Rnf5/Birc2/Wsb1/Arel1/Btrc/Mgrn1/Gabarap/Cdc26/Rnf185/Tcf25/Ube2d3/Ube2h/Traf7	47
GO:0018108	peptidyl-tyrosine phosphorylation	50/1826	299/28928	0.167224	2.64921	7.44063	2.63078e-10	1.0277e-08	5.86187e-09	Parp14/Parp9/Il6/Bst1/Irf1/Tnfrsf14/Socs3/Socs1/Gfra1/Ripk2/Sfrp1/Il15/Lck/Il24/Tnfrsf1a/Ppp2r5b/Il12rb1/Ccl5/Mvp/Tgfa/Jak3/Kitl/Fgf10/Prkce/Il7/Dusp22/Lif/Fer/Jak2/Ephb2/Igf1r/Pibf1/Ptpn6/Il6st/Abl2/Dgkq/Ctnnd1/Ptprj/App/Agrn/Insr/Zzef1/Fyn/Psen1/Hax1/Ptpn1/Ptpn2/Jak1/Clk1/Mif	50
GO:0034101	erythrocyte homeostasis	37/1826	184/28928	0.201087	3.18568	7.72009	2.91628e-10	1.13193e-08	6.45634e-09	Stat1/Isg15/Stat3/Zfp36/B2m/Cdk6/Adar/Hif1a/Adgrf5/Slc11a2/Foxo3/Fam210b/Rbfox2/Bcl6/Hmox1/Exoc6/Jak2/Slc25a5/Hspa1b/Alas1/Bpgm/Acvr1b/Nfe2l1/Arid4a/Vps13a/Lyar/Chmp5/Kmt2e/Jmjd6/Mfhas1/Hmgb2/Selenow/Cebpg/Ptpn2/Diaph3/Rps24/Rac1	37
GO:0052548	regulation of endopeptidase activity	51/1826	310/28928	0.164516	2.60631	7.38061	3.17422e-10	1.2242e-08	6.98265e-09	Serpina3g/Serpina3i/Psmb9/Stat1/Mndal/Tnfsf10/Ifi203/Serping1/Psmb8/Serpinb1a/Ifi207/Xdh/Casp1/Fas/Nod1/Serpinb1b/Ripk2/Stat3/Serpinb9/Lck/Il24/Psme2/Psme1/F3/Bak1/Pml/Slc11a2/Timp3/Furin/Serpinb9b/Arl6ip5/Arl6ip1/Fam162a/Naip2/Thbs1/Hspa1b/Bcl2l11/Timp1/Dnajb6/Fnip1/Cryab/Rps6ka3/Men1/Casp8ap2/Bid/Rhbdf2/Cdkn2d/Psma3/Casp8/Cycs/Gapdh	51
GO:0060338	regulation of type I interferon-mediated signaling pathway	18/1826	49/28928	0.367347	5.81961	8.76437	4.08785e-10	1.56658e-08	8.93553e-09	Zbp1/Nlrc5/Irf7/Usp18/Oas1a/Oas3/Stat2/Isg15/Samhd1/Oas1c/Trim56/Trim6/Trex1/Adar/Tbk1/Rnf185/Ptpn2/Lsm14a	18
GO:0018212	peptidyl-tyrosine modification	50/1826	303/28928	0.165017	2.61424	7.33191	4.2374e-10	1.61368e-08	9.20418e-09	Parp14/Parp9/Il6/Bst1/Irf1/Tnfrsf14/Socs3/Socs1/Gfra1/Ripk2/Sfrp1/Il15/Lck/Il24/Tnfrsf1a/Ppp2r5b/Il12rb1/Ccl5/Mvp/Tgfa/Jak3/Kitl/Fgf10/Prkce/Il7/Dusp22/Lif/Fer/Jak2/Ephb2/Igf1r/Pibf1/Ptpn6/Il6st/Abl2/Dgkq/Ctnnd1/Ptprj/App/Agrn/Insr/Zzef1/Fyn/Psen1/Hax1/Ptpn1/Ptpn2/Jak1/Clk1/Mif	50
GO:0070227	lymphocyte apoptotic process	28/1826	115/28928	0.243478	3.85725	7.96901	4.39977e-10	1.66183e-08	9.47886e-09	Cd274/Fas/Serpinb9/Casp7/Nfkbiz/Bcl3/Adam8/Ccl5/Ripk1/Bak1/Hif1a/Slc39a10/Prkd2/Jak3/Ada/Pnp/Cd47/Traf3ip2/Vhl/Lipa/Siva1/Foxp1/Bcl2l11/Fnip1/Dffa/Casp8/Pten/Mif	28
GO:0032731	positive regulation of interleukin-1 beta production	21/1826	67/28928	0.313433	4.96549	8.4349	4.41875e-10	1.66183e-08	9.47886e-09	Gbp5/Mndal/Ifi203/Il6/Ifi207/Casp4/Casp1/Nod1/Ripk2/Stat3/Myd88/Tlr2/Tmem106a/Gsdmd/Tlr6/Hk1/Fzd5/Jak2/Inava/App/Casp8	21
GO:0009141	nucleoside triphosphate metabolic process	49/1826	294/28928	0.166667	2.64038	7.33801	4.45439e-10	1.6649e-08	9.49633e-09	Samhd1/Stat3/Hk2/Cfh/Trex1/Kat2b/Hif1a/Eno2/Nt5e/Ada/Pnp/Ak4/Hk1/Lrrk2/Map2k1/Atp7a/Rhoq/Ier3/Pfkp/Slc2a6/Ddit4/Lipa/Ndufv3/Hspa1b/Ndufs4/Tpi1/Bpgm/Arl2/Ndufa1/Atp6v1a/Pfkl/Ak2/Hspa8/Pgk1/Pgam1/App/Nme7/Insr/Tyms/Mlx/Psen1/Bcl2l13/Ctps2/Tspo/Ndufa9/Gapdh/Aldoa/Ndufs2/Ndufa8	49
GO:0030218	erythrocyte differentiation	35/1826	170/28928	0.205882	3.26165	7.67664	4.48318e-10	1.66538e-08	9.49908e-09	Stat1/Isg15/Stat3/Zfp36/B2m/Cdk6/Adar/Hif1a/Adgrf5/Slc11a2/Foxo3/Fam210b/Rbfox2/Bcl6/Exoc6/Jak2/Slc25a5/Hspa1b/Alas1/Bpgm/Acvr1b/Nfe2l1/Arid4a/Vps13a/Lyar/Chmp5/Kmt2e/Jmjd6/Mfhas1/Hmgb2/Selenow/Cebpg/Ptpn2/Diaph3/Rac1	35
GO:0098792	xenophagy	11/1826	17/28928	0.647059	10.2509	9.90325	5.34632e-10	1.9739e-08	1.12588e-08	Igtp/Irgm2/Irgm1/Nod1/Ripk2/Rnf213/Tlr2/Rnf31/Lgals8/Lrsam1/Tbk1	11
GO:0006090	pyruvate metabolic process	32/1826	147/28928	0.217687	3.44866	7.72566	5.63565e-10	2.06811e-08	1.17962e-08	Stat3/Hk2/Trex1/Kat2b/Hif1a/Eno2/Pdk1/Slc16a3/Me3/Htt/Hk1/Ier3/Pfkp/Slc2a6/Ddit4/Lipa/Tpi1/Bpgm/Srr/Arl2/Pfkl/Pgk1/Pgam1/App/Pdk3/Insr/Mlx/Psen1/Bcl2l13/Gapdh/Aldoa/Ldha	32
GO:0070482	response to oxygen levels	64/1826	444/28928	0.144144	2.28357	7.07477	5.68924e-10	2.0752e-08	1.18366e-08	Nos2/Notch1/Casp1/Fas/Gad2/Stat3/Sfrp1/Hk2/Bnip3/Sod2/Adm/Ccl2/Adam8/Adrb2/Vegfd/Ndrg1/Hif1a/Pml/Foxo3/Ada/Pak1/Slc2a1/Pdk1/Usf1/Fosl2/Ak4/Daxx/Scfd1/Prkce/Higd1a/Atm/Zeb2/Map2k1/Sod3/Hmox1/Lif/Cdkn1b/Fam162a/Tmbim6/Alkbh5/Vhl/Ddit4/Sox4/Arnt/Tm9sf4/Ndufs4/Cryab/Agtrap/Atp6v1a/Pgk1/Pdk3/Brip1/Birc2/Twist1/Bnip3l/Egln2/Npepps/Adam15/Ptpn1/Pten/Prmt2/Slc9a1/Ndufs2/Hsp90b1	64
GO:0007159	leukocyte cell-cell adhesion	63/1826	434/28928	0.145161	2.29969	7.08122	5.8101e-10	2.1066e-08	1.20157e-08	Cd274/Irgm1/Il6/Irf1/Tnfrsf14/Socs1/H2-T23/Ripk2/Il15/Lck/Nfkbiz/B2m/H2-M3/Ccl2/Rock1/Fgl2/Cfh/Adam8/Has2/Il12rb1/Ccl5/Nt5e/Foxo3/Jak3/Ada/Klhl25/Pnp/Lgals8/Vcam1/Cd47/Kitl/Lgals9/Flot2/Il7/Bcl6/Sdc4/Zc3h12a/Dusp22/Loxl3/Jak2/Peli1/Sox4/Thbs1/Il4ra/Xbp1/Zfp608/F11r/Twsg1/Ptpn6/Tnip1/Cebpb/Shb/Chst2/Il6st/Capn1/Abl2/Ywhag/St3gal4/Zbtb7b/Brd2/Pten/Ptpn2/Prdx2	63
GO:0009144	purine nucleoside triphosphate metabolic process	47/1826	278/28928	0.169065	2.67837	7.29877	6.18165e-10	2.22797e-08	1.2708e-08	Samhd1/Stat3/Hk2/Cfh/Trex1/Kat2b/Hif1a/Eno2/Nt5e/Ada/Pnp/Ak4/Hk1/Lrrk2/Map2k1/Atp7a/Rhoq/Ier3/Pfkp/Slc2a6/Ddit4/Lipa/Ndufv3/Hspa1b/Ndufs4/Tpi1/Bpgm/Arl2/Ndufa1/Atp6v1a/Pfkl/Ak2/Hspa8/Pgk1/Pgam1/App/Nme7/Insr/Mlx/Psen1/Bcl2l13/Tspo/Ndufa9/Gapdh/Aldoa/Ndufs2/Ndufa8	47
GO:0018209	peptidyl-serine modification	41/1826	224/28928	0.183036	2.8997	7.40866	6.6665e-10	2.3885e-08	1.36237e-08	Igtp/Irgm2/Irgm1/Il6/Ripk2/Rock1/Trim6/Rassf2/Ripk1/Bak1/Prkd2/Pak1/Lrrk2/Akap9/Prkce/Atm/Mknk1/Akt3/Lif/Akt2/Srpk2/Hipk2/Tbk1/Fnip1/Phip/Nek6/Dgkq/Hipk3/Lmtk2/App/Pdk3/Ttbk2/Smg1/Pten/Txn1/Pfn2/Tlk2/Clk1/Mif/Met/Ilk	41
GO:0071347	cellular response to interleukin-1	23/1826	82/28928	0.280488	4.44357	8.10539	7.84999e-10	2.79598e-08	1.59479e-08	Zbp1/Acod1/Il6/Irf1/Saa3/Sfrp1/Myd88/Ccl2/Has2/Irak2/Ccl5/Hif1a/Inhbb/Cd47/Tnip2/Zc3h12a/Nfkbia/Mapk11/Nfkb1/Cebpb/Vrk2/Rbmx/Tank	23
GO:0072523	purine-containing compound catabolic process	36/1826	182/28928	0.197802	3.13364	7.49495	8.12236e-10	2.87608e-08	1.64047e-08	Xdh/Samhd1/Stat3/Urah/Hk2/Trex1/Nudt13/Kat2b/Hif1a/Eno2/Nt5e/Ada/Pnp/Pnp2/Hk1/Nudt1/Ier3/Pfkp/Slc2a6/Ddit4/Abcd1/Lipa/Tpi1/Bpgm/Arl2/Enpp4/Pfkl/Pgk1/Pgam1/App/Insr/Mlx/Psen1/Bcl2l13/Gapdh/Aldoa	36
GO:0071375	cellular response to peptide hormone stimulus	54/1826	348/28928	0.155172	2.45828	7.10399	8.74566e-10	3.07878e-08	1.75609e-08	Irf1/Socs3/Socs1/Cyp1b1/Stat3/Socs2/Trib3/Wdtc1/Ccl2/Rock1/Kat2b/Scnn1a/Inhbb/Jak3/Pak1/C2cd5/Usf1/Rap1gds1/Marcks/Insig2/Map2k1/Akt3/Insig1/Mbd5/Rhoq/Fer/Jak2/Fbn1/Igf1r/Xbp1/Nfkb1/Akt2/Stxbp4/Agtrap/Phip/Lpin2/Rab10/Pdpk1/Pip4k2a/Capn10/Ptprj/Brip1/Insr/Rab13/Ywhag/Myo5a/Zbtb7b/Ptpn1/Pten/Ptpn2/Slc9a1/Jak1/Rac1/Grb2	54
GO:0070661	leukocyte proliferation	57/1826	378/28928	0.150794	2.38891	7.05537	9.05114e-10	3.1679e-08	1.80692e-08	Cd274/Slfn2/Irgm1/Il6/Bst1/Irf1/Psmb10/Tnfrsf14/H2-T23/Ripk2/Il15/Myd88/Nfkbiz/Wnt4/H2-M3/Il12rb1/Flt3l/Ifnar2/Ccl5/Slc39a10/Jak3/Ada/Cx3cl1/Pnp/Il33/Vcam1/Kitl/Fosl2/Lgals9/Fgf10/Atm/Il7/Bcl6/Cdkn1a/Sdc4/Azi2/Junb/Jak2/Peli1/Alkbh5/Ephb2/Lipa/Twsg1/Ptpn6/Cebpb/Tbk1/Shb/Tcirg1/Il6st/Bid/Fyn/Ccnd3/Zbtb7b/Pten/Emp2/Prdx2/Mif	57
GO:0002573	myeloid leukocyte differentiation	48/1826	292/28928	0.164384	2.60421	7.15151	1.07423e-09	3.7382e-08	2.13222e-08	Batf2/Mndal/Clec2d/Ifi203/Irf4/Ifi207/Batf3/Socs1/Snx10/Sfrp1/Il15/Myd88/Tlr2/Cdk6/Ubash3b/Rassf2/Adam8/Ccl9/Ccl5/Ripk1/Sbno2/Gab2/Tnfaip6/Ninj1/Il33/Kitl/Fosl2/Jun/Il1rl1/Lif/Junb/Fbn1/Foxp1/Ltbr/Vps54/Cebpb/Gpr137b/Tcirg1/Vps13a/Ift80/App/Sh3pxd2a/Srp54c/Casp8/Psen1/Hax1/Ptpn2/Diaph3	48
GO:1902115	regulation of organelle assembly	43/1826	247/28928	0.174089	2.75797	7.20217	1.30016e-09	4.49855e-08	2.56591e-08	Lrrtm2/Hap1/Cenpj/Kat2b/Hif1a/Moap1/Cdkl5/Odf2l/Htt/Rab3ip/Lrrk2/Chmp2b/Scfd1/Tmem67/Intu/Sdc4/Stx18/Spice1/Ephb2/Alms1/Sdccag8/Chmp4b/Lrsam1/Ppp1r35/Hspa1b/Mdm1/G3bp2/Wdr44/Dync1h1/C9orf72/Atg2a/Pip4k2a/Syne2/Rnf5/Ttbk2/Smcr8/Chmp5/Mtmr3/Mapk9/Rab11a/Atg3/Dynll1/Plk4	43
GO:0032943	mononuclear cell proliferation	53/1826	343/28928	0.154519	2.44793	7.00209	1.45562e-09	5.00783e-08	2.85639e-08	Cd274/Slfn2/Irgm1/Il6/Bst1/Irf1/Psmb10/Tnfrsf14/H2-T23/Ripk2/Il15/Myd88/Nfkbiz/Wnt4/H2-M3/Il12rb1/Flt3l/Ifnar2/Ccl5/Slc39a10/Jak3/Ada/Pnp/Vcam1/Kitl/Fosl2/Lgals9/Fgf10/Atm/Il7/Bcl6/Cdkn1a/Sdc4/Azi2/Jak2/Peli1/Alkbh5/Ephb2/Lipa/Twsg1/Ptpn6/Cebpb/Tbk1/Shb/Il6st/Bid/Fyn/Ccnd3/Zbtb7b/Pten/Emp2/Prdx2/Mif	53
GO:0009199	ribonucleoside triphosphate metabolic process	46/1826	277/28928	0.166065	2.63085	7.07921	1.69885e-09	5.81159e-08	3.31485e-08	Stat3/Hk2/Cfh/Trex1/Kat2b/Hif1a/Eno2/Nt5e/Pnp/Ak4/Hk1/Lrrk2/Map2k1/Atp7a/Rhoq/Ier3/Pfkp/Slc2a6/Ddit4/Lipa/Ndufv3/Hspa1b/Ndufs4/Tpi1/Bpgm/Arl2/Ndufa1/Atp6v1a/Pfkl/Ak2/Hspa8/Pgk1/Pgam1/App/Nme7/Insr/Mlx/Psen1/Bcl2l13/Ctps2/Tspo/Ndufa9/Gapdh/Aldoa/Ndufs2/Ndufa8	46
GO:0046486	glycerolipid metabolic process	57/1826	385/28928	0.148052	2.34548	6.89857	1.815e-09	6.17406e-08	3.5216e-08	Apof/Abhd3/Gpat3/Etnk1/Lipg/Plaat3/C3/Itpka/Acsl1/Apobec1/Pgs1/Plcb4/Acsl5/Dgka/Plscr3/Pnpla2/Abhd16a/Insig2/Pik3c2a/Itpkc/Atm/Chka/Nr1h2/Inpp1/Insig1/Pigg/Acsl6/Piga/Chpt1/Pigv/Ip6k1/Lipe/Pgap2/Lipa/Pnpla7/Mtmr4/Pla2g4a/Lpin2/Inpp5b/Fabp5/Il6st/Lpcat3/Dgkq/Pip4k2a/Cept1/Smg1/Inpp4a/Pi4kb/Pign/Plscr1/Pi4k2a/Mtmr3/Dbi/Pten/Pank2/Pip5k1a/Ldlr	57
GO:0046031	ADP metabolic process	28/1826	122/28928	0.229508	3.63593	7.57311	1.87062e-09	6.3277e-08	3.60923e-08	Stat3/Hk2/Trex1/Kat2b/Hif1a/Eno2/Nt5e/Ak4/Hk1/Ier3/Pfkp/Slc2a6/Ddit4/Lipa/Tpi1/Bpgm/Arl2/Pfkl/Ak2/Pgk1/Pgam1/App/Insr/Mlx/Psen1/Bcl2l13/Gapdh/Aldoa	28
GO:0000280	nuclear division	65/1826	468/28928	0.138889	2.20032	6.79521	1.94549e-09	6.5444e-08	3.73283e-08	Majin/Hsf5/Cyp26b1/Misp/Wnt4/Brdt/Kat2b/Tgfa/Spire2/Prdm9/Chmp2b/Atm/Rad51c/Sphk1/Top2a/Lif/Cdkn1b/Spice1/Nusap1/Hspa2/Igf1r/Cep85/Chmp4b/Pibf1/Hspa1b/Bcl2l11/Spin1/Phip/Foxj2/Nfe2l1/Rad54b/Terf1/Stag2/Rad54l/Spc25/Mad2l1/Clasp2/Seh1l/Ndc80/Ncapg/Brip1/Ppp2r2d/Insr/Ubb/Cenpe/Chmp5/Cul7/Kif3b/Lrp5/Knstrn/Gen1/Ncaph/Bub1/Smc4/Rab11a/Pten/Ik/Marf1/Ccnb2/Zwint/Lsm14a/Nuf2/Met/Kif11/Bub1b	65
GO:0000302	response to reactive oxygen species	40/1826	223/28928	0.179372	2.84166	7.16614	1.98043e-09	6.62515e-08	3.77889e-08	Il6/Cyp1b1/Lck/Rhob/Txnip/Bnip3/Sod2/Lcn2/Trex1/Il18rap/Ripk1/Bak1/Hif1a/Foxo3/Jun/Lrrk2/Atm/Gch1/Pex5/Atp7a/Casp6/Tnfaip3/Sod3/Sphk1/Hmox1/Fer/Adam9/Foxp1/Cryab/Capn1/Kdm6b/Hspa8/Fyn/Pex13/Mapk9/Txn1/Prdx2/Met/Ptprk/Psap	40
GO:0051656	establishment of organelle localization	68/1826	500/28928	0.136	2.15455	6.75968	2.01236e-09	6.69497e-08	3.81871e-08	Majin/Misp/Hap1/Ppfia2/Ntn1/Kat2b/Hif1a/Gab2/Mreg/Spire2/Tspan4/Htt/Stxbp1/Fgf10/Lrrk2/Chmp2b/Trappc11/Atm/Map2k1/Sdc4/Hmox1/Spice1/Nusap1/Exoc6/Armcx3/Arfgap3/Chmp4b/Il4ra/Pibf1/Ap3m2/Stxbp3/Dpysl2/Stard3nl/Dync1h1/Tmem230/Nectin2/Tcirg1/Trim46/Terf1/Madd/Dsn1/Spc25/Pdpk1/Mad2l1/Clasp2/Seh1l/Syne2/Ndc80/Ap3s1/Ubb/Tuba1a/Cenpe/Ap1ar/Chmp5/Myo5a/Knstrn/Pef1/Psen1/Rab11a/Cops5/Trappc10/Snf8/Rbm10/Z…	68
GO:0032732	positive regulation of interleukin-1 production	22/1826	79/28928	0.278481	4.41177	7.88188	2.11894e-09	7.01104e-08	3.999e-08	Gbp5/Mndal/Ifi203/Il6/Ifi207/Casp4/Casp1/Nod1/Ripk2/Stat3/Myd88/Tlr2/Tmem106a/Gsdmd/Tlr6/Lgals9/Hk1/Fzd5/Jak2/Inava/App/Casp8	22
GO:0050863	regulation of T cell activation	58/1826	397/28928	0.146096	2.31449	6.84534	2.17648e-09	7.16228e-08	4.08526e-08	Cd274/Irgm1/Il6/Irf1/Fas/Tnfrsf14/Socs1/Cyp26b1/H2-T23/Ripk2/Il15/Lck/Nfkbiz/B2m/H2-M3/Ccl2/Fgl2/Trex1/Adam8/Il12rb1/Ccl5/Foxo3/Jak3/Ada/Klhl25/Pnp/Lgals8/Vcam1/Cd47/Kitl/Lgals9/Flot2/Il7/Bcl6/Sdc4/Zc3h12a/Dusp22/Loxl3/Jak2/Peli1/Sox4/Il4ra/Xbp1/Zfp608/Twsg1/Ptpn6/Cebpb/Shb/Il6st/Abl2/Bid/Zeb1/Ywhag/Zbtb7b/Brd2/Pten/Ptpn2/Prdx2	58
GO:0009205	purine ribonucleoside triphosphate metabolic process	45/1826	270/28928	0.166667	2.64038	7.02918	2.26322e-09	7.40746e-08	4.22511e-08	Stat3/Hk2/Cfh/Trex1/Kat2b/Hif1a/Eno2/Nt5e/Pnp/Ak4/Hk1/Lrrk2/Map2k1/Atp7a/Rhoq/Ier3/Pfkp/Slc2a6/Ddit4/Lipa/Ndufv3/Hspa1b/Ndufs4/Tpi1/Bpgm/Arl2/Ndufa1/Atp6v1a/Pfkl/Ak2/Hspa8/Pgk1/Pgam1/App/Nme7/Insr/Mlx/Psen1/Bcl2l13/Tspo/Ndufa9/Gapdh/Aldoa/Ndufs2/Ndufa8	45
GO:0006935	chemotaxis	66/1826	481/28928	0.137214	2.17378	6.7382	2.41172e-09	7.85105e-08	4.47812e-08	Cxcl9/Slamf8/Cxcl10/Ccl8/Notch1/Ccl11/Ccrl2/Bst1/Saa3/Lrp2/Ecscr/Ccl7/Flrt2/Slit2/Ccl2/Cxcl1/Cxcl16/Adam8/Ccl9/Plgrkt/Ntn1/Gpr35/Vegfd/Ccl5/Tnfaip6/Cxcl5/Ninj1/Prkd2/Cx3cl1/Sema6b/Vcam1/Sema3e/Lgals9/Fgf10/Mmp28/Pde4b/Il17rc/Oxsr1/Adgra2/Elmo2/S1pr1/Mpp1/Tubb2b/Fer/Mospd2/Thbs1/Usp14/Akt2/Mycbp2/Creb3/Amot/Ptprj/App/Agrn/Rab13/Tpbg/Hmgb2/Ptpn2/Bsg/Cdh13/Mif/Met/Hoxb9/Pip5k1a/Rac1/Gbf1	66
GO:0031346	positive regulation of cell projection organization	65/1826	471/28928	0.138004	2.1863	6.73771	2.52275e-09	8.16858e-08	4.65924e-08	Il6/Cdc42ep2/Tnn/Enc1/Lcn2/Ror1/Plekhm1/Hap1/Cenpj/Rgma/Ppp2r5b/Ntn1/Kat2b/Itpka/Prl2c2/Cxcl5/Cx3cl1/Pak1/Dbnl/Scarb2/Plek2/Cdkl5/Htt/Rab3ip/Adamts1/Marcks/Rab8b/Zeb2/Numbl/Tmem67/Map2k1/Atp7a/Dixdc1/Kif3c/Numb/Sphk1/Acsl6/Rhoq/Lif/Tubb2b/Ephb2/Rab21/Igf1r/Apbb1/Ppp1r35/Neu1/Lrp8/Carmil1/Abl2/Cdc42ep3/Gdi1/Ttbk2/Agrn/Cask/Hspa5/Fyn/Cul7/Pum2/Plxnb2/Twf1/Rala/Dynll1/Met/Ilk/Rac1	65
GO:1901136	carbohydrate derivative catabolic process	45/1826	271/28928	0.166052	2.63064	7.00048	2.55051e-09	8.21454e-08	4.68546e-08	Xdh/Samhd1/Stat3/Urah/Hk2/Upp1/Trex1/Idua/Kat2b/Hif1a/Eno2/Nt5e/Ada/Pnp/Naga/Pnp2/Hk1/Nudt1/Fbxo6/Ngly1/Gla/Ier3/Pfkp/Slc2a6/Ddit4/Lipa/Tpi1/Bpgm/Neu1/Arl2/Enpp4/Pfkl/Pgk1/Pgam1/App/Insr/Mlx/Psen1/Hmmr/Bcl2l13/Gapdh/Aldoa/Slc9a1/Psap/Cst3	45
GO:0051098	regulation of binding	53/1826	349/28928	0.151862	2.40585	6.85849	2.71409e-09	8.69515e-08	4.95959e-08	Mndal/Parp9/Ifi203/Trim21/Dtx3l/Irf4/Ifi207/Sp100/Mdga1/Ripk2/Mitd1/Trib3/B2m/Rock1/Trim6/Ubash3b/Rgma/Ifit2/Pim2/Nphp3/Flot1/Jun/Lrrk2/Zbtb7c/Cdkn1a/Lif/Tmbim6/Mapre3/Jak2/Arhgap28/1810037I17Rik/Hipk2/C9orf72/Hcfc2/Abl2/Cpne1/Hipk3/App/Ttbk2/Agrn/Fbh1/Krit1/Dnajb2/Twist1/Edf1/Plscr1/Hmgb2/Psen1/Adam15/Txn1/Cycs/Met/Ilrun	53
GO:0042330	taxis	66/1826	483/28928	0.136646	2.16478	6.70065	2.85781e-09	9.10011e-08	5.19057e-08	Cxcl9/Slamf8/Cxcl10/Ccl8/Notch1/Ccl11/Ccrl2/Bst1/Saa3/Lrp2/Ecscr/Ccl7/Flrt2/Slit2/Ccl2/Cxcl1/Cxcl16/Adam8/Ccl9/Plgrkt/Ntn1/Gpr35/Vegfd/Ccl5/Tnfaip6/Cxcl5/Ninj1/Prkd2/Cx3cl1/Sema6b/Vcam1/Sema3e/Lgals9/Fgf10/Mmp28/Pde4b/Il17rc/Oxsr1/Adgra2/Elmo2/S1pr1/Mpp1/Tubb2b/Fer/Mospd2/Thbs1/Usp14/Akt2/Mycbp2/Creb3/Amot/Ptprj/App/Agrn/Rab13/Tpbg/Hmgb2/Ptpn2/Bsg/Cdh13/Mif/Met/Hoxb9/Pip5k1a/Rac1/Gbf1	66
GO:1904415	regulation of xenophagy	9/1826	12/28928	0.75	11.8817	9.78633	2.88559e-09	9.10011e-08	5.19057e-08	Igtp/Irgm2/Irgm1/Nod1/Ripk2/Tlr2/Rnf31/Lrsam1/Tbk1	9
GO:1904417	positive regulation of xenophagy	9/1826	12/28928	0.75	11.8817	9.78633	2.88559e-09	9.10011e-08	5.19057e-08	Igtp/Irgm2/Irgm1/Nod1/Ripk2/Tlr2/Rnf31/Lrsam1/Tbk1	9
GO:0140374	antiviral innate immune response	20/1826	67/28928	0.298507	4.72904	7.93195	2.99127e-09	9.38453e-08	5.3528e-08	Zbp1/Oas2/Cxcl10/Ifit3b/Oasl2/Usp18/Oas1a/Ifit3/Oas3/Ifih1/Oas1c/Dhx58/Eif2ak2/Trim25/Trim6/Trim7/Ifit2/Senp7/Tbk1/Hcfc2	20
GO:0072593	reactive oxygen species metabolic process	44/1826	263/28928	0.1673	2.65042	6.97907	3.01278e-09	9.40328e-08	5.3635e-08	Nos2/Acod1/Trim30a/Xdh/Cyp1b1/Stat3/Hk2/Bnip3/Sod2/Lcn2/Cxcl1/Tlr6/Ripk1/Hif1a/Foxo3/Lrrk2/Gch1/Atp7a/Sod3/Cdkn1a/Zc3h12a/Ier3/Ddit4/Abcd1/Lipa/Tfap2a/Thbs1/Inava/Ndufs4/Cryab/Clcn3/App/Pdk3/Birc2/Insr/Sh3pxd2a/Fyn/Txn1/Tspo/Cycs/Prdx2/Met/Grb2/Gbf1	44
GO:0072526	pyridine-containing compound catabolic process	28/1826	125/28928	0.224	3.54867	7.41227	3.35136e-09	1.04064e-07	5.93567e-08	Stat3/Hk2/Trex1/Nudt13/Kat2b/Hif1a/Eno2/Pnp/Pnp2/Hk1/Ier3/Pfkp/Slc2a6/Ddit4/Lipa/Tpi1/Bpgm/Arl2/Pfkl/Pgk1/Pgam1/App/Insr/Mlx/Psen1/Bcl2l13/Gapdh/Aldoa	28
GO:0022411	cellular component disassembly	61/1826	433/28928	0.140878	2.23182	6.70361	3.5144e-09	1.08267e-07	6.17537e-08	Igtp/Irgm2/Irgm1/Trim21/Il6/Igfbp3/Bnip3/Adrb2/Plaat3/C3/Adamts5/Lamp2/Cd47/Htt/Rchy1/Pnpla2/Flot1/Pdpn/Chmp2b/Lix1l/Chka/Pex5/Top2a/Fer/Hspa2/Ddit4/Igf1r/Chmp4b/Vps54/Gtpbp2/Atxn7/Nav3/Sharpin/Camsap1/Carmil1/Dffa/Map1lc3b/Clasp2/Hspa8/Ascc3/Ttbk2/Smcr8/Snap29/Insr/Chmp5/Clec16a/Capza1/Gabarapl1/Ogfod1/Cebpg/Gabarap/Mtpn/Tcf25/Stx5a/Twf1/Sh3gl1/Diaph3/Vmp1/Rac1/Gbf1/Cst3	61
GO:2001235	positive regulation of apoptotic signaling pathway	35/1826	183/28928	0.191257	3.02994	7.15039	3.52246e-09	1.08267e-07	6.17537e-08	Tnfsf10/Fas/Atf3/Sfrp1/Lck/Tlr6/Ripk1/Plekhf1/Pml/Inhbb/Jak3/Rbck1/Daxx/Spop/Trps1/Jak2/Thbs1/Ltbr/Bcl2l11/Serinc3/Traf2/Bid/App/Fbh1/Ubb/Nacc2/Plscr1/Casp8/Bub1/Taf6/Mapk9/Pten/Rpl26/Ptpn2/Traf7	35
GO:0006605	protein targeting	48/1826	303/28928	0.158416	2.50967	6.85696	3.74523e-09	1.14532e-07	6.53275e-08	Gbp5/Igtp/Gbp2/Irgm2/Irgm1/Rtp4/Stom/Ccl2/Hap1/Pml/Pak1/Lamp2/Scarb2/Nbea/C2cd5/Rab3ip/Lrrk2/Pex5/Pex1/Fbxo7/Arl6ip1/Tcaf1/Zfand6/Chmp4b/Vps37c/Vps54/Akt2/Stxbp4/Dusp18/Golph3l/Vps13a/Bid/Tomm40l/Gdi1/Hspa8/Zdhhc2/Golga7/Vps53/Srp54c/Ywhag/Bnip3l/Hspa5/Fyn/Sec61g/Mff/Sec63/Naca/M6pr	48
GO:0031396	regulation of protein ubiquitination	39/1826	219/28928	0.178082	2.82123	7.02229	3.87807e-09	1.17999e-07	6.73047e-08	Gbp4/Dtx3l/Parp10/Isg15/Nmi/Ripk2/Trib3/Rchy1/Daxx/Amer1/Lrrk2/Prkce/N4bp1/Tnfaip3/Sphk1/Peli1/Sox4/Hspa1b/Inava/Mycbp2/Vps28/Hdac8/Mad2l1/Caml/Birc2/Psmd10/Dnajb2/Ubb/Hspa5/Fyn/Btrc/Pef1/Psen1/Gabarap/Mapk9/Pten/Tcf25/Tspo/Dnaja1	39
GO:1903037	regulation of leukocyte cell-cell adhesion	57/1826	393/28928	0.145038	2.29774	6.72349	3.91316e-09	1.18471e-07	6.75741e-08	Cd274/Irgm1/Il6/Irf1/Tnfrsf14/Socs1/H2-T23/Ripk2/Il15/Lck/Nfkbiz/B2m/H2-M3/Ccl2/Fgl2/Adam8/Has2/Il12rb1/Ccl5/Foxo3/Jak3/Ada/Klhl25/Pnp/Lgals8/Vcam1/Cd47/Kitl/Lgals9/Flot2/Il7/Bcl6/Sdc4/Zc3h12a/Dusp22/Loxl3/Jak2/Peli1/Sox4/Il4ra/Xbp1/Zfp608/Twsg1/Ptpn6/Cebpb/Shb/Chst2/Il6st/Capn1/Abl2/Ywhag/St3gal4/Zbtb7b/Brd2/Pten/Ptpn2/Prdx2	57
GO:0035455	response to interferon-alpha	14/1826	33/28928	0.424242	6.72097	8.53525	3.97425e-09	1.19722e-07	6.82876e-08	Tgtp1/Oas1a/Ifitm1/Ifit1/Ifi204/Bst2/Oas1c/Ifitm3/Eif2ak2/Ifit2/Adar/Ifnar2/Ifitm2/Plscr1	14
GO:0070555	response to interleukin-1	25/1826	103/28928	0.242718	3.84521	7.50845	3.99602e-09	1.19782e-07	6.83217e-08	Zbp1/Acod1/Il6/Irf1/Saa3/Ripk2/Sfrp1/Myd88/Ccl2/Has2/Irak2/Ccl5/Hif1a/Inhbb/Cd47/Tnip2/Zc3h12a/Nfkbia/Mapk11/Nfkb1/Cebpb/Vrk2/Rbmx/App/Tank	25
GO:0031647	regulation of protein stability	54/1826	363/28928	0.14876	2.3567	6.75184	4.06029e-09	1.21109e-07	6.90786e-08	Igtp/Irgm2/Irgm1/Usp18/Trim21/Rassf2/Trex1/Pim2/Ank2/Pml/Tbrg1/Usp25/Lamp2/B4galt5/Usp12/Htt/Stxbp1/Flot1/Tnip2/Lrrk2/Flot2/Fbxo7/Usp42/Rab21/Pim1/Apbb1/Sox4/Xbp1/Hspa1b/Akt2/Lss/Stxbp4/Cryab/Syvn1/Hdac8/Caml/Hspa8/Ift80/Golga7/Ctnnd1/Rnf5/Ndc80/Cenpe/Clec16a/Btrc/Pten/Septin8/Pfn2/Sugt1/Vps35/Rnf139/Gapdh/Stx12/Tardbp	54
GO:0010038	response to metal ion	56/1826	384/28928	0.145833	2.31033	6.70951	4.37863e-09	1.29964e-07	7.41295e-08	Xdh/Fas/Maob/Mt2/Lck/Txnip/Bnip3/Sod2/B2m/Cldn1/Mt1/Cp/Itpka/Hif1a/Apobec1/Slc11a2/Inhbb/Adamts13/Htt/Cpne8/Clic4/Daxx/Jun/Lrrk2/Itpkc/Nudt1/Atp7a/Casp6/Sod3/Hmox1/Jund/Cdkn1b/Junb/Adam9/Cpne3/Tfap2a/Thbs1/S100a16/Vps54/Pla2g4a/Anxa7/Tcirg1/Nfe2l1/Cpne1/Gdi1/Hspa8/App/Gphn/Tuba1a/Plscr1/Pef1/Mapk9/Tspo/Bsg/Itpr3/Cdk4	56
GO:1901990	regulation of mitotic cell cycle phase transition	53/1826	354/28928	0.149718	2.37187	6.74108	4.49776e-09	1.32848e-07	7.57749e-08	Muc1/Psme2/Psme1/Cdk6/Cenpj/Trex1/Pml/Ctdsp2/Fgf10/Adamts1/Pdpn/Atm/Rad51c/Cdkn1a/Fbxo7/Rbl1/Cdkn1b/Ier3/Hspa2/Nae1/Pkia/Taok3/Ptpn6/Nek6/Pbx1/Men1/Spc25/Bid/Mad2l1/Uimc1/Ndc80/Cdc25c/Ccnd2/App/Cenpe/Cdkn2d/Kmt2e/Syf2/Ccnd3/Gen1/Rbbp8/Bub1/Rab11a/Pten/Prmt2/Ik/Rpl26/Nbn/Zwint/Nuf2/Dpf2/Bub1b/Cdk4	53
GO:0016052	carbohydrate catabolic process	36/1826	194/28928	0.185567	2.9398	7.03659	4.92118e-09	1.44649e-07	8.25058e-08	Idnk/Stat3/Hk2/Trex1/Kat2b/Hif1a/Eno2/Scarb2/Naga/Hk1/Ier3/Pfkp/Slc2a6/Ddit4/Lipa/Pgm2/Tpi1/Bpgm/Neu1/Arl2/Atg2a/Pfkl/Pgk1/Pgam1/App/Insr/Mlx/Lrp5/Gabarapl1/Psen1/Rb1cc1/Bcl2l13/Atg3/Gapdh/Aldoa/Ldha	36
GO:2001236	regulation of extrinsic apoptotic signaling pathway	34/1826	177/28928	0.19209	3.04315	7.0772	5.22223e-09	1.52757e-07	8.71302e-08	Tnfsf10/Sp100/Atf3/Sfrp1/Tlr6/Ripk1/Deptor/Pml/Jak3/Cx3cl1/Gclm/Rbck1/Acsl5/Htt/Fgf10/Il7/Tnfaip3/Trps1/Hmox1/Thbs1/Grina/Hspa1b/Ltbr/Phip/Traf2/Madd/Bid/App/Fyn/Hmgb2/Casp8/Rb1cc1/Prdx2/Fem1b	34
GO:0046651	lymphocyte proliferation	51/1826	336/28928	0.151786	2.40463	6.7222	5.47289e-09	1.59202e-07	9.08066e-08	Cd274/Slfn2/Irgm1/Il6/Bst1/Irf1/Psmb10/Tnfrsf14/H2-T23/Ripk2/Il15/Myd88/Nfkbiz/Wnt4/H2-M3/Il12rb1/Flt3l/Ifnar2/Ccl5/Slc39a10/Jak3/Ada/Pnp/Vcam1/Kitl/Fosl2/Lgals9/Fgf10/Atm/Il7/Bcl6/Cdkn1a/Sdc4/Jak2/Peli1/Alkbh5/Ephb2/Lipa/Twsg1/Ptpn6/Cebpb/Shb/Il6st/Bid/Fyn/Ccnd3/Zbtb7b/Pten/Emp2/Prdx2/Mif	51
GO:0051251	positive regulation of lymphocyte activation	52/1826	346/28928	0.150289	2.38092	6.70752	5.49517e-09	1.59202e-07	9.08066e-08	Cd274/Irgm1/Il6/Bst1/Irf1/Il15ra/Tnfrsf14/Socs1/H2-T23/Ripk2/Il15/Lck/Myd88/Nfkbiz/B2m/H2-M3/Ccl2/Adam8/Il12rb1/Flt3l/Ccl5/Slc39a10/Foxo3/Jak3/Ada/Klhl25/Pnp/Lgals8/Vcam1/Cd47/Kitl/Lgals9/Fgf10/Tnip2/Flot2/Il7/Bcl6/Cdkn1a/Jak2/Peli1/Ephb2/Sox4/Il4ra/Xbp1/Shb/Il6st/Abl2/Ywhag/Zbtb7b/Brd2/Akirin2/Mif	52
GO:0007034	vacuolar transport	33/1826	169/28928	0.195266	3.09346	7.08473	5.69313e-09	1.64152e-07	9.36299e-08	Igtp/Irgm2/Irgm1/Dtx3l/Rhob/Plekhm1/Dennd3/Plekhf1/Lamp2/Scarb2/Chmp2b/Stx7/Hook2/Gprasp1/Ankfy1/Lipa/Chmp4b/Vps37c/Vps54/C9orf72/Vps28/Vps13a/Hspa8/Scyl2/Vps53/Ap3s1/Chmp5/Clec16a/Mgrn1/Snf8/Vps35/Psap/M6pr	33
GO:0034614	cellular response to reactive oxygen species	32/1826	161/28928	0.198758	3.14878	7.09673	6.13359e-09	1.76014e-07	1.00396e-07	Il6/Cyp1b1/Rhob/Bnip3/Sod2/Lcn2/Trex1/Il18rap/Ripk1/Foxo3/Jun/Lrrk2/Atm/Gch1/Pex5/Atp7a/Tnfaip3/Sod3/Sphk1/Fer/Foxp1/Capn1/Kdm6b/Hspa8/Fyn/Pex13/Mapk9/Txn1/Prdx2/Met/Ptprk/Psap	32
GO:0001909	leukocyte mediated cytotoxicity	35/1826	187/28928	0.187166	2.96513	6.99782	6.34821e-09	1.81313e-07	1.03418e-07	Tap1/Fcgr4/Clec2d/Tap2/H2-T24/H2-T23/H2-Q6/Serpinb9/H2-Q4/Rnf19b/Myd88/H2-T22/B2m/H2-M3/H2-T10/Ccl2/Cxcl1/Stx11/Il18rap/H2-Q1/H2-K1/Cxcl5/H2-D1/H2-Q7/Pnp/Lgals9/Serpinb9b/Mr1/Stx7/Ptpn6/Nectin2/Hspa8/Cebpg/Emp2/Grb2	35
GO:0051345	positive regulation of hydrolase activity	54/1826	368/28928	0.146739	2.32468	6.63832	6.60988e-09	1.87901e-07	1.07176e-07	Stat1/Mndal/Tnfsf10/Ifi203/Ccl11/Ifi207/Xdh/Casp1/Fas/Nod1/Ripk2/Stat3/Tgm2/Lck/Il24/Psme2/Wnt4/Psme1/F3/Asap3/Rock1/Rgma/Prss22/Wrn/Ccl5/Bak1/Arhgap24/Pml/Slc11a2/Rap1gds1/Lims1/Nr1h2/Arl6ip5/Rhoc/Fam162a/Usp6nl/Akt2/Bcl2l11/Creb3/C9orf72/Men1/Pdpk1/Casp8ap2/Bid/Agrn/Smcr8/Tbc1d20/Casp8/Tank/Cycs/Fermt2/Pkp4/Psap/Pip5k1a	54
GO:1990778	protein localization to cell periphery	58/1826	409/28928	0.141809	2.24658	6.59048	6.64365e-09	1.87978e-07	1.0722e-07	Misp/Nsg1/Rock1/Tnfrsf1a/Ank2/Cacnb2/Plekhf1/Scarb2/Nbea/C2cd5/Stxbp1/Tspan15/Flot1/Flot2/Arl6ip5/Map2k1/Stx7/Numb/Rhoq/Rab29/Gripap1/Ephb2/Pgap2/Bbs1/F11r/Bbs2/Akt2/Frmd8/Pgrmc1/Ngdn/Efr3a/Rab10/Cnpy4/Golph3l/Pdpk1/Clasp2/Rhbdf2/Ift80/Zdhhc2/Golga7/Pias1/Psmd10/Gphn/Arl13b/Rab13/Tmem59/Cask/Myo5a/Tpbg/Gabarap/Rab11a/Emp2/Bsg/Vps35/Ilk/Pip5k1a/Rac1/Ap2m1	58
GO:0030217	T cell differentiation	52/1826	348/28928	0.149425	2.36724	6.66045	6.71108e-09	1.89003e-07	1.07804e-07	Igtp/Il6/Irf4/Irf1/Fas/Socs1/Cyp26b1/Ripk2/Stat3/Il15/Lck/Nfkbiz/Wnt4/B2m/H2-M3/Fgl2/Bcl3/Cdk6/Adam8/Ifnar2/Foxo3/Jak3/Ada/Klhl25/Pnp/Fosl2/Lgals9/Traf3ip2/Mr1/Fzd5/Atp7a/Il7/Bcl6/Zc3h12a/Loxl3/Lipa/Sox4/Il4ra/Xbp1/Foxp1/Zfp608/Shb/Tcirg1/Abl2/Men1/Zeb1/Jmjd6/Zbtb7b/Brd2/Ptpn2/Prdx2/Psap	52
GO:0009135	purine nucleoside diphosphate metabolic process	28/1826	129/28928	0.217054	3.43863	7.20534	7.06428e-09	1.97116e-07	1.12432e-07	Stat3/Hk2/Trex1/Kat2b/Hif1a/Eno2/Nt5e/Ak4/Hk1/Ier3/Pfkp/Slc2a6/Ddit4/Lipa/Tpi1/Bpgm/Arl2/Pfkl/Ak2/Pgk1/Pgam1/App/Insr/Mlx/Psen1/Bcl2l13/Gapdh/Aldoa	28
GO:0009179	purine ribonucleoside diphosphate metabolic process	28/1826	129/28928	0.217054	3.43863	7.20534	7.06428e-09	1.97116e-07	1.12432e-07	Stat3/Hk2/Trex1/Kat2b/Hif1a/Eno2/Nt5e/Ak4/Hk1/Ier3/Pfkp/Slc2a6/Ddit4/Lipa/Tpi1/Bpgm/Arl2/Pfkl/Ak2/Pgk1/Pgam1/App/Insr/Mlx/Psen1/Bcl2l13/Gapdh/Aldoa	28
GO:0001913	T cell mediated cytotoxicity	22/1826	84/28928	0.261905	4.14917	7.50255	7.44606e-09	2.06816e-07	1.17965e-07	Tap2/H2-T24/H2-T23/H2-Q6/Serpinb9/H2-Q4/H2-T22/B2m/H2-M3/H2-T10/Stx11/H2-Q1/H2-K1/H2-D1/H2-Q7/Pnp/Serpinb9b/Mr1/Stx7/Nectin2/Hspa8/Emp2	22
GO:0052547	regulation of peptidase activity	57/1826	400/28928	0.1425	2.25752	6.57374	7.49298e-09	2.07169e-07	1.18166e-07	Serpina3g/Serpina3i/Psmb9/Stat1/Col28a1/Mndal/Tnfsf10/Ifi203/Serping1/Psmb8/Serpinb1a/Ifi207/Xdh/Casp1/Fas/Nod1/Serpinb1b/Ripk2/Stat3/Serpinb9/Lck/Il24/Psme2/Psme1/F3/Prss22/Bak1/Pml/Slc11a2/Timp3/Furin/Serpinb9b/Arl6ip5/Arl6ip1/Fam162a/Naip2/Thbs1/Hspa1b/Bcl2l11/Timp1/Dnajb6/Cstb/Fnip1/Cryab/Rps6ka3/Men1/Casp8ap2/Bid/Rhbdf2/App/Cdkn2d/Psma3/Casp8/Tank/Cycs/Gapdh/Cst3	57
GO:0045017	glycerolipid biosynthetic process	38/1826	215/28928	0.176744	2.80003	6.8764	7.57547e-09	2.08007e-07	1.18644e-07	Gpat3/Etnk1/C3/Itpka/Acsl1/Pgs1/Acsl5/Dgka/Plscr3/Pnpla2/Pik3c2a/Itpkc/Atm/Chka/Nr1h2/Inpp1/Pigg/Acsl6/Piga/Chpt1/Pigv/Ip6k1/Pgap2/Pla2g4a/Lpin2/Fabp5/Lpcat3/Dgkq/Pip4k2a/Cept1/Smg1/Inpp4a/Pi4kb/Pign/Plscr1/Pi4k2a/Pip5k1a/Ldlr	38
GO:0046631	alpha-beta T cell activation	37/1826	206/28928	0.179612	2.84546	6.89973	7.59201e-09	2.08007e-07	1.18644e-07	Igtp/Cd274/Irgm1/Il6/Irf4/Irf1/Tnfrsf14/Socs1/H2-T23/Ripk2/Stat3/Il15/Nfkbiz/H2-M3/Bcl3/Jak3/Ada/Klhl25/Pnp/Fosl2/Lgals9/Atp7a/Bcl6/Zc3h12a/Loxl3/Jak2/Il4ra/Foxp1/Twsg1/Cebpb/Shb/Tcirg1/Abl2/Men1/Zbtb7b/Brd2/Psap	37
GO:0045787	positive regulation of cell cycle	53/1826	360/28928	0.147222	2.33234	6.60277	8.11268e-09	2.21272e-07	1.2621e-07	Trim21/Wnt4/Cenpj/Flt3l/Kat2b/Tgfa/Tbx20/Fgf10/Prdm9/Adamts1/Prkce/Rad51c/Sphk1/Nusap1/Mapre3/Hspa2/Pim1/Igf1r/Ppp1r35/Bcl2l11/Stxbp4/Srpk2/Dync1h1/Shb/Phip/Poc1a/Pbx1/Smc6/Mad2l1/Ndc80/Cdc25c/Ccnd2/Paf1/App/Psmd10/Insr/Cenpe/Kmt2e/Plscr1/Rps15a/Kif3b/Lrp5/Ccnd3/Gen1/Ncaph/Bub1/Smc4/Rab11a/Pkn2/Met/Pkp4/Plk4/Cdk4	53
GO:0034504	protein localization to nucleus	51/1826	340/28928	0.15	2.37634	6.62636	8.20267e-09	2.22723e-07	1.27038e-07	Gbp4/Parp9/Dtx3l/Notch1/Il6/Sp100/Stat3/Txnip/Tnfrsf1a/Bcl3/Wrn/Adar/Pml/Tbrg1/Il33/Tor1aip1/Cdkl5/Htt/Tor1aip2/Rap1gds1/Lrrk2/Traf3ip2/Pola2/Pkig/Cdkn1a/Zc3h12a/Hikeshi/Nfkbia/Nuak2/Jak2/Xbp1/Pkia/Dnajb6/Arl2/Phip/Hspa8/Lats2/Paf1/App/Fyn/Mfhas1/Mdfic/Psen1/Akirin2/Txn1/Ipo8/Jak1/Fermt2/Ilrun/Tardbp/Hnrnpm	51
GO:0006195	purine nucleotide catabolic process	32/1826	163/28928	0.196319	3.11014	7.01252	8.40585e-09	2.27221e-07	1.29603e-07	Xdh/Samhd1/Stat3/Urah/Hk2/Trex1/Nudt13/Kat2b/Hif1a/Eno2/Nt5e/Ada/Pnp/Hk1/Ier3/Pfkp/Slc2a6/Ddit4/Lipa/Tpi1/Bpgm/Arl2/Pfkl/Pgk1/Pgam1/App/Insr/Mlx/Psen1/Bcl2l13/Gapdh/Aldoa	32
GO:1901987	regulation of cell cycle phase transition	64/1826	475/28928	0.134737	2.13454	6.47148	8.61137e-09	2.31742e-07	1.32182e-07	Parp9/Dtx3l/Muc1/Psme2/Psme1/Cdk6/Cenpj/Trex1/Pml/Ctdsp2/Fgf10/Adamts1/Pdpn/Atm/Rad51c/Cdkn1a/Fbxo7/Rbl1/Nek1/Cdkn1b/Ier3/Hspa2/Apbb1/Nae1/Pkia/Taok3/Stxbp4/Ptpn6/Nek6/Tiprl/Pbx1/Mdc1/Men1/Spc25/Bid/Mad2l1/Uimc1/Ndc80/Cdc25c/Ccnd2/Paf1/App/Cenpe/Cdkn2d/Kmt2e/Syf2/Ccnd3/Gen1/Rbbp8/Bub1/Rab11a/Pten/Prmt2/Ik/Rpl26/Nbn/Stk38/Zwint/Nuf2/Dpf2/Fem1b/Diaph3/Bub1b/Cdk4	64
GO:0050730	regulation of peptidyl-tyrosine phosphorylation	41/1826	244/28928	0.168033	2.66202	6.76727	9.03149e-09	2.41972e-07	1.38017e-07	Parp14/Parp9/Il6/Bst1/Irf1/Tnfrsf14/Socs3/Socs1/Gfra1/Ripk2/Sfrp1/Il15/Lck/Il24/Tnfrsf1a/Ppp2r5b/Ccl5/Mvp/Tgfa/Kitl/Fgf10/Prkce/Il7/Dusp22/Lif/Jak2/Pibf1/Ptpn6/Il6st/Dgkq/Ctnnd1/Ptprj/App/Agrn/Zzef1/Fyn/Psen1/Hax1/Ptpn1/Ptpn2/Mif	41
GO:0070231	T cell apoptotic process	20/1826	71/28928	0.28169	4.46261	7.58244	9.11445e-09	2.43119e-07	1.38672e-07	Cd274/Fas/Serpinb9/Bcl3/Adam8/Ccl5/Ripk1/Bak1/Hif1a/Prkd2/Jak3/Ada/Pnp/Cd47/Vhl/Lipa/Siva1/Bcl2l11/Dffa/Casp8	20
GO:0006401	RNA catabolic process	48/1826	312/28928	0.153846	2.43727	6.62542	9.83956e-09	2.61309e-07	1.49047e-07	Oas2/Slfn2/Slfn8/Tent5a/Mov10/Zfp36/Myd88/Rnasel/Slfn9/Rock1/Noct/Apobec1/Isg20/Arid5a/Pnrc1/Pnpt1/Zc3hav1/Dcp2/Traf3ip2/Atm/Zc3h12a/Polr2g/Igf2bp2/Alkbh5/Tut7/Slirp/Xrn1/Hspa1b/Ttc5/Dxo/Trdmt1/Gtpbp2/Traf2/Vim/Carhsp1/Taf15/Ctif/Tut4/Dcps/Smg1/Fastk/Elob/Eloc/Pum2/Rbm10/Sidt2/Rbm8a/Tardbp	48
GO:0046034	ATP metabolic process	41/1826	245/28928	0.167347	2.65116	6.73691	1.01947e-08	2.69559e-07	1.53753e-07	Stat3/Hk2/Cfh/Trex1/Kat2b/Hif1a/Eno2/Nt5e/Ak4/Hk1/Map2k1/Atp7a/Ier3/Pfkp/Slc2a6/Ddit4/Lipa/Ndufv3/Hspa1b/Ndufs4/Tpi1/Bpgm/Arl2/Ndufa1/Atp6v1a/Pfkl/Ak2/Hspa8/Pgk1/Pgam1/App/Insr/Mlx/Psen1/Bcl2l13/Tspo/Ndufa9/Gapdh/Aldoa/Ndufs2/Ndufa8	41
GO:0033209	tumor necrosis factor-mediated signaling pathway	24/1826	100/28928	0.24	3.80215	7.28593	1.03253e-08	2.71826e-07	1.55045e-07	Stat1/Casp1/Tifa/Eda2r/Plvap/Rnf31/Tnfrsf1a/Ripk1/Foxo3/Rbck1/Traf3ip2/Lims1/Sphk1/Nfkbia/Jak2/Naip2/Hspa1b/Sharpin/Traf2/Cpne1/Birc2/Tank/Ptpn2/Ilk	24
GO:0050878	regulation of body fluid levels	54/1826	373/28928	0.144772	2.29352	6.52661	1.06361e-08	2.78795e-07	1.5902e-07	Oas2/Serping1/Il6/Xdh/Hk2/Prrg4/F3/Socs2/Adm/Cfh/Ubash3b/Pros1/Has2/Adrb2/Prl2c3/Hif1a/Prl2c2/Scnn1a/Gna13/Ada/Mllt6/C1qtnf1/Adamts13/Fosl2/Stxbp1/Fgf10/Pdpn/Traf3ip2/Prkce/Nr1h2/Gla/Heg1/Anxa8/Jak2/Ephb2/Thbs1/Xbp1/F11r/Emilin2/Stxbp3/Tyro3/Prrg1/Ptpn6/Pla2g4a/Enpp4/Anxa7/Madd/Map1lc3b/Ptprj/St3gal4/Zbtb7b/Emp2/Prdx2/Itpr3	54
GO:0032635	interleukin-6 production	34/1826	182/28928	0.186813	2.95955	6.88342	1.09215e-08	2.85042e-07	1.62584e-07	Nos2/Trim30a/Il6/Tlr3/Nod1/Ifih1/Ripk2/Stat3/Myd88/Tlr2/Tnfrsf1a/Tmem106a/Il18rap/Tlr6/Vegfd/Arid5a/Il33/Cd47/Lgals9/Il17rc/Tnfaip3/Zc3h12a/Azi2/Xbp1/Inava/Ptpn6/Cebpb/Tut4/App/Twist1/Pten/Akirin2/Bsg/Met	34
GO:0072524	pyridine-containing compound metabolic process	36/1826	200/28928	0.18	2.85161	6.82045	1.13573e-08	2.95143e-07	1.68345e-07	Ido2/Nnmt/Stat3/Hk2/Nampt/Noct/Trex1/Nudt13/Kat2b/Hif1a/Eno2/Pnp/Htt/Pnp2/Hk1/Nadk2/Ier3/Pfkp/Slc2a6/Ddit4/Lipa/Tpi1/Bpgm/Arl2/Pfkl/Pgk1/Pgam1/App/Insr/Mlx/Psen1/Idh1/Bcl2l13/Gapdh/Aldoa/Ldha	36
GO:0009185	ribonucleoside diphosphate metabolic process	29/1826	140/28928	0.207143	3.28161	7.02428	1.17678e-08	3.04505e-07	1.73685e-07	Stat3/Hk2/Trex1/Kat2b/Hif1a/Eno2/Nt5e/Ak4/Hk1/Ier3/Pfkp/Slc2a6/Ddit4/Lipa/Tpi1/Bpgm/Arl2/Pfkl/Ak2/Pgk1/Cmpk1/Pgam1/App/Insr/Mlx/Psen1/Bcl2l13/Gapdh/Aldoa	29
GO:0050688	regulation of defense response to virus	20/1826	72/28928	0.277778	4.40063	7.4991	1.18742e-08	3.05951e-07	1.7451e-07	Igtp/Gbp4/Irgm2/Stat1/Irgm1/Parp9/Dtx3l/Il15/Fgl2/Apobec3/Trim6/Il12rb1/Ccl5/Pml/Zc3hav1/Traf3ip2/Sertad3/Zc3h12a/Creb3/Ilrun	20
GO:0031334	positive regulation of protein-containing complex assembly	38/1826	219/28928	0.173516	2.74889	6.74336	1.2748e-08	3.27072e-07	1.86557e-07	Gbp5/Gm12250/Gbp2/Ccl11/Casp4/Fas/Isg15/Cdc42ep2/Myd88/Ppp2r5b/Tlr6/Bak1/Pak1/Akap9/Prkce/Atm/Nr1h2/Spidr/Rhoc/Cdkn1b/Fer/Hspa1b/Bcl2l11/Nav3/Arl2/Fnip1/Terf1/Carmil1/Cdc42ep3/Bid/Psmc6/Mapk9/Pfn2/Ckap5/Fermt2/Met/Rac1/Grb2	38
GO:0072659	protein localization to plasma membrane	48/1826	315/28928	0.152381	2.41406	6.55003	1.34343e-08	3.43227e-07	1.95772e-07	Nsg1/Rock1/Tnfrsf1a/Ank2/Cacnb2/Plekhf1/Scarb2/C2cd5/Stxbp1/Tspan15/Flot1/Flot2/Arl6ip5/Stx7/Numb/Rhoq/Gripap1/Ephb2/Pgap2/Bbs1/F11r/Bbs2/Akt2/Frmd8/Pgrmc1/Ngdn/Efr3a/Rab10/Cnpy4/Golph3l/Pdpk1/Clasp2/Rhbdf2/Zdhhc2/Golga7/Psmd10/Rab13/Tmem59/Cask/Myo5a/Tpbg/Rab11a/Emp2/Bsg/Vps35/Pip5k1a/Rac1/Ap2m1	48
GO:0090068	positive regulation of cell cycle process	44/1826	276/28928	0.15942	2.52558	6.61019	1.35896e-08	3.45736e-07	1.97203e-07	Wnt4/Cenpj/Kat2b/Tgfa/Tbx20/Fgf10/Prdm9/Adamts1/Prkce/Rad51c/Sphk1/Nusap1/Hspa2/Igf1r/Ppp1r35/Stxbp4/Dync1h1/Phip/Poc1a/Pbx1/Smc6/Mad2l1/Ndc80/Cdc25c/Ccnd2/Paf1/App/Insr/Cenpe/Kmt2e/Plscr1/Kif3b/Lrp5/Ccnd3/Gen1/Ncaph/Bub1/Smc4/Rab11a/Pkn2/Met/Pkp4/Plk4/Cdk4	44
GO:0046032	ADP catabolic process	26/1826	117/28928	0.222222	3.52051	7.09093	1.43743e-08	3.62651e-07	2.06851e-07	Stat3/Hk2/Trex1/Kat2b/Hif1a/Eno2/Nt5e/Hk1/Ier3/Pfkp/Slc2a6/Ddit4/Lipa/Tpi1/Bpgm/Arl2/Pfkl/Pgk1/Pgam1/App/Insr/Mlx/Psen1/Bcl2l13/Gapdh/Aldoa	26
GO:0046718	symbiont entry into host cell	26/1826	117/28928	0.222222	3.52051	7.09093	1.43743e-08	3.62651e-07	2.06851e-07	Ciita/Trim34a/Trim30a/Trim12c/Trim21/Trim34b/Ifitm1/Trim5/Tnfrsf14/Ptx3/Ifitm3/Ly6e/Trim56/Cldn1/Trim25/Trim6/Trim26/Furin/Ifitm2/Siva1/Xpr1/Tyro3/Nectin2/Insr/Nbn/Bsg	26
GO:0002367	cytokine production involved in immune response	31/1826	158/28928	0.196203	3.1083	6.8975	1.45012e-08	3.63833e-07	2.07525e-07	Il6/Casp4/Tlr3/Casp1/Tnfrsf14/Nod1/H2-T23/Bst2/Ripk2/Myd88/Tlr2/B2m/H2-M3/Trim6/Il18rap/Arid5a/Litaf/Jak3/Fosl2/Hk1/Traf3ip2/Mr1/Fzd5/Bcl6/Hmox1/Irf5/Crlf2/Inava/Traf2/Twist1/Mif	31
GO:0045766	positive regulation of angiogenesis	34/1826	184/28928	0.184783	2.92738	6.80775	1.45413e-08	3.63833e-07	2.07525e-07	Ccl11/Tlr3/Cyp1b1/Stat3/Tnn/Tgm2/Hk2/Rhob/Erap1/F3/Adm/Tnfrsf1a/Jcad/C3/Ccl5/Hif1a/Prl2c2/Ninj1/Prkd2/Akt3/Sphk1/Zc3h12a/Bmper/Hmox1/Pak4/Btg1/Thbs1/Xbp1/Emilin2/Hipk2/Nras/Pdpk1/Emp2/Jak1	34
GO:0030336	negative regulation of cell migration	49/1826	326/28928	0.150307	2.3812	6.50982	1.49539e-08	3.72616e-07	2.12535e-07	Slamf8/Notch1/Ifitm1/Fas/Sp100/Bst2/Krt16/Cyp1b1/Stat3/Tnn/Sfrp1/Il24/Rhob/Wnt4/Igfbp3/Slit2/Tnfaip6/Gna13/Dcn/Foxo3/Ada/Cx3cl1/Il33/Cdh11/Lrch1/Mmp28/Clic4/Zeb2/Dusp22/Vash1/Tcaf1/Thbs1/Sap30/Emilin2/Timp1/Nav3/Arid4a/Clasp2/Spred1/Ptprj/Krit1/Adam15/Ptpn1/Pten/Pfn2/Mif/Ilk/Ptprk/Rac1	49
GO:0009895	negative regulation of catabolic process	53/1826	367/28928	0.144414	2.28785	6.44485	1.57987e-08	3.92053e-07	2.23621e-07	Nos2/Slfn2/Stat3/Tent5a/Zfp36/Myd88/Nampt/Azin2/Noct/Apobec1/Arid5a/Pml/Nrbp2/Timp3/Usp25/Cyp51/Furin/Lrrk2/Traf3ip2/Scfd1/N4bp1/Tnfaip3/Hmgcr/Igf2bp2/Hmox1/Ier3/Slirp/Stk38l/Ddit4/Usp14/Timp1/Mycbp2/Hipk2/Trdmt1/Traf2/Dffa/Taf15/Mad2l1/Laptm4b/Caml/Uchl5/Rnf5/Smcr8/Fyn/Clec16a/Psen1/Dbi/Tspo/Vps35/Tlk2/Rbm10/Cst3/Tardbp	53
GO:0009154	purine ribonucleotide catabolic process	30/1826	151/28928	0.198675	3.14747	6.86744	1.82627e-08	4.51349e-07	2.57443e-07	Xdh/Stat3/Urah/Hk2/Trex1/Kat2b/Hif1a/Eno2/Nt5e/Ada/Pnp/Hk1/Ier3/Pfkp/Slc2a6/Ddit4/Lipa/Tpi1/Bpgm/Arl2/Pfkl/Pgk1/Pgam1/App/Insr/Mlx/Psen1/Bcl2l13/Gapdh/Aldoa	30
GO:0002695	negative regulation of leukocyte activation	36/1826	204/28928	0.176471	2.7957	6.68078	1.94037e-08	4.77599e-07	2.72416e-07	Cd274/Irf1/Fas/Tnfrsf14/Socs1/H2-T23/Parp3/Sfrp1/H2-M3/Fgl2/Adgrf5/Jak3/Cx3cl1/Lgals9/Atm/Tnfaip3/Bcl6/Sdc4/Fbxo7/Zc3h12a/Dusp22/Loxl3/Fer/Peli1/Il4ra/Pibf1/Zfp608/Tyro3/Twsg1/Ptpn6/Cebpb/Zbtb7b/Pten/Ptpn2/Prdx2/Ldlr	36
GO:0002449	lymphocyte mediated immunity	65/1826	496/28928	0.131048	2.07611	6.2747	1.96075e-08	4.80661e-07	2.74162e-07	C4b/Tap1/Cd274/Slfn2/Irf7/Fcgr4/Clec2d/Tap2/Serping1/C1s2/C1s1/Il6/Fas/H2-T24/H2-T23/Parp3/H2-Q6/Serpinb9/C1ra/H2-Q4/C1rl/Rnf19b/C2/C1rb/Myd88/Nfkbiz/H2-T22/B2m/H2-M3/H2-T10/Fgl2/Cfh/Stx11/Bcl3/Trex1/Il18rap/H2-Q1/C3/H2-K1/Arid5a/H2-D1/H2-Q7/Pnp/Fosl2/Lgals9/Serpinb9b/Traf3ip2/Mr1/Fzd5/Rftn1/Bcl6/Stx7/Dusp22/Crlf2/Il4ra/Ptpn6/Nectin2/Tcirg1/Traf2/Hspa8/Ywhag/Cebpg/Emp2/Nbn/Grb2	65
GO:0009261	ribonucleotide catabolic process	31/1826	160/28928	0.19375	3.06944	6.81333	1.97496e-08	4.82192e-07	2.75035e-07	Xdh/Stat3/Urah/Hk2/Upp1/Trex1/Kat2b/Hif1a/Eno2/Nt5e/Ada/Pnp/Hk1/Ier3/Pfkp/Slc2a6/Ddit4/Lipa/Tpi1/Bpgm/Arl2/Pfkl/Pgk1/Pgam1/App/Insr/Mlx/Psen1/Bcl2l13/Gapdh/Aldoa	31
GO:0140895	cell surface toll-like receptor signaling pathway	20/1826	74/28928	0.27027	4.2817	7.3369	1.98424e-08	4.82512e-07	2.75218e-07	Acod1/Oas1a/Nmi/Ripk2/Tnip3/Ifi35/Oas1c/Myd88/Tlr2/Irak2/Tlr6/Ninj1/Znrf1/Tnip2/Prkce/Tnfaip3/Nfkbia/Peli1/Tbk1/Mfhas1	20
GO:0002711	positive regulation of T cell mediated immunity	23/1826	96/28928	0.239583	3.79555	7.12141	2.15583e-08	5.22142e-07	2.97822e-07	Tap2/Il6/H2-T24/H2-T23/H2-Q6/H2-Q4/H2-T22/B2m/H2-M3/H2-T10/H2-Q1/H2-K1/Arid5a/H2-D1/H2-Q7/Pnp/Mr1/Fzd5/Stx7/Nectin2/Traf2/Hspa8/Ywhag	23
GO:0007059	chromosome segregation	59/1826	433/28928	0.136259	2.15865	6.3054	2.16545e-08	5.22383e-07	2.9796e-07	Majin/Misp/Cenpj/Kat2b/Rmi2/Prdm9/Chmp2b/Atm/Top2a/Spice1/Nusap1/Mapre3/Slc25a5/Cep85/Chmp4b/Pibf1/Oip5/Hspa1b/Setdb2/Dync1h1/Nek6/Dlgap5/Terf1/Stag2/Dsn1/Smc6/Spc25/Mad2l1/Clasp2/Seh1l/Gtf2b/Ndc80/Ncapg/Brip1/Cenpe/Chmp5/Plscr1/Kif3b/Cenpt/Knstrn/Mms19/Gen1/Ncaph/Bub1/Smc4/Rab11a/Pten/Ik/Tubgcp4/Ccnb2/Pum2/Tlk2/Zwint/Lsm14a/Nuf2/Kif11/Dpf2/Diaph3/Bub1b	59
GO:0022409	positive regulation of cell-cell adhesion	50/1826	340/28928	0.147059	2.32975	6.40203	2.20694e-08	5.2772e-07	3.01004e-07	Cd274/Irgm1/Il6/Irf1/Tnfrsf14/Socs1/H2-T23/Ripk2/Il15/Lck/Nfkbiz/B2m/H2-M3/Ccl2/Adam8/Has2/Il12rb1/Ccl5/Foxo3/Jak3/Ada/Klhl25/Cx3cl1/Pnp/Lgals8/Vcam1/Cd47/Kitl/Lgals9/Flot1/Pdpn/Flot2/Il7/Bcl6/Jak2/Sox4/Il4ra/Xbp1/F11r/Emilin2/Shb/Chst2/Il6st/Capn1/Abl2/Ywhag/St3gal4/Zbtb7b/Brd2/Jak1	50
GO:0006694	steroid biosynthetic process	34/1826	187/28928	0.181818	2.88041	6.69614	2.21372e-08	5.2772e-07	3.01004e-07	Wnt4/Gpr146/Hmgcs1/Idi1/Msmo1/Cyp51/Fdft1/Ebp/Cyp39a1/Sqle/Tm7sf2/Mvd/Insig2/Stard4/Insig1/Hmgcr/Hsd17b7/Fdps/Nsdhl/Igf1r/Lipa/Nfkb1/Lss/Erg28/Lpcat3/Pmvk/Dgkq/Pbx1/Sc5d/Mvk/Dhcr24/Erlin2/Abcd3/Tspo	34
GO:1904018	positive regulation of vasculature development	34/1826	187/28928	0.181818	2.88041	6.69614	2.21372e-08	5.2772e-07	3.01004e-07	Ccl11/Tlr3/Cyp1b1/Stat3/Tnn/Tgm2/Hk2/Rhob/Erap1/F3/Adm/Tnfrsf1a/Jcad/C3/Ccl5/Hif1a/Prl2c2/Ninj1/Prkd2/Akt3/Sphk1/Zc3h12a/Bmper/Hmox1/Pak4/Btg1/Thbs1/Xbp1/Emilin2/Hipk2/Nras/Pdpk1/Emp2/Jak1	34
GO:1903311	regulation of mRNA metabolic process	48/1826	320/28928	0.15	2.37634	6.42627	2.2321e-08	5.30014e-07	3.02312e-07	Tent5a/Mov10/Zfp36/Myd88/Rnasel/Rock1/Noct/Apobec1/Arid5a/Pnpt1/Zc3hav1/Dcp2/Traf3ip2/Rbfox2/Zc3h12a/Polr2g/Igf2bp2/Kat8/Alkbh5/Tut7/Slirp/Ythdc1/Ttc5/Srpk2/Traf2/Vim/Carhsp1/Taf15/Hspa8/Tut4/Rbmx/Hnrnpa2b1/Sap18/Dcps/Rbm5/Jmjd6/Tia1/Fastk/Sltm/Snw1/Tra2a/Pum2/Sap18b/Rbm10/Rbm3/Rbm8a/Safb/Tardbp	48
GO:0050866	negative regulation of cell activation	38/1826	224/28928	0.169643	2.68753	6.58121	2.39177e-08	5.6571e-07	3.22673e-07	Cd274/Irf1/Fas/Tnfrsf14/Socs1/H2-T23/Parp3/Sfrp1/H2-M3/Fgl2/Ubash3b/Adgrf5/Jak3/Cx3cl1/C1qtnf1/Lgals9/Atm/Tnfaip3/Bcl6/Sdc4/Fbxo7/Zc3h12a/Dusp22/Loxl3/Fer/Peli1/Il4ra/Pibf1/Zfp608/Tyro3/Twsg1/Ptpn6/Cebpb/Zbtb7b/Pten/Ptpn2/Prdx2/Ldlr	38
GO:0010821	regulation of mitochondrion organization	27/1826	128/28928	0.210938	3.34173	6.89203	2.48075e-08	5.84472e-07	3.33375e-07	Igtp/Irgm2/Irgm1/Tnfsf10/Stat2/Fas/Bnip3/Bak1/Dcn/Moap1/Rap1gds1/Adck1/Plscr3/Higd1a/Fam162a/Ier3/Slc25a5/Marchf5/Siva1/Bcl2l11/Bid/Psmd10/Slc35f6/Vps35/Mff/Rala/Yme1l1	27
GO:0002821	positive regulation of adaptive immune response	33/1826	179/28928	0.184358	2.92064	6.69057	2.49943e-08	5.85614e-07	3.34026e-07	Tap2/Il6/H2-T24/H2-T23/Ripk2/H2-Q6/H2-Q4/Nfkbiz/H2-T22/B2m/H2-M3/H2-T10/Il12rb1/H2-Q1/C3/H2-K1/Arid5a/H2-D1/H2-Q7/Ada/Pnp/Mr1/Fzd5/Stx7/Jak2/Pla2g4a/Nectin2/Traf2/Hspa8/Ywhag/Brd2/Akirin2/Mif	33
GO:0044409	symbiont entry into host	26/1826	120/28928	0.216667	3.43249	6.93086	2.50494e-08	5.85614e-07	3.34026e-07	Ciita/Trim34a/Trim30a/Trim12c/Trim21/Trim34b/Ifitm1/Trim5/Tnfrsf14/Ptx3/Ifitm3/Ly6e/Trim56/Cldn1/Trim25/Trim6/Trim26/Furin/Ifitm2/Siva1/Xpr1/Tyro3/Nectin2/Insr/Nbn/Bsg	26
GO:0002224	toll-like receptor signaling pathway	20/1826	75/28928	0.266667	4.22461	7.25794	2.54595e-08	5.90641e-07	3.36893e-07	Cd274/Irf7/Trim30a/Irf4/Irf1/Tlr3/Tnip3/Myd88/Nfkbiz/Tlr2/Tlr6/Rnf115/Prkce/Tyro3/Tnip1/Rps6ka3/Pdpk1/Gdi1/App/Mfhas1	20
GO:1905515	non-motile cilium assembly	20/1826	75/28928	0.266667	4.22461	7.25794	2.54595e-08	5.90641e-07	3.36893e-07	Hap1/Cenpj/Cc2d2a/Htt/Nphp3/Tmem67/Intu/Rpgrip1l/C2cd3/Bbs1/Pibf1/Bbs2/Ift74/Dync2h1/Cep350/Poc1a/Ift80/Ttbk2/Arl13b/Dynll1	20
GO:2000146	negative regulation of cell motility	50/1826	342/28928	0.146199	2.31612	6.35527	2.67514e-08	6.18244e-07	3.52638e-07	Slamf8/Notch1/Ifitm1/Fas/Sp100/Bst2/Krt16/Cyp1b1/Stat3/Tnn/Sfrp1/Il24/Rhob/Wnt4/Igfbp3/Slit2/Tnfaip6/Gna13/Dcn/Foxo3/Ada/Cx3cl1/Il33/Cdh11/Lrch1/Mmp28/Clic4/Zeb2/Dusp22/Vash1/Tcaf1/Thbs1/Sap30/Emilin2/Timp1/Nav3/Arid4a/Clasp2/Spred1/Ptprj/Krit1/Ap1ar/Adam15/Ptpn1/Pten/Pfn2/Mif/Ilk/Ptprk/Rac1	50
GO:0042060	wound healing	55/1826	394/28928	0.139594	2.21149	6.28473	2.80884e-08	6.46675e-07	3.68854e-07	Serping1/Il6/Prrg4/Casp7/Wnt4/F3/Ccl2/Cldn1/Cfh/Ubash3b/Pros1/B4galt1/Hif1a/Arhgap24/Gna13/Cx3cl1/Pak1/C1qtnf1/Adamts13/Stxbp1/Fgf10/Pdpn/Chmp2b/Prkce/Cdkn1a/Sdc4/Rhoc/Hmox1/Gla/Anxa8/Jak2/Ephb2/Chmp4b/Thbs1/Xbp1/F11r/Emilin2/Stxbp3/Tyro3/Prrg1/Timp1/Ptpn6/Dst/Pla2g4a/Enpp4/Clasp2/Ptprj/St3gal4/Cask/Chmp5/Dcbld2/Pten/Prdx2/Fermt2/Itpr3	55
GO:0035966	response to topologically incorrect protein	28/1826	137/28928	0.20438	3.23784	6.81494	2.84073e-08	6.5154e-07	3.71629e-07	Igtp/Atf3/Casp12/Eif2ak2/Crebrf/Bak1/Tmbim4/Dnajc18/Daxx/Parp8/Fbxo6/Tmbim6/Thbs1/Xbp1/Manf/Hspa4l/Creb3/Sdf2l1/Syvn1/Pmp22/Ubxn4/Hspa5/Ptpn1/Akirin2/Atf6/Cops5/Ptpn2/Hspb8	28
GO:0032481	positive regulation of type I interferon production	22/1826	90/28928	0.244444	3.87256	7.08449	2.93558e-08	6.70413e-07	3.82394e-07	Oas2/Stat1/Irf7/Oas1a/Oas3/Irf1/Tlr3/Isg15/Ifih1/Oas1c/Dhx58/Myd88/Trim56/Tlr2/Zc3hav1/Flot1/Irf5/Tbk1/Riok3/Hmgb2/Tank/Gapdh	22
GO:0039531	regulation of cytoplasmic pattern recognition receptor signaling pathway	27/1826	129/28928	0.209302	3.31583	6.84248	2.95042e-08	6.70413e-07	3.82394e-07	Gbp5/Igtp/Gm12250/Gbp2/Irgm2/Mndal/Irgm1/Ddx60/Trim30a/Ifi203/Ifi207/Casp4/Dhx58/Eif2ak2/Myd88/Trex1/Tlr6/Lamp2/Zc3hav1/Flot1/Tnfaip3/Peli1/Hspa1b/Riok3/Hcfc2/Hspa8/Pum2	27
GO:0048193	Golgi vesicle transport	45/1826	293/28928	0.153584	2.43311	6.39982	2.96827e-08	6.70413e-07	3.82394e-07	Lman1l/Steap2/Whamm/Spire2/Nbea/Htt/Lrrk2/Scfd1/Trappc11/Insig1/Snx2/Stx18/Exoc6/Arfgap3/Sec22a/Ankfy1/Sec23b/Bbs1/Bbs2/Vps54/Arl1/Rab10/Cog6/Arf3/Golph3l/Golga7/Ap3s1/Rufy1/Tbc1d20/Rab13/Ap1ar/Snx1/Myo5a/Slc10a7/Pef1/Tmed4/Kdelr3/Cog4/Stx5a/Trappc10/Rnf139/Trappc13/Pitpnb/Tfg/Gbf1	45
GO:0006096	glycolytic process	25/1826	113/28928	0.221239	3.50493	6.92511	2.97613e-08	6.70413e-07	3.82394e-07	Stat3/Hk2/Trex1/Kat2b/Hif1a/Eno2/Hk1/Ier3/Pfkp/Slc2a6/Ddit4/Lipa/Tpi1/Bpgm/Arl2/Pfkl/Pgk1/Pgam1/App/Insr/Mlx/Psen1/Bcl2l13/Gapdh/Aldoa	25
GO:0009137	purine nucleoside diphosphate catabolic process	26/1826	121/28928	0.214876	3.40413	6.87864	3.00053e-08	6.70413e-07	3.82394e-07	Stat3/Hk2/Trex1/Kat2b/Hif1a/Eno2/Nt5e/Hk1/Ier3/Pfkp/Slc2a6/Ddit4/Lipa/Tpi1/Bpgm/Arl2/Pfkl/Pgk1/Pgam1/App/Insr/Mlx/Psen1/Bcl2l13/Gapdh/Aldoa	26
GO:0009181	purine ribonucleoside diphosphate catabolic process	26/1826	121/28928	0.214876	3.40413	6.87864	3.00053e-08	6.70413e-07	3.82394e-07	Stat3/Hk2/Trex1/Kat2b/Hif1a/Eno2/Nt5e/Hk1/Ier3/Pfkp/Slc2a6/Ddit4/Lipa/Tpi1/Bpgm/Arl2/Pfkl/Pgk1/Pgam1/App/Insr/Mlx/Psen1/Bcl2l13/Gapdh/Aldoa	26
GO:0019364	pyridine nucleotide catabolic process	26/1826	121/28928	0.214876	3.40413	6.87864	3.00053e-08	6.70413e-07	3.82394e-07	Stat3/Hk2/Trex1/Nudt13/Kat2b/Hif1a/Eno2/Hk1/Ier3/Pfkp/Slc2a6/Ddit4/Lipa/Tpi1/Bpgm/Arl2/Pfkl/Pgk1/Pgam1/App/Insr/Mlx/Psen1/Bcl2l13/Gapdh/Aldoa	26
GO:2000377	regulation of reactive oxygen species metabolic process	31/1826	163/28928	0.190184	3.01295	6.68953	3.10432e-08	6.91053e-07	3.94167e-07	Acod1/Trim30a/Xdh/Cyp1b1/Stat3/Hk2/Sod2/Lcn2/Cxcl1/Tlr6/Ripk1/Hif1a/Foxo3/Lrrk2/Gch1/Cdkn1a/Zc3h12a/Ier3/Abcd1/Tfap2a/Thbs1/Cryab/Clcn3/App/Pdk3/Birc2/Insr/Fyn/Tspo/Prdx2/Grb2	31
GO:0009132	nucleoside diphosphate metabolic process	29/1826	146/28928	0.19863	3.14675	6.74994	3.15238e-08	6.99181e-07	3.98803e-07	Stat3/Hk2/Trex1/Kat2b/Hif1a/Eno2/Nt5e/Ak4/Hk1/Ier3/Pfkp/Slc2a6/Ddit4/Lipa/Tpi1/Bpgm/Arl2/Pfkl/Ak2/Pgk1/Cmpk1/Pgam1/App/Insr/Mlx/Psen1/Bcl2l13/Gapdh/Aldoa	29
GO:0022604	regulation of cell morphogenesis	44/1826	284/28928	0.15493	2.45444	6.3935	3.24018e-08	7.16033e-07	4.08415e-07	Ccl11/Il6/Cdc42ep2/Mov10/Ccl7/Shroom3/Gas7/Fmnl2/Itpka/Gna13/Dbnl/Sema3e/Cdkl5/Marcks/Pdpn/Numbl/Fblim1/Brwd3/Numb/Rhoq/Rnf157/Ephb2/Rab21/Rhoj/F11r/Cdc42se2/Anxa7/Phip/Lrp8/Camsap1/Cdc42ep3/Zmym3/Strip1/Cask/Fyn/Cul7/Pten/Plxnb2/Aldoa/Fermt2/Cdc42se1/Met/Ilk/Rac1	44
GO:0009166	nucleotide catabolic process	33/1826	181/28928	0.18232	2.88837	6.61503	3.3082e-08	7.28407e-07	4.15473e-07	Xdh/Samhd1/Stat3/Urah/Hk2/Upp1/Trex1/Nudt13/Kat2b/Hif1a/Eno2/Nt5e/Ada/Pnp/Hk1/Ier3/Pfkp/Slc2a6/Ddit4/Lipa/Tpi1/Bpgm/Arl2/Pfkl/Pgk1/Pgam1/App/Insr/Mlx/Psen1/Bcl2l13/Gapdh/Aldoa	33
GO:0030100	regulation of endocytosis	51/1826	355/28928	0.143662	2.27593	6.27864	3.48148e-08	7.63781e-07	4.3565e-07	Lrrtm2/Il15ra/Ptx3/Lrp2/Tgm2/Il15/C2/Tlr2/B2m/Ccl2/Rock1/Hap1/Pros1/C3/Cd47/Ston2/Flot1/Lrrk2/Nr1h2/Rab5c/Wdr54/Numb/Sphk1/Ankfy1/Alms1/Rab21/Lrsam1/Mib1/Vps28/Rab5b/Dgkq/Tbc1d5/Hspa8/Pacsin3/Ptprj/App/Insr/Lyar/Rufy1/Arpc3/Plscr1/Ptpn1/Pten/Atg3/Mff/Rala/Ckap5/Cdh13/Sh3gl1/Rac1/Ap2m1	51
GO:0008630	intrinsic apoptotic signaling pathway in response to DNA damage	25/1826	114/28928	0.219298	3.47418	6.87043	3.5854e-08	7.83741e-07	4.47034e-07	Ifi204/Muc1/Sod2/Tnfrsf1a/Bcl3/Bak1/Pml/Moap1/Pnp/Shisa5/Atm/Cdkn1a/Hmox1/Ier3/Ddit4/Bcl2l11/Hipk2/Bid/Fbh1/Cdkn2d/Nacc2/Plscr1/Snw1/Rpl26/Mif	25
GO:1903039	positive regulation of leukocyte cell-cell adhesion	44/1826	285/28928	0.154386	2.44583	6.36694	3.60134e-08	7.84393e-07	4.47406e-07	Cd274/Irgm1/Il6/Irf1/Tnfrsf14/Socs1/H2-T23/Ripk2/Il15/Lck/Nfkbiz/B2m/H2-M3/Ccl2/Adam8/Has2/Il12rb1/Ccl5/Foxo3/Jak3/Ada/Klhl25/Pnp/Lgals8/Vcam1/Cd47/Kitl/Lgals9/Flot2/Il7/Bcl6/Jak2/Sox4/Il4ra/Xbp1/Shb/Chst2/Il6st/Capn1/Abl2/Ywhag/St3gal4/Zbtb7b/Brd2	44
GO:0032675	regulation of interleukin-6 production	32/1826	173/28928	0.184971	2.93036	6.61008	3.729e-08	8.09286e-07	4.61605e-07	Nos2/Trim30a/Il6/Tlr3/Nod1/Ifih1/Ripk2/Stat3/Myd88/Tlr2/Tnfrsf1a/Tmem106a/Tlr6/Vegfd/Arid5a/Il33/Cd47/Lgals9/Il17rc/Tnfaip3/Zc3h12a/Xbp1/Inava/Ptpn6/Cebpb/Tut4/App/Twist1/Pten/Akirin2/Bsg/Met	32
GO:0001916	positive regulation of T cell mediated cytotoxicity	18/1826	63/28928	0.285714	4.52637	7.27299	3.9159e-08	8.438e-07	4.81291e-07	Tap2/H2-T24/H2-T23/H2-Q6/H2-Q4/H2-T22/B2m/H2-M3/H2-T10/H2-Q1/H2-K1/H2-D1/H2-Q7/Pnp/Mr1/Stx7/Nectin2/Hspa8	18
GO:0043030	regulation of macrophage activation	18/1826	63/28928	0.285714	4.52637	7.27299	3.9159e-08	8.438e-07	4.81291e-07	Irgm1/Tlr6/Adgrf5/Cx3cl1/Il33/Lgals9/Tnip2/Lrrk2/Atm/Il1rl1/Sphk1/Jund/Thbs1/Il4ra/Pla2g4a/Gpr137b/Mfhas1/Ldlr	18
GO:0031341	regulation of cell killing	30/1826	156/28928	0.192308	3.04659	6.65288	3.96576e-08	8.51514e-07	4.85691e-07	Tap1/Nos2/Clec2d/Tap2/H2-T24/H2-T23/H2-Q6/Serpinb9/H2-Q4/H2-T22/B2m/H2-M3/H2-T10/Ccl2/Cxcl1/Cfh/Il18rap/H2-Q1/H2-K1/Cxcl5/H2-D1/H2-Q7/Pnp/Lgals9/Serpinb9b/Mr1/Stx7/Bcl2l11/Nectin2/Hspa8	30
GO:0060333	type II interferon-mediated signaling pathway	11/1826	23/28928	0.478261	7.57674	8.19011	4.09845e-08	8.76895e-07	5.00168e-07	Igtp/Irgm2/Parp14/Stat1/Nlrc5/Irgm1/Parp9/Irf1/Jak2/Ptpn2/Jak1	11
GO:0007260	tyrosine phosphorylation of STAT protein	19/1826	70/28928	0.271429	4.30005	7.17526	4.13927e-08	8.8251e-07	5.03371e-07	Parp14/Parp9/Il6/Irf1/Socs3/Socs1/Il15/Lck/Il24/Tnfrsf1a/Ccl5/Lif/Fer/Jak2/Pibf1/Il6st/Fyn/Ptpn2/Jak1	19
GO:0002698	negative regulation of immune effector process	29/1826	149/28928	0.194631	3.0834	6.61803	5.04202e-08	1.07121e-06	6.11001e-07	Tap1/Slamf8/Cd274/Clec2d/Tap2/Serping1/Irf1/H2-T23/Bst2/Parp3/Serpinb9/H2-M3/Fgl2/Jak3/Il33/Lgals9/Serpinb9b/Tnfaip3/Bcl6/Zc3h12a/Dusp22/Hmox1/Loxl3/Tmbim6/Fer/Il4ra/Ptpn6/Twist1/Zbtb7b	29
GO:1903901	negative regulation of viral life cycle	14/1826	39/28928	0.358974	5.68697	7.60256	5.11067e-08	1.082e-06	6.17155e-07	Ciita/Trim30a/Trim12c/Ifitm1/Trim5/Ptx3/Bst2/Ifitm3/Ly6e/Trim56/Trim25/Trim26/Ifitm2/Nbn	14
GO:0006735	NADH regeneration	10/1826	19/28928	0.526316	8.33804	8.30504	5.34612e-08	1.1201e-06	6.38886e-07	Eno2/Hk1/Pfkp/Tpi1/Pfkl/Pgk1/Pgam1/Bcl2l13/Gapdh/Aldoa	10
GO:0061621	canonical glycolysis	10/1826	19/28928	0.526316	8.33804	8.30504	5.34612e-08	1.1201e-06	6.38886e-07	Eno2/Hk1/Pfkp/Tpi1/Pfkl/Pgk1/Pgam1/Bcl2l13/Gapdh/Aldoa	10
GO:0061718	glucose catabolic process to pyruvate	10/1826	19/28928	0.526316	8.33804	8.30504	5.34612e-08	1.1201e-06	6.38886e-07	Eno2/Hk1/Pfkp/Tpi1/Pfkl/Pgk1/Pgam1/Bcl2l13/Gapdh/Aldoa	10
GO:0002703	regulation of leukocyte mediated immunity	47/1826	319/28928	0.147335	2.33413	6.21932	5.44875e-08	1.13766e-06	6.48905e-07	Tap1/Cd274/Clec2d/Tap2/Il6/Tlr3/H2-T24/H2-T23/Bst2/Parp3/H2-Q6/Serpinb9/H2-Q4/H2-T22/Tlr2/B2m/H2-M3/H2-T10/Ccl2/Cxcl1/Il18rap/H2-Q1/C3/H2-K1/Arid5a/Gab2/Cxcl5/H2-D1/H2-Q7/Jak3/Pnp/Lgals9/Stxbp1/Serpinb9b/Mr1/Fzd5/Bcl6/Stx7/Dusp22/Hmox1/Il4ra/Ptpn6/Nectin2/Traf2/Pdpk1/Hspa8/Ywhag	47
GO:0040013	negative regulation of locomotion	51/1826	360/28928	0.141667	2.24432	6.1666	5.50324e-08	1.14509e-06	6.53143e-07	Slamf8/Notch1/Ifitm1/Fas/Sp100/Bst2/Krt16/Cyp1b1/Stat3/Tnn/Sfrp1/Il24/Rhob/Wnt4/Igfbp3/Slit2/Tnfaip6/Gna13/Dcn/Foxo3/Ada/Cx3cl1/Il33/Cdh11/Lrch1/Mmp28/Clic4/Zeb2/Dusp22/Vash1/Tcaf1/Thbs1/Sap30/Emilin2/Timp1/Nav3/Arid4a/Clasp2/Spred1/Ptprj/Krit1/Ap1ar/Adam15/Ptpn1/Pten/Pfn2/Ptpn2/Mif/Ilk/Ptprk/Rac1	51
GO:0032886	regulation of microtubule-based process	43/1826	280/28928	0.153571	2.43292	6.25397	5.98531e-08	1.24113e-06	7.07924e-07	Parp3/Tacr2/Rock1/Hap1/Cenpj/Cfap69/Kat2b/Pak1/Chmp2b/Akap9/Tmem67/Dixdc1/Cdkn1b/Spice1/Mapre3/Alms1/Chmp4b/Ccnl2/Bbs1/Ppp1r35/Hspa1b/Bbs2/Cfap298/Mdm1/Atxn7/Dync1h1/Nav3/Arl2/Trim46/Poc1a/Camsap1/Ttc21b/Clasp2/Ttbk2/Agrn/Nme7/Chmp5/Gen1/Ckap5/Met/Diaph3/Rac1/Plk4	43
GO:0009191	ribonucleoside diphosphate catabolic process	26/1826	125/28928	0.208	3.29519	6.67509	6.0433e-08	1.24888e-06	7.12343e-07	Stat3/Hk2/Trex1/Kat2b/Hif1a/Eno2/Nt5e/Hk1/Ier3/Pfkp/Slc2a6/Ddit4/Lipa/Tpi1/Bpgm/Arl2/Pfkl/Pgk1/Pgam1/App/Insr/Mlx/Psen1/Bcl2l13/Gapdh/Aldoa	26
GO:0051235	maintenance of location	52/1826	372/28928	0.139785	2.21451	6.11964	6.36018e-08	1.30989e-06	7.47144e-07	Cxcl9/Cxcl10/Sp100/Rnf213/Akap6/Lck/Hk2/Ttc39b/Hap1/Ubash3b/Igsf11/C3/Ank2/Pml/Cx3cl1/Plcb4/Htt/Lgals9/Pnpla2/Sqle/Insig2/Hk1/Akap9/Prkce/Nr1h2/Stard4/Insig1/Zc3h12a/Gla/Nfkbia/Fbn1/Mospd2/Soat1/Lipa/Ptpn6/Creb3/Arl2/Pdpk1/Vps13a/Grik5/Psmd10/Hspa5/Myo5a/Psen1/Kdelr3/Npc2/Dbi/Txn1/Tspo/Ptpn2/Twf1/Itpr3	52
GO:0010639	negative regulation of organelle organization	54/1826	393/28928	0.137405	2.1768	6.09694	6.38992e-08	1.31156e-06	7.48094e-07	Fhod3/Bnip3/Tlr2/Slit2/Kat2b/Bak1/Pml/Odf2l/Adck1/Dcp2/Lrrk2/Scfd1/Higd1a/Atm/Tmem67/S1pr1/Top2a/Lif/Ier3/Slc25a5/Arhgap28/F11r/Mdm1/Atxn7/Wdr44/Nav3/Fnip1/Camsap1/Terf1/Capn1/Carmil1/Spc25/Mad2l1/Clasp2/Ndc80/Tinf2/Ttbk2/Smcr8/Psmd10/Cenpe/Capza1/Slc35f6/Gen1/Bub1/Mtpn/Ik/Nbn/Pfn2/Twf1/Zwint/Nuf2/Met/Diaph3/Bub1b	54
GO:0046597	negative regulation of viral entry into host cell	13/1826	34/28928	0.382353	6.05734	7.65878	6.41351e-08	1.31195e-06	7.48319e-07	Ciita/Trim30a/Trim12c/Ifitm1/Trim5/Ptx3/Ifitm3/Ly6e/Trim56/Trim25/Trim26/Ifitm2/Nbn	13
GO:0002752	cell surface pattern recognition receptor signaling pathway	20/1826	79/28928	0.253165	4.0107	6.95533	6.58888e-08	1.34329e-06	7.66192e-07	Acod1/Oas1a/Nmi/Ripk2/Tnip3/Ifi35/Oas1c/Myd88/Tlr2/Irak2/Tlr6/Ninj1/Znrf1/Tnip2/Prkce/Tnfaip3/Nfkbia/Peli1/Tbk1/Mfhas1	20
GO:0002700	regulation of production of molecular mediator of immune response	36/1826	214/28928	0.168224	2.66506	6.34586	6.89305e-08	1.40058e-06	7.98873e-07	Il6/Casp4/Tlr3/Casp1/Tnfrsf14/Nod1/H2-T23/Bst2/Ripk2/Parp3/Myd88/Il13ra1/Tlr2/B2m/H2-M3/Trim6/Trex1/Arid5a/Litaf/Jak3/Il33/Hk1/Fzd5/Tnfaip3/Bcl6/Hmox1/Irf5/Tmbim6/Ephb2/Il4ra/Xbp1/Foxp1/Inava/Traf2/Twist1/Mif	36
GO:0032728	positive regulation of interferon-beta production	16/1826	52/28928	0.307692	4.87455	7.25864	7.00777e-08	1.41637e-06	8.07874e-07	Oas2/Irf7/Oas1a/Oas3/Irf1/Tlr3/Isg15/Ifih1/Oas1c/Trim56/Tlr2/Zc3hav1/Flot1/Tbk1/Riok3/Hmgb2	16
GO:0045619	regulation of lymphocyte differentiation	38/1826	233/28928	0.16309	2.58372	6.3002	7.0175e-08	1.41637e-06	8.07874e-07	Slamf8/Il6/Irf1/Fas/Il15ra/Socs1/Cyp26b1/Ripk2/Sfrp1/Il15/Lck/Nfkbiz/H2-M3/Fgl2/Adam8/Flt3l/Foxo3/Jak3/Ada/Klhl25/Pnp/Lgals9/Il7/Bcl6/Fbxo7/Zc3h12a/Loxl3/Sox4/Il4ra/Xbp1/Zfp608/Ptpn6/Shb/Zeb1/Zbtb7b/Brd2/Ptpn2/Prdx2	38
GO:0097398	cellular response to interleukin-17	11/1826	24/28928	0.458333	7.26104	7.9648	7.13321e-08	1.43323e-06	8.17491e-07	Cxcl10/Notch1/Il6/Socs3/Stat3/Nfkbiz/Cxcl1/Usp25/Traf3ip2/Nfkb1/Traf2	11
GO:0045732	positive regulation of protein catabolic process	35/1826	205/28928	0.170732	2.70478	6.35816	7.14837e-08	1.43323e-06	8.17491e-07	Trim30a/Ecscr/Trib3/Crebrf/Nub1/Fbxl5/Adam8/Rgma/Il33/Rchy1/Amer1/Lrrk2/Tmem67/Tnfaip3/Cdkn1b/Ier3/Adam9/Hspa1b/Vps28/Pacsin3/App/Pias1/Psmd10/Dnajb2/Egln2/Snx1/Psen1/Gabarap/Mapk9/Rnf185/Stx5a/Snf8/Vps35/Ldlr/Sumo2	35
GO:0006007	glucose catabolic process	12/1826	29/28928	0.413793	6.55543	7.7692	7.30188e-08	1.45917e-06	8.32291e-07	Eno2/Hk1/Pfkp/Tpi1/Pfkl/Pgk1/Pgam1/Lrp5/Bcl2l13/Gapdh/Aldoa/Ldha	12
GO:0140014	mitotic nuclear division	43/1826	282/28928	0.152482	2.41567	6.2009	7.36598e-08	1.46714e-06	8.36835e-07	Misp/Kat2b/Tgfa/Chmp2b/Atm/Sphk1/Cdkn1b/Spice1/Nusap1/Igf1r/Cep85/Chmp4b/Pibf1/Hspa1b/Phip/Nfe2l1/Stag2/Spc25/Mad2l1/Clasp2/Seh1l/Ndc80/Ncapg/Ppp2r2d/Insr/Cenpe/Chmp5/Cul7/Kif3b/Lrp5/Knstrn/Gen1/Ncaph/Bub1/Smc4/Rab11a/Ik/Zwint/Lsm14a/Nuf2/Met/Kif11/Bub1b	43
GO:0070670	response to interleukin-4	14/1826	40/28928	0.35	5.5448	7.46599	7.40578e-08	1.47023e-06	8.38598e-07	Parp14/Ccl11/Nfil3/Pml/Jak3/Adamts13/Il4ra/Xbp1/Keap1/Hspa5/Rpl3/Ptpn2/Jak1/Cdk4	14
GO:1902903	regulation of supramolecular fiber organization	55/1826	406/28928	0.135468	2.14612	6.03678	7.84406e-08	1.5475e-06	8.82674e-07	Ccl11/Cdc42ep2/Wnt4/Fhod3/Asap3/Tlr2/Slit2/Whamm/Cx3cl1/Pak1/Dbnl/Cd47/Akap9/Prkce/S1pr1/Sdc4/Rhoc/Cdkn1b/Fer/Mapre3/Alms1/Arhgap28/Plekhg2/Hspa1b/F11r/Atxn7/Nav3/Arl2/Washc4/Cryab/C9orf72/Camsap1/Capn1/Carmil1/Cdc42ep3/Clasp2/Hspa8/App/Ttbk2/Nme7/Ap1ar/Arpc3/Capza1/Psen1/Hax1/Mtpn/Pfn2/Twf1/Ckap5/Fermt2/Met/Diaph3/Ldlr/Rac1/Grb2	55
GO:0090287	regulation of cellular response to growth factor stimulus	48/1826	333/28928	0.144144	2.28357	6.11503	7.84614e-08	1.5475e-06	8.82674e-07	Fst/Notch1/Xdh/Lrp2/Sfrp1/Wnt4/Slit2/Rgma/Ppp2r5b/Vegfd/Jcad/Gpr155/Hif1a/Tnfaip6/Dcn/Prkd2/Il17rd/Tbx20/Furin/Fgf10/Adgra2/Zeb2/Ngly1/Smad6/Bmper/Fbn1/Fstl1/Thbs1/Xbp1/Sap30/Tcf4/Twsg1/Mtmr4/Snx6/Hipk2/Arid4a/Men1/Pdpk1/Spred1/Ints9/Lats2/Zeb1/Cask/Snx1/Hspa5/Snw1/Ptpn1/Ilk	48
GO:0044088	regulation of vacuole organization	17/1826	59/28928	0.288136	4.56472	7.11439	8.11137e-08	1.59462e-06	9.09549e-07	Igtp/Irgm2/Irgm1/Trex1/Moap1/Lrrk2/Scfd1/Ephb2/Lrsam1/Fnip1/C9orf72/Atg2a/Pip4k2a/Laptm4b/Rnf5/Smcr8/Mtmr3	17
GO:0018107	peptidyl-threonine phosphorylation	22/1826	95/28928	0.231579	3.66874	6.76276	8.3448e-08	1.6352e-06	9.32696e-07	Igtp/Irgm2/Irgm1/Ripk2/Trim6/Prkd2/Oxsr1/Lrrk2/Akt3/Sphk1/Hipk2/Tbk1/Phip/Acvr1b/Dgkq/Pdpk1/Hipk3/Lmtk2/Spred1/App/Clk1/Met	22
GO:0051250	negative regulation of lymphocyte activation	32/1826	179/28928	0.178771	2.83214	6.38227	8.55483e-08	1.67095e-06	9.53086e-07	Cd274/Irf1/Fas/Tnfrsf14/Socs1/H2-T23/Parp3/Sfrp1/H2-M3/Fgl2/Jak3/Lgals9/Atm/Tnfaip3/Bcl6/Sdc4/Fbxo7/Zc3h12a/Dusp22/Loxl3/Peli1/Il4ra/Pibf1/Zfp608/Tyro3/Twsg1/Ptpn6/Cebpb/Zbtb7b/Pten/Ptpn2/Prdx2	32
GO:0006986	response to unfolded protein	25/1826	119/28928	0.210084	3.32821	6.60591	8.78066e-08	1.70955e-06	9.751e-07	Igtp/Atf3/Casp12/Eif2ak2/Crebrf/Bak1/Tmbim4/Daxx/Parp8/Fbxo6/Tmbim6/Thbs1/Xbp1/Manf/Hspa4l/Creb3/Syvn1/Pmp22/Ubxn4/Hspa5/Ptpn1/Atf6/Cops5/Ptpn2/Hspb8	25
GO:0032006	regulation of TOR signaling	29/1826	153/28928	0.189542	3.00278	6.44724	9.22253e-08	1.7841e-06	1.01763e-06	Gpat3/F3/Gpr155/Deptor/Hif1a/Castor2/Atm/Akt3/Ubr1/Peli1/Rnf167/Vhl/Ddit4/Pim1/Xbp1/Foxp1/Usp32/Gpr137b/Tbk1/Depdc5/Fnip1/C9orf72/Dgkq/Seh1l/Smcr8/Ywhag/Clec16a/Sh3bp4/Pten	29
GO:0043433	negative regulation of DNA-binding transcription factor activity	29/1826	153/28928	0.189542	3.00278	6.44724	9.22253e-08	1.7841e-06	1.01763e-06	Nlrc5/Acod1/Trim21/Parp10/Sp100/Cyp1b1/Bcl3/Irak2/Rbck1/Spop/Tnfaip3/Zc3h12a/Nfkbia/Peli1/Pim1/Igf1r/Siva1/Id3/Creb3/Med13/Pbx1/Men1/Tut4/Psmd10/Setd6/Cebpg/Anxa4/Prmt2/Prdx2	29
GO:0006913	nucleocytoplasmic transport	51/1826	366/28928	0.139344	2.20753	6.03456	9.39135e-08	1.80523e-06	1.02967e-06	Gbp4/Notch1/Il6/Sp100/Stat3/Txnip/Tnfrsf1a/Bcl3/Egr2/Adar/Ifi27/Pml/Il33/Lrrk2/Traf3ip2/Pola2/Pkig/Cdkn1a/Zc3h12a/Cdkn1b/Hikeshi/Ier3/Nfkbia/Jak2/Alkbh5/Xbp1/Pkia/Ythdc1/Wipf1/Phip/Rab18/Desi1/Seh1l/Hspa8/Hnrnpa2b1/Mlx/Mdfic/Psen1/Thoc2/Sem1/Sarnp/Akirin2/Ppp1r12a/Anp32a/Txn1/Ipo8/Chtop/Rbm10/Fyttd1/Rbm8a/Tardbp	51
GO:0051169	nuclear transport	51/1826	366/28928	0.139344	2.20753	6.03456	9.39135e-08	1.80523e-06	1.02967e-06	Gbp4/Notch1/Il6/Sp100/Stat3/Txnip/Tnfrsf1a/Bcl3/Egr2/Adar/Ifi27/Pml/Il33/Lrrk2/Traf3ip2/Pola2/Pkig/Cdkn1a/Zc3h12a/Cdkn1b/Hikeshi/Ier3/Nfkbia/Jak2/Alkbh5/Xbp1/Pkia/Ythdc1/Wipf1/Phip/Rab18/Desi1/Seh1l/Hspa8/Hnrnpa2b1/Mlx/Mdfic/Psen1/Thoc2/Sem1/Sarnp/Akirin2/Ppp1r12a/Anp32a/Txn1/Ipo8/Chtop/Rbm10/Fyttd1/Rbm8a/Tardbp	51
GO:0141085	regulation of inflammasome-mediated signaling pathway	16/1826	53/28928	0.301887	4.78257	7.15428	9.4512e-08	1.81098e-06	1.03296e-06	Gbp5/Igtp/Gm12250/Gbp2/Irgm2/Mndal/Irgm1/Trim30a/Ifi203/Ifi207/Casp4/Eif2ak2/Myd88/Tlr6/Lamp2/Hspa8	16
GO:0046474	glycerophospholipid biosynthetic process	30/1826	162/28928	0.185185	2.93376	6.4065	9.56939e-08	1.8221e-06	1.0393e-06	Gpat3/Etnk1/Itpka/Pgs1/Dgka/Plscr3/Pik3c2a/Itpkc/Atm/Chka/Inpp1/Pigg/Piga/Chpt1/Pigv/Ip6k1/Pgap2/Pla2g4a/Fabp5/Lpcat3/Dgkq/Pip4k2a/Cept1/Smg1/Inpp4a/Pi4kb/Pign/Plscr1/Pi4k2a/Pip5k1a	30
GO:0071456	cellular response to hypoxia	30/1826	162/28928	0.185185	2.93376	6.4065	9.56939e-08	1.8221e-06	1.0393e-06	Notch1/Gad2/Stat3/Sfrp1/Bnip3/Adam8/Adrb2/Ndrg1/Hif1a/Foxo3/Pdk1/Ak4/Daxx/Prkce/Higd1a/Map2k1/Cdkn1b/Fam162a/Tmbim6/Vhl/Pgk1/Pdk3/Brip1/Twist1/Bnip3l/Egln2/Npepps/Ptpn1/Pten/Slc9a1	30
GO:0002824	positive regulation of adaptive immune response based on somatic recombination of immune receptors built from immunoglobulin superfamily domains	31/1826	171/28928	0.181287	2.87199	6.37282	9.75131e-08	1.85091e-06	1.05573e-06	Tap2/Il6/H2-T24/H2-T23/Ripk2/H2-Q6/H2-Q4/Nfkbiz/H2-T22/B2m/H2-M3/H2-T10/Il12rb1/H2-Q1/C3/H2-K1/Arid5a/H2-D1/H2-Q7/Ada/Pnp/Mr1/Fzd5/Stx7/Jak2/Pla2g4a/Nectin2/Traf2/Hspa8/Ywhag/Brd2	31
GO:0009134	nucleoside diphosphate catabolic process	26/1826	128/28928	0.203125	3.21796	6.52776	9.99553e-08	1.88545e-06	1.07543e-06	Stat3/Hk2/Trex1/Kat2b/Hif1a/Eno2/Nt5e/Hk1/Ier3/Pfkp/Slc2a6/Ddit4/Lipa/Tpi1/Bpgm/Arl2/Pfkl/Pgk1/Pgam1/App/Insr/Mlx/Psen1/Bcl2l13/Gapdh/Aldoa	26
GO:0032602	chemokine production	26/1826	128/28928	0.203125	3.21796	6.52776	9.99553e-08	1.88545e-06	1.07543e-06	Oas1a/Oas3/Il6/Tlr3/Ripk2/Oas1c/Eif2ak2/Myd88/Nfkbiz/Tlr2/Ccl5/Cxcl5/Usp25/Il33/Fosl2/Lgals9/Il7/Il1rl1/Il4ra/Foxp1/Nfkb1/Vps13a/App/Twist1/Mapk9/Mif	26
GO:0050900	leukocyte migration	55/1826	409/28928	0.134474	2.13038	5.97613	1.00516e-07	1.89013e-06	1.0781e-06	Cxcl9/Slamf8/Cxcl10/Ccl8/Ccl11/Bst1/Tnfrsf14/Myd88/Ccl7/Tlr2/Slit2/Ccl2/Cxcl1/Rock1/Plvap/Cxcl16/Adam8/Ccl9/B4galt1/Gpr35/Vegfd/Ccl5/Tnfaip6/Cxcl5/Ninj1/Ada/Cx3cl1/Il33/Vcam1/Lrch1/Cd47/Kitl/Lgals9/Mmp28/Pde4b/Il17rc/Oxsr1/S1pr1/Mpp1/Fer/Mospd2/Thbs1/F11r/Creb3/Chst2/Capn1/Abl2/Ptprj/App/St3gal4/Emp2/Bsg/Mif/Rac1/Gbf1	55
GO:0007162	negative regulation of cell adhesion	47/1826	326/28928	0.144172	2.28401	6.05174	1.06107e-07	1.98909e-06	1.13455e-06	Cd274/Notch1/Irf1/Tnfrsf14/Socs1/H2-T23/Cyp1b1/Muc1/H2-M3/Fgl2/Ubash3b/Adam8/Erbb3/Jak3/Sema3e/C1qtnf1/Lgals9/Map2k1/Tnfaip3/Bcl6/Sdc4/Rnd1/Zc3h12a/Dusp22/Loxl3/Jak2/Peli1/Ephb2/Thbs1/Il4ra/Zfp608/Twsg1/Ptpn6/Cebpb/Abl2/Men1/Clasp2/Ap1ar/Cask/Zbtb7b/Adam15/Ptpn1/Pten/Ptpn2/Plxnb2/Cdh13/Prdx2	47
GO:0001910	regulation of leukocyte mediated cytotoxicity	27/1826	137/28928	0.19708	3.1222	6.46279	1.10109e-07	2.05179e-06	1.17031e-06	Tap1/Clec2d/Tap2/H2-T24/H2-T23/H2-Q6/Serpinb9/H2-Q4/H2-T22/B2m/H2-M3/H2-T10/Ccl2/Cxcl1/Il18rap/H2-Q1/H2-K1/Cxcl5/H2-D1/H2-Q7/Pnp/Lgals9/Serpinb9b/Mr1/Stx7/Nectin2/Hspa8	27
GO:0006650	glycerophospholipid metabolic process	42/1826	276/28928	0.152174	2.41078	6.11277	1.10129e-07	2.05179e-06	1.17031e-06	Abhd3/Gpat3/Etnk1/Plaat3/Itpka/Pgs1/Plcb4/Dgka/Plscr3/Abhd16a/Pik3c2a/Itpkc/Atm/Chka/Nr1h2/Inpp1/Pigg/Piga/Chpt1/Pigv/Ip6k1/Pgap2/Pnpla7/Mtmr4/Pla2g4a/Inpp5b/Fabp5/Lpcat3/Dgkq/Pip4k2a/Cept1/Smg1/Inpp4a/Pi4kb/Pign/Plscr1/Pi4k2a/Mtmr3/Dbi/Pten/Pip5k1a/Ldlr	42
GO:2001234	negative regulation of apoptotic signaling pathway	40/1826	257/28928	0.155642	2.46572	6.12631	1.18427e-07	2.196e-06	1.25256e-06	Muc1/Wnt4/Sod2/Ripk1/Bak1/Hif1a/Cx3cl1/Gclm/Htt/Fgf10/Asah2/Lrrk2/Higd1a/Map2k1/Il7/Tnfaip3/Fbxo7/Hmox1/Ier3/Tmbim6/Slc25a5/Xbp1/Grina/Hspa1b/Creb3/Phip/Syvn1/Madd/Bid/Psmd10/Cdkn2d/Fyn/Hmgb2/Slc35f6/Psen1/Rb1cc1/Ptpn1/Prdx2/Mif/Dnaja1	40
GO:0007015	actin filament organization	61/1826	476/28928	0.128151	2.03021	5.88265	1.18769e-07	2.196e-06	1.25256e-06	Ccl11/Casp4/Cdc42ep2/Rhob/Cap2/Wnt4/Fhod3/Asap3/Phactr1/Tlr2/Slit2/Shroom3/Gas7/Whamm/Rnd3/Cx3cl1/Pak1/Spire2/Dbnl/Cd47/Marcks/Diaph2/Prkce/Zeb2/Elmo2/S1pr1/Sdc4/Rnd1/Rhoc/Rhoq/Fer/Alms1/Arhgap28/Plekhg2/Rhoj/F11r/Washc4/C9orf72/Capn1/Carmil1/Abl2/Cdc42ep3/Rhobtb2/Clasp2/Ap1ar/Arpc3/Myo5a/Capza1/Hax1/Mtpn/Emp2/Pfn2/Aif1l/Twf1/Fermt2/Met/Diaph3/Tpm3/Rac1/Grb2/Hsp90b1	61
GO:0061635	regulation of protein complex stability	9/1826	16/28928	0.5625	8.91128	8.21617	1.18957e-07	2.196e-06	1.25256e-06	Igtp/Irgm2/Irgm1/Tapbp/Trex1/Trappc11/Washc4/Hspa8/Snf8	9
GO:0097300	programmed necrotic cell death	16/1826	54/28928	0.296296	4.69401	7.05249	1.26455e-07	2.32551e-06	1.32644e-06	Zbp1/Tlr3/Casp1/Fas/Mlkl/Itpk1/Rnf31/Ripk1/Ninj1/Rbck1/Casp6/Peli1/Traf2/Birc2/Casp8/Tspo	16
GO:0071887	leukocyte apoptotic process	30/1826	164/28928	0.182927	2.89798	6.32688	1.26908e-07	2.32551e-06	1.32644e-06	Cd274/Il6/Fas/Serpinb9/Casp7/Nfkbiz/Bcl3/Adam8/Ccl5/Ripk1/Bak1/Hif1a/Slc39a10/Prkd2/Jak3/Ada/Pnp/Cd47/Kitl/Traf3ip2/Vhl/Lipa/Siva1/Foxp1/Bcl2l11/Fnip1/Dffa/Casp8/Pten/Mif	30
GO:0032755	positive regulation of interleukin-6 production	24/1826	113/28928	0.212389	3.36473	6.53752	1.27187e-07	2.32551e-06	1.32644e-06	Nos2/Il6/Tlr3/Nod1/Ifih1/Ripk2/Stat3/Myd88/Tlr2/Tmem106a/Tlr6/Vegfd/Arid5a/Il33/Lgals9/Il17rc/Xbp1/Inava/Tut4/App/Twist1/Pten/Akirin2/Bsg	24
GO:0018210	peptidyl-threonine modification	23/1826	105/28928	0.219048	3.47021	6.58205	1.27509e-07	2.32551e-06	1.32644e-06	Igtp/Irgm2/Irgm1/Ripk2/Trim6/Prkd2/Oxsr1/Lrrk2/Akt3/Sphk1/Hipk2/Tbk1/Phip/Acvr1b/Dgkq/Pdpk1/Hipk3/Eogt/Lmtk2/Spred1/App/Clk1/Met	23
GO:0019885	antigen processing and presentation of endogenous peptide antigen via MHC class I	15/1826	48/28928	0.3125	4.95071	7.11048	1.42556e-07	2.58437e-06	1.47409e-06	Tap1/Tap2/H2-T24/H2-T23/H2-Q6/H2-Q4/Tapbp/H2-T22/B2m/H2-M3/H2-T10/H2-Q1/H2-K1/H2-D1/H2-Q7	15
GO:0070269	pyroptotic inflammatory response	15/1826	48/28928	0.3125	4.95071	7.11048	1.42556e-07	2.58437e-06	1.47409e-06	Gbp5/Gbp2b/Gm12250/Gbp2/Zbp1/Gbp3/Trim21/Casp4/Casp1/Gsdmd/Ninj1/Zeb2/Casp6/Naip2/Casp8	15
GO:0050870	positive regulation of T cell activation	40/1826	259/28928	0.15444	2.44668	6.07042	1.46455e-07	2.64154e-06	1.50669e-06	Cd274/Irgm1/Il6/Irf1/Tnfrsf14/Socs1/H2-T23/Ripk2/Il15/Lck/Nfkbiz/B2m/H2-M3/Ccl2/Adam8/Il12rb1/Ccl5/Foxo3/Jak3/Ada/Klhl25/Pnp/Lgals8/Vcam1/Cd47/Kitl/Lgals9/Flot2/Il7/Bcl6/Jak2/Sox4/Il4ra/Xbp1/Shb/Il6st/Abl2/Ywhag/Zbtb7b/Brd2	40
GO:0050728	negative regulation of inflammatory response	31/1826	174/28928	0.178161	2.82247	6.25876	1.46582e-07	2.64154e-06	1.50669e-06	Igtp/Irgm2/Slamf8/Irgm1/Acod1/Socs3/Stat3/Zfp36/Tnfrsf1a/Tnfaip6/Nt5e/Ada/Cx3cl1/Il33/Lgals9/Tnfaip3/Ier3/Arnt/Nfkb1/Tyro3/Ptpn6/Psmb4/Sharpin/Lpcat3/Extl3/Mvk/Mfhas1/Psma1/Ptpn2/Vps35/Ldlr	31
GO:0035710	CD4-positive, alpha-beta T cell activation	27/1826	139/28928	0.194245	3.07728	6.37221	1.50263e-07	2.69983e-06	1.53994e-06	Cd274/Irgm1/Il6/Irf4/Irf1/Tnfrsf14/Socs1/Ripk2/Stat3/Nfkbiz/Bcl3/Jak3/Klhl25/Lgals9/Atp7a/Bcl6/Zc3h12a/Loxl3/Il4ra/Foxp1/Twsg1/Cebpb/Shb/Tcirg1/Men1/Zbtb7b/Brd2	27
GO:1901292	nucleoside phosphate catabolic process	34/1826	202/28928	0.168317	2.66652	6.16951	1.55513e-07	2.78589e-06	1.58903e-06	Xdh/Samhd1/Stat3/Urah/Hk2/Upp1/Trex1/Nudt13/Kat2b/Hif1a/Eno2/Nt5e/Ada/Pnp/Hk1/Ier3/Pfkp/Slc2a6/Ddit4/Abcd1/Lipa/Tpi1/Bpgm/Arl2/Pfkl/Pgk1/Pgam1/App/Insr/Mlx/Psen1/Bcl2l13/Gapdh/Aldoa	34
GO:0031929	TOR signaling	32/1826	184/28928	0.173913	2.75518	6.19952	1.65303e-07	2.95254e-06	1.68408e-06	Gpat3/F3/Gpr155/Deptor/Hif1a/Castor2/Atm/Akt3/Ubr1/Peli1/Rnf167/Vhl/Ddit4/Pim1/Lipa/Xbp1/Foxp1/Usp32/Gpr137b/Tbk1/Depdc5/Fnip1/C9orf72/Tiprl/Dgkq/Rps6ka3/Seh1l/Smcr8/Ywhag/Clec16a/Sh3bp4/Pten	32
GO:0002269	leukocyte activation involved in inflammatory response	16/1826	55/28928	0.290909	4.60866	6.95317	1.67912e-07	2.99031e-06	1.70563e-06	Tlr3/Casp1/Myd88/Nampt/Tlr2/Tlr6/Cx3cl1/Il33/Jun/Lrrk2/Traf3ip2/Atm/Sphk1/Jak2/App/Ldlr	16
GO:0090594	inflammatory response to wounding	12/1826	31/28928	0.387097	6.13249	7.42138	1.76365e-07	3.13165e-06	1.78625e-06	Il6/Tlr3/Stat3/Nfkbiz/Cfh/Hif1a/Il33/Hmox1/Timp1/Ptpn6/Extl3/Mapk9	12
GO:0032386	regulation of intracellular transport	44/1826	301/28928	0.146179	2.31581	5.9565	1.79724e-07	3.18195e-06	1.81494e-06	Gbp4/Il6/Sp100/Tnfrsf1a/Hap1/Ifi27/Lrrk2/Scfd1/Map2k1/Insig1/Pkig/Zc3h12a/Stx18/Rab29/Ier3/Gripap1/Jak2/Alkbh5/Rab21/Xbp1/Pkia/Tm9sf4/Wipf1/Mtmr4/Dync1h1/Cryab/Trim46/Ttc21b/Zdhhc2/Capn10/Tbc1d20/Dnajc13/Mdfic/Psen1/Thoc2/Rab11a/Ptpn1/Ppp1r12a/Septin8/Txn1/Vps35/Rnf139/Rbm10/Tardbp	44
GO:0002474	antigen processing and presentation of peptide antigen via MHC class I	17/1826	62/28928	0.274194	4.34385	6.84149	1.80359e-07	3.18388e-06	1.81604e-06	Tap1/Tap2/Tapbpl/H2-T24/H2-T23/H2-Q6/H2-Q4/Tapbp/H2-T22/B2m/H2-M3/H2-T10/H2-Q1/H2-K1/H2-D1/H2-Q7/Mr1	17
GO:0010212	response to ionizing radiation	29/1826	158/28928	0.183544	2.90776	6.24142	1.89648e-07	3.33814e-06	1.90403e-06	Mndal/Ifi203/Ifi207/Lrp2/Sfrp1/Rhob/Ccl7/Sod2/Ccl2/Trex1/Wrn/Bak1/Apobec1/Pml/Pnp/Atm/Cdkn1a/Spidr/Nek1/Cryab/Rad54b/Rad54l/Men1/Uimc1/Ccnd2/Tank/Rpl26/Tlk2/Grb2	29
GO:0032869	cellular response to insulin stimulus	38/1826	242/28928	0.157025	2.48763	6.03211	1.9251e-07	3.37868e-06	1.92715e-06	Socs3/Socs1/Trib3/Wdtc1/Ccl2/Kat2b/Inhbb/Pak1/C2cd5/Usf1/Marcks/Insig2/Map2k1/Akt3/Insig1/Rhoq/Fer/Igf1r/Xbp1/Akt2/Stxbp4/Phip/Lpin2/Rab10/Pdpk1/Pip4k2a/Capn10/Ptprj/Insr/Rab13/Ywhag/Myo5a/Zbtb7b/Ptpn1/Pten/Ptpn2/Slc9a1/Grb2	38
GO:0002483	antigen processing and presentation of endogenous peptide antigen	15/1826	49/28928	0.306122	4.84968	7.00056	1.93481e-07	3.38591e-06	1.93127e-06	Tap1/Tap2/H2-T24/H2-T23/H2-Q6/H2-Q4/Tapbp/H2-T22/B2m/H2-M3/H2-T10/H2-Q1/H2-K1/H2-D1/H2-Q7	15
GO:0002263	cell activation involved in immune response	48/1826	343/28928	0.139942	2.217	5.8853	1.94692e-07	3.39729e-06	1.93776e-06	Slfn2/Fcgr4/Il6/Irf4/Irf1/Nmi/Ripk2/Stat3/Parp3/Ifi35/Myd88/Nfkbiz/H2-M3/Fgl2/Stx11/Bcl3/Trex1/Sbno2/Gab2/Jak3/Ada/Lgals8/Il33/Lgals9/Stxbp1/Prkce/Atp7a/Tnfaip3/Bcl6/Zc3h12a/Hmox1/Loxl3/Fer/Il4ra/Xbp1/Foxp1/Stxbp3/Ptpn6/Shb/Men1/Pdpk1/App/Pi4k2a/Psen1/Zbtb7b/Brd2/Nbn/Gbf1	48
GO:0071353	cellular response to interleukin-4	13/1826	37/28928	0.351351	5.56621	7.21401	2.05922e-07	3.58292e-06	2.04365e-06	Parp14/Nfil3/Pml/Jak3/Adamts13/Il4ra/Xbp1/Keap1/Hspa5/Rpl3/Ptpn2/Jak1/Cdk4	13
GO:1903573	negative regulation of response to endoplasmic reticulum stress	14/1826	43/28928	0.325581	5.15795	7.08237	2.09036e-07	3.62668e-06	2.06861e-06	Igtp/Crebrf/Usp25/Lrrk2/Nr1h2/Tmbim6/Xbp1/Usp14/Grina/Creb3/Syvn1/Lpcat3/Hspa5/Ptpn1	14
GO:0032088	negative regulation of NF-kappaB transcription factor activity	19/1826	77/28928	0.246753	3.90913	6.63483	2.16462e-07	3.74479e-06	2.13598e-06	Nlrc5/Acod1/Trim21/Parp10/Cyp1b1/Bcl3/Irak2/Rbck1/Tnfaip3/Zc3h12a/Nfkbia/Peli1/Siva1/Tut4/Psmd10/Setd6/Anxa4/Prmt2/Prdx2	19
GO:0010952	positive regulation of peptidase activity	29/1826	159/28928	0.18239	2.88947	6.20123	2.18122e-07	3.76277e-06	2.14623e-06	Stat1/Mndal/Tnfsf10/Ifi203/Ifi207/Xdh/Casp1/Fas/Nod1/Ripk2/Stat3/Lck/Il24/Psme2/Psme1/F3/Prss22/Bak1/Pml/Slc11a2/Arl6ip5/Fam162a/Bcl2l11/Men1/Casp8ap2/Bid/Casp8/Tank/Cycs	29
GO:0044282	small molecule catabolic process	51/1826	376/28928	0.135638	2.14882	5.82008	2.21018e-07	3.80188e-06	2.16854e-06	Ido2/Nos2/Hdc/Xdh/Idnk/Cyp26b1/Gad2/Abhd3/Urah/Upp1/Kyat3/Idua/Eno2/Ppm1k/Ada/Pnp/Slc16a3/Acsl5/Cyp39a1/Pnp2/Bcat1/Hk1/Nudt1/Pex5/Eci1/Scly/Pfkp/Acadsb/Lipe/Abcd1/Akt2/Tpi1/Enpp4/Hibch/Lpin2/Hmgcl/Pfkl/Echdc1/Pgk1/Pgam1/Twist1/Pex13/Lrp5/Acadl/Dbi/Pten/Bcl2l13/Abcd3/Gapdh/Aldoa/Ldha	51
GO:2000116	regulation of cysteine-type endopeptidase activity	34/1826	205/28928	0.165854	2.6275	6.06994	2.23315e-07	3.83052e-06	2.18487e-06	Psmb9/Stat1/Mndal/Tnfsf10/Ifi203/Ifi207/Xdh/Casp1/Fas/Nod1/Ripk2/Lck/Il24/F3/Bak1/Pml/Slc11a2/Arl6ip5/Arl6ip1/Fam162a/Naip2/Thbs1/Hspa1b/Bcl2l11/Dnajb6/Fnip1/Cryab/Rps6ka3/Men1/Casp8ap2/Bid/Cdkn2d/Casp8/Cycs	34
GO:0008625	extrinsic apoptotic signaling pathway via death domain receptors	20/1826	85/28928	0.235294	3.72759	6.53688	2.42228e-07	4.1432e-06	2.36322e-06	Tnfsf10/Fas/Sp100/Atf3/Sfrp1/Tnfrsf1a/Ripk1/Moap1/Daxx/Tnfaip3/Trps1/Hmox1/Thbs1/Grina/Madd/Casp8ap2/Hmgb2/Casp8/Gabarap/Fem1b	20
GO:0002718	regulation of cytokine production involved in immune response	26/1826	134/28928	0.19403	3.07387	6.24576	2.59529e-07	4.42662e-06	2.52488e-06	Il6/Casp4/Tlr3/Casp1/Tnfrsf14/Nod1/H2-T23/Bst2/Ripk2/Myd88/Tlr2/B2m/H2-M3/Trim6/Arid5a/Litaf/Jak3/Hk1/Fzd5/Bcl6/Hmox1/Irf5/Inava/Traf2/Twist1/Mif	26
GO:0046434	organophosphate catabolic process	40/1826	265/28928	0.150943	2.39129	5.90582	2.72435e-07	4.6337e-06	2.64299e-06	Xdh/Samhd1/Stat3/Urah/Hk2/Upp1/Trex1/Nudt13/Kat2b/Hif1a/Eno2/Nt5e/Ada/Pnp/Abhd16a/Hk1/Ier3/Pfkp/Slc2a6/Ddit4/Abcd1/Lipa/Pnpla7/Tpi1/Bpgm/Pla2g4a/Arl2/Pfkl/Pgk1/Pgam1/App/Insr/Mlx/Psen1/Idh1/Pten/Bcl2l13/Gapdh/Aldoa/Ldlr	40
GO:0060326	cell chemotaxis	47/1826	337/28928	0.139466	2.20946	5.79685	2.87554e-07	4.87036e-06	2.77798e-06	Cxcl9/Slamf8/Cxcl10/Ccl8/Notch1/Ccl11/Ccrl2/Bst1/Saa3/Ccl7/Slit2/Ccl2/Cxcl1/Cxcl16/Adam8/Ccl9/Gpr35/Vegfd/Ccl5/Tnfaip6/Cxcl5/Ninj1/Prkd2/Cx3cl1/Vcam1/Mmp28/Pde4b/Il17rc/Oxsr1/Elmo2/S1pr1/Mpp1/Mospd2/Thbs1/Creb3/Ptprj/App/Rab13/Tpbg/Hmgb2/Bsg/Mif/Met/Hoxb9/Pip5k1a/Rac1/Gbf1	47
GO:0045637	regulation of myeloid cell differentiation	37/1826	236/28928	0.15678	2.48375	5.94069	2.88613e-07	4.87036e-06	2.77798e-06	Stat1/Clec2d/Fas/Isg15/Stat3/Sfrp1/Zfp36/B2m/Cdk6/Ubash3b/Rassf2/Adam8/Ccl9/Ccl5/Ripk1/Hif1a/Tnfaip6/Ninj1/Foxo3/Kitl/Jun/Fam210b/Rbfox2/Hoxb8/Lif/Nfkbia/Fbn1/Foxp1/Hspa1b/Cebpb/Gpr137b/Acvr1b/Paf1/Hmgb2/Casp8/Hax1/Ptpn2	37
GO:0001836	release of cytochrome c from mitochondria	18/1826	71/28928	0.253521	4.01635	6.60522	2.89567e-07	4.87036e-06	2.77798e-06	Tnfsf10/Fas/Ggct/Bnip3/Sod2/Bak1/Ifi27/Moap1/Plscr3/Jun/Higd1a/Atp7a/Fam162a/Bcl2l11/Bid/Psmd10/Mapk9/Mff	18
GO:0001914	regulation of T cell mediated cytotoxicity	18/1826	71/28928	0.253521	4.01635	6.60522	2.89567e-07	4.87036e-06	2.77798e-06	Tap2/H2-T24/H2-T23/H2-Q6/H2-Q4/H2-T22/B2m/H2-M3/H2-T10/H2-Q1/H2-K1/H2-D1/H2-Q7/Pnp/Mr1/Stx7/Nectin2/Hspa8	18
GO:0006163	purine nucleotide metabolic process	58/1826	456/28928	0.127193	2.01503	5.6709	3.10535e-07	5.20857e-06	2.97089e-06	Ido2/Oasl2/Oas1a/Xdh/Samhd1/Stat3/Urah/Hk2/Nampt/Cfh/Noct/Trex1/Nudt13/Kat2b/Hif1a/Eno2/Nt5e/Ada/Pnp/Ak4/Hk1/Lrrk2/Nadk2/Map2k1/Atp7a/Rhoq/Ier3/Pfkp/Slc2a6/Ddit4/Lipa/Ndufv3/Hspa1b/Ndufs4/Tpi1/Bpgm/Arl2/Ndufa1/Atp6v1a/Pfkl/Ak2/Hspa8/Pgk1/Pgam1/App/Nme7/Insr/Mlx/Psen1/Idh1/Bcl2l13/Tspo/Ndufa9/Gapdh/Aldoa/Ndufs2/Ndufa8/Ldha	58
GO:0097396	response to interleukin-17	11/1826	27/28928	0.407407	6.45426	7.35975	3.12237e-07	5.22263e-06	2.97891e-06	Cxcl10/Notch1/Il6/Socs3/Stat3/Nfkbiz/Cxcl1/Usp25/Traf3ip2/Nfkb1/Traf2	11
GO:0061620	glycolytic process through glucose-6-phosphate	10/1826	22/28928	0.454545	7.20104	7.55237	3.14006e-07	5.23775e-06	2.98754e-06	Eno2/Hk1/Pfkp/Tpi1/Pfkl/Pgk1/Pgam1/Bcl2l13/Gapdh/Aldoa	10
GO:0043542	endothelial cell migration	37/1826	237/28928	0.156118	2.47327	5.91132	3.21514e-07	5.34827e-06	3.05057e-06	Notch1/Sp100/Cyp1b1/Rhob/Lcn2/Slit2/Adam8/Jcad/Hif1a/Prl2c2/Dcn/Prkd2/Lgals8/Pik3c2a/Adgra2/Zeb2/Akt3/Zc3h12a/Vash1/Bmper/Hmox1/Vhl/Fstl1/Thbs1/Rhoj/Foxp1/Pdpk1/Amot/Spred1/Krit1/Rab13/Pten/Emp2/Bsg/Cdh13/Met/Rac1	37
GO:0045786	negative regulation of cell cycle	54/1826	413/28928	0.130751	2.07139	5.69228	3.26677e-07	5.41925e-06	3.09106e-06	Parp9/Dtx3l/Muc1/Rhob/H2-M3/Cdk6/Trex1/Ppp2r5b/Plaat3/Kat2b/Pml/Ctdsp2/Atm/Tmem67/Tnfaip3/Cdkn1a/Fbxo7/Rbl1/Nek1/Lif/Cdkn1b/Ier3/Rnf167/Apbb1/Nae1/Taok3/Mdm1/Tiprl/Mdc1/Men1/Spc25/Mad2l1/Uimc1/Ndc80/Lats2/Cenpe/Cdkn2d/Syf2/Gen1/Rbbp8/Bub1/Taf6/Pten/Prmt2/Ik/Rpl26/Nbn/Stk38/Zwint/Nuf2/Ptprk/Fem1b/Diaph3/Bub1b	54
GO:0032868	response to insulin	44/1826	308/28928	0.142857	2.26318	5.78506	3.46628e-07	5.73451e-06	3.27088e-06	Tnfsf10/Socs3/Socs1/Trib3/Wdtc1/Adm/Ccl2/Egr2/Kat2b/Inhbb/Pak1/Slc2a1/C2cd5/Usf1/Marcks/Insig2/Map2k1/Akt3/Insig1/Rhoq/Scly/Fer/Igf1r/Xbp1/Stxbp3/Akt2/Stxbp4/Phip/Lpin2/Rab10/Pdpk1/Pip4k2a/Capn10/Ptprj/Insr/Rab13/Ywhag/Myo5a/Zbtb7b/Ptpn1/Pten/Ptpn2/Slc9a1/Grb2	44
GO:0007292	female gamete generation	32/1826	190/28928	0.168421	2.66817	5.98813	3.51068e-07	5.7764e-06	3.29478e-06	Majin/Ptx3/Oog1/Wnt4/Tnfaip6/Inhbb/Foxo3/Spire2/Cyp51/Prdm9/Adamts1/Diaph2/Atm/Top2a/Tdrd7/Kat8/Tut7/Alms1/Ythdc1/Spin1/Pla2g4a/Shb/Taf4b/Etv6/Tut4/Ndc80/Ubb/Cenpe/Ncaph/Pten/Marf1/Ccnb2	32
GO:0010970	transport along microtubule	32/1826	190/28928	0.168421	2.66817	5.98813	3.51068e-07	5.7764e-06	3.29478e-06	Hap1/Hif1a/Mreg/Htt/Kif21b/Flot2/Map2k1/Intu/Armcx3/Rab21/Bbs1/Ap3m2/Ift74/Dync2h1/Dst/Dync1h1/Tmem230/Trim46/Madd/Ttc21b/Hspa8/Ift80/Syne2/App/Ap3s1/Nme7/Ubb/Tuba1a/Myo5a/Ssx2ip/Kif3b/Dynll1	32
GO:0032608	interferon-beta production	18/1826	72/28928	0.25	3.96057	6.52867	3.63424e-07	5.94732e-06	3.39227e-06	Oas2/Irf7/Oas1a/Oas3/Irf1/Tlr3/Isg15/Ifih1/Nmi/Oas1c/Trim56/Tlr2/Zc3hav1/Flot1/Tbk1/Riok3/Rel/Hmgb2	18
GO:0032648	regulation of interferon-beta production	18/1826	72/28928	0.25	3.96057	6.52867	3.63424e-07	5.94732e-06	3.39227e-06	Oas2/Irf7/Oas1a/Oas3/Irf1/Tlr3/Isg15/Ifih1/Nmi/Oas1c/Trim56/Tlr2/Zc3hav1/Flot1/Tbk1/Riok3/Rel/Hmgb2	18
GO:0006006	glucose metabolic process	38/1826	248/28928	0.153226	2.42745	5.86	3.64403e-07	5.94732e-06	3.39227e-06	Oas1a/Il6/Nnmt/Atf3/Oas1c/Hk2/Igfbp3/Wdtc1/Kat2b/Hif1a/Eno2/Pdk1/Usf1/C1qtnf1/Hectd4/Hk1/Ganc/Fbn1/Pfkp/Lipa/Gmppb/Akt2/Pgm2/Tpi1/Nfe2l1/Fabp5/Dgkq/Pfkl/Pgk1/Pgam1/Pdk3/Insr/Lrp5/Bcl2l13/Ptpn2/Gapdh/Aldoa/Ldha	38
GO:0051881	regulation of mitochondrial membrane potential	21/1826	95/28928	0.221053	3.50198	6.34018	3.77363e-07	6.1423e-06	3.50348e-06	Casp1/Bnip3/Sod2/Rnf122/Bak1/Dcn/Gclm/Tspan4/Lrrk2/Prkce/Arl6ip5/Rbfox2/Abcd1/Lipa/Ndufs4/Bid/Ubb/Bnip3l/Pank2/Tspo/Dynll1	21
GO:0009259	ribonucleotide metabolic process	51/1826	383/28928	0.133159	2.10955	5.67389	3.92504e-07	6.37162e-06	3.63428e-06	Xdh/Stat3/Urah/Hk2/Upp1/Cfh/Trex1/Kat2b/Hif1a/Eno2/Nt5e/Ada/Pnp/Ak4/Hk1/Lrrk2/Map2k1/Atp7a/Rhoq/Ier3/Pfkp/Slc2a6/Ddit4/Lipa/Ndufv3/Hspa1b/Ndufs4/Tpi1/Bpgm/Arl2/Ndufa1/Atp6v1a/Pfkl/Ak2/Hspa8/Pgk1/Cmpk1/Pgam1/App/Nme7/Insr/Mlx/Psen1/Bcl2l13/Ctps2/Tspo/Ndufa9/Gapdh/Aldoa/Ndufs2/Ndufa8	51
GO:0019362	pyridine nucleotide metabolic process	32/1826	191/28928	0.167539	2.6542	5.95369	3.96528e-07	6.40261e-06	3.65196e-06	Ido2/Stat3/Hk2/Nampt/Noct/Trex1/Nudt13/Kat2b/Hif1a/Eno2/Hk1/Nadk2/Ier3/Pfkp/Slc2a6/Ddit4/Lipa/Tpi1/Bpgm/Arl2/Pfkl/Pgk1/Pgam1/App/Insr/Mlx/Psen1/Idh1/Bcl2l13/Gapdh/Aldoa/Ldha	32
GO:0046496	nicotinamide nucleotide metabolic process	32/1826	191/28928	0.167539	2.6542	5.95369	3.96528e-07	6.40261e-06	3.65196e-06	Ido2/Stat3/Hk2/Nampt/Noct/Trex1/Nudt13/Kat2b/Hif1a/Eno2/Hk1/Nadk2/Ier3/Pfkp/Slc2a6/Ddit4/Lipa/Tpi1/Bpgm/Arl2/Pfkl/Pgk1/Pgam1/App/Insr/Mlx/Psen1/Idh1/Bcl2l13/Gapdh/Aldoa/Ldha	32
GO:0019835	cytolysis	7/1826	10/28928	0.7	11.0896	8.28306	4.00027e-07	6.43171e-06	3.66855e-06	Gbp5/Gbp2b/Igtp/Gbp7/Gbp2/Gbp3/Ninj1	7
GO:0071453	cellular response to oxygen levels	34/1826	210/28928	0.161905	2.56494	5.90788	4.00455e-07	6.43171e-06	3.66855e-06	Notch1/Fas/Gad2/Stat3/Sfrp1/Bnip3/Adam8/Adrb2/Ndrg1/Hif1a/Foxo3/Pdk1/Ak4/Daxx/Prkce/Higd1a/Map2k1/Cdkn1b/Fam162a/Tmbim6/Vhl/Ndufs4/Atp6v1a/Pgk1/Pdk3/Brip1/Twist1/Bnip3l/Egln2/Npepps/Ptpn1/Pten/Slc9a1/Ndufs2	34
GO:1904892	regulation of receptor signaling pathway via STAT	24/1826	120/28928	0.2	3.16846	6.17854	4.13715e-07	6.60962e-06	3.77003e-06	Gbp7/Parp14/Notch1/Il6/Irf1/Socs3/Socs1/Cyp1b1/Cish/Socs2/Bcl3/Cenpj/Ccl5/Prl2c3/Prl2c2/Cxcl5/Crlf2/Lif/Jak2/Ephb2/Pibf1/Ptpn2/Jak1/Rac1	24
GO:2000181	negative regulation of blood vessel morphogenesis	24/1826	120/28928	0.2	3.16846	6.17854	4.13715e-07	6.60962e-06	3.77003e-06	Stat1/Cxcl10/Ecscr/Wnt4/H2-M3/Ccl2/Rock1/Adrb2/Pml/Dcn/Sema3e/Adamts1/Vash1/Lif/Thbs1/Tcf4/Ptpn6/Foxj2/Amot/Spred1/Pgk1/E2f2/Krit1/Fyn	24
GO:0001960	negative regulation of cytokine-mediated signaling pathway	20/1826	88/28928	0.227273	3.60052	6.34169	4.42018e-07	7.0432e-06	4.01734e-06	Parp14/Nlrc5/Usp18/Oas1a/Oas3/Stat2/Il6/Isg15/Samhd1/Oas1c/Cish/Slit2/Trex1/Adar/Ccl5/Usp25/Naip2/Il6st/Tank/Ptpn2	20
GO:0002709	regulation of T cell mediated immunity	25/1826	129/28928	0.193798	3.07021	6.11676	4.48423e-07	7.12652e-06	4.06486e-06	Cd274/Tap2/Il6/H2-T24/H2-T23/H2-Q6/H2-Q4/H2-T22/B2m/H2-M3/H2-T10/H2-Q1/H2-K1/Arid5a/H2-D1/H2-Q7/Pnp/Mr1/Fzd5/Stx7/Dusp22/Nectin2/Traf2/Hspa8/Ywhag	25
GO:0070936	protein K48-linked ubiquitination	22/1826	104/28928	0.211538	3.35125	6.23505	4.51866e-07	7.16243e-06	4.08535e-06	Trim21/Dtx3l/Nmi/Trim25/Trim6/Znrf1/Rnf115/Ube2a/Tnfaip3/Fbxo7/Peli1/Mycbp2/Znrf2/Syvn1/Rnf5/Birc2/Btrc/Gabarap/Cdc26/Tcf25/Ube2d3/Ube2h	22
GO:0019883	antigen processing and presentation of endogenous antigen	15/1826	52/28928	0.288462	4.56989	6.68789	4.59677e-07	7.26722e-06	4.14512e-06	Tap1/Tap2/H2-T24/H2-T23/H2-Q6/H2-Q4/Tapbp/H2-T22/B2m/H2-M3/H2-T10/H2-Q1/H2-K1/H2-D1/H2-Q7	15
GO:0043524	negative regulation of neuron apoptotic process	35/1826	221/28928	0.158371	2.50896	5.84495	4.67772e-07	7.37594e-06	4.20713e-06	Il6/Sod2/Lcn2/Rock1/Mt1/Adam8/Erbb3/Hif1a/Nrbp2/Cx3cl1/Gclm/Sema3e/Tmbim4/Stxbp1/Jun/En1/Atp7a/Fbxo7/Hmox1/Jak2/Tfap2a/Syngap1/Grina/Tyro3/Vps54/Snx6/Cebpb/Hipk2/Stambp/Il6st/Pdpk1/Fyn/Psen1/Prdx2/Ilk	35
GO:0042509	regulation of tyrosine phosphorylation of STAT protein	17/1826	66/28928	0.257576	4.08059	6.50345	4.81925e-07	7.57937e-06	4.32316e-06	Parp14/Parp9/Il6/Irf1/Socs3/Socs1/Il15/Lck/Il24/Tnfrsf1a/Ccl5/Lif/Jak2/Pibf1/Il6st/Fyn/Ptpn2	17
GO:1901343	negative regulation of vasculature development	24/1826	121/28928	0.198347	3.14227	6.12942	4.85478e-07	7.61547e-06	4.34375e-06	Stat1/Cxcl10/Ecscr/Wnt4/H2-M3/Ccl2/Rock1/Adrb2/Pml/Dcn/Sema3e/Adamts1/Vash1/Lif/Thbs1/Tcf4/Ptpn6/Foxj2/Amot/Spred1/Pgk1/E2f2/Krit1/Fyn	24
GO:0030705	cytoskeleton-dependent intracellular transport	34/1826	212/28928	0.160377	2.54074	5.84437	5.02585e-07	7.86345e-06	4.4852e-06	Hap1/Ppfia2/Hif1a/Mreg/Htt/Kif21b/Flot2/Map2k1/Intu/Hook2/Armcx3/Rab21/Bbs1/Ap3m2/Ift74/Dync2h1/Dst/Dync1h1/Tmem230/Trim46/Madd/Ttc21b/Hspa8/Ift80/Syne2/App/Ap3s1/Nme7/Ubb/Tuba1a/Myo5a/Ssx2ip/Kif3b/Dynll1	34
GO:0019217	regulation of fatty acid metabolic process	23/1826	113/28928	0.20354	3.22453	6.14993	5.16429e-07	8.03851e-06	4.58505e-06	Trib3/Wdtc1/Trex1/Kat2b/Klhl25/Pdk1/Acsl5/Insig2/Nr1h2/Insig1/Abcd1/Pibf1/Akt2/Pla2g4a/Nfe2l1/Fabp5/Pdk3/Twist1/Erlin2/Acadl/Dbi/Mapk9/Pank2	23
GO:0031343	positive regulation of cell killing	23/1826	113/28928	0.20354	3.22453	6.14993	5.16429e-07	8.03851e-06	4.58505e-06	Nos2/Tap2/H2-T24/H2-T23/H2-Q6/H2-Q4/H2-T22/B2m/H2-M3/H2-T10/Ccl2/Cxcl1/Il18rap/H2-Q1/H2-K1/H2-D1/H2-Q7/Pnp/Mr1/Stx7/Bcl2l11/Nectin2/Hspa8	23
GO:0007098	centrosome cycle	26/1826	139/28928	0.18705	2.9633	6.02259	5.4723e-07	8.4961e-06	4.84605e-06	Cenpj/Kat2b/Chmp2b/Tmem67/Spice1/Alms1/C2cd3/Pard6a/Sdccag8/Cep85/Chmp4b/Ccnl2/Ppp1r35/Mdm1/Rttn/Arl2/Poc1a/Ndc80/Tuba1a/Chmp5/Ssx2ip/Gen1/Ppp1r12a/Ckap5/Kif11/Plk4	26
GO:0008202	steroid metabolic process	49/1826	366/28928	0.13388	2.12096	5.60193	5.60506e-07	8.6652e-06	4.9425e-06	Apof/Lrp2/Cyp1b1/Wnt4/Ttc39b/Adm/Gpr146/Hmgcs1/Idi1/Msmo1/Cyp51/Fdft1/Ebp/Cyp39a1/Sqle/Tm7sf2/Mvd/Insig2/Stard4/Insig1/Hmgcr/Hsd17b7/Fdps/Nsdhl/Lipe/Soat1/Igf1r/Lipa/Nfkb1/Lss/Erg28/Nfe2l1/Lpcat3/Pmvk/Dgkq/Pbx1/Sc5d/Pmp22/Mvk/App/Dhcr24/Lrp5/Npc2/Erlin2/Acadl/Abcd3/Pank2/Tspo/Ldlr	49
GO:1903322	positive regulation of protein modification by small protein conjugation or removal	27/1826	148/28928	0.182432	2.89015	5.98387	5.60984e-07	8.6652e-06	4.9425e-06	Nmi/Ripk2/Trib3/Rchy1/Amer1/Lrrk2/Sphk1/Zc3h12a/Peli1/Arnt/Inava/Tnip1/Mycbp2/Pias1/Birc2/Psmd10/Dnajb2/Ubb/Hspa5/Btrc/Pef1/Tank/Gabarap/Mapk9/Pten/Traf7/Sumo2	27
GO:0031589	cell-substrate adhesion	50/1826	377/28928	0.132626	2.1011	5.58583	5.73794e-07	8.84052e-06	5.04251e-06	Smoc1/Notch1/Bst1/Tnn/Sfrp1/Hoxd3/Wnt4/Rock1/Cdk6/Adam8/Has2/Whamm/Ninj1/Vcam1/Sema3e/Cdh11/Marcks/Pdpn/Lims1/Prkce/Bcl6/Sdc4/Smad6/Dusp22/Plekha2/Fer/Jak2/Adam9/Thbs1/Tyro3/Bcl2l11/Arl2/Carmil1/Men1/Pdpk1/Clasp2/Ptprj/Ap1ar/Cask/Adam15/Ptpn1/Pten/Emp2/Cdh13/Fermt2/Ilk/Ptprk/Pip5k1a/Rac1/Rpl29	50
GO:0000082	G1/S transition of mitotic cell cycle	36/1826	233/28928	0.154506	2.44773	5.75924	5.96286e-07	9.16374e-06	5.22686e-06	Muc1/Psme2/Psme1/Cdk6/Cenpj/Trex1/Pim2/Ccng2/Pml/Ctdsp2/Fgf10/Adamts1/Pdpn/Cdkn1a/Fbxo7/Rbl1/Cdkn1b/Ptpn6/Acvr1b/Men1/Bid/Hspa8/Phf8/Ccnd2/Lats2/Pias1/Cdkn2d/Kmt2e/Ccnd3/Rbbp8/Pten/Prmt2/Rpl26/Ccnb2/Dpf2/Cdk4	36
GO:0044843	cell cycle G1/S phase transition	39/1826	263/28928	0.148289	2.34924	5.70546	6.064e-07	9.29557e-06	5.30206e-06	Muc1/Psme2/Psme1/Cdk6/Cenpj/Trex1/Pim2/Ccng2/Pml/Ctdsp2/Fgf10/Adamts1/Pdpn/Cdkn1a/Fbxo7/Rbl1/Cdkn1b/Apbb1/Stxbp4/Ptpn6/Acvr1b/Men1/Bid/Hspa8/Phf8/Ccnd2/Lats2/Paf1/Pias1/Cdkn2d/Kmt2e/Ccnd3/Rbbp8/Pten/Prmt2/Rpl26/Ccnb2/Dpf2/Cdk4	39
GO:0045926	negative regulation of growth	38/1826	253/28928	0.150198	2.37947	5.72036	6.07942e-07	9.29568e-06	5.30212e-06	Wt1/Mndal/Bst2/Mt2/Sfrp1/Socs2/Slit2/Mt1/Rgma/Adrb2/Ntn1/Hif1a/Pml/Pak1/Pnpt1/Sertad3/Bcl6/Cdkn1a/Cdkn1b/Alms1/St7l/Mapk11/Foxp1/Hspa1b/Bbs2/Cryab/Trim46/Acvr1b/Men1/Sertad1/Ptprj/Dnajb2/Cdkn2d/Sh3bp4/Adam15/Dcbld2/Pten/Rbm10	38
GO:0141084	inflammasome-mediated signaling pathway	16/1826	60/28928	0.266667	4.22461	6.49001	6.25018e-07	9.5327e-06	5.43732e-06	Gbp5/Igtp/Gm12250/Gbp2/Irgm2/Mndal/Irgm1/Trim30a/Ifi203/Ifi207/Casp4/Eif2ak2/Myd88/Tlr6/Lamp2/Hspa8	16
GO:0035967	cellular response to topologically incorrect protein	22/1826	106/28928	0.207547	3.28802	6.12565	6.38582e-07	9.69331e-06	5.52892e-06	Igtp/Atf3/Casp12/Eif2ak2/Crebrf/Bak1/Tmbim4/Dnajc18/Daxx/Parp8/Tmbim6/Xbp1/Creb3/Sdf2l1/Pmp22/Hspa5/Ptpn1/Akirin2/Atf6/Cops5/Ptpn2/Hspb8	22
GO:0021915	neural tube development	32/1826	195/28928	0.164103	2.59976	5.81812	6.3875e-07	9.69331e-06	5.52892e-06	Notch1/Lrp2/Sfrp1/Itpk1/Adm/Lmo4/Shroom3/Rgma/Hif1a/Cc2d2a/Marcks/En1/Plod3/Zeb2/Intu/Sdc4/Rpgrip1l/C2cd3/Tulp3/Tfap2a/Mib1/Abl2/Ttbk2/Phactr4/Twist1/Arl13b/Casp8/Psen1/Mthfr/Brd2/Plxnb2/Rala	32
GO:0010950	positive regulation of endopeptidase activity	27/1826	149/28928	0.181208	2.87075	5.94254	6.44386e-07	9.73006e-06	5.54989e-06	Stat1/Mndal/Tnfsf10/Ifi203/Ifi207/Xdh/Casp1/Fas/Nod1/Ripk2/Stat3/Lck/Il24/Psme2/Psme1/F3/Bak1/Pml/Slc11a2/Arl6ip5/Fam162a/Bcl2l11/Men1/Casp8ap2/Bid/Casp8/Cycs	27
GO:1901875	positive regulation of post-translational protein modification	27/1826	149/28928	0.181208	2.87075	5.94254	6.44386e-07	9.73006e-06	5.54989e-06	Nmi/Ripk2/Trib3/Rchy1/Amer1/Lrrk2/Sphk1/Zc3h12a/Peli1/Arnt/Inava/Tnip1/Mycbp2/Pias1/Birc2/Psmd10/Dnajb2/Ubb/Hspa5/Btrc/Pef1/Tank/Gabarap/Mapk9/Pten/Traf7/Sumo2	27
GO:0046209	nitric oxide metabolic process	21/1826	98/28928	0.214286	3.39477	6.16392	6.5372e-07	9.84645e-06	5.61627e-06	Nos2/Il6/Ptx3/Cyp1b1/Sod2/Tlr2/H2-M3/Tmem106a/Tlr6/Cd47/Zc3h12a/Gla/Jak2/Akt2/Mtarc2/App/Insr/Mapk9/Tspo/Dynll1/Rac1	21
GO:0000079	regulation of cyclin-dependent protein serine/threonine kinase activity	14/1826	47/28928	0.297872	4.71898	6.6232	7.17466e-07	1.07798e-05	6.14864e-06	Kat2b/Tnfaip3/Cdkn1a/Fbxo7/Cdkn1b/Mapre3/Pim1/Men1/Ccnd2/Lats2/Psmd10/Cdkn2d/Ccnd3/Pten	14
GO:0003158	endothelium development	27/1826	150/28928	0.18	2.85161	5.90155	7.39101e-07	1.10774e-05	6.31837e-06	Cxcl10/Notch1/Xdh/Rhob/Myd88/Lcn2/Cldn1/Rock1/Tnfrsf1a/Clic4/Pdpn/Plod3/S1pr1/Heg1/Btg1/Vhl/Lipa/Fstl1/Foxp1/F11r/Foxj2/Kdm6b/Zeb1/Krit1/Cul7/Bsg/Met	27
GO:0002534	cytokine production involved in inflammatory response	17/1826	68/28928	0.25	3.96057	6.34429	7.63202e-07	1.13822e-05	6.49226e-06	Gbp5/Nos2/Il6/Tlr3/Stat3/Myd88/Tlr6/Hif1a/Rap1gds1/Il17rc/Traf3ip2/Zc3h12a/Ephb2/Abcd1/Extl3/Seh1l/Mapk9	17
GO:0070059	intrinsic apoptotic signaling pathway in response to endoplasmic reticulum stress	17/1826	68/28928	0.25	3.96057	6.34429	7.63202e-07	1.13822e-05	6.49226e-06	Casp12/Tmem117/Trib3/Bak1/Pml/Spop/Lrrk2/Tmbim6/Xbp1/Grina/Serinc3/Cebpb/Creb3/Syvn1/App/Ptpn1/Ptpn2	17
GO:0051092	positive regulation of NF-kappaB transcription factor activity	24/1826	124/28928	0.193548	3.06625	5.98506	7.75139e-07	1.15083e-05	6.56416e-06	Trim30a/Trim12c/Trim5/Tlr3/Nod1/Ripk2/Eif2ak2/Myd88/Tlr2/Ror1/Trim25/Rnf31/Il18rap/Irak2/Trim14/Ripk1/Slco3a1/Prkd2/Rbck1/Sphk1/Fer/Hspa1b/Traf2/Mtpn	24
GO:0030900	forebrain development	59/1826	480/28928	0.122917	1.94728	5.43218	7.78041e-07	1.15083e-05	6.56416e-06	Notch1/Mdga1/Lrp2/Wnt4/Bnip3/Phactr1/Slit2/B2m/Rtn4rl2/Hap1/Hif1a/Inhbb/Pak1/Slc2a1/Sema6b/Sema3e/Htt/Fgf10/Kif21b/Ccdc141/Lrrk2/Zeb2/Numbl/Pex5/Atp7a/Dixdc1/Numb/Rpgrip1l/Tubb2b/Ephb2/Tfap2a/Bbs1/Bbs2/Tyro3/Twsg1/Dpcd/Tubb2a/Dync2h1/Fut10/Lrp8/Ttc21b/Kdm6b/Uchl5/Hspa8/Scyl2/Syne2/App/Ttbk2/Zeb1/Ubb/Tuba1a/Arl13b/Fyn/Pex13/Psen1/Dbi/Pten/Akirin2/Rac1	59
GO:0002220	innate immune response activating cell surface receptor signaling pathway	20/1826	91/28928	0.21978	3.48182	6.15485	7.83057e-07	1.15083e-05	6.56416e-06	Acod1/Oas1a/Nmi/Ripk2/Tnip3/Ifi35/Oas1c/Myd88/Tlr2/Irak2/Tlr6/Ninj1/Znrf1/Tnip2/Prkce/Tnfaip3/Nfkbia/Peli1/Tbk1/Mfhas1	20
GO:0002720	positive regulation of cytokine production involved in immune response	20/1826	91/28928	0.21978	3.48182	6.15485	7.83057e-07	1.15083e-05	6.56416e-06	Il6/Casp4/Tlr3/Casp1/Tnfrsf14/Nod1/H2-T23/Ripk2/Myd88/Tlr2/B2m/H2-M3/Trim6/Arid5a/Hk1/Fzd5/Irf5/Inava/Traf2/Mif	20
GO:0006809	nitric oxide biosynthetic process	20/1826	91/28928	0.21978	3.48182	6.15485	7.83057e-07	1.15083e-05	6.56416e-06	Nos2/Il6/Ptx3/Cyp1b1/Sod2/Tlr2/H2-M3/Tlr6/Cd47/Zc3h12a/Gla/Jak2/Akt2/Mtarc2/App/Insr/Mapk9/Tspo/Dynll1/Rac1	20
GO:0150076	neuroinflammatory response	20/1826	91/28928	0.21978	3.48182	6.15485	7.83057e-07	1.15083e-05	6.56416e-06	Tlr3/Casp1/Nampt/Tlr2/Tlr6/Cx3cl1/Il33/Jun/Lrrk2/Atm/Zeb2/Sphk1/Jak2/Vps54/Bpgm/Vps13a/App/Myo5a/Psen1/Ldlr	20
GO:0061900	glial cell activation	16/1826	61/28928	0.262295	4.15535	6.40344	7.97805e-07	1.16744e-05	6.65891e-06	Tlr3/Casp1/Nampt/Tlr2/Tlr6/Cx3cl1/Il33/Jun/Lrrk2/Atm/Zeb2/Sphk1/Jak2/App/Psen1/Ldlr	16
GO:0019693	ribose phosphate metabolic process	51/1826	392/28928	0.130102	2.06111	5.49047	7.98217e-07	1.16744e-05	6.65891e-06	Xdh/Stat3/Urah/Hk2/Upp1/Cfh/Trex1/Kat2b/Hif1a/Eno2/Nt5e/Ada/Pnp/Ak4/Hk1/Lrrk2/Map2k1/Atp7a/Rhoq/Ier3/Pfkp/Slc2a6/Ddit4/Lipa/Ndufv3/Hspa1b/Ndufs4/Tpi1/Bpgm/Arl2/Ndufa1/Atp6v1a/Pfkl/Ak2/Hspa8/Pgk1/Cmpk1/Pgam1/App/Nme7/Insr/Mlx/Psen1/Bcl2l13/Ctps2/Tspo/Ndufa9/Gapdh/Aldoa/Ndufs2/Ndufa8	51
GO:0097529	myeloid leukocyte migration	38/1826	256/28928	0.148438	2.35159	5.63815	8.19603e-07	1.19583e-05	6.82084e-06	Cxcl9/Slamf8/Cxcl10/Ccl8/Ccl11/Bst1/Myd88/Ccl7/Tlr2/Slit2/Ccl2/Cxcl1/Adam8/Ccl9/B4galt1/Gpr35/Vegfd/Ccl5/Tnfaip6/Cxcl5/Ninj1/Cx3cl1/Cd47/Kitl/Mmp28/Pde4b/Il17rc/Mpp1/Mospd2/Thbs1/Creb3/Ptprj/App/Emp2/Bsg/Mif/Rac1/Gbf1	38
GO:0051258	protein polymerization	42/1826	297/28928	0.141414	2.24032	5.57694	8.33658e-07	1.21341e-05	6.92113e-06	Ccl11/Cdc42ep2/Fhod3/Tlr2/Slit2/Gas7/Trim6/Cenpj/Pak1/Spire2/Dbnl/Diaph2/Akap9/Prkce/Cdkn1b/Fer/Mapre3/Arhgap28/Plekhg2/Chmp4b/Hspa1b/Nav3/Arl2/Camsap1/Capn1/Carmil1/Cdc42ep3/Clasp2/Nme7/Tuba1a/Arpc3/Capza1/Hax1/Mtpn/Tubgcp4/Pfn2/Twf1/Ckap5/Met/Diaph3/Rac1/Grb2	42
GO:0002366	leukocyte activation involved in immune response	46/1826	339/28928	0.135693	2.14969	5.52691	8.41159e-07	1.2214e-05	6.96666e-06	Slfn2/Fcgr4/Il6/Irf4/Irf1/Nmi/Ripk2/Stat3/Parp3/Ifi35/Myd88/Nfkbiz/H2-M3/Fgl2/Stx11/Bcl3/Trex1/Sbno2/Gab2/Jak3/Ada/Lgals8/Il33/Lgals9/Stxbp1/Prkce/Atp7a/Tnfaip3/Bcl6/Zc3h12a/Hmox1/Loxl3/Fer/Il4ra/Xbp1/Foxp1/Stxbp3/Ptpn6/Shb/Men1/Pdpk1/Pi4k2a/Psen1/Zbtb7b/Brd2/Nbn	46
GO:0019677	NAD catabolic process	10/1826	24/28928	0.416667	6.60095	7.12508	8.47372e-07	1.22747e-05	7.00132e-06	Eno2/Hk1/Pfkp/Tpi1/Pfkl/Pgk1/Pgam1/Bcl2l13/Gapdh/Aldoa	10
GO:0048284	organelle fusion	31/1826	188/28928	0.164894	2.61229	5.75679	8.53585e-07	1.23352e-05	7.03583e-06	Samd9l/Bnip3/Stx11/Plekhm1/Bak1/Znrf1/C2cd5/Stxbp1/Adck1/Pnpla2/Stx2/Chmp2b/Stx7/Sphk1/Tmem175/Ankfy1/Chmp4b/Vcpip1/Pla2g4a/Znrf2/Pip4k2a/Grik5/Snap29/Rufy1/Chmp5/Septin8/Stx5a/Mff/Stx12/Yme1l1/Diaph3	31
GO:0090559	regulation of membrane permeability	18/1826	76/28928	0.236842	3.75212	6.23573	8.62877e-07	1.24398e-05	7.09548e-06	Stat3/Hk2/Bnip3/Erbb3/Bak1/Ppm1k/Heg1/Ier3/Slc25a5/Siva1/F11r/Bcl2l11/Bid/Laptm4b/Hspa8/Bnip3l/Slc35f6/Slc9a1	18
GO:0038061	non-canonical NF-kappaB signal transduction	24/1826	125/28928	0.192	3.04172	5.9379	9.0248e-07	1.29678e-05	7.39664e-06	Tlr3/Nod1/Nmi/Ifi35/Eif2ak2/Trim56/Tlr2/Bcl3/Rassf2/Ripk1/Litaf/Trim26/Rbck1/Sphk1/Zc3h12a/Nfkbia/Nfkb1/Traf2/Capn1/Cpne1/Rel/App/Birc2/Btrc	24
GO:0045580	regulation of T cell differentiation	32/1826	198/28928	0.161616	2.56037	5.71865	9.03783e-07	1.29678e-05	7.39664e-06	Il6/Irf1/Fas/Socs1/Cyp26b1/Ripk2/Il15/Lck/Nfkbiz/H2-M3/Fgl2/Adam8/Foxo3/Jak3/Ada/Klhl25/Pnp/Lgals9/Il7/Bcl6/Zc3h12a/Loxl3/Sox4/Il4ra/Xbp1/Zfp608/Shb/Zeb1/Zbtb7b/Brd2/Ptpn2/Prdx2	32
GO:0002287	alpha-beta T cell activation involved in immune response	19/1826	84/28928	0.22619	3.58337	6.15461	9.21334e-07	1.31884e-05	7.52245e-06	Il6/Irf4/Irf1/Ripk2/Stat3/Nfkbiz/H2-M3/Bcl3/Jak3/Atp7a/Bcl6/Zc3h12a/Loxl3/Il4ra/Foxp1/Shb/Men1/Zbtb7b/Brd2	19
GO:2001057	reactive nitrogen species metabolic process	21/1826	100/28928	0.21	3.32688	6.05017	9.29994e-07	1.32642e-05	7.5657e-06	Nos2/Il6/Ptx3/Cyp1b1/Sod2/Tlr2/H2-M3/Tmem106a/Tlr6/Cd47/Zc3h12a/Gla/Jak2/Akt2/Mtarc2/App/Insr/Mapk9/Tspo/Dynll1/Rac1	21
GO:0031333	negative regulation of protein-containing complex assembly	29/1826	170/28928	0.170588	2.70251	5.77877	9.31012e-07	1.32642e-05	7.5657e-06	Igtp/Irgm2/Mndal/Xaf1/Irgm1/Trim30a/Ifi203/Ifi207/Fhod3/Tlr2/Slit2/Lmo4/Lamp2/Stxbp1/Pex5/Aida/Cryab/Riok3/Capn1/Carmil1/Hspa8/Birc2/Hspa5/Jmjd6/Capza1/Mtpn/Pfn2/Vps35/Twf1	29
GO:0032970	regulation of actin filament-based process	53/1826	416/28928	0.127404	2.01837	5.43049	9.39157e-07	1.33488e-05	7.61397e-06	Ccl11/Bst1/Cdc42ep2/Bst2/Akap6/Wnt4/Fhod3/Asap3/Tlr2/Slit2/Rock1/Ank2/Whamm/Rnd3/Cx3cl1/Pak1/Dbnl/Cd47/Pdpn/Akap9/Prkce/Zeb2/Dixdc1/S1pr1/Sdc4/Rnd1/Rhoc/Fer/Alms1/Arhgap28/Plekhg2/F11r/Washc4/C9orf72/Capn1/Carmil1/Cdc42ep3/Clasp2/Capn10/Ap1ar/Arpc3/Capza1/Hax1/Mtpn/Pfn2/Twf1/Rala/Naa20/Fermt2/Met/Ilk/Rac1/Grb2	53
GO:0060761	negative regulation of response to cytokine stimulus	20/1826	92/28928	0.217391	3.44397	6.09431	9.41645e-07	1.33528e-05	7.61626e-06	Parp14/Nlrc5/Usp18/Oas1a/Oas3/Stat2/Il6/Isg15/Samhd1/Oas1c/Cish/Slit2/Trex1/Adar/Ccl5/Usp25/Naip2/Il6st/Tank/Ptpn2	20
GO:0010948	negative regulation of cell cycle process	45/1826	330/28928	0.136364	2.16031	5.50256	9.60733e-07	1.35814e-05	7.74665e-06	Parp9/Dtx3l/Muc1/H2-M3/Trex1/Ppp2r5b/Kat2b/Pml/Ctdsp2/Atm/Tmem67/Cdkn1a/Fbxo7/Rbl1/Nek1/Lif/Ier3/Apbb1/Nae1/Taok3/Mdm1/Tiprl/Mdc1/Men1/Spc25/Mad2l1/Uimc1/Ndc80/Cenpe/Cdkn2d/Syf2/Gen1/Rbbp8/Bub1/Pten/Prmt2/Ik/Rpl26/Nbn/Stk38/Zwint/Nuf2/Fem1b/Diaph3/Bub1b	45
GO:0009150	purine ribonucleotide metabolic process	48/1826	362/28928	0.132597	2.10063	5.46983	9.63681e-07	1.35814e-05	7.74665e-06	Xdh/Stat3/Urah/Hk2/Cfh/Trex1/Kat2b/Hif1a/Eno2/Nt5e/Ada/Pnp/Ak4/Hk1/Lrrk2/Map2k1/Atp7a/Rhoq/Ier3/Pfkp/Slc2a6/Ddit4/Lipa/Ndufv3/Hspa1b/Ndufs4/Tpi1/Bpgm/Arl2/Ndufa1/Atp6v1a/Pfkl/Ak2/Hspa8/Pgk1/Pgam1/App/Nme7/Insr/Mlx/Psen1/Bcl2l13/Tspo/Ndufa9/Gapdh/Aldoa/Ndufs2/Ndufa8	48
GO:0001667	ameboidal-type cell migration	40/1826	278/28928	0.143885	2.27946	5.56403	9.64495e-07	1.35814e-05	7.74665e-06	Krt16/Rock1/Has2/Hif1a/Gab2/Pml/Gna13/Pak1/Sema6b/Sema3e/Kitl/Fgf10/Arid5b/Jun/Prkce/Zeb2/Sdc4/Fer/Adam9/Tfap2a/Glipr2/Thbs1/Timp1/Acvr1b/Vim/Amot/Arhgap5/Clasp2/Pmp22/Phactr4/Twist1/Tpbg/Lrp5/Rab11a/Pkn2/Pten/Pfn2/Ilk/Pip5k1a/Rac1	40
GO:0051091	positive regulation of DNA-binding transcription factor activity	34/1826	218/28928	0.155963	2.47081	5.6581	9.72769e-07	1.36662e-05	7.79498e-06	Trim30a/Trim12c/Trim21/Il6/Trim5/Tlr3/Sp100/Nod1/Ripk2/Eif2ak2/Myd88/Tlr2/Ror1/Trim25/Rnf31/Il18rap/Ppp2r5b/Irak2/Trim14/Ripk1/Slco3a1/Prkd2/Trim26/Rbck1/Arid5b/Sphk1/Fer/Hspa1b/Hipk2/Traf2/Lrp5/Mtpn/Pten/Cops5	34
GO:0062208	positive regulation of pattern recognition receptor signaling pathway	18/1826	77/28928	0.233766	3.70339	6.1656	1.06009e-06	1.48584e-05	8.47502e-06	Gbp5/Gm12250/Gbp2/Ddx60/Casp4/Ifi35/Dhx58/Myd88/Tlr6/Ninj1/Znrf1/Zc3hav1/Flot1/Peli1/Hspa1b/Gdi1/Mfhas1/Pum2	18
GO:0000070	mitotic sister chromatid segregation	31/1826	190/28928	0.163158	2.58479	5.68882	1.07889e-06	1.50523e-05	8.5856e-06	Misp/Kat2b/Chmp2b/Atm/Spice1/Nusap1/Chmp4b/Pibf1/Hspa1b/Stag2/Spc25/Mad2l1/Clasp2/Seh1l/Ndc80/Ncapg/Cenpe/Chmp5/Kif3b/Knstrn/Gen1/Ncaph/Bub1/Smc4/Rab11a/Ik/Zwint/Lsm14a/Nuf2/Kif11/Bub1b	31
GO:0050851	antigen receptor-mediated signaling pathway	31/1826	190/28928	0.163158	2.58479	5.68882	1.07889e-06	1.50523e-05	8.5856e-06	Ripk2/Lck/Nfkbiz/Rnf31/Elf1/Slc39a10/Prkd2/Ada/Rbck1/Usp12/Fosl2/Pde4b/Rftn1/Slc39a6/Zc3h12a/Dusp22/Rab29/Nfkbia/Lipa/Foxp1/Nfkb1/Ptpn6/Shb/Nectin2/Nras/Ptprj/Fyn/Btrc/Psen1/Ptpn2/Grb2	31
GO:0060339	negative regulation of type I interferon-mediated signaling pathway	11/1826	30/28928	0.366667	5.80884	6.84019	1.09662e-06	1.52524e-05	8.69974e-06	Nlrc5/Usp18/Oas1a/Oas3/Stat2/Isg15/Samhd1/Oas1c/Trex1/Adar/Ptpn2	11
GO:0050670	regulation of lymphocyte proliferation	38/1826	259/28928	0.146718	2.32435	5.55709	1.09827e-06	1.52524e-05	8.69974e-06	Cd274/Irgm1/Il6/Bst1/Irf1/Tnfrsf14/H2-T23/Ripk2/Il15/Myd88/H2-M3/Il12rb1/Flt3l/Ccl5/Slc39a10/Jak3/Ada/Pnp/Vcam1/Kitl/Lgals9/Fgf10/Atm/Il7/Bcl6/Cdkn1a/Sdc4/Jak2/Peli1/Ephb2/Twsg1/Ptpn6/Cebpb/Il6st/Bid/Zbtb7b/Pten/Mif	38
GO:1903432	regulation of TORC1 signaling	21/1826	101/28928	0.207921	3.29394	5.99438	1.10486e-06	1.52858e-05	8.7188e-06	Gpr155/Deptor/Castor2/Atm/Peli1/Rnf167/Vhl/Pim1/Foxp1/Usp32/Gpr137b/Tbk1/Depdc5/Fnip1/C9orf72/Dgkq/Seh1l/Smcr8/Ywhag/Clec16a/Pten	21
GO:0031023	microtubule organizing center organization	27/1826	153/28928	0.176471	2.7957	5.78059	1.10573e-06	1.52858e-05	8.7188e-06	Cenpj/Kat2b/Chmp2b/Tmem67/Spice1/Alms1/C2cd3/Pard6a/Sdccag8/Cep85/Chmp4b/Ccnl2/Ppp1r35/Mdm1/Rttn/Arl2/Poc1a/Clasp2/Ndc80/Tuba1a/Chmp5/Ssx2ip/Gen1/Ppp1r12a/Ckap5/Kif11/Plk4	27
GO:0009314	response to radiation	58/1826	474/28928	0.122363	1.93851	5.34757	1.11372e-06	1.53612e-05	8.76178e-06	Mndal/Mc1r/Ifi203/Ifi207/Lrp2/Sfrp1/Rhob/Casp7/Ccl7/Sod2/Ccl2/Col6a3/Bcl3/Trex1/Idua/Wrn/Bak1/Hif1a/Apobec1/Pml/Pnp/Usf1/Htt/Ube2a/Atm/N4bp1/Primpol/Cdkn1a/Hmgcr/Spidr/Nek1/Zranb3/Mapk11/Syngap1/Akt2/Timp1/Pde6d/Cryab/Rad54b/Abl2/Rad54l/Men1/Uimc1/Ccnd2/App/Pias1/Zzef1/Tuba1a/Cdkn2d/Pold3/Tank/Mapk9/Rpl26/Txn1/Tlk2/Ckap5/Ptprk/Grb2	58
GO:0016525	negative regulation of angiogenesis	23/1826	118/28928	0.194915	3.0879	5.89903	1.14946e-06	1.58181e-05	9.02244e-06	Stat1/Cxcl10/Ecscr/H2-M3/Ccl2/Rock1/Adrb2/Pml/Dcn/Sema3e/Adamts1/Vash1/Lif/Thbs1/Tcf4/Ptpn6/Foxj2/Amot/Spred1/Pgk1/E2f2/Krit1/Fyn	23
GO:0000819	sister chromatid segregation	35/1826	230/28928	0.152174	2.41078	5.5757	1.22095e-06	1.67638e-05	9.56182e-06	Misp/Kat2b/Rmi2/Chmp2b/Atm/Top2a/Spice1/Nusap1/Chmp4b/Pibf1/Hspa1b/Nek6/Stag2/Spc25/Mad2l1/Clasp2/Seh1l/Ndc80/Ncapg/Cenpe/Chmp5/Kif3b/Knstrn/Gen1/Ncaph/Bub1/Smc4/Rab11a/Ik/Zwint/Lsm14a/Nuf2/Kif11/Dpf2/Bub1b	35
GO:0030198	extracellular matrix organization	45/1826	333/28928	0.135135	2.14085	5.43509	1.23501e-06	1.69185e-05	9.65008e-06	Wt1/Col28a1/Smoc1/Notch1/Il6/Mmp17/Crispld2/Ptx3/Cyp1b1/Flrt2/Tnfrsf1a/Bcl3/Has2/Idua/B4galt1/Adamts4/Adamts5/Tgfbi/Adamts13/Mmp28/Nphp3/Adamts1/Flot1/Pdpn/Plod3/Atp7a/Mkx/Mmp16/Loxl3/Adamts6/Vhl/Mmp19/Apbb1/Tfap2a/Loxl4/Dnajb6/Abl2/P4ha1/Clasp2/Adamtsl4/Pmp22/App/Plod2/Gfod2/Cst3	45
GO:0048660	regulation of smooth muscle cell proliferation	32/1826	201/28928	0.159204	2.52215	5.62099	1.26775e-06	1.72735e-05	9.85254e-06	Stat1/Il6/Tgm2/Il15/Myd88/Nampt/Igfbp3/Sod2/Ccl5/Hif1a/Gna13/Cx3cl1/Timp3/Pak1/Adamts1/Jun/Tnfaip3/S1pr1/Cdkn1a/Hmgcr/Hmox1/Cdkn1b/Jak2/Igf1r/Thbs1/Xbp1/Foxp1/Foxj2/Pten/Rbm10/Cdh13/Ilk	32
GO:0032609	type II interferon production	26/1826	145/28928	0.17931	2.84068	5.76762	1.26948e-06	1.72735e-05	9.85254e-06	Cd274/Irgm1/Tlr3/Isg15/Ripk2/Rnf19b/Nfkbiz/H2-M3/Bcl3/Il18rap/Il12rb1/Arid5a/Il33/Cd47/Lgals9/Pde4b/Fzd5/Il1rl1/Zc3h12a/Azi2/Jak2/Tcirg1/Nras/Abl2/App/Cebpg	26
GO:0046632	alpha-beta T cell differentiation	26/1826	145/28928	0.17931	2.84068	5.76762	1.26948e-06	1.72735e-05	9.85254e-06	Igtp/Il6/Irf4/Irf1/Socs1/Ripk2/Stat3/Nfkbiz/Bcl3/Jak3/Ada/Klhl25/Pnp/Fosl2/Atp7a/Bcl6/Zc3h12a/Loxl3/Il4ra/Foxp1/Shb/Abl2/Men1/Zbtb7b/Brd2/Psap	26
GO:0097352	autophagosome maturation	16/1826	63/28928	0.253968	4.02344	6.23572	1.27811e-06	1.73519e-05	9.89729e-06	Igtp/Irgm2/Irgm1/Adrb2/Lamp2/Chmp2b/Lix1l/Chmp4b/Map1lc3b/Smcr8/Snap29/Chmp5/Clec16a/Gabarapl1/Gabarap/Vmp1	16
GO:0051298	centrosome duplication	18/1826	78/28928	0.230769	3.65591	6.09662	1.29732e-06	1.75733e-05	1.00235e-05	Cenpj/Kat2b/Chmp2b/Tmem67/Spice1/Alms1/C2cd3/Cep85/Chmp4b/Ppp1r35/Mdm1/Rttn/Poc1a/Ndc80/Chmp5/Gen1/Ckap5/Plk4	18
GO:0001912	positive regulation of leukocyte mediated cytotoxicity	21/1826	102/28928	0.205882	3.26165	5.93928	1.30924e-06	1.76641e-05	1.00753e-05	Tap2/H2-T24/H2-T23/H2-Q6/H2-Q4/H2-T22/B2m/H2-M3/H2-T10/Ccl2/Cxcl1/Il18rap/H2-Q1/H2-K1/H2-D1/H2-Q7/Pnp/Mr1/Stx7/Nectin2/Hspa8	21
GO:0032271	regulation of protein polymerization	33/1826	211/28928	0.156398	2.4777	5.59191	1.30985e-06	1.76641e-05	1.00753e-05	Ccl11/Cdc42ep2/Fhod3/Tlr2/Slit2/Pak1/Dbnl/Akap9/Prkce/Cdkn1b/Fer/Mapre3/Arhgap28/Plekhg2/Hspa1b/Nav3/Arl2/Camsap1/Capn1/Carmil1/Cdc42ep3/Clasp2/Nme7/Arpc3/Capza1/Hax1/Mtpn/Pfn2/Twf1/Ckap5/Met/Rac1/Grb2	33
GO:0032956	regulation of actin cytoskeleton organization	48/1826	366/28928	0.131148	2.07768	5.38562	1.32293e-06	1.78007e-05	1.01533e-05	Ccl11/Bst1/Cdc42ep2/Bst2/Wnt4/Fhod3/Asap3/Tlr2/Slit2/Rock1/Whamm/Rnd3/Cx3cl1/Pak1/Dbnl/Cd47/Prkce/Dixdc1/S1pr1/Sdc4/Rnd1/Rhoc/Fer/Alms1/Arhgap28/Plekhg2/F11r/Washc4/C9orf72/Capn1/Carmil1/Cdc42ep3/Clasp2/Capn10/Ap1ar/Arpc3/Capza1/Hax1/Mtpn/Pfn2/Twf1/Rala/Naa20/Fermt2/Met/Ilk/Rac1/Grb2	48
GO:0045229	external encapsulating structure organization	45/1826	334/28928	0.134731	2.13444	5.41275	1.34159e-06	1.80119e-05	1.02737e-05	Wt1/Col28a1/Smoc1/Notch1/Il6/Mmp17/Crispld2/Ptx3/Cyp1b1/Flrt2/Tnfrsf1a/Bcl3/Has2/Idua/B4galt1/Adamts4/Adamts5/Tgfbi/Adamts13/Mmp28/Nphp3/Adamts1/Flot1/Pdpn/Plod3/Atp7a/Mkx/Mmp16/Loxl3/Adamts6/Vhl/Mmp19/Apbb1/Tfap2a/Loxl4/Dnajb6/Abl2/P4ha1/Clasp2/Adamtsl4/Pmp22/App/Plod2/Gfod2/Cst3	45
GO:0032722	positive regulation of chemokine production	19/1826	86/28928	0.22093	3.50004	6.02677	1.34932e-06	1.80406e-05	1.02901e-05	Oas1a/Oas3/Il6/Tlr3/Ripk2/Oas1c/Eif2ak2/Myd88/Tlr2/Ccl5/Il33/Lgals9/Il7/Il1rl1/Il4ra/App/Twist1/Mapk9/Mif	19
GO:0071901	negative regulation of protein serine/threonine kinase activity	20/1826	94/28928	0.212766	3.3707	5.9757	1.34969e-06	1.80406e-05	1.02901e-05	Sfrp1/Kat2b/Tnfaip3/Cdkn1a/Hmgcr/Fbxo7/Cdkn1b/Heg1/Aida/Pkia/Ptpn6/Men1/Hipk3/Lats2/Ptprj/Lrp5/Ptpn1/Pten/Stk38/Dnaja1	20
GO:0045667	regulation of osteoblast differentiation	28/1826	164/28928	0.170732	2.70478	5.68286	1.39982e-06	1.86694e-05	1.06487e-05	Smoc1/Notch1/Il6/Ifitm1/Ifi204/Tnn/Tent5a/Cebpd/Sfrp1/Wnt4/Noct/Cdk6/Rassf2/Tnfaip6/Smad6/Jund/Nbr1/Id3/Twsg1/Cebpb/Tcirg1/Il6st/Hdac8/Men1/Twist1/Lrp5/Fermt2/Ilk	28
GO:0043062	extracellular structure organization	45/1826	335/28928	0.134328	2.12807	5.3905	1.4567e-06	1.93854e-05	1.10571e-05	Wt1/Col28a1/Smoc1/Notch1/Il6/Mmp17/Crispld2/Ptx3/Cyp1b1/Flrt2/Tnfrsf1a/Bcl3/Has2/Idua/B4galt1/Adamts4/Adamts5/Tgfbi/Adamts13/Mmp28/Nphp3/Adamts1/Flot1/Pdpn/Plod3/Atp7a/Mkx/Mmp16/Loxl3/Adamts6/Vhl/Mmp19/Apbb1/Tfap2a/Loxl4/Dnajb6/Abl2/P4ha1/Clasp2/Adamtsl4/Pmp22/App/Plod2/Gfod2/Cst3	45
GO:0033002	muscle cell proliferation	41/1826	293/28928	0.139932	2.21684	5.434	1.47497e-06	1.95854e-05	1.11712e-05	Stat1/Notch1/Il6/Stat3/Tgm2/Il15/Myd88/Nampt/Igfbp3/Sod2/Ccl5/Hif1a/Gna13/Cx3cl1/Timp3/Pak1/Tbx20/Adamts1/Jun/Tnfaip3/S1pr1/Cdkn1a/Hmgcr/Hmox1/Cdkn1b/Jak2/Pim1/Igf1r/Mapk11/Thbs1/Xbp1/Foxp1/Foxj2/Dsn1/Ndc80/Ccnd2/Pten/Sugt1/Rbm10/Cdh13/Ilk	41
GO:0019318	hexose metabolic process	40/1826	283/28928	0.141343	2.23919	5.43762	1.52585e-06	2.02166e-05	1.15313e-05	Oas1a/Il6/Nnmt/Atf3/Oas1c/Hk2/Igfbp3/Wdtc1/B4galt1/Kat2b/Hif1a/Eno2/Pdk1/Usf1/C1qtnf1/Hectd4/Hk1/Ganc/Fbn1/Pfkp/Lipa/Gmppb/Akt2/Pgm2/Tpi1/Nfe2l1/Fabp5/Man1c1/Dgkq/Pfkl/Pgk1/Pgam1/Pdk3/Insr/Lrp5/Bcl2l13/Ptpn2/Gapdh/Aldoa/Ldha	40
GO:1902235	regulation of endoplasmic reticulum stress-induced intrinsic apoptotic signaling pathway	11/1826	31/28928	0.354839	5.62145	6.68243	1.60275e-06	2.11892e-05	1.2086e-05	Spop/Lrrk2/Tmbim6/Xbp1/Grina/Serinc3/Creb3/Syvn1/App/Ptpn1/Ptpn2	11
GO:0071354	cellular response to interleukin-6	12/1826	37/28928	0.324324	5.13804	6.53755	1.62328e-06	2.13889e-05	1.21999e-05	Il6/Stat3/Ccl2/Ripk1/Sbno2/Fer/Nfkb1/Il6st/Tut4/Ptpn2/Jak1/Traf7	12
GO:0070228	regulation of lymphocyte apoptotic process	19/1826	87/28928	0.218391	3.45981	5.96427	1.62492e-06	2.13889e-05	1.21999e-05	Cd274/Serpinb9/Bcl3/Adam8/Ccl5/Hif1a/Slc39a10/Prkd2/Jak3/Ada/Pnp/Cd47/Vhl/Foxp1/Bcl2l11/Fnip1/Casp8/Pten/Mif	19
GO:0007030	Golgi organization	25/1826	138/28928	0.181159	2.86998	5.71553	1.65995e-06	2.18026e-05	1.24359e-05	Rab30/Htt/Lrrk2/Akap9/Trappc11/Map2k1/Stx18/Rab29/Hikeshi/Lysmd3/Vcpip1/Usp6nl/Dync2h1/Arl1/Cog6/Golph3l/Clasp2/Tbc1d20/Cul7/Pi4k2a/Tmed4/Cog4/Stx5a/Vmp1/Gbf1	25
GO:0010332	response to gamma radiation	15/1826	57/28928	0.263158	4.16902	6.21631	1.67687e-06	2.19772e-05	1.25355e-05	Ccl7/Sod2/Ccl2/Trex1/Wrn/Bak1/Apobec1/Pml/Pnp/Atm/Cdkn1a/Cryab/Men1/Rpl26/Tlk2	15
GO:2001242	regulation of intrinsic apoptotic signaling pathway	31/1826	194/28928	0.159794	2.5315	5.55547	1.70291e-06	2.22703e-05	1.27027e-05	Muc1/Lck/Sod2/Hif1a/Plekhf1/Spop/Lrrk2/Map2k1/Fbxo7/Tmbim6/Xbp1/Grina/Bcl2l11/Serinc3/Creb3/Syvn1/Bid/App/Fbh1/Ubb/Cdkn2d/Nacc2/Fyn/Plscr1/Bub1/Taf6/Ptpn1/Rpl26/Ptpn2/Mif/Dnaja1	31
GO:0032944	regulation of mononuclear cell proliferation	38/1826	264/28928	0.143939	2.28033	5.42446	1.76554e-06	2.30395e-05	1.31414e-05	Cd274/Irgm1/Il6/Bst1/Irf1/Tnfrsf14/H2-T23/Ripk2/Il15/Myd88/H2-M3/Il12rb1/Flt3l/Ccl5/Slc39a10/Jak3/Ada/Pnp/Vcam1/Kitl/Lgals9/Fgf10/Atm/Il7/Bcl6/Cdkn1a/Sdc4/Jak2/Peli1/Ephb2/Twsg1/Ptpn6/Cebpb/Il6st/Bid/Zbtb7b/Pten/Mif	38
GO:0046328	regulation of JNK cascade	28/1826	166/28928	0.168675	2.67219	5.60831	1.79388e-06	2.3359e-05	1.33237e-05	Tlr3/Nod1/Ripk2/Sfrp1/Myd88/Eda2r/Rassf2/Ripk1/Gadd45b/Dixdc1/Dusp22/Aida/Naip2/Igf1r/Taok3/Ltbr/Hipk2/Traf2/Men1/Hipk3/App/Mfhas1/Mdfic/Rb1cc1/Mapk9/Cops5/Cdc42se1/Dnaja1	28
GO:0051056	regulation of small GTPase mediated signal transduction	36/1826	244/28928	0.147541	2.33739	5.44544	1.82281e-06	2.36848e-05	1.35094e-05	Notch1/Mcf2l/Tgm2/Slit2/Dennd3/Arhgap24/Kitl/Sipa1l2/Fgf10/Flot1/Ralgps1/Map2k1/Bcl6/Arhgef3/Stk19/Rap1gap2/Heg1/Ephb2/Arhgap29/Arhgap28/Syngap1/Arhgap19/F11r/Dennd4a/Cdc42se2/Stambp/Abl2/Madd/Amot/Agrn/Lztr1/Ssx2ip/Gabarap/Cdc42se1/Met/Gbf1	36
GO:0090092	regulation of transmembrane receptor protein serine/threonine kinase signaling pathway	39/1826	275/28928	0.141818	2.24672	5.39204	1.88582e-06	2.4451e-05	1.39465e-05	Fst/Notch1/Lrp2/Sfrp1/Rgma/Gpr155/Tnfaip6/Il17rd/Tbx20/Furin/Lgals9/Fgf10/Zeb2/Ngly1/Smad6/Bmper/Jak2/Fbn1/Fstl1/Thbs1/Xbp1/Sap30/Twsg1/Mtmr4/Snx6/Hipk2/Acvr1b/Arid4a/Men1/Pdpk1/Spred1/Ints9/Lats2/Gdf11/Zeb1/Snx1/Hspa5/Snw1/Ilk	39
GO:0050852	T cell receptor signaling pathway	26/1826	148/28928	0.175676	2.7831	5.64499	1.89448e-06	2.44586e-05	1.39508e-05	Ripk2/Lck/Nfkbiz/Rnf31/Elf1/Prkd2/Ada/Rbck1/Usp12/Fosl2/Pde4b/Rftn1/Slc39a6/Zc3h12a/Dusp22/Rab29/Lipa/Ptpn6/Shb/Nectin2/Nras/Ptprj/Fyn/Btrc/Psen1/Ptpn2	26
GO:0051100	negative regulation of binding	26/1826	148/28928	0.175676	2.7831	5.64499	1.89448e-06	2.44586e-05	1.39508e-05	Mndal/Ifi203/Ifi207/Sp100/Mitd1/B2m/Rock1/Rgma/Ifit2/Pim2/Jun/Lrrk2/Cdkn1a/Tmbim6/Jak2/Arhgap28/1810037I17Rik/C9orf72/Cpne1/Ttbk2/Fbh1/Dnajb2/Plscr1/Psen1/Adam15/Ilrun	26
GO:0090174	organelle membrane fusion	25/1826	139/28928	0.179856	2.84933	5.67296	1.90397e-06	2.45286e-05	1.39907e-05	Samd9l/Stx11/Plekhm1/Znrf1/C2cd5/Stxbp1/Stx2/Chmp2b/Stx7/Sphk1/Tmem175/Ankfy1/Chmp4b/Vcpip1/Pla2g4a/Znrf2/Pip4k2a/Grik5/Snap29/Rufy1/Chmp5/Septin8/Stx5a/Stx12/Diaph3	25
GO:0099003	vesicle-mediated transport in synapse	43/1826	317/28928	0.135647	2.14895	5.33908	1.908e-06	2.45286e-05	1.39907e-05	Nsg1/Rock1/Stx11/Hap1/Ppfia2/Ston2/Atp6v0e2/Stxbp1/Syngr3/Stx2/Lrrk2/Numb/Gripap1/Arfgap3/Ap3m2/Stxbp3/Necap1/Syt12/Rab5a/Cltb/C9orf72/Efr3a/Ap2a2/Rab11fip5/Atp6v1a/Dgkq/Clcn3/Grik5/Snap29/Ap3s1/Cask/Arpc3/Psen1/Ap2s1/Rab11a/Pten/Pfn2/Vps35/Mff/Rala/Sh3gl1/Rac1/Ap2m1	43
GO:0080164	regulation of nitric oxide metabolic process	18/1826	80/28928	0.225	3.56451	5.96202	1.92123e-06	2.46463e-05	1.40579e-05	Il6/Ptx3/Sod2/Tlr2/H2-M3/Tmem106a/Tlr6/Cd47/Zc3h12a/Gla/Jak2/Akt2/App/Insr/Mapk9/Tspo/Dynll1/Rac1	18
GO:0006402	mRNA catabolic process	38/1826	265/28928	0.143396	2.27172	5.39829	1.93767e-06	2.48047e-05	1.41482e-05	Tent5a/Mov10/Zfp36/Myd88/Rnasel/Rock1/Noct/Apobec1/Arid5a/Pnrc1/Pnpt1/Zc3hav1/Dcp2/Traf3ip2/Atm/Zc3h12a/Polr2g/Igf2bp2/Alkbh5/Tut7/Xrn1/Hspa1b/Ttc5/Dxo/Gtpbp2/Traf2/Vim/Carhsp1/Taf15/Ctif/Tut4/Dcps/Smg1/Fastk/Pum2/Rbm10/Rbm8a/Tardbp	38
GO:2000514	regulation of CD4-positive, alpha-beta T cell activation	19/1826	88/28928	0.215909	3.42049	5.90267	1.95065e-06	2.48778e-05	1.41899e-05	Cd274/Irgm1/Il6/Irf1/Tnfrsf14/Socs1/Ripk2/Nfkbiz/Jak3/Klhl25/Lgals9/Bcl6/Zc3h12a/Loxl3/Il4ra/Twsg1/Shb/Zbtb7b/Brd2	19
GO:0060271	cilium assembly	52/1826	415/28928	0.125301	1.98506	5.24645	1.9516e-06	2.48778e-05	1.41899e-05	Notch1/Snx10/Hap1/Cenpj/Armc2/Cfap69/Alpk1/Cc2d2a/Cdkl5/Odf2l/Htt/Rab3ip/Ccdc28b/Ttc39c/Nphp3/Tmem67/Bbs5/Wdr54/Intu/Rpgrip1l/Rfx3/Nek1/Rab29/Alms1/C2cd3/Sdccag8/Bbs1/Pibf1/Ppp1r35/Cep128/Dnal1/Bbs2/Cfap298/Ift74/Septin6/Dync2h1/Cep350/Wdr44/Poc1a/Ttc21b/Ift80/Syne2/Ttbk2/Snap29/Arl13b/Ssx2ip/Kif3b/Ablim1/Rab11a/Atg3/Dynll1/Plk4	52
GO:0060562	epithelial tube morphogenesis	51/1826	404/28928	0.126238	1.99989	5.25339	1.96134e-06	2.49494e-05	1.42308e-05	Wt1/Cxcl10/Notch1/Ccl11/Lrp2/Greb1l/Sfrp1/Rhob/Wnt4/Lcn2/Slit2/Adm/Lmo4/Shroom3/Rgma/Ntn1/Hif1a/Cc2d2a/Pml/Gna13/Pak1/Sema3e/Tbx20/Fgf10/Nphp3/Clic4/Zeb2/Tmem67/Sdc4/C2cd3/Tulp3/Tfap2a/Foxp1/Setdb2/Mib1/Abl2/Pbx1/Phactr4/Twist1/Arl13b/Lrp5/Btrc/Casp8/Psen1/Mthfr/Brd2/Bsg/Plxnb2/Rala/Met/Ilk	51
GO:0034764	positive regulation of transmembrane transport	37/1826	255/28928	0.145098	2.29868	5.40677	1.97939e-06	2.51262e-05	1.43316e-05	Cxcl9/Cxcl10/Akap6/Azin2/Rnasel/Lcn2/Ccl2/Hap1/Adrb2/C3/Erbb3/Ank2/Cacnb2/Bak1/Acsl1/Cx3cl1/C2cd5/Acsl5/Htt/Akap9/Atp7a/Acsl6/Arl6ip1/Rhoq/Tcaf1/Akap7/Ephb2/Hspa2/Akt2/Pdpk1/Capn10/Insr/Psen1/Dbi/Slc9a1/Met/Vmp1	37
GO:0051259	protein complex oligomerization	40/1826	286/28928	0.13986	2.2157	5.36303	1.99536e-06	2.52759e-05	1.4417e-05	Gbp5/Gm12250/Steap4/Oas1a/Tifa/Isg15/Samhd1/Ifih1/Ripk2/Tgm2/Oas1c/Mlkl/Ikzf4/Sod2/B2m/H2-M3/Cldn1/Gsdmd/Mpp2/Ninj1/Pnpt1/Pex5/Zc3h12a/Wdcp/Ugdh/Mospd2/G3bp2/Kctd5/App/Farsa/Lzts3/Nacc2/Slc31a1/Jmjd6/Vps35/Aldoa/Yme1l1/Slc9a1/Mif/Itpr3	40
GO:0034142	toll-like receptor 4 signaling pathway	16/1826	65/28928	0.246154	3.89964	6.07479	2.00469e-06	2.53412e-05	1.44542e-05	Acod1/Oas1a/Nmi/Ripk2/Tnip3/Ifi35/Oas1c/Myd88/Irak2/Ninj1/Znrf1/Prkce/Nfkbia/Peli1/Tbk1/Mfhas1	16
GO:0050920	regulation of chemotaxis	35/1826	235/28928	0.148936	2.35949	5.43154	2.02433e-06	2.55361e-05	1.45654e-05	Slamf8/Cxcl10/Notch1/Bst1/Ccl7/Slit2/Ccl2/Vegfd/Ccl5/Tnfaip6/Ninj1/Prkd2/Cx3cl1/Fgf10/Mmp28/Oxsr1/Adgra2/S1pr1/Mpp1/Tubb2b/Mospd2/Thbs1/Usp14/Akt2/Mycbp2/Creb3/Ptprj/App/Agrn/Tpbg/Ptpn2/Cdh13/Mif/Met/Rac1	35
GO:0007178	cell surface receptor protein serine/threonine kinase signaling pathway	51/1826	405/28928	0.125926	1.99495	5.234	2.10896e-06	2.64932e-05	1.51114e-05	Fst/Notch1/Lrp2/Stat3/Sfrp1/Myd88/Ccl2/Rgma/Gpr155/Tnfaip6/Pml/Inhbb/Il17rd/Tbx20/Furin/Lgals9/Fgf10/Jun/Zeb2/Ngly1/Smad6/Trps1/Dusp22/Bmper/Akap7/Jak2/Fbn1/Adam9/Fstl1/Thbs1/Xbp1/Sap30/Twsg1/Mtmr4/Snx6/Hipk2/Acvr1b/Arid4a/Men1/Pdpk1/Spred1/Ints9/Lats2/Gdf11/Zeb1/Snx1/Hspa5/Snw1/Fermt2/Ilk/Ptprk	51
GO:0062012	regulation of small molecule metabolic process	51/1826	405/28928	0.125926	1.99495	5.234	2.10896e-06	2.64932e-05	1.51114e-05	Il6/Nnmt/Stat3/Wnt4/Igfbp3/Trib3/Ttc39b/Wdtc1/Gpr146/Trex1/Kat2b/Hif1a/Klhl25/Pdk1/C1qtnf1/Acsl5/Insig2/Prkce/Nr1h2/Map2k1/Stard4/Insig1/Ier3/Fdps/Slc2a6/Ddit4/Abcd1/Pibf1/Nfkb1/Akt2/Pla2g4a/Arl2/Nfe2l1/Fabp5/Lpcat3/Dgkq/App/Pdk3/Insr/Twist1/Mlx/Psen1/Erlin2/Acadl/Dbi/Mapk9/Isyna1/Pank2/Tspo/Ptpn2/Ldlr	51
GO:0001774	microglial cell activation	14/1826	51/28928	0.27451	4.34886	6.21309	2.13831e-06	2.6751e-05	1.52584e-05	Tlr3/Casp1/Nampt/Tlr2/Tlr6/Cx3cl1/Il33/Jun/Lrrk2/Atm/Sphk1/Jak2/App/Ldlr	14
GO:2000772	regulation of cellular senescence	14/1826	51/28928	0.27451	4.34886	6.21309	2.13831e-06	2.6751e-05	1.52584e-05	Nampt/B2m/H2-M3/Cdk6/Pnpt1/Gch1/Akt3/Bcl6/Rbl1/Vash1/Twist1/Pten/Mif/Ilk	14
GO:0002702	positive regulation of production of molecular mediator of immune response	26/1826	149/28928	0.174497	2.76442	5.6048	2.15873e-06	2.68284e-05	1.53025e-05	Il6/Casp4/Tlr3/Casp1/Tnfrsf14/Nod1/H2-T23/Ripk2/Myd88/Il13ra1/Tlr2/B2m/H2-M3/Trim6/Arid5a/Il33/Hk1/Fzd5/Irf5/Ephb2/Il4ra/Xbp1/Foxp1/Inava/Traf2/Mif	26
GO:1903707	negative regulation of hemopoiesis	24/1826	131/28928	0.183206	2.9024	5.66455	2.16357e-06	2.68284e-05	1.53025e-05	Irgm1/Clec2d/Irf1/Socs1/Sfrp1/H2-M3/Fgl2/Cdk6/Ubash3b/Tnfaip6/Jak3/Bcl6/Tmem176b/Fbxo7/Zc3h12a/Loxl3/Tmem176a/Fbn1/Il4ra/Zfp608/Gpr137b/Zbtb7b/Ptpn2/Prdx2	24
GO:2001056	positive regulation of cysteine-type endopeptidase activity	24/1826	131/28928	0.183206	2.9024	5.66455	2.16357e-06	2.68284e-05	1.53025e-05	Stat1/Mndal/Tnfsf10/Ifi203/Ifi207/Xdh/Casp1/Fas/Nod1/Ripk2/Lck/Il24/F3/Bak1/Pml/Slc11a2/Arl6ip5/Fam162a/Bcl2l11/Men1/Casp8ap2/Bid/Casp8/Cycs	24
GO:0044782	cilium organization	55/1826	450/28928	0.122222	1.93628	5.19587	2.16449e-06	2.68284e-05	1.53025e-05	Notch1/Snx10/Hap1/Cenpj/Armc2/Cfap69/Alpk1/Cc2d2a/Cdkl5/Odf2l/Htt/Rab3ip/Ccdc28b/Ttc39c/Nphp3/Tmem67/Bbs5/Wdr54/Intu/Rpgrip1l/Rfx3/Nek1/Rab29/Alms1/C2cd3/Sdccag8/Bbs1/Pibf1/Ppp1r35/Cep128/Dnal1/Bbs2/Cfap298/Ift74/Septin6/Dync2h1/Rttn/Cep350/Wdr44/Nectin2/Poc1a/Ttc21b/Ift80/Syne2/Ttbk2/Snap29/Nme7/Arl13b/Ssx2ip/Kif3b/Ablim1/Rab11a/Atg3/Dynll1/Plk4	55
GO:0043281	regulation of cysteine-type endopeptidase activity involved in apoptotic process	29/1826	177/28928	0.163842	2.59563	5.52705	2.17109e-06	2.68284e-05	1.53025e-05	Stat1/Tnfsf10/Xdh/Casp1/Fas/Nod1/Lck/Il24/F3/Bak1/Pml/Slc11a2/Arl6ip5/Arl6ip1/Fam162a/Naip2/Thbs1/Hspa1b/Bcl2l11/Dnajb6/Fnip1/Cryab/Rps6ka3/Men1/Casp8ap2/Bid/Cdkn2d/Casp8/Cycs	29
GO:1903034	regulation of response to wounding	29/1826	177/28928	0.163842	2.59563	5.52705	2.17109e-06	2.68284e-05	1.53025e-05	Serping1/Stat3/Wnt4/Ccl2/Cldn1/Ubash3b/Pros1/Rgma/Hif1a/Il33/C1qtnf1/Prkce/Map2k1/Atp7a/Ephb2/Igf1r/Thbs1/Xbp1/Emilin2/Ptpn6/Enpp4/Extl3/Clasp2/St3gal4/Cask/Pten/Pum2/Prdx2/Fermt2	29
GO:0042098	T cell proliferation	36/1826	246/28928	0.146341	2.31838	5.39021	2.2126e-06	2.72857e-05	1.55634e-05	Cd274/Slfn2/Irgm1/Il6/Irf1/Psmb10/Tnfrsf14/H2-T23/Ripk2/Il15/Wnt4/H2-M3/Il12rb1/Ifnar2/Ccl5/Jak3/Pnp/Vcam1/Kitl/Lgals9/Bcl6/Sdc4/Jak2/Peli1/Alkbh5/Lipa/Twsg1/Ptpn6/Cebpb/Il6st/Bid/Fyn/Ccnd3/Zbtb7b/Pten/Prdx2	36
GO:0120032	regulation of plasma membrane bounded cell projection assembly	33/1826	216/28928	0.152778	2.42035	5.43865	2.2244e-06	2.73755e-05	1.56146e-05	Cdc42ep2/Slit2/Plekhm1/Hap1/Cenpj/Prl2c2/Arhgap24/Plek2/Cdkl5/Odf2l/Htt/Rab3ip/Tmem67/Atp7a/Intu/Rhoq/Fer/Ephb2/Sdccag8/Ppp1r35/Rab5a/Wdr44/Cdc42ep3/Syne2/Ttbk2/Agrn/Rab11a/Atg3/Pfn2/Twf1/Rala/Dynll1/Rac1	33
GO:0032495	response to muramyl dipeptide	9/1826	21/28928	0.428571	6.78955	6.88897	2.28828e-06	2.81045e-05	1.60304e-05	Notch1/Nod1/Ripk2/Tnfaip3/Irf5/Nfkbia/Inava/Vim/Chmp5	9
GO:0043032	positive regulation of macrophage activation	11/1826	32/28928	0.34375	5.44578	6.53139	2.30298e-06	2.82278e-05	1.61008e-05	Irgm1/Tlr6/Il33/Lgals9/Tnip2/Lrrk2/Il1rl1/Jund/Thbs1/Il4ra/Pla2g4a	11
GO:0042093	T-helper cell differentiation	18/1826	81/28928	0.222222	3.52051	5.89632	2.32543e-06	2.84454e-05	1.62248e-05	Il6/Irf4/Irf1/Ripk2/Stat3/Nfkbiz/Bcl3/Jak3/Atp7a/Bcl6/Zc3h12a/Loxl3/Il4ra/Foxp1/Shb/Men1/Zbtb7b/Brd2	18
GO:0002428	antigen processing and presentation of peptide antigen via MHC class Ib	13/1826	45/28928	0.288889	4.57666	6.23252	2.62287e-06	3.20192e-05	1.82633e-05	Tap2/H2-T24/H2-T23/H2-Q6/H2-Q4/H2-T22/B2m/H2-M3/H2-T10/H2-Q1/H2-K1/H2-D1/H2-Q7	13
GO:0007254	JNK cascade	31/1826	198/28928	0.156566	2.48036	5.42541	2.64651e-06	3.22426e-05	1.83907e-05	Tlr3/Nod1/Ripk2/Sfrp1/Myd88/Eda2r/Rassf2/Ripk1/Gadd45b/Daxx/Lrrk2/Dixdc1/Dusp22/Aida/Naip2/Igf1r/Taok3/Nfkb1/Ltbr/Hipk2/Traf2/Men1/Hipk3/App/Mfhas1/Mdfic/Rb1cc1/Mapk9/Cops5/Cdc42se1/Dnaja1	31
GO:0007032	endosome organization	17/1826	74/28928	0.22973	3.63944	5.90101	2.71417e-06	3.30006e-05	1.88231e-05	Snx10/Plekhf1/Chmp2b/Rab5c/Stx7/Hook2/Anxa8/Chmp4b/Washc4/Rab5b/Laptm4b/Chmp5/Dnajc13/Pi4k2a/Rab11a/Snf8/Stx12	17
GO:0042304	regulation of fatty acid biosynthetic process	14/1826	52/28928	0.269231	4.26523	6.11714	2.75676e-06	3.33177e-05	1.90039e-05	Trib3/Wdtc1/Kat2b/Klhl25/Insig2/Nr1h2/Insig1/Abcd1/Pibf1/Pla2g4a/Fabp5/Erlin2/Acadl/Mapk9	14
GO:0070232	regulation of T cell apoptotic process	14/1826	52/28928	0.269231	4.26523	6.11714	2.75676e-06	3.33177e-05	1.90039e-05	Cd274/Serpinb9/Bcl3/Adam8/Ccl5/Hif1a/Prkd2/Jak3/Ada/Pnp/Cd47/Vhl/Bcl2l11/Casp8	14
GO:1904029	regulation of cyclin-dependent protein kinase activity	14/1826	52/28928	0.269231	4.26523	6.11714	2.75676e-06	3.33177e-05	1.90039e-05	Kat2b/Tnfaip3/Cdkn1a/Fbxo7/Cdkn1b/Mapre3/Pim1/Men1/Ccnd2/Lats2/Psmd10/Cdkn2d/Ccnd3/Pten	14
GO:0002292	T cell differentiation involved in immune response	19/1826	90/28928	0.211111	3.34448	5.78212	2.78547e-06	3.35308e-05	1.91255e-05	Il6/Irf4/Irf1/Ripk2/Stat3/Nfkbiz/Fgl2/Bcl3/Jak3/Atp7a/Bcl6/Zc3h12a/Loxl3/Il4ra/Foxp1/Shb/Men1/Zbtb7b/Brd2	19
GO:0034620	cellular response to unfolded protein	19/1826	90/28928	0.211111	3.34448	5.78212	2.78547e-06	3.35308e-05	1.91255e-05	Igtp/Atf3/Casp12/Eif2ak2/Crebrf/Bak1/Tmbim4/Daxx/Parp8/Tmbim6/Xbp1/Creb3/Pmp22/Hspa5/Ptpn1/Atf6/Cops5/Ptpn2/Hspb8	19
GO:0002294	CD4-positive, alpha-beta T cell differentiation involved in immune response	18/1826	82/28928	0.219512	3.47757	5.83166	2.80492e-06	3.3698e-05	1.92209e-05	Il6/Irf4/Irf1/Ripk2/Stat3/Nfkbiz/Bcl3/Jak3/Atp7a/Bcl6/Zc3h12a/Loxl3/Il4ra/Foxp1/Shb/Men1/Zbtb7b/Brd2	18
GO:0007041	lysosomal transport	24/1826	133/28928	0.180451	2.85876	5.57688	2.85589e-06	3.41747e-05	1.94928e-05	Dtx3l/Rhob/Plekhm1/Dennd3/Plekhf1/Lamp2/Scarb2/Chmp2b/Stx7/Hook2/Gprasp1/Ankfy1/Lipa/Chmp4b/Vps54/C9orf72/Hspa8/Scyl2/Vps53/Chmp5/Mgrn1/Vps35/Psap/M6pr	24
GO:0048534	hematopoietic or lymphoid organ development	24/1826	133/28928	0.180451	2.85876	5.57688	2.85589e-06	3.41747e-05	1.94928e-05	Fas/Samd9l/Il15/Nfkbiz/Lmo4/Bcl3/Jak3/Ada/Fgf10/Pdpn/Traf3ip2/Atm/Map2k1/Hoxb4/Tet2/Lipa/Nfkb1/Ltbr/Bcl2l11/Pbx1/Lrp5/Psen1/Ccnb2/Prdx2	24
GO:0097530	granulocyte migration	28/1826	170/28928	0.164706	2.60932	5.46246	2.90403e-06	3.46823e-05	1.97823e-05	Cxcl9/Slamf8/Cxcl10/Ccl8/Ccl11/Bst1/Myd88/Ccl7/Tlr2/Slit2/Ccl2/Cxcl1/Adam8/Ccl9/Ccl5/Tnfaip6/Cxcl5/Cx3cl1/Pde4b/Il17rc/Mpp1/Mospd2/Thbs1/Ptprj/Emp2/Bsg/Rac1/Gbf1	28
GO:0050678	regulation of epithelial cell proliferation	53/1826	432/28928	0.122685	1.94361	5.12915	2.94002e-06	3.50429e-05	1.9988e-05	Stat1/Notch1/Ccl11/Il6/Xdh/Stat3/Sfrp1/Zfp36/F3/B2m/Ccl2/Cldn1/Cdk6/Has2/B4galt1/Jcad/Ccl5/Tgfa/Prkd2/Fgf10/Jun/Lims1/Atp7a/Akt3/Tnfaip3/Intu/Vash1/Hmox1/Cdkn1b/Vhl/Thbs1/Xbp1/Foxp1/Ift74/Stxbp4/Phip/Nras/Extl3/Men1/Pdpk1/Bid/Ift80/Ccnd2/Tinf2/Zeb1/Krit1/Twist1/Cask/Hmgb2/Pten/Cdh13/Ptprk/Cdk4	53
GO:0060491	regulation of cell projection assembly	33/1826	219/28928	0.150685	2.38719	5.34874	3.02604e-06	3.59974e-05	2.05324e-05	Cdc42ep2/Slit2/Plekhm1/Hap1/Cenpj/Prl2c2/Arhgap24/Plek2/Cdkl5/Odf2l/Htt/Rab3ip/Tmem67/Atp7a/Intu/Rhoq/Fer/Ephb2/Sdccag8/Ppp1r35/Rab5a/Wdr44/Cdc42ep3/Syne2/Ttbk2/Agrn/Rab11a/Atg3/Pfn2/Twf1/Rala/Dynll1/Rac1	33
GO:0070266	necroptotic process	12/1826	39/28928	0.307692	4.87455	6.28476	3.04506e-06	3.61438e-05	2.06159e-05	Zbp1/Tlr3/Fas/Mlkl/Itpk1/Rnf31/Ripk1/Rbck1/Casp6/Peli1/Birc2/Casp8	12
GO:0030183	B cell differentiation	27/1826	161/28928	0.167702	2.65678	5.47182	3.05029e-06	3.61438e-05	2.06159e-05	Slamf8/Il6/Fas/Sfrp1/Nfkbiz/Bcl3/Bak1/Jak3/Ada/Pnp/Lgals8/Fosl2/Traf3ip2/Atm/Il7/Tnfaip3/Bcl6/Slc25a5/Xbp1/Foxp1/Ptpn6/Fnip1/Tcirg1/Syvn1/Ptprj/Cebpg/Ptpn2	27
GO:0038202	TORC1 signaling	22/1826	116/28928	0.189655	3.00457	5.6152	3.13427e-06	3.69941e-05	2.11009e-05	Gpr155/Deptor/Castor2/Atm/Peli1/Rnf167/Vhl/Pim1/Foxp1/Usp32/Gpr137b/Tbk1/Depdc5/Fnip1/C9orf72/Dgkq/Rps6ka3/Seh1l/Smcr8/Ywhag/Clec16a/Pten	22
GO:0042542	response to hydrogen peroxide	22/1826	116/28928	0.189655	3.00457	5.6152	3.13427e-06	3.69941e-05	2.11009e-05	Il6/Cyp1b1/Lck/Rhob/Txnip/Bnip3/Sod2/Lcn2/Il18rap/Ripk1/Bak1/Casp6/Tnfaip3/Sphk1/Hmox1/Adam9/Cryab/Capn1/Kdm6b/Hspa8/Fyn/Txn1	22
GO:0002244	hematopoietic progenitor cell differentiation	30/1826	190/28928	0.157895	2.50141	5.38952	3.19437e-06	3.75571e-05	2.1422e-05	Fst/Notch1/Fas/Samd9l/Herc6/Heatr9/Cebpd/Sfrp1/Eif2ak2/Zfp36/Mllt3/Apobec3/Cdk6/Trex1/Adar/Ston2/Kitl/Wdr7/Top2a/Hoxb4/Chd2/Tet2/Zswim9/Lipa/Sox4/Ptpn6/Fnip1/Ap2a2/Psen1/Dpf2	30
GO:0043487	regulation of RNA stability	30/1826	190/28928	0.157895	2.50141	5.38952	3.19437e-06	3.75571e-05	2.1422e-05	Slfn2/Tent5a/Mov10/Zfp36/Myd88/Rnasel/Rock1/Noct/Apobec1/Arid5a/Pnpt1/Dcp2/Traf3ip2/Zc3h12a/Polr2g/Igf2bp2/Alkbh5/Tut7/Dxo/Trdmt1/Traf2/Vim/Carhsp1/Taf15/Tut4/Dcps/Fastk/Pum2/Rbm10/Tardbp	30
GO:0090150	establishment of protein localization to membrane	39/1826	281/28928	0.13879	2.19875	5.24136	3.21877e-06	3.77707e-05	2.15438e-05	Irgm2/Rtp4/Nsg1/Stom/Ccl2/Moap1/Pak1/Scarb2/C2cd5/Rab3ip/Rab8b/Pex5/Rftn1/Arl6ip1/Tcaf1/Gripap1/Chmp4b/Bbs1/Vps37c/Bbs2/Akt2/Dusp18/Rab10/Golph3l/Bid/Caml/Gdi1/Zdhhc2/Golga7/Srp54c/Hspa5/Fyn/Rab11a/Sec61g/Vps35/Mff/Sec63/Tmco1/Naca	39
GO:1902106	negative regulation of leukocyte differentiation	23/1826	125/28928	0.184	2.91498	5.56931	3.23949e-06	3.79402e-05	2.16406e-05	Clec2d/Irf1/Socs1/Sfrp1/H2-M3/Fgl2/Cdk6/Ubash3b/Tnfaip6/Jak3/Bcl6/Tmem176b/Fbxo7/Zc3h12a/Loxl3/Tmem176a/Fbn1/Il4ra/Zfp608/Gpr137b/Zbtb7b/Ptpn2/Prdx2	23
GO:0034138	toll-like receptor 3 signaling pathway	11/1826	33/28928	0.333333	5.28076	6.38657	3.25752e-06	3.80778e-05	2.1719e-05	Oas1a/Irf1/Tlr3/Oas1c/Irf2/Flot1/Tnip2/Rftn1/Tnfaip3/Peli1/Hcfc2	11
GO:0048659	smooth muscle cell proliferation	32/1826	210/28928	0.152381	2.41406	5.33829	3.33086e-06	3.886e-05	2.21652e-05	Stat1/Il6/Tgm2/Il15/Myd88/Nampt/Igfbp3/Sod2/Ccl5/Hif1a/Gna13/Cx3cl1/Timp3/Pak1/Adamts1/Jun/Tnfaip3/S1pr1/Cdkn1a/Hmgcr/Hmox1/Cdkn1b/Jak2/Igf1r/Thbs1/Xbp1/Foxp1/Foxj2/Pten/Rbm10/Cdh13/Ilk	32
GO:0002293	alpha-beta T cell differentiation involved in immune response	18/1826	83/28928	0.216867	3.43567	5.76799	3.37191e-06	3.92633e-05	2.23952e-05	Il6/Irf4/Irf1/Ripk2/Stat3/Nfkbiz/Bcl3/Jak3/Atp7a/Bcl6/Zc3h12a/Loxl3/Il4ra/Foxp1/Shb/Men1/Zbtb7b/Brd2	18
GO:0002532	production of molecular mediator involved in inflammatory response	21/1826	108/28928	0.194444	3.08044	5.6224	3.44573e-06	4.00459e-05	2.28416e-05	Gbp5/Slamf8/Nos2/Il6/Tlr3/Stat3/Myd88/Tlr6/Hif1a/Rap1gds1/Il17rc/Traf3ip2/Zc3h12a/Ephb2/Abcd1/Lipa/Il4ra/Extl3/Seh1l/Mapk9/Prdx2	21
GO:1902001	fatty acid transmembrane transport	8/1826	17/28928	0.470588	7.45519	6.9104	3.60511e-06	4.18179e-05	2.38523e-05	Acsl1/Slc2a1/Acsl5/Acsl6/Abcd1/Thbs1/Akt2/Abcd3	8
GO:0046777	protein autophosphorylation	31/1826	201/28928	0.154229	2.44334	5.32993	3.6479e-06	4.22333e-05	2.40893e-05	Lck/Eif2ak2/Rassf2/Ppp2r5b/Ripk1/Mvp/Prkd2/Pak1/Cdkl5/Oxsr1/Jun/Lrrk2/Atm/Fer/Jak2/Pim1/Igf1r/Taok3/Tyro3/Dyrk1b/Vrk2/Nek6/Acvr1b/Lmtk2/Ctnnd1/Smg1/Insr/Fyn/Nbn/Clk1/Met	31
GO:1902107	positive regulation of leukocyte differentiation	33/1826	221/28928	0.149321	2.36559	5.28961	3.70032e-06	4.2677e-05	2.43423e-05	Il6/Irf1/Il15ra/Socs1/Ripk2/Il15/Lck/Nfkbiz/H2-M3/Adam8/Ccl9/Flt3l/Ccl5/Ripk1/Ninj1/Foxo3/Ada/Klhl25/Pnp/Kitl/Lgals9/Jun/Il7/Bcl6/Lif/Sox4/Il4ra/Xbp1/Shb/Casp8/Hax1/Zbtb7b/Brd2	33
GO:1903708	positive regulation of hemopoiesis	33/1826	221/28928	0.149321	2.36559	5.28961	3.70032e-06	4.2677e-05	2.43423e-05	Il6/Irf1/Il15ra/Socs1/Ripk2/Il15/Lck/Nfkbiz/H2-M3/Adam8/Ccl9/Flt3l/Ccl5/Ripk1/Ninj1/Foxo3/Ada/Klhl25/Pnp/Kitl/Lgals9/Jun/Il7/Bcl6/Lif/Sox4/Il4ra/Xbp1/Shb/Casp8/Hax1/Zbtb7b/Brd2	33
GO:0045185	maintenance of protein location	20/1826	100/28928	0.2	3.16846	5.63825	3.72122e-06	4.27552e-05	2.43869e-05	Sp100/Hk2/Igsf11/Pml/Lgals9/Insig2/Hk1/Insig1/Nfkbia/Fbn1/Creb3/Arl2/Vps13a/Grik5/Psmd10/Hspa5/Kdelr3/Txn1/Tspo/Twf1	20
GO:0090398	cellular senescence	20/1826	100/28928	0.2	3.16846	5.63825	3.72122e-06	4.27552e-05	2.43869e-05	Nampt/B2m/H2-M3/Cdk6/Wrn/Pml/Pnpt1/Htt/Gch1/Map2k1/Akt3/Bcl6/Cdkn1a/Rbl1/Vash1/Smc6/Twist1/Pten/Mif/Ilk	20
GO:0002064	epithelial cell development	37/1826	262/28928	0.141221	2.23727	5.22195	3.78116e-06	4.33616e-05	2.47328e-05	Wt1/Notch1/Myd88/Shroom3/Cldn1/Rock1/Tnfrsf1a/Cdk6/B4galt1/Hif1a/Fosl2/Clic4/Akap9/Plod3/Fzd5/Rfx3/Heg1/Fer/Tfap2a/Xbp1/F11r/Fndc3a/Ift74/Il6st/Vim/Arid4a/Pdpk1/Adamtsl4/Gdf11/Tbc1d20/Rab13/Tyms/Sidt2/Met/Psap/Fem1b/Rac1	37
GO:0022612	gland morphogenesis	27/1826	163/28928	0.165644	2.62418	5.39756	3.88146e-06	4.44276e-05	2.53409e-05	Notch1/Ccl11/Il6/Tgm2/Sfrp1/Wnt4/Slit2/Ccl2/Ntn1/Pml/Tgfa/Fgf10/Lims1/Tnfaip3/Tet2/Igf1r/Lipa/Xbp1/Nfkb1/Twsg1/Cebpb/Capn1/Ctnnd1/Lrp5/Btrc/Met/Fem1b	27
GO:0007599	hemostasis	30/1826	192/28928	0.15625	2.47536	5.32397	3.9724e-06	4.52973e-05	2.58369e-05	Serping1/Il6/Prrg4/F3/Cfh/Ubash3b/Pros1/Gna13/C1qtnf1/Adamts13/Stxbp1/Pdpn/Gla/Anxa8/Jak2/Ephb2/Thbs1/F11r/Emilin2/Stxbp3/Tyro3/Prrg1/Ptpn6/Pla2g4a/Enpp4/Anxa7/Ptprj/St3gal4/Prdx2/Itpr3	30
GO:0036294	cellular response to decreased oxygen levels	30/1826	192/28928	0.15625	2.47536	5.32397	3.9724e-06	4.52973e-05	2.58369e-05	Notch1/Gad2/Stat3/Sfrp1/Bnip3/Adam8/Adrb2/Ndrg1/Hif1a/Foxo3/Pdk1/Ak4/Daxx/Prkce/Higd1a/Map2k1/Cdkn1b/Fam162a/Tmbim6/Vhl/Pgk1/Pdk3/Brip1/Twist1/Bnip3l/Egln2/Npepps/Ptpn1/Pten/Slc9a1	30
GO:0048771	tissue remodeling	33/1826	222/28928	0.148649	2.35493	5.26029	4.08703e-06	4.65168e-05	2.65325e-05	Nos2/Fcgr4/Il6/Snx10/Tgm2/Sfrp1/Ccl2/Rock1/Plekhm1/Ubash3b/Rassf2/Adam8/Idua/Adrb2/Bak1/Hif1a/Pml/Fosl2/Fgf10/Atp7a/Il7/S1pr1/Lif/Lipa/Nfkb1/Timp1/Gpr137b/Tcirg1/Capn1/Klf6/Lrp5/Rac1/Cst3	33
GO:0050918	positive chemotaxis	15/1826	61/28928	0.245902	3.89564	5.87639	4.2211e-06	4.79527e-05	2.73515e-05	Cxcl10/Saa3/Lrp2/Vegfd/Ccl5/Cx3cl1/Fgf10/S1pr1/Akt2/Creb3/Ptprj/Hmgb2/Cdh13/Mif/Met	15
GO:0046634	regulation of alpha-beta T cell activation	23/1826	127/28928	0.181102	2.86907	5.47931	4.28425e-06	4.85789e-05	2.77087e-05	Cd274/Irgm1/Il6/Irf1/Tnfrsf14/Socs1/H2-T23/Ripk2/Nfkbiz/Jak3/Ada/Klhl25/Pnp/Lgals9/Bcl6/Zc3h12a/Loxl3/Jak2/Il4ra/Twsg1/Shb/Zbtb7b/Brd2	23
GO:1902850	microtubule cytoskeleton organization involved in mitosis	27/1826	164/28928	0.164634	2.60818	5.36085	4.37054e-06	4.94407e-05	2.82003e-05	Misp/Parp3/Cenpj/Htt/Fgf10/Chmp2b/Spice1/Nusap1/Chmp4b/Pibf1/Hspa1b/Dync1h1/Poc1a/Dlgap5/Stag2/Spc25/Mad2l1/Clasp2/Ndc80/Cenpe/Chmp5/Kif3b/Rab11a/Ckap5/Lsm14a/Nuf2/Kif11	27
GO:0030595	leukocyte chemotaxis	35/1826	243/28928	0.144033	2.28181	5.20836	4.37659e-06	4.94407e-05	2.82003e-05	Cxcl9/Slamf8/Cxcl10/Ccl8/Ccl11/Bst1/Ccl7/Slit2/Ccl2/Cxcl1/Cxcl16/Adam8/Ccl9/Gpr35/Vegfd/Ccl5/Tnfaip6/Cxcl5/Ninj1/Cx3cl1/Mmp28/Pde4b/Il17rc/Oxsr1/S1pr1/Mpp1/Mospd2/Thbs1/Creb3/Ptprj/App/Bsg/Mif/Rac1/Gbf1	35
GO:0141091	transforming growth factor beta receptor superfamily signaling pathway	47/1826	371/28928	0.126685	2.00697	5.06699	4.42266e-06	4.96923e-05	2.83438e-05	Fst/Notch1/Lrp2/Stat3/Sfrp1/Ccl2/Rgma/Gpr155/Tnfaip6/Pml/Inhbb/Il17rd/Tbx20/Furin/Lgals9/Fgf10/Jun/Zeb2/Ngly1/Smad6/Dusp22/Bmper/Fbn1/Adam9/Fstl1/Thbs1/Xbp1/Sap30/Twsg1/Mtmr4/Snx6/Hipk2/Acvr1b/Arid4a/Men1/Pdpk1/Spred1/Ints9/Lats2/Gdf11/Zeb1/Snx1/Hspa5/Snw1/Fermt2/Ilk/Ptprk	47
GO:0050817	coagulation	30/1826	193/28928	0.15544	2.46253	5.29151	4.42347e-06	4.96923e-05	2.83438e-05	Serping1/Il6/Prrg4/F3/Cfh/Ubash3b/Pros1/Gna13/C1qtnf1/Adamts13/Stxbp1/Pdpn/Gla/Anxa8/Jak2/Ephb2/Thbs1/F11r/Emilin2/Stxbp3/Tyro3/Prrg1/Ptpn6/Pla2g4a/Enpp4/Ptprj/St3gal4/Psen1/Prdx2/Itpr3	30
GO:0071824	protein-DNA complex organization	30/1826	193/28928	0.15544	2.46253	5.29151	4.42347e-06	4.96923e-05	2.83438e-05	Nfkbiz/Dr1/Taf7/Daxx/Rad51c/Chd2/Med27/Oip5/Tcf4/Macroh2a2/Dlgap5/Terf1/Taf4b/Taf6l/Gtf2b/Pias1/Med28/Cenpe/Psmc6/Cenpt/Med24/Taf6/Cebpg/Brd2/Med19/Lin54/Cdc45/Tspyl1/Sugt1/Taf1	30
GO:1903050	regulation of proteolysis involved in protein catabolic process	34/1826	233/28928	0.145923	2.31175	5.21827	4.45934e-06	5.00024e-05	2.85207e-05	Ecscr/Psme2/Psme1/Trib3/Nub1/Pml/Usp25/Il33/Rchy1/Lrrk2/Tmem67/N4bp1/Usp14/Hspa1b/Hipk2/Nfe2l1/Caml/Desi1/Uchl5/Pias1/Psmd10/Dnajb2/Ubb/Clec16a/Btrc/Psen1/Gabarap/Mapk9/Rnf185/Pten/Rnf139/Tlk2/Traf7/Sumo2	34
GO:0032469	endoplasmic reticulum calcium ion homeostasis	10/1826	28/28928	0.357143	5.65796	6.40069	4.49038e-06	5.00631e-05	2.85552e-05	Tgm2/Bak1/Pml/Rap1gds1/Tmbim6/Grina/Clcc1/App/Psen1/Tmco1	10
GO:0046426	negative regulation of receptor signaling pathway via JAK-STAT	10/1826	28/28928	0.357143	5.65796	6.40069	4.49038e-06	5.00631e-05	2.85552e-05	Gbp7/Parp14/Irf1/Socs3/Socs1/Cish/Socs2/Bcl3/Pibf1/Ptpn2	10
GO:0061615	glycolytic process through fructose-6-phosphate	10/1826	28/28928	0.357143	5.65796	6.40069	4.49038e-06	5.00631e-05	2.85552e-05	Eno2/Hk1/Pfkp/Tpi1/Pfkl/Pgk1/Pgam1/Bcl2l13/Gapdh/Aldoa	10
GO:0051650	establishment of vesicle localization	31/1826	203/28928	0.152709	2.41926	5.26723	4.49782e-06	5.00631e-05	2.85552e-05	Hap1/Ppfia2/Mreg/Htt/Stxbp1/Lrrk2/Trappc11/Map2k1/Sdc4/Exoc6/Arfgap3/Ap3m2/Stxbp3/Dpysl2/Stard3nl/Tmem230/Tcirg1/Trim46/Madd/Clasp2/Ap3s1/Ap1ar/Myo5a/Pef1/Psen1/Rab11a/Cops5/Trappc10/Snf8/Trappc13/Gbf1	31
GO:0098813	nuclear chromosome segregation	43/1826	328/28928	0.131098	2.07688	5.09125	4.65182e-06	5.16822e-05	2.94788e-05	Majin/Misp/Kat2b/Rmi2/Prdm9/Chmp2b/Atm/Top2a/Spice1/Nusap1/Chmp4b/Pibf1/Hspa1b/Dync1h1/Nek6/Terf1/Stag2/Dsn1/Spc25/Mad2l1/Clasp2/Seh1l/Ndc80/Ncapg/Brip1/Cenpe/Chmp5/Kif3b/Knstrn/Gen1/Ncaph/Bub1/Smc4/Rab11a/Pten/Ik/Ccnb2/Zwint/Lsm14a/Nuf2/Kif11/Dpf2/Bub1b	43
GO:0001654	eye development	56/1826	473/28928	0.118393	1.87562	4.98388	4.66518e-06	5.17161e-05	2.94981e-05	Wt1/Smoc1/Notch1/Cyp1b1/Stat3/Cfh/Usp45/Plaat3/C3/Bak1/Hif1a/Cc2d2a/Ninj1/Inhbb/Rcn1/Fgf10/Clic4/Jun/Zeb2/Fzd5/Casp6/Rpgrip1l/Tdrd7/Lif/Cdkn1b/Fbn1/Ephb2/Alms1/Tulp3/Vhl/Tfap2a/Sox4/Bbs1/Rhoj/Twsg1/Mdm1/Hipk2/Cryab/Dram2/Tcirg1/Rab18/Vim/Pbx1/Kmt2c/Spred1/Phactr4/Gdf11/Zeb1/Twist1/Tbc1d20/Jmjd6/Lrp5/Psen1/Pds5b/Atf6/Bsg	56
GO:0046425	regulation of receptor signaling pathway via JAK-STAT	21/1826	110/28928	0.190909	3.02443	5.52166	4.67195e-06	5.17161e-05	2.94981e-05	Gbp7/Parp14/Notch1/Il6/Irf1/Socs3/Socs1/Cyp1b1/Cish/Socs2/Bcl3/Cenpj/Prl2c3/Prl2c2/Cxcl5/Lif/Jak2/Ephb2/Pibf1/Ptpn2/Rac1	21
GO:0008360	regulation of cell shape	25/1826	146/28928	0.171233	2.71272	5.38522	4.7672e-06	5.26741e-05	3.00445e-05	Ccl11/Il6/Cdc42ep2/Ccl7/Shroom3/Gas7/Fmnl2/Gna13/Sema3e/Pdpn/Fblim1/Brwd3/Rhoq/Rhoj/F11r/Cdc42se2/Anxa7/Phip/Cdc42ep3/Fyn/Plxnb2/Aldoa/Fermt2/Cdc42se1/Rac1	25
GO:0006152	purine nucleoside catabolic process	7/1826	13/28928	0.538462	8.53046	7.04909	4.83004e-06	5.31744e-05	3.03299e-05	Xdh/Urah/Ada/Pnp/Pnp2/Nudt1/Enpp4	7
GO:0042270	protection from natural killer cell mediated cytotoxicity	7/1826	13/28928	0.538462	8.53046	7.04909	4.83004e-06	5.31744e-05	3.03299e-05	Tap1/Clec2d/Tap2/H2-T23/Serpinb9/H2-M3/Serpinb9b	7
GO:0045428	regulation of nitric oxide biosynthetic process	17/1826	77/28928	0.220779	3.49765	5.69636	4.84353e-06	5.32261e-05	3.03594e-05	Il6/Ptx3/Sod2/Tlr2/H2-M3/Tlr6/Cd47/Zc3h12a/Gla/Jak2/Akt2/App/Insr/Mapk9/Tspo/Dynll1/Rac1	17
GO:0006906	vesicle fusion	24/1826	137/28928	0.175182	2.77529	5.40633	4.88053e-06	5.35355e-05	3.05359e-05	Samd9l/Stx11/Plekhm1/Znrf1/C2cd5/Stxbp1/Stx2/Chmp2b/Stx7/Sphk1/Tmem175/Ankfy1/Chmp4b/Pla2g4a/Znrf2/Pip4k2a/Grik5/Snap29/Rufy1/Chmp5/Septin8/Stx5a/Stx12/Diaph3	24
GO:0009636	response to toxic substance	34/1826	234/28928	0.145299	2.30187	5.19017	4.90592e-06	5.37167e-05	3.06393e-05	Fas/Maob/Cyp1b1/Mt2/Eif2ak2/Sod2/Lcn2/Cldn1/Mt1/Cp/Ccl5/Bak1/Hif1a/Inhbb/Adamts13/Scfd1/Prkce/Gch1/Atp7a/Sod3/Rab29/Pim1/Arnt/Kdm6b/Mtarc2/Brip1/Rdh11/Selenot/Tyms/Selenow/Aifm2/Kdm5c/Txn1/Prdx2	34
GO:0061013	regulation of mRNA catabolic process	30/1826	194/28928	0.154639	2.44984	5.25924	4.92114e-06	5.37833e-05	3.06772e-05	Tent5a/Mov10/Zfp36/Myd88/Rnasel/Rock1/Noct/Apobec1/Arid5a/Pnpt1/Zc3hav1/Dcp2/Traf3ip2/Zc3h12a/Polr2g/Igf2bp2/Alkbh5/Tut7/Ttc5/Traf2/Vim/Carhsp1/Taf15/Tut4/Dcps/Fastk/Pum2/Rbm10/Rbm8a/Tardbp	30
GO:0032984	protein-containing complex disassembly	37/1826	265/28928	0.139623	2.21194	5.14452	4.94317e-06	5.37833e-05	3.06772e-05	Igtp/Irgm2/Irgm1/Trim21/Bnip3/Adrb2/Lamp2/Htt/Chmp2b/Lix1l/Pex5/Ddit4/Igf1r/Chmp4b/Atxn7/Nav3/Camsap1/Carmil1/Map1lc3b/Clasp2/Hspa8/Ttbk2/Smcr8/Snap29/Insr/Chmp5/Clec16a/Capza1/Gabarapl1/Ogfod1/Cebpg/Gabarap/Mtpn/Twf1/Sh3gl1/Diaph3/Vmp1	37
GO:0070663	regulation of leukocyte proliferation	39/1826	286/28928	0.136364	2.16031	5.11867	4.94753e-06	5.37833e-05	3.06772e-05	Cd274/Irgm1/Il6/Bst1/Irf1/Tnfrsf14/H2-T23/Ripk2/Il15/Myd88/H2-M3/Il12rb1/Flt3l/Ccl5/Slc39a10/Jak3/Ada/Pnp/Il33/Vcam1/Kitl/Lgals9/Fgf10/Atm/Il7/Bcl6/Cdkn1a/Sdc4/Jak2/Peli1/Ephb2/Twsg1/Ptpn6/Cebpb/Il6st/Bid/Zbtb7b/Pten/Mif	39
GO:1901988	negative regulation of cell cycle phase transition	39/1826	286/28928	0.136364	2.16031	5.11867	4.94753e-06	5.37833e-05	3.06772e-05	Parp9/Dtx3l/Muc1/Trex1/Pml/Ctdsp2/Atm/Cdkn1a/Fbxo7/Rbl1/Nek1/Ier3/Apbb1/Nae1/Taok3/Tiprl/Mdc1/Men1/Spc25/Mad2l1/Uimc1/Ndc80/Cenpe/Cdkn2d/Syf2/Gen1/Rbbp8/Bub1/Pten/Prmt2/Ik/Rpl26/Nbn/Stk38/Zwint/Nuf2/Fem1b/Diaph3/Bub1b	39
GO:0050671	positive regulation of lymphocyte proliferation	26/1826	156/28928	0.166667	2.64038	5.3324	5.1834e-06	5.61457e-05	3.20247e-05	Cd274/Irgm1/Il6/Bst1/H2-T23/Ripk2/Il15/Myd88/Il12rb1/Flt3l/Ccl5/Slc39a10/Jak3/Ada/Pnp/Vcam1/Kitl/Fgf10/Il7/Bcl6/Cdkn1a/Jak2/Peli1/Ephb2/Il6st/Mif	26
GO:0071902	positive regulation of protein serine/threonine kinase activity	26/1826	156/28928	0.166667	2.64038	5.3324	5.1834e-06	5.61457e-05	3.20247e-05	Igtp/Irgm2/Irgm1/Adrb2/Tlr6/Pak1/Kitl/Lrrk2/Higd1a/Zeb2/Fzd5/Map2k1/Mapre3/Adam9/Pim1/Thbs1/Taok3/Traf2/Ccnd2/Psmd10/Insr/Ccnd3/Psen1/Ptpn1/Fermt2/Mif	26
GO:0019674	NAD metabolic process	15/1826	62/28928	0.241935	3.83281	5.79591	5.2451e-06	5.65108e-05	3.2233e-05	Ido2/Nampt/Nudt13/Eno2/Hk1/Nadk2/Pfkp/Tpi1/Pfkl/Pgk1/Pgam1/Bcl2l13/Gapdh/Aldoa/Ldha	15
GO:0031663	lipopolysaccharide-mediated signaling pathway	15/1826	62/28928	0.241935	3.83281	5.79591	5.2451e-06	5.65108e-05	3.2233e-05	Stat1/Acod1/Trim30a/Trim12c/Trim5/Ripk2/Myd88/Irak2/Cx3cl1/Prkce/Tnfaip3/Nfkbia/Tut4/Prdx2/Mif	15
GO:0043124	negative regulation of canonical NF-kappaB signal transduction	15/1826	62/28928	0.241935	3.83281	5.79591	5.2451e-06	5.65108e-05	3.2233e-05	Igtp/Irgm2/Stat1/Irgm1/Tnip3/Ripk1/Tnip2/Tnfaip3/Zc3h12a/Azi2/Nfkbia/Tnip1/Riok3/Casp8/Tank	15
GO:1900225	regulation of NLRP3 inflammasome complex assembly	12/1826	41/28928	0.292683	4.63676	6.04863	5.46537e-06	5.87795e-05	3.3527e-05	Gbp5/Igtp/Gm12250/Irgm2/Irgm1/Trim30a/Casp4/Eif2ak2/Myd88/Tlr6/Lamp2/Hspa8	12
GO:1902117	positive regulation of organelle assembly	19/1826	94/28928	0.202128	3.20216	5.55089	5.48711e-06	5.88044e-05	3.35412e-05	Hap1/Cenpj/Hif1a/Moap1/Htt/Rab3ip/Tmem67/Sdc4/Stx18/Lrsam1/Ppp1r35/G3bp2/Dync1h1/Atg2a/Pip4k2a/Ttbk2/Mapk9/Dynll1/Plk4	19
GO:1903321	negative regulation of protein modification by small protein conjugation or removal	19/1826	94/28928	0.202128	3.20216	5.55089	5.48711e-06	5.88044e-05	3.35412e-05	Gbp4/Trim21/Dtx3l/Parp10/Isg15/Prkce/N4bp1/Tnfaip3/Sox4/Hspa1b/Vps28/Hdac8/Mad2l1/Caml/Dnajb2/Fyn/Psen1/Tspo/Dnaja1	19
GO:0150063	visual system development	56/1826	476/28928	0.117647	1.8638	4.93242	5.6422e-06	6.03596e-05	3.44282e-05	Wt1/Smoc1/Notch1/Cyp1b1/Stat3/Cfh/Usp45/Plaat3/C3/Bak1/Hif1a/Cc2d2a/Ninj1/Inhbb/Rcn1/Fgf10/Clic4/Jun/Zeb2/Fzd5/Casp6/Rpgrip1l/Tdrd7/Lif/Cdkn1b/Fbn1/Ephb2/Alms1/Tulp3/Vhl/Tfap2a/Sox4/Bbs1/Rhoj/Twsg1/Mdm1/Hipk2/Cryab/Dram2/Tcirg1/Rab18/Vim/Pbx1/Kmt2c/Spred1/Phactr4/Gdf11/Zeb1/Twist1/Tbc1d20/Jmjd6/Lrp5/Psen1/Pds5b/Atf6/Bsg	56
GO:0019083	viral transcription	14/1826	55/28928	0.254545	4.03258	5.84318	5.67412e-06	6.0594e-05	3.45619e-05	Trim21/Notch1/Sp100/Ifitm3/Zfp36/Trim14/Ccl5/Usf1/Jun/Gtf2b/Ccnt2/Mdfic/Snw1/Tardbp	14
GO:0097192	extrinsic apoptotic signaling pathway in absence of ligand	17/1826	78/28928	0.217949	3.4528	5.63039	5.83182e-06	6.21685e-05	3.546e-05	Fas/Lcn2/Erbb3/Ripk1/Bak1/Foxo3/Jak3/Cx3cl1/Moap1/Kitl/Fgf10/Mknk1/Il7/Hspa1b/Bcl2l11/Fyn/Prdx2	17
GO:0031099	regeneration	34/1826	236/28928	0.144068	2.28236	5.13438	5.925e-06	6.30508e-05	3.59632e-05	Notch1/Il6/Nnmt/Fas/Adm/Ccl2/Rtn4rl2/Cldn1/Rgma/Bak1/Cxcl5/Ninj1/Pnpt1/Fgf10/Jun/Diaph2/Map2k1/Cdkn1a/Hmox1/Lif/Cdkn1b/Jak2/Igf1r/Vps54/Cebpb/Bcl9/Cpq/Ezh1/Tyms/Adam15/Mtpn/Pten/Tspo/Pum2	34
GO:0051347	positive regulation of transferase activity	46/1826	364/28928	0.126374	2.00205	4.99379	5.93893e-06	6.30881e-05	3.59845e-05	Igtp/Irgm2/Irgm1/Trib3/Lmo4/Rassf2/Adrb2/Tlr6/Ripk1/Pak1/Rfc3/Kitl/Daxx/Lrrk2/Higd1a/Zeb2/Fzd5/Map2k1/Cdkn1a/Mapre3/Jak2/Fbn1/Adam9/Pim1/Thbs1/Pibf1/Taok3/Lrp8/Traf2/Pdpk1/Ccnd2/Agrn/Psmd10/Insr/Cenpe/Ccnd3/Btrc/Psen1/Dbi/Ptpn1/Pten/Emp2/Nbn/Fermt2/Rfc2/Mif	46
GO:0002685	regulation of leukocyte migration	36/1826	257/28928	0.140078	2.21915	5.09571	6.12267e-06	6.4926e-05	3.70329e-05	Slamf8/Cxcl10/Bst1/Tnfrsf14/Myd88/Ccl7/Tlr2/Slit2/Ccl2/Plvap/Adam8/Vegfd/Ccl5/Tnfaip6/Ninj1/Ada/Cx3cl1/Il33/Lrch1/Cd47/Kitl/Lgals9/Mmp28/Oxsr1/Mpp1/Mospd2/Thbs1/Creb3/Chst2/Capn1/Abl2/Ptprj/App/St3gal4/Mif/Rac1	36
GO:0009306	protein secretion	53/1826	443/28928	0.119639	1.89535	4.92934	6.14056e-06	6.50019e-05	3.70761e-05	Nos2/Il6/Tvp23a/Sfrp1/Tacr2/Tlr2/Idua/Gsdmd/Ccl5/Hif1a/Inhbb/Cyp51/Htt/Rap1gds1/Prkce/Nr1h2/Pim3/Hmgcr/Rfx3/Aacs/Arfgap3/Jak2/Fbn1/Adam9/Pard6a/Apbb1/Sox4/Stxbp3/Stxbp4/Anxa7/Slc25a22/Tcirg1/Madd/Rab11fip5/Pfkl/Golph3l/Vps13a/Rhbdf2/Capn10/Selenot/Cask/Myo5a/Lrp5/Bsg/Vps35/Cavin1/Dynll1/Ensa/Sidt2/Psap/Rac1/M6pr/Tardbp	53
GO:0050803	regulation of synapse structure or activity	49/1826	398/28928	0.123116	1.95043	4.95579	6.21522e-06	6.56774e-05	3.74614e-05	Lrrtm2/Mdga1/Rhob/Cap2/Flrt2/Tlr2/Slit2/Rock1/Ppfia2/Ntn1/Igsf11/Ptpn13/Itpka/Gna13/Dbnl/Cd47/Cdkl5/Elavl2/Marcks/Lrrk2/Chmp2b/Numbl/Numb/Gripap1/Ephb2/Vhl/Syngap1/Nae1/Mycbp2/Pgrmc1/Lrp8/Amot/Hspa8/Septin11/Rbmx/App/Agrn/Tuba1a/Lzts3/Cask/Fyn/Tpbg/Psen1/Ptpn1/Pten/Pum2/Vps35/Rac1/Hnrnpm	49
GO:0043491	phosphatidylinositol 3-kinase/protein kinase B signal transduction	44/1826	343/28928	0.12828	2.03225	4.99186	6.386e-06	6.73645e-05	3.84237e-05	Il6/Xdh/Lrp2/Stat3/Pik3ip1/H2-M3/Ror1/Col6a3/Pros1/Adam8/Ptpn13/Ccl5/Erbb3/Gab2/Dcn/Cx3cl1/Sema3e/C1qtnf1/Pik3c2a/Fer/Jak2/Igf1r/Thbs1/Xbp1/Tyro3/Akt2/Ptpn6/Stambp/Extl3/Cpne1/Ift80/Ptprj/Insr/Twist1/Fyn/Mfhas1/Tpbg/Hax1/Ptpn1/Pten/Txn1/Fermt2/Ilk/Rac1	44
GO:0006612	protein targeting to membrane	23/1826	130/28928	0.176923	2.80286	5.34755	6.43299e-06	6.77422e-05	3.86392e-05	Irgm2/Rtp4/Stom/Ccl2/Pak1/C2cd5/Rab3ip/Arl6ip1/Tcaf1/Chmp4b/Vps37c/Akt2/Dusp18/Gdi1/Zdhhc2/Golga7/Srp54c/Hspa5/Fyn/Sec61g/Mff/Sec63/Naca	23
GO:1901658	glycosyl compound catabolic process	10/1826	29/28928	0.344828	5.46285	6.24125	6.46606e-06	6.79722e-05	3.87704e-05	Xdh/Urah/Upp1/Ada/Pnp/Naga/Pnp2/Nudt1/Gla/Enpp4	10
GO:0002706	regulation of lymphocyte mediated immunity	35/1826	248/28928	0.141129	2.23581	5.07327	6.92896e-06	7.2712e-05	4.14739e-05	Tap1/Cd274/Clec2d/Tap2/Il6/H2-T24/H2-T23/Parp3/H2-Q6/Serpinb9/H2-Q4/H2-T22/B2m/H2-M3/H2-T10/Il18rap/H2-Q1/C3/H2-K1/Arid5a/H2-D1/H2-Q7/Pnp/Lgals9/Serpinb9b/Mr1/Fzd5/Bcl6/Stx7/Dusp22/Ptpn6/Nectin2/Traf2/Hspa8/Ywhag	35
GO:0043525	positive regulation of neuron apoptotic process	20/1826	104/28928	0.192308	3.04659	5.42715	6.95974e-06	7.29087e-05	4.1586e-05	Casp4/Fas/Casp12/Casp7/Lcn2/Tnfrsf1a/Ripk1/Foxo3/Jun/Atm/Gch1/Casp6/Tfap2a/Bcl2l11/Srpk2/Grik5/App/Agrn/Casp8/Traf7	20
GO:0030879	mammary gland development	28/1826	178/28928	0.157303	2.49204	5.18291	7.20995e-06	7.53042e-05	4.29524e-05	Oas2/Ccl11/Xdh/Hk2/Wnt4/Socs2/Slit2/Ccl2/Ntn1/Prl2c3/Hif1a/Prl2c2/Pml/Tgfa/Fgf10/Hoxd9/Jak2/Igf1r/Xbp1/Nfkb1/Bcl2l11/Cebpb/Capn1/Arhgap5/Lrp5/Btrc/Zbtb7b/Hoxb9	28
GO:0070741	response to interleukin-6	12/1826	42/28928	0.285714	4.52637	5.93622	7.21328e-06	7.53042e-05	4.29524e-05	Il6/Stat3/Ccl2/Ripk1/Sbno2/Fer/Nfkb1/Il6st/Tut4/Ptpn2/Jak1/Traf7	12
GO:0007052	mitotic spindle organization	23/1826	131/28928	0.175573	2.78147	5.30447	7.34222e-06	7.65183e-05	4.36449e-05	Misp/Parp3/Cenpj/Chmp2b/Spice1/Chmp4b/Pibf1/Hspa1b/Dync1h1/Poc1a/Dlgap5/Stag2/Spc25/Clasp2/Ndc80/Cenpe/Chmp5/Kif3b/Rab11a/Ckap5/Lsm14a/Nuf2/Kif11	23
GO:0007596	blood coagulation	29/1826	188/28928	0.154255	2.44376	5.15502	7.38262e-06	7.66754e-05	4.37346e-05	Serping1/Il6/Prrg4/F3/Cfh/Ubash3b/Pros1/Gna13/C1qtnf1/Adamts13/Stxbp1/Pdpn/Gla/Anxa8/Jak2/Ephb2/Thbs1/F11r/Emilin2/Stxbp3/Tyro3/Prrg1/Ptpn6/Pla2g4a/Enpp4/Ptprj/St3gal4/Prdx2/Itpr3	29
GO:0061025	membrane fusion	29/1826	188/28928	0.154255	2.44376	5.15502	7.38262e-06	7.66754e-05	4.37346e-05	Samd9l/Stx11/Plekhm1/Adam8/Znrf1/C2cd5/Stxbp1/Stx2/Chmp2b/Stx7/Sphk1/Stx18/Tmem175/Ankfy1/Chmp4b/Vcpip1/Pla2g4a/Nectin2/Anxa7/Znrf2/Pip4k2a/Grik5/Snap29/Rufy1/Chmp5/Septin8/Stx5a/Stx12/Diaph3	29
GO:0032946	positive regulation of mononuclear cell proliferation	26/1826	159/28928	0.163522	2.59056	5.22021	7.40027e-06	7.67271e-05	4.3764e-05	Cd274/Irgm1/Il6/Bst1/H2-T23/Ripk2/Il15/Myd88/Il12rb1/Flt3l/Ccl5/Slc39a10/Jak3/Ada/Pnp/Vcam1/Kitl/Fgf10/Il7/Bcl6/Cdkn1a/Jak2/Peli1/Ephb2/Il6st/Mif	26
GO:0002475	antigen processing and presentation via MHC class Ib	13/1826	49/28928	0.265306	4.20305	5.82469	7.44173e-06	7.68937e-05	4.3859e-05	Tap2/H2-T24/H2-T23/H2-Q6/H2-Q4/H2-T22/B2m/H2-M3/H2-T10/H2-Q1/H2-K1/H2-D1/H2-Q7	13
GO:0010824	regulation of centrosome duplication	13/1826	49/28928	0.265306	4.20305	5.82469	7.44173e-06	7.68937e-05	4.3859e-05	Cenpj/Kat2b/Chmp2b/Tmem67/Spice1/Alms1/Chmp4b/Ppp1r35/Mdm1/Poc1a/Chmp5/Gen1/Plk4	13
GO:0035592	establishment of protein localization to extracellular region	53/1826	446/28928	0.118834	1.8826	4.87583	7.45821e-06	7.69152e-05	4.38713e-05	Nos2/Il6/Tvp23a/Sfrp1/Tacr2/Tlr2/Idua/Gsdmd/Ccl5/Hif1a/Inhbb/Cyp51/Htt/Rap1gds1/Prkce/Nr1h2/Pim3/Hmgcr/Rfx3/Aacs/Arfgap3/Jak2/Fbn1/Adam9/Pard6a/Apbb1/Sox4/Stxbp3/Stxbp4/Anxa7/Slc25a22/Tcirg1/Madd/Rab11fip5/Pfkl/Golph3l/Vps13a/Rhbdf2/Capn10/Selenot/Cask/Myo5a/Lrp5/Bsg/Vps35/Cavin1/Dynll1/Ensa/Sidt2/Psap/Rac1/M6pr/Tardbp	53
GO:0006352	DNA-templated transcription initiation	30/1826	198/28928	0.151515	2.40035	5.13217	7.46922e-06	7.69152e-05	4.38713e-05	Nfkbiz/Dr1/Taf7/Apobec1/Jun/Polr2g/Nfkbia/Tet2/Med27/Kat8/Lipe/Nfkb1/Med13/Taf4b/Mdc1/Men1/Taf6l/Gtf2b/Med28/Twist1/Gtf2e2/Psmc6/Med24/Taf6/Med19/Elob/Usp21/Eloc/Cavin1/Taf1	30
GO:0140694	non-membrane-bounded organelle assembly	52/1826	435/28928	0.11954	1.89379	4.87542	7.65837e-06	7.8729e-05	4.49059e-05	Misp/Rnf213/Fhod3/Noct/Cenpj/Kat2b/Hif1a/Dbnl/Nsun4/Sqle/Chmp2b/Spice1/Mapre3/Alkbh5/Alms1/Mospd2/C2cd3/Cep85/Chmp4b/Pibf1/Ppp1r35/Hspa1b/Mdm1/G3bp2/Rttn/Dync1h1/C9orf72/Dlgap5/Stag2/Clasp2/Gtf2b/Ndc80/Cenpe/Chmp5/Jmjd6/Kif3b/Cenpt/Tia1/Ogfod1/Mapk9/Rab11a/Pten/Tubgcp4/Ccnb2/Sugt1/Rps27/Pum2/Lsm14a/Rps28/Kif11/Diaph3/Plk4	52
GO:0019216	regulation of lipid metabolic process	48/1826	390/28928	0.123077	1.94982	4.90188	7.75802e-06	7.94836e-05	4.53363e-05	Rnf213/Wnt4/Trib3/Ttc39b/Wdtc1/Gpr146/Tnfrsf1a/Trex1/C3/Kat2b/Apobec1/Adgrf5/Klhl25/Pdk1/Acsl5/Pnpla2/Insig2/Prkce/Nr1h2/Stard4/Insig1/Sphk1/Fdps/Igf1r/Abcd1/Pibf1/Nfkb1/Akt2/Mtmr4/Pla2g4a/Nfe2l1/Fabp5/Lpcat3/Ormdl2/Dgkq/Pdk3/Twist1/Mlx/Mtmr3/Idh1/Erlin2/Acadl/Dbi/Mapk9/Pank2/Tspo/Psap/Ldlr	48
GO:0050807	regulation of synapse organization	48/1826	390/28928	0.123077	1.94982	4.90188	7.75802e-06	7.94836e-05	4.53363e-05	Lrrtm2/Mdga1/Rhob/Cap2/Flrt2/Tlr2/Slit2/Rock1/Ppfia2/Ntn1/Igsf11/Ptpn13/Itpka/Gna13/Dbnl/Cd47/Cdkl5/Elavl2/Marcks/Lrrk2/Chmp2b/Numbl/Numb/Gripap1/Ephb2/Vhl/Nae1/Mycbp2/Pgrmc1/Lrp8/Amot/Hspa8/Septin11/Rbmx/App/Agrn/Tuba1a/Lzts3/Cask/Fyn/Tpbg/Psen1/Ptpn1/Pten/Pum2/Vps35/Rac1/Hnrnpm	48
GO:0002520	immune system development	34/1826	239/28928	0.142259	2.25371	5.05174	7.82263e-06	8.00101e-05	4.56366e-05	Acod1/Fas/Samd9l/Samhd1/H2-T23/Parp3/Il15/Nfkbiz/H2-M3/Lmo4/Bcl3/Adar/Jak3/Ada/Fgf10/Pdpn/Traf3ip2/Atm/Map2k1/Tnfaip3/Bcl6/Hoxb4/Tet2/Lipa/Foxp1/Nfkb1/Ltbr/Bcl2l11/Pbx1/Lrp5/Psen1/Nbn/Ccnb2/Prdx2	34
GO:0022408	negative regulation of cell-cell adhesion	32/1826	219/28928	0.146119	2.31485	5.06981	8.1713e-06	8.34355e-05	4.75904e-05	Cd274/Notch1/Irf1/Tnfrsf14/Socs1/H2-T23/H2-M3/Fgl2/Ubash3b/Adam8/Jak3/C1qtnf1/Lgals9/Map2k1/Tnfaip3/Bcl6/Sdc4/Zc3h12a/Dusp22/Loxl3/Jak2/Peli1/Il4ra/Zfp608/Twsg1/Ptpn6/Cebpb/Abl2/Zbtb7b/Pten/Ptpn2/Prdx2	32
GO:0061458	reproductive system development	48/1826	391/28928	0.122762	1.94483	4.88248	8.31267e-06	8.47361e-05	4.83322e-05	Wt1/Fst/Tnfsf10/Notch1/Tlr3/Gfra1/Ptx3/Lrp2/Cyp1b1/Greb1l/Sfrp1/Wnt4/C3/Bak1/Tnfaip6/Inhbb/Foxo3/Kitl/Fgf10/Arid5b/Adamts1/Akap9/Atm/Nudt1/Cdkn1b/Fer/Slc22a5/Igf1r/Fndc3a/Tyro3/Bcl2l11/Plekha5/Cebpb/Pla2g4a/Arid4a/Brip1/Insr/Ubb/Dhcr24/Tbc1d20/Rab13/Hmgb2/Idh1/Adam15/Pten/Psap/Fem1b/Rac1	48
GO:0038034	signal transduction in absence of ligand	17/1826	80/28928	0.2125	3.36648	5.50164	8.3669e-06	8.51455e-05	4.85658e-05	Fas/Lcn2/Erbb3/Ripk1/Bak1/Foxo3/Jak3/Cx3cl1/Moap1/Kitl/Fgf10/Mknk1/Il7/Hspa1b/Bcl2l11/Fyn/Prdx2	17
GO:0042026	protein refolding	9/1826	24/28928	0.375	5.94085	6.28536	8.56022e-06	8.6821e-05	4.95214e-05	B2m/Hspb2/Hspa2/Hspa1b/Cryab/Hspa8/Dnajb2/Hspa5/Dnaja1	9
GO:0090141	positive regulation of mitochondrial fission	9/1826	24/28928	0.375	5.94085	6.28536	8.56022e-06	8.6821e-05	4.95214e-05	Igtp/Irgm2/Irgm1/Bnip3/Dcn/Marchf5/Vps35/Mff/Rala	9
GO:0048880	sensory system development	56/1826	483/28928	0.115942	1.83679	4.81378	8.70847e-06	8.81769e-05	5.02948e-05	Wt1/Smoc1/Notch1/Cyp1b1/Stat3/Cfh/Usp45/Plaat3/C3/Bak1/Hif1a/Cc2d2a/Ninj1/Inhbb/Rcn1/Fgf10/Clic4/Jun/Zeb2/Fzd5/Casp6/Rpgrip1l/Tdrd7/Lif/Cdkn1b/Fbn1/Ephb2/Alms1/Tulp3/Vhl/Tfap2a/Sox4/Bbs1/Rhoj/Twsg1/Mdm1/Hipk2/Cryab/Dram2/Tcirg1/Rab18/Vim/Pbx1/Kmt2c/Spred1/Phactr4/Gdf11/Zeb1/Twist1/Tbc1d20/Jmjd6/Lrp5/Psen1/Pds5b/Atf6/Bsg	56
GO:0031503	protein-containing complex localization	37/1826	272/28928	0.136029	2.15502	4.96782	9.04602e-06	9.14419e-05	5.21571e-05	Fcgr4/Akap6/Nsg1/Hap1/Pml/Nbea/Akap9/Atm/Map2k1/Stx7/Numb/Intu/Gripap1/Bbs1/Ift74/Dync2h1/Ap2a2/Ttc21b/Rab11fip5/Seh1l/Ift80/Tnfaip2/Zdhhc2/Gphn/Nme7/Nacc2/Ssx2ip/Kif3b/Gabarap/Ap2s1/Rab11a/Akirin2/Vps35/Rala/Rbm10/Dynll1/Ap2m1	37
GO:0000422	autophagy of mitochondrion	20/1826	106/28928	0.188679	2.98911	5.32538	9.38835e-06	9.47441e-05	5.40406e-05	Igtp/Irgm2/Irgm1/Hk2/Bnip3/Htt/Ube2a/Fbxo7/Slc25a5/Nipsnap3b/Atg2a/Map1lc3b/Bnip3l/Clec16a/Gabarapl1/Rb1cc1/Gabarap/Bcl2l13/Atg3/Tspo	20
GO:0031640	killing of cells of another organism	21/1826	115/28928	0.182609	2.89294	5.2795	9.64502e-06	9.7011e-05	5.53337e-05	Cxcl9/Gbp5/Gbp2b/Igtp/Gm12250/Gbp7/Gbp2/Irgm2/Gbp3/Nos2/Cxcl10/Ccl8/Ccl11/Apol11a/Myd88/Cxcl1/Fgl2/Cxcl5/Ninj1/Bcl2l11/Gapdh	21
GO:0141061	disruption of cell in another organism	21/1826	115/28928	0.182609	2.89294	5.2795	9.64502e-06	9.7011e-05	5.53337e-05	Cxcl9/Gbp5/Gbp2b/Igtp/Gm12250/Gbp7/Gbp2/Irgm2/Gbp3/Nos2/Cxcl10/Ccl8/Ccl11/Apol11a/Myd88/Cxcl1/Fgl2/Cxcl5/Ninj1/Bcl2l11/Gapdh	21
GO:0043616	keratinocyte proliferation	15/1826	65/28928	0.230769	3.65591	5.56417	9.77086e-06	9.81137e-05	5.59626e-05	Fst/Zfp36/Nfkbiz/Has2/Fgf10/Cdkn1a/Intu/Ift74/Stxbp4/Extl3/Ift80/Zeb1/Cask/Cdh13/Ptprk	15
GO:0010594	regulation of endothelial cell migration	28/1826	181/28928	0.154696	2.45074	5.08199	9.96453e-06	9.97459e-05	5.68936e-05	Notch1/Sp100/Rhob/Lcn2/Slit2/Jcad/Hif1a/Prl2c2/Dcn/Prkd2/Pik3c2a/Adgra2/Akt3/Zc3h12a/Vash1/Bmper/Hmox1/Thbs1/Rhoj/Foxp1/Pdpk1/Amot/Spred1/Krit1/Emp2/Bsg/Met/Rac1	28
GO:0033138	positive regulation of peptidyl-serine phosphorylation	17/1826	81/28928	0.209877	3.32492	5.43879	9.97166e-06	9.97459e-05	5.68936e-05	Igtp/Irgm2/Irgm1/Il6/Ripk2/Trim6/Pak1/Akap9/Lif/Akt2/Fnip1/Phip/App/Txn1/Pfn2/Mif/Met	17
GO:0045717	negative regulation of fatty acid biosynthetic process	8/1826	19/28928	0.421053	6.67043	6.41768	9.9993e-06	9.97459e-05	5.68936e-05	Trib3/Wdtc1/Klhl25/Insig2/Insig1/Pibf1/Erlin2/Acadl	8
GO:0070102	interleukin-6-mediated signaling pathway	8/1826	19/28928	0.421053	6.67043	6.41768	9.9993e-06	9.97459e-05	5.68936e-05	Il6/Stat3/Ripk1/Fer/Il6st/Tut4/Ptpn2/Jak1	8
GO:0051170	import into nucleus	29/1826	191/28928	0.151832	2.40537	5.05812	1.00961e-05	0.000100381	5.72559e-05	Gbp4/Notch1/Il6/Stat3/Txnip/Tnfrsf1a/Bcl3/Adar/Pml/Il33/Lrrk2/Traf3ip2/Pola2/Pkig/Cdkn1a/Zc3h12a/Hikeshi/Nfkbia/Jak2/Xbp1/Pkia/Phip/Rab18/Hspa8/Mdfic/Psen1/Akirin2/Ipo8/Tardbp	29
GO:0099175	regulation of postsynapse organization	29/1826	191/28928	0.151832	2.40537	5.05812	1.00961e-05	0.000100381	5.72559e-05	Lrrtm2/Flrt2/Ppfia2/Itpka/Gna13/Dbnl/Cdkl5/Marcks/Lrrk2/Chmp2b/Numbl/Numb/Ephb2/Vhl/Nae1/Lrp8/Hspa8/Rbmx/App/Lzts3/Cask/Fyn/Psen1/Ptpn1/Pten/Pum2/Vps35/Rac1/Hnrnpm	29
GO:0110053	regulation of actin filament organization	38/1826	284/28928	0.133803	2.11974	4.92223	1.01341e-05	0.000100593	5.7377e-05	Ccl11/Cdc42ep2/Wnt4/Fhod3/Asap3/Tlr2/Slit2/Whamm/Cx3cl1/Pak1/Dbnl/Cd47/Prkce/S1pr1/Sdc4/Rhoc/Fer/Alms1/Arhgap28/Plekhg2/F11r/Washc4/C9orf72/Capn1/Carmil1/Cdc42ep3/Clasp2/Ap1ar/Arpc3/Capza1/Hax1/Mtpn/Pfn2/Twf1/Fermt2/Met/Rac1/Grb2	38
GO:0001649	osteoblast differentiation	34/1826	242/28928	0.140496	2.22577	4.97032	1.02645e-05	0.000101721	5.80202e-05	Smoc1/Notch1/Il6/Ifitm1/Ifi204/Tnn/Tent5a/Cebpd/Sfrp1/Wnt4/Igfbp3/Noct/Cdk6/Rassf2/Adar/Tnfaip6/Fosl2/Smad6/Jund/Junb/Nbr1/Mapk11/Id3/Twsg1/Cebpb/Tcirg1/Il6st/Hdac8/Men1/Ift80/Twist1/Lrp5/Fermt2/Ilk	34
GO:0048762	mesenchymal cell differentiation	36/1826	263/28928	0.136882	2.16852	4.9413	1.0327e-05	0.000102173	5.8278e-05	Stat1/Notch1/Il6/Sfrp1/Wnt4/Rock1/Adam8/Has2/Hif1a/Slc39a10/Timp3/Sema6b/Il17rd/Sema3e/Tbx20/Kitl/Fgf10/Amer1/Pdpn/Zeb2/Slc39a6/Loxl3/Kat8/Tfap2a/Glipr2/Sdhaf2/Clasp2/Spred1/Phactr4/Twist1/Cul7/Pef1/Adam15/Pten/Emp2/Fermt2	36
GO:1901874	negative regulation of post-translational protein modification	19/1826	98/28928	0.193878	3.07146	5.33174	1.036e-05	0.000102332	5.83687e-05	Gbp4/Trim21/Dtx3l/Parp10/Isg15/Prkce/N4bp1/Tnfaip3/Sox4/Hspa1b/Vps28/Hdac8/Mad2l1/Caml/Dnajb2/Fyn/Psen1/Tspo/Dnaja1	19
GO:0002377	immunoglobulin production	24/1826	143/28928	0.167832	2.65884	5.16169	1.04193e-05	0.000102584	5.85123e-05	Il6/Fas/Samhd1/H2-T23/Parp3/Nfkbiz/Il13ra1/Fgl2/Trex1/Il33/Traf3ip2/Atm/Tnfaip3/Bcl6/Crlf2/Tmbim6/Fbn1/Ephb2/Il4ra/Xbp1/Foxp1/Tcirg1/Traf2/Nbn	24
GO:0050868	negative regulation of T cell activation	24/1826	143/28928	0.167832	2.65884	5.16169	1.04193e-05	0.000102584	5.85123e-05	Cd274/Irf1/Tnfrsf14/Socs1/H2-T23/H2-M3/Fgl2/Jak3/Lgals9/Bcl6/Sdc4/Zc3h12a/Dusp22/Loxl3/Peli1/Il4ra/Zfp608/Twsg1/Ptpn6/Cebpb/Zbtb7b/Pten/Ptpn2/Prdx2	24
GO:0042063	gliogenesis	50/1826	417/28928	0.119904	1.89955	4.80275	1.0454e-05	0.000102758	5.86116e-05	Notch1/Il6/Fas/Lrp2/Stat3/Myd88/Bnip3/Tlr2/Ror1/Ccl2/Cdk6/Egr2/Ntn1/Ndrg1/Erbb3/Cx3cl1/B4galt5/Il33/Fgf10/Vcan/Zeb2/Map2k1/Lif/Sox4/Vps54/Akt2/Anxa7/Lrp8/Nfe2l1/Il6st/Vim/Abl2/Ttc21b/Vps13a/Syne2/Pmp22/Ptprj/App/Nab1/Tuba1a/Psen1/Rras2/Dbi/Pten/Tspo/Ckap5/Ndufs2/Ilk/Ldlr/Grb2	50
GO:0005996	monosaccharide metabolic process	40/1826	306/28928	0.130719	2.07089	4.88827	1.05403e-05	0.000103439	5.89999e-05	Oas1a/Il6/Nnmt/Atf3/Oas1c/Hk2/Igfbp3/Wdtc1/B4galt1/Kat2b/Hif1a/Eno2/Pdk1/Usf1/C1qtnf1/Hectd4/Hk1/Ganc/Fbn1/Pfkp/Lipa/Gmppb/Akt2/Pgm2/Tpi1/Nfe2l1/Fabp5/Man1c1/Dgkq/Pfkl/Pgk1/Pgam1/Pdk3/Insr/Lrp5/Bcl2l13/Ptpn2/Gapdh/Aldoa/Ldha	40
GO:0060485	mesenchyme development	42/1826	328/28928	0.128049	2.02858	4.8629	1.07198e-05	0.00010503	5.99074e-05	Wt1/Stat1/Notch1/Il6/Sfrp1/Wnt4/Rock1/Adam8/Has2/Erbb3/Hif1a/Adamts5/Slc39a10/Timp3/Sema6b/Il17rd/Sema3e/Tbx20/Kitl/Htt/Fgf10/Amer1/Pdpn/Zeb2/Slc39a6/Loxl3/Kat8/Tfap2a/Glipr2/Sox4/Thbs1/Sdhaf2/Clasp2/Spred1/Phactr4/Twist1/Cul7/Pef1/Adam15/Pten/Emp2/Fermt2	42
GO:0010565	regulation of cellular ketone metabolic process	27/1826	172/28928	0.156977	2.48687	5.07661	1.08362e-05	0.000105828	6.03625e-05	Wnt4/Trib3/Wdtc1/Trex1/Kat2b/Klhl25/Pdk1/Acsl5/Insig2/Prkce/Nr1h2/Stard4/Insig1/Abcd1/Pibf1/Akt2/Pla2g4a/Nfe2l1/Fabp5/Dgkq/Pdk3/Twist1/Erlin2/Acadl/Dbi/Mapk9/Pank2	27
GO:0065004	protein-DNA complex assembly	27/1826	172/28928	0.156977	2.48687	5.07661	1.08362e-05	0.000105828	6.03625e-05	Nfkbiz/Dr1/Taf7/Daxx/Rad51c/Med27/Oip5/Tcf4/Macroh2a2/Dlgap5/Terf1/Taf4b/Taf6l/Gtf2b/Pias1/Med28/Cenpe/Psmc6/Cenpt/Med24/Taf6/Brd2/Med19/Cdc45/Tspyl1/Sugt1/Taf1	27
GO:0043367	CD4-positive, alpha-beta T cell differentiation	20/1826	107/28928	0.186916	2.96117	5.27539	1.08685e-05	0.000105973	6.04453e-05	Il6/Irf4/Irf1/Socs1/Ripk2/Stat3/Nfkbiz/Bcl3/Jak3/Klhl25/Atp7a/Bcl6/Zc3h12a/Loxl3/Il4ra/Foxp1/Shb/Men1/Zbtb7b/Brd2	20
GO:0071692	protein localization to extracellular region	53/1826	452/28928	0.117257	1.85761	4.77004	1.09143e-05	0.000106248	6.06022e-05	Nos2/Il6/Tvp23a/Sfrp1/Tacr2/Tlr2/Idua/Gsdmd/Ccl5/Hif1a/Inhbb/Cyp51/Htt/Rap1gds1/Prkce/Nr1h2/Pim3/Hmgcr/Rfx3/Aacs/Arfgap3/Jak2/Fbn1/Adam9/Pard6a/Apbb1/Sox4/Stxbp3/Stxbp4/Anxa7/Slc25a22/Tcirg1/Madd/Rab11fip5/Pfkl/Golph3l/Vps13a/Rhbdf2/Capn10/Selenot/Cask/Myo5a/Lrp5/Bsg/Vps35/Cavin1/Dynll1/Ensa/Sidt2/Psap/Rac1/M6pr/Tardbp	53
GO:0042149	cellular response to glucose starvation	14/1826	58/28928	0.241379	3.824	5.588	1.1058e-05	0.000107302	6.12033e-05	Mndal/Ifi203/Ifi207/Upp1/Foxo3/Slc2a1/Higd1a/Chka/Zc3h12a/Nuak2/Xbp1/Ywhag/Hspa5/Mtmr3	14
GO:0046605	regulation of centrosome cycle	14/1826	58/28928	0.241379	3.824	5.588	1.1058e-05	0.000107302	6.12033e-05	Cenpj/Kat2b/Chmp2b/Tmem67/Spice1/Alms1/Chmp4b/Ccnl2/Ppp1r35/Mdm1/Poc1a/Chmp5/Gen1/Plk4	14
GO:0006639	acylglycerol metabolic process	25/1826	153/28928	0.163399	2.58861	5.11395	1.11461e-05	0.000107984	6.15924e-05	Apof/Gpat3/Lipg/Plaat3/C3/Acsl1/Apobec1/Pgs1/Acsl5/Dgka/Pnpla2/Abhd16a/Insig2/Nr1h2/Insig1/Acsl6/Lipe/Lipa/Pla2g4a/Lpin2/Il6st/Dgkq/Dbi/Pank2/Ldlr	25
GO:0043393	regulation of protein binding	29/1826	192/28928	0.151042	2.39284	5.02622	1.11856e-05	0.000108193	6.17119e-05	Trim21/Dtx3l/Mdga1/Ripk2/Mitd1/Trib3/B2m/Rock1/Ubash3b/Rgma/Ifit2/Pim2/Nphp3/Flot1/Lrrk2/Cdkn1a/Tmbim6/Mapre3/Hipk2/Abl2/App/Ttbk2/Agrn/Krit1/Dnajb2/Plscr1/Psen1/Adam15/Cycs	29
GO:0099111	microtubule-based transport	34/1826	243/28928	0.139918	2.21662	4.94345	1.12223e-05	0.000108375	6.18157e-05	Hap1/Hif1a/Mreg/Htt/Kif21b/Flot2/Map2k1/Intu/Rfx3/Armcx3/Rab21/Bbs1/Ap3m2/Ift74/Dpcd/Dync2h1/Dst/Dync1h1/Tmem230/Trim46/Madd/Ttc21b/Hspa8/Ift80/Syne2/App/Ap3s1/Nme7/Ubb/Tuba1a/Myo5a/Ssx2ip/Kif3b/Dynll1	34
GO:0046890	regulation of lipid biosynthetic process	33/1826	233/28928	0.141631	2.24376	4.94779	1.16064e-05	0.000111906	6.38294e-05	Wnt4/Trib3/Wdtc1/Gpr146/Trex1/C3/Kat2b/Adgrf5/Klhl25/Acsl5/Insig2/Nr1h2/Stard4/Insig1/Sphk1/Fdps/Igf1r/Abcd1/Pibf1/Nfkb1/Pla2g4a/Fabp5/Lpcat3/Ormdl2/Dgkq/Mlx/Idh1/Erlin2/Acadl/Dbi/Mapk9/Tspo/Ldlr	33
GO:1903828	negative regulation of protein localization	35/1826	254/28928	0.137795	2.18299	4.91536	1.17693e-05	0.000113296	6.46225e-05	Gbp4/Sp100/Sfrp1/Idua/Inhbb/Cyp51/Lrrk2/Insig1/Pkig/Pim3/Hmgcr/Numb/Rhoq/Gripap1/Fbn1/Pkia/Ngdn/Terf1/Madd/Rab11fip5/Pfkl/Gdi1/Rhbdf2/Lats2/App/Ttbk2/Tmem59/Mfhas1/Mdfic/Txn1/Vps35/Naca/Ap2m1/Ilrun/Dnaja1	35
GO:0030225	macrophage differentiation	15/1826	66/28928	0.227273	3.60052	5.48997	1.19117e-05	0.000114303	6.51969e-05	Socs1/Il15/Myd88/Tlr2/Ripk1/Il33/Fosl2/Il1rl1/Lif/Vps54/Vps13a/App/Casp8/Ptpn2/Diaph3	15
GO:0032007	negative regulation of TOR signaling	15/1826	66/28928	0.227273	3.60052	5.48997	1.19117e-05	0.000114303	6.51969e-05	Deptor/Hif1a/Castor2/Atm/Ubr1/Peli1/Rnf167/Vhl/Ddit4/Tbk1/Depdc5/Fnip1/Ywhag/Sh3bp4/Pten	15
GO:0045646	regulation of erythrocyte differentiation	13/1826	51/28928	0.254902	4.03823	5.63678	1.19887e-05	0.00011486	6.55147e-05	Stat1/Isg15/Stat3/Zfp36/B2m/Cdk6/Hif1a/Foxo3/Fam210b/Rbfox2/Hspa1b/Acvr1b/Hmgb2	13
GO:0002476	antigen processing and presentation of endogenous peptide antigen via MHC class Ib	12/1826	44/28928	0.272727	4.32062	5.72161	1.22277e-05	0.000116231	6.62963e-05	Tap2/H2-T24/H2-T23/H2-Q6/H2-Q4/H2-T22/H2-M3/H2-T10/H2-Q1/H2-K1/H2-D1/H2-Q7	12
GO:0002484	antigen processing and presentation of endogenous peptide antigen via MHC class I via ER pathway	12/1826	44/28928	0.272727	4.32062	5.72161	1.22277e-05	0.000116231	6.62963e-05	Tap2/H2-T24/H2-T23/H2-Q6/H2-Q4/H2-T22/H2-M3/H2-T10/H2-Q1/H2-K1/H2-D1/H2-Q7	12
GO:0044546	NLRP3 inflammasome complex assembly	12/1826	44/28928	0.272727	4.32062	5.72161	1.22277e-05	0.000116231	6.62963e-05	Gbp5/Igtp/Gm12250/Irgm2/Irgm1/Trim30a/Casp4/Eif2ak2/Myd88/Tlr6/Lamp2/Hspa8	12
GO:0072595	maintenance of protein localization in organelle	12/1826	44/28928	0.272727	4.32062	5.72161	1.22277e-05	0.000116231	6.62963e-05	Sp100/Hk2/Pml/Insig2/Hk1/Insig1/Arl2/Grik5/Hspa5/Kdelr3/Txn1/Tspo	12
GO:1903146	regulation of autophagy of mitochondrion	12/1826	44/28928	0.272727	4.32062	5.72161	1.22277e-05	0.000116231	6.62963e-05	Igtp/Irgm2/Irgm1/Hk2/Bnip3/Htt/Ube2a/Fbxo7/Slc25a5/Bnip3l/Clec16a/Tspo	12
GO:0043280	positive regulation of cysteine-type endopeptidase activity involved in apoptotic process	20/1826	108/28928	0.185185	2.93376	5.22598	1.25555e-05	0.00011916	6.79669e-05	Stat1/Tnfsf10/Xdh/Casp1/Fas/Nod1/Lck/Il24/F3/Bak1/Pml/Slc11a2/Arl6ip5/Fam162a/Bcl2l11/Men1/Casp8ap2/Bid/Casp8/Cycs	20
GO:0035872	nucleotide-binding domain, leucine rich repeat containing receptor signaling pathway	9/1826	25/28928	0.36	5.70322	6.10654	1.2626e-05	0.000119453	6.81345e-05	Igtp/Irgm2/Irgm1/Nod1/Ripk2/Tnfaip3/Nfkbia/Hspa1b/Inava	9
GO:0070242	thymocyte apoptotic process	9/1826	25/28928	0.36	5.70322	6.10654	1.2626e-05	0.000119453	6.81345e-05	Adam8/Bak1/Hif1a/Jak3/Ada/Vhl/Bcl2l11/Dffa/Casp8	9
GO:0032642	regulation of chemokine production	21/1826	117/28928	0.179487	2.84349	5.18627	1.27144e-05	0.000120018	6.84565e-05	Oas1a/Oas3/Il6/Tlr3/Ripk2/Oas1c/Eif2ak2/Myd88/Tlr2/Ccl5/Cxcl5/Il33/Lgals9/Il7/Il1rl1/Il4ra/Foxp1/App/Twist1/Mapk9/Mif	21
GO:0048608	reproductive structure development	47/1826	386/28928	0.121762	1.92898	4.76936	1.27363e-05	0.000120018	6.84565e-05	Wt1/Fst/Tnfsf10/Notch1/Tlr3/Gfra1/Ptx3/Lrp2/Cyp1b1/Greb1l/Sfrp1/Wnt4/C3/Bak1/Tnfaip6/Inhbb/Foxo3/Kitl/Fgf10/Arid5b/Adamts1/Akap9/Atm/Nudt1/Cdkn1b/Fer/Slc22a5/Igf1r/Fndc3a/Tyro3/Bcl2l11/Cebpb/Pla2g4a/Arid4a/Brip1/Insr/Ubb/Dhcr24/Tbc1d20/Rab13/Hmgb2/Idh1/Adam15/Pten/Psap/Fem1b/Rac1	47
GO:1904893	negative regulation of receptor signaling pathway via STAT	10/1826	31/28928	0.322581	5.11041	5.94349	1.27451e-05	0.000120018	6.84565e-05	Gbp7/Parp14/Irf1/Socs3/Socs1/Cish/Socs2/Bcl3/Pibf1/Ptpn2	10
GO:0071214	cellular response to abiotic stimulus	48/1826	398/28928	0.120603	1.91063	4.74824	1.33478e-05	0.000125304	7.14716e-05	Ciita/Mndal/Mc1r/Ifi203/Ifi207/Irf1/Tlr3/Casp1/Sfrp1/Rhob/Myd88/Bnip3/Tnfrsf1a/Trex1/Wrn/Bak1/Scnn1a/Ninj1/Slc2a1/Il33/Oxsr1/Atm/N4bp1/Mkx/Cdkn1a/Spidr/Mapk11/F11r/Nfkb1/Ltbr/Akt2/Timp1/Cryab/Rab11fip5/Vps13a/Ccnd2/Pold3/Tank/Mapk9/Mtpn/Pten/Rpl26/Tspo/Tlk2/Slc9a1/Ptprk/Rac1/Grb2	48
GO:0104004	cellular response to environmental stimulus	48/1826	398/28928	0.120603	1.91063	4.74824	1.33478e-05	0.000125304	7.14716e-05	Ciita/Mndal/Mc1r/Ifi203/Ifi207/Irf1/Tlr3/Casp1/Sfrp1/Rhob/Myd88/Bnip3/Tnfrsf1a/Trex1/Wrn/Bak1/Scnn1a/Ninj1/Slc2a1/Il33/Oxsr1/Atm/N4bp1/Mkx/Cdkn1a/Spidr/Mapk11/F11r/Nfkb1/Ltbr/Akt2/Timp1/Cryab/Rab11fip5/Vps13a/Ccnd2/Pold3/Tank/Mapk9/Mtpn/Pten/Rpl26/Tspo/Tlk2/Slc9a1/Ptprk/Rac1/Grb2	48
GO:0043488	regulation of mRNA stability	27/1826	174/28928	0.155172	2.45828	5.00806	1.34494e-05	0.000126062	7.19038e-05	Tent5a/Mov10/Zfp36/Myd88/Rnasel/Rock1/Noct/Apobec1/Arid5a/Pnpt1/Dcp2/Traf3ip2/Zc3h12a/Polr2g/Igf2bp2/Alkbh5/Tut7/Traf2/Vim/Carhsp1/Taf15/Tut4/Dcps/Fastk/Pum2/Rbm10/Tardbp	27
GO:0007051	spindle organization	30/1826	204/28928	0.147059	2.32975	4.94724	1.36011e-05	0.000127287	7.26025e-05	Misp/Parp3/Cenpj/Chmp2b/Spice1/Mapre3/Chmp4b/Pibf1/Hspa1b/Dync1h1/Poc1a/Dlgap5/Stag2/Spc25/Clasp2/Gtf2b/Ndc80/Cenpe/Chmp5/Kif3b/Knstrn/Rab11a/Pten/Tubgcp4/Ccnb2/Sugt1/Ckap5/Lsm14a/Nuf2/Kif11	30
GO:0072666	establishment of protein localization to vacuole	14/1826	59/28928	0.237288	3.75918	5.50671	1.36612e-05	0.000127652	7.28107e-05	Igtp/Irgm2/Irgm1/Lamp2/Scarb2/Tnfaip3/Vps37c/Vps54/Vps28/Vps13a/Hspa8/Vps53/Snf8/M6pr	14
GO:0010810	regulation of cell-substrate adhesion	33/1826	235/28928	0.140426	2.22466	4.89286	1.39012e-05	0.000129695	7.39759e-05	Smoc1/Notch1/Bst1/Wnt4/Rock1/Cdk6/Has2/Ninj1/Sema3e/Pdpn/Lims1/Prkce/Bcl6/Sdc4/Dusp22/Plekha2/Jak2/Thbs1/Arl2/Carmil1/Men1/Clasp2/Ptprj/Ap1ar/Cask/Adam15/Ptpn1/Pten/Emp2/Cdh13/Fermt2/Ilk/Rac1	33
GO:0031397	negative regulation of protein ubiquitination	17/1826	83/28928	0.204819	3.2448	5.31598	1.40288e-05	0.000130619	7.4503e-05	Gbp4/Dtx3l/Parp10/Isg15/Prkce/N4bp1/Tnfaip3/Sox4/Hspa1b/Vps28/Hdac8/Mad2l1/Caml/Fyn/Psen1/Tspo/Dnaja1	17
GO:0006638	neutral lipid metabolic process	25/1826	155/28928	0.16129	2.55521	5.03921	1.40434e-05	0.000130619	7.4503e-05	Apof/Gpat3/Lipg/Plaat3/C3/Acsl1/Apobec1/Pgs1/Acsl5/Dgka/Pnpla2/Abhd16a/Insig2/Nr1h2/Insig1/Acsl6/Lipe/Lipa/Pla2g4a/Lpin2/Il6st/Dgkq/Dbi/Pank2/Ldlr	25
GO:0006887	exocytosis	48/1826	399/28928	0.120301	1.90584	4.72928	1.42624e-05	0.000132453	7.55491e-05	Fcgr4/Ccl8/Notch1/Stx11/Hap1/Ppfia2/Steap2/Ccl5/Gab2/Pak1/Lgals9/Stxbp1/Rab3ip/Syngr3/Pik3c2a/Stx2/Lrrk2/Rab8b/Trappc11/Sdc4/Hmox1/Exoc6/Rab21/Rab9/Il4ra/Stxbp3/Syt12/Rab5a/C9orf72/Efr3a/Rab10/Rab11fip5/Pdpk1/Grik5/Clasp2/Tnfaip2/Smcr8/Snap29/Rab13/Cask/Myo5a/Pi4k2a/Psen1/Rab11a/Pfn2/Cops5/Snf8/Rala	48
GO:0051648	vesicle localization	32/1826	225/28928	0.142222	2.25312	4.89805	1.43508e-05	0.000133069	7.59007e-05	Hap1/Ppfia2/Mreg/Htt/Stxbp1/Lrrk2/Trappc11/Map2k1/Sdc4/Exoc6/Arfgap3/Ap3m2/Stxbp3/Dpysl2/Stard3nl/Tmem230/Tcirg1/Trim46/Madd/Clasp2/Ap3s1/Ap1ar/Myo5a/Pef1/Psen1/Rab11a/Pten/Cops5/Trappc10/Snf8/Trappc13/Gbf1	32
GO:0042593	glucose homeostasis	42/1826	332/28928	0.126506	2.00414	4.77654	1.44208e-05	0.000133514	7.61543e-05	Oas1a/Il6/Stat3/Oas1c/Hk2/Ccl2/Hif1a/Adgrf5/Foxo3/Gclm/Vcam1/Usf1/Fosl2/Plscr3/Hectd4/Hk1/Spop/Prkce/Pim3/Hmgcr/Slc12a7/Mbd5/Aacs/Fbn1/Alms1/Igf1r/Sox4/Xbp1/Stxbp3/Stxbp4/Fabp5/Rab11fip5/Ptprj/Pdk3/Insr/Selenot/Lrp5/Ptpn2/Dynll1/Sidt2/Met/Rac1	42
GO:0007265	Ras protein signal transduction	21/1826	118/28928	0.177966	2.81939	5.14039	1.45574e-05	0.000134367	7.66412e-05	Notch1/Ntn1/Kitl/Fgf10/Mras/Ralgps1/Map2k1/Cdkn1a/Stk19/Ephb2/Dok4/Syngap1/Ksr1/Stambp/Nras/Rit1/Lztr1/Dhcr24/Rras2/Rala/Grb2	21
GO:0051702	biological process involved in interaction with symbiont	21/1826	118/28928	0.177966	2.81939	5.14039	1.45574e-05	0.000134367	7.66412e-05	Ccl8/Ptx3/Apol11a/Myd88/Stom/Cxcl1/Ccl5/Cxcl5/Jun/Zc3h12a/Rab29/Rab9/Sap30/Rab5a/Tmem41b/Smc6/Hspa8/Tbc1d20/Snw1/Gapdh/Tardbp	21
GO:0045621	positive regulation of lymphocyte differentiation	24/1826	146/28928	0.164384	2.60421	5.04404	1.49364e-05	0.000137656	7.85167e-05	Il6/Irf1/Il15ra/Socs1/Ripk2/Il15/Lck/Nfkbiz/H2-M3/Adam8/Flt3l/Foxo3/Ada/Klhl25/Pnp/Lgals9/Il7/Bcl6/Sox4/Il4ra/Xbp1/Shb/Zbtb7b/Brd2	24
GO:0042088	T-helper 1 type immune response	13/1826	52/28928	0.25	3.96057	5.54638	1.50661e-05	0.00013816	7.88046e-05	Irf1/Ripk2/Il18bp/Nfkbiz/Bcl3/Il18rap/Il12rb1/Arid5a/Jak3/Il33/Il1rl1/Il4ra/Pla2g4a	13
GO:0042531	positive regulation of tyrosine phosphorylation of STAT protein	13/1826	52/28928	0.25	3.96057	5.54638	1.50661e-05	0.00013816	7.88046e-05	Parp14/Parp9/Il6/Il15/Lck/Il24/Tnfrsf1a/Ccl5/Lif/Jak2/Pibf1/Il6st/Fyn	13
GO:0006734	NADH metabolic process	11/1826	38/28928	0.289474	4.58592	5.74143	1.51086e-05	0.00013816	7.88046e-05	Nudt13/Eno2/Hk1/Pfkp/Tpi1/Pfkl/Pgk1/Pgam1/Bcl2l13/Gapdh/Aldoa	11
GO:0032781	positive regulation of ATP-dependent activity	11/1826	38/28928	0.289474	4.58592	5.74143	1.51086e-05	0.00013816	7.88046e-05	Tor1aip1/Tor1aip2/Fgf10/Zc3hav1/Hspa2/Dnajb2/Plscr1/Dnajb1/Pfn2/Chtop/Vmp1	11
GO:0097242	amyloid-beta clearance	11/1826	38/28928	0.289474	4.58592	5.74143	1.51086e-05	0.00013816	7.88046e-05	Lrp2/Rock1/C3/Cyp51/Hmgcr/Igf1r/Rab5a/App/Insr/Rab11a/Ldlr	11
GO:0006606	protein import into nucleus	28/1826	185/28928	0.151351	2.39775	4.95052	1.5128e-05	0.00013816	7.88046e-05	Gbp4/Notch1/Il6/Stat3/Txnip/Tnfrsf1a/Bcl3/Adar/Pml/Il33/Lrrk2/Traf3ip2/Pola2/Pkig/Cdkn1a/Zc3h12a/Hikeshi/Nfkbia/Jak2/Xbp1/Pkia/Phip/Hspa8/Mdfic/Psen1/Akirin2/Ipo8/Tardbp	28
GO:0043010	camera-type eye development	50/1826	423/28928	0.118203	1.87261	4.69279	1.54082e-05	0.000140507	8.01434e-05	Wt1/Notch1/Cyp1b1/Stat3/Cfh/Usp45/Plaat3/C3/Bak1/Hif1a/Cc2d2a/Ninj1/Rcn1/Fgf10/Clic4/Jun/Zeb2/Fzd5/Rpgrip1l/Tdrd7/Lif/Cdkn1b/Fbn1/Ephb2/Alms1/Tulp3/Vhl/Tfap2a/Sox4/Bbs1/Rhoj/Twsg1/Mdm1/Hipk2/Cryab/Dram2/Tcirg1/Vim/Kmt2c/Spred1/Phactr4/Gdf11/Zeb1/Twist1/Tbc1d20/Jmjd6/Lrp5/Psen1/Pds5b/Bsg	50
GO:0033500	carbohydrate homeostasis	42/1826	333/28928	0.126126	1.99813	4.75514	1.55138e-05	0.000141258	8.05713e-05	Oas1a/Il6/Stat3/Oas1c/Hk2/Ccl2/Hif1a/Adgrf5/Foxo3/Gclm/Vcam1/Usf1/Fosl2/Plscr3/Hectd4/Hk1/Spop/Prkce/Pim3/Hmgcr/Slc12a7/Mbd5/Aacs/Fbn1/Alms1/Igf1r/Sox4/Xbp1/Stxbp3/Stxbp4/Fabp5/Rab11fip5/Ptprj/Pdk3/Insr/Selenot/Lrp5/Ptpn2/Dynll1/Sidt2/Met/Rac1	42
GO:0006984	ER-nucleus signaling pathway	12/1826	45/28928	0.266667	4.22461	5.61906	1.57204e-05	0.000142496	8.12775e-05	Igtp/Insig2/Insig1/Bcl2l11/Bid/Hspa5/Erlin2/Zbtb7b/Ptpn1/Atf6/Ptpn2/Tmco1	12
GO:0032480	negative regulation of type I interferon production	12/1826	45/28928	0.266667	4.22461	5.61906	1.57204e-05	0.000142496	8.12775e-05	Igtp/Gbp4/Gbp7/Irgm2/Xaf1/Irgm1/Acod1/Nmi/Dhx58/Kat8/Rel/Ilrun	12
GO:1905710	positive regulation of membrane permeability	12/1826	45/28928	0.266667	4.22461	5.61906	1.57204e-05	0.000142496	8.12775e-05	Bnip3/Erbb3/Bak1/Ier3/Slc25a5/Siva1/Bcl2l11/Bid/Hspa8/Bnip3l/Slc35f6/Slc9a1	12
GO:0060330	regulation of response to type II interferon	7/1826	15/28928	0.466667	7.39306	6.4285	1.61852e-05	0.000145835	8.31823e-05	Igtp/Irgm2/Parp14/Nlrc5/Irgm1/Parp9/Ptpn2	7
GO:0060334	regulation of type II interferon-mediated signaling pathway	7/1826	15/28928	0.466667	7.39306	6.4285	1.61852e-05	0.000145835	8.31823e-05	Igtp/Irgm2/Parp14/Nlrc5/Irgm1/Parp9/Ptpn2	7
GO:0070106	interleukin-27-mediated signaling pathway	7/1826	15/28928	0.466667	7.39306	6.4285	1.61852e-05	0.000145835	8.31823e-05	Oas2/Stat1/Oasl2/Oas1a/Oas3/Oas1c/Il6st	7
GO:0140970	AIM2 inflammasome complex assembly	7/1826	15/28928	0.466667	7.39306	6.4285	1.61852e-05	0.000145835	8.31823e-05	Gbp5/Gm12250/Gbp2/Mndal/Ifi203/Ifi207/Casp1	7
GO:0070646	protein modification by small protein removal	21/1826	119/28928	0.176471	2.7957	5.09499	1.66375e-05	0.000149688	8.538e-05	Usp18/Trim21/Usp45/Usp25/Usp12/Senp7/Tnfaip3/Zc3h12a/Usp42/Usp11/Vcpip1/Usp14/Tnip1/Usp32/Stambp/Desi1/Uchl5/Dnajb2/Tank/Usp21/Cops5	21
GO:0042770	signal transduction in response to DNA damage	29/1826	196/28928	0.147959	2.34401	4.9006	1.67016e-05	0.000149819	8.54548e-05	Parp9/Dtx3l/Sp100/Muc1/Bcl3/Trex1/Ndrg1/Pml/Foxo3/Atm/Cdkn1a/Nek1/Ier3/Sox4/Taok3/Hipk2/Tiprl/Bid/Uimc1/Spred1/Psmd10/Twist1/Syf2/Rpl26/Nbn/Stk38/Mif/Fem1b/Grb2	29
GO:0061136	regulation of proteasomal protein catabolic process	29/1826	196/28928	0.147959	2.34401	4.9006	1.67016e-05	0.000149819	8.54548e-05	Ecscr/Psme2/Psme1/Trib3/Nub1/Usp25/Il33/Rchy1/Lrrk2/Tmem67/N4bp1/Usp14/Hspa1b/Nfe2l1/Caml/Desi1/Uchl5/Pias1/Psmd10/Dnajb2/Ubb/Clec16a/Btrc/Psen1/Gabarap/Mapk9/Rnf185/Tlk2/Sumo2	29
GO:0042113	B cell activation	41/1826	323/28928	0.126935	2.01094	4.74249	1.67278e-05	0.000149832	8.54622e-05	Slamf8/Il6/Bst1/Fas/Parp3/Sfrp1/Nfkbiz/Bcl3/C3/Bak1/Slc39a10/Jak3/Ada/Pnp/Lgals8/Fosl2/Tnip2/Traf3ip2/Atm/Il7/Tnfaip3/Bcl6/Cdkn1a/Peli1/Slc25a5/Ephb2/Xbp1/Foxp1/Skap2/Ptpn6/Shb/Fnip1/Tcirg1/Syvn1/Ptprj/Cebpg/Pten/Akirin2/Nbn/Ptpn2/Mif	41
GO:2000144	positive regulation of DNA-templated transcription initiation	16/1826	76/28928	0.210526	3.33522	5.29112	1.73233e-05	0.000154937	8.83739e-05	Taf7/Jun/Nfkbia/Med27/Kat8/Nfkb1/Med13/Taf4b/Mdc1/Med28/Twist1/Psmc6/Med24/Taf6/Med19/Taf1	16
GO:0050854	regulation of antigen receptor-mediated signaling pathway	15/1826	68/28928	0.220588	3.49462	5.34579	1.74759e-05	0.000155842	8.88897e-05	Lck/Elf1/Slc39a10/Prkd2/Ada/Usp12/Dusp22/Rab29/Lipa/Foxp1/Ptpn6/Nectin2/Ptprj/Btrc/Ptpn2	15
GO:2001238	positive regulation of extrinsic apoptotic signaling pathway	15/1826	68/28928	0.220588	3.49462	5.34579	1.74759e-05	0.000155842	8.88897e-05	Tnfsf10/Atf3/Sfrp1/Tlr6/Ripk1/Pml/Jak3/Rbck1/Trps1/Thbs1/Ltbr/Traf2/Bid/App/Casp8	15
GO:0071621	granulocyte chemotaxis	23/1826	138/28928	0.166667	2.64038	5.01377	1.77371e-05	0.000157939	9.0086e-05	Cxcl9/Cxcl10/Ccl8/Ccl11/Bst1/Ccl7/Slit2/Ccl2/Cxcl1/Ccl9/Ccl5/Tnfaip6/Cxcl5/Cx3cl1/Pde4b/Il17rc/Mpp1/Mospd2/Thbs1/Ptprj/Bsg/Rac1/Gbf1	23
GO:0050856	regulation of T cell receptor signaling pathway	13/1826	53/28928	0.245283	3.88584	5.45822	1.88154e-05	0.000166834	9.51598e-05	Lck/Elf1/Prkd2/Ada/Usp12/Dusp22/Rab29/Lipa/Ptpn6/Nectin2/Ptprj/Btrc/Ptpn2	13
GO:0072538	T-helper 17 type immune response	13/1826	53/28928	0.245283	3.88584	5.45822	1.88154e-05	0.000166834	9.51598e-05	Notch1/Il6/Irf4/Stat3/Nfkbiz/Arid5a/Traf3ip2/Zc3h12a/Loxl3/Jak2/Ephb2/Zbtb7b/Brd2	13
GO:1901222	regulation of non-canonical NF-kappaB signal transduction	19/1826	102/28928	0.186275	2.95101	5.12353	1.88188e-05	0.000166834	9.51598e-05	Tlr3/Nod1/Nmi/Ifi35/Eif2ak2/Trim56/Tlr2/Bcl3/Rassf2/Ripk1/Litaf/Trim26/Rbck1/Sphk1/Zc3h12a/Capn1/Cpne1/App/Birc2	19
GO:0010721	negative regulation of cell development	40/1826	314/28928	0.127389	2.01812	4.70845	1.93934e-05	0.000171427	9.77793e-05	Irgm1/Clec2d/Notch1/Ccl11/Irf1/Fas/Socs1/Sfrp1/Slit2/B2m/H2-M3/Fgl2/Cdk6/Ubash3b/Rgma/Ntn1/Tnfaip6/Jak3/Bcl6/Tmem176b/Fbxo7/Zc3h12a/Loxl3/Tmem176a/Fbn1/Ephb2/Syngap1/Il4ra/Zfp608/Gpr137b/Shb/Trim46/Gdi1/Psen1/Zbtb7b/Pten/Tspo/Ptpn2/Prdx2/Ldlr	40
GO:0099173	postsynapse organization	40/1826	314/28928	0.127389	2.01812	4.70845	1.93934e-05	0.000171427	9.77793e-05	Lrrtm2/Flrt2/Ppfia2/Mpp2/Itpka/Gna13/Dbnl/Cdkl5/Marcks/Lrrk2/Chmp2b/Numbl/Numb/Ephb2/Stk38l/Vhl/Igf1r/Syngap1/Nae1/Lrp8/Abl2/Hspa8/Zdhhc2/Rbmx/App/Agrn/Gphn/Insr/Lzts3/Cask/Fyn/Psen1/Ptpn1/Pten/Pum2/Vps35/Stk38/Ckap5/Rac1/Hnrnpm	40
GO:0000075	cell cycle checkpoint signaling	31/1826	218/28928	0.142202	2.2528	4.81942	1.94444e-05	0.000171627	9.78933e-05	Parp9/Dtx3l/Muc1/Trex1/Pml/Atm/Cdkn1a/Nek1/Ier3/Nae1/Taok3/Tiprl/Mdc1/Spc25/Mad2l1/Uimc1/Ndc80/Cenpe/Syf2/Gen1/Rbbp8/Bub1/Ik/Rpl26/Nbn/Stk38/Zwint/Nuf2/Fem1b/Diaph3/Bub1b	31
GO:0050691	regulation of defense response to virus by host	12/1826	46/28928	0.26087	4.13277	5.51944	2.00528e-05	0.000176739	0.000100809	Stat1/Parp9/Dtx3l/Il15/Trim6/Il12rb1/Ccl5/Pml/Zc3hav1/Traf3ip2/Zc3h12a/Creb3	12
GO:0008088	axo-dendritic transport	18/1826	94/28928	0.191489	3.03363	5.12607	2.09492e-05	0.000184104	0.00010501	Hap1/Hif1a/Htt/Kif21b/Flot2/Armcx3/Rab21/Ap3m2/Dst/Dync1h1/Tmem230/Trim46/Madd/Hspa8/App/Ap3s1/Myo5a/Kif3b	18
GO:0042147	retrograde transport, endosome to Golgi	18/1826	94/28928	0.191489	3.03363	5.12607	2.09492e-05	0.000184104	0.00010501	Lrrk2/Snx2/Rab29/Ankfy1/Rab9/Vps54/Snx6/Arl1/Tbc1d5/Vps26a/Vps53/Rufy1/Snx1/Stx5a/Trappc10/Vps35/Heatr5a/Gbf1	18
GO:0051592	response to calcium ion	24/1826	149/28928	0.161074	2.55178	4.92931	2.11573e-05	0.000185663	0.0001059	Txnip/Itpka/Apobec1/Inhbb/Htt/Cpne8/Clic4/Jun/Itpkc/Jund/Junb/Adam9/Cpne3/Thbs1/S100a16/Vps54/Pla2g4a/Anxa7/Cpne1/Gdi1/App/Tuba1a/Pef1/Itpr3	24
GO:0051101	regulation of DNA binding	20/1826	112/28928	0.178571	2.82898	5.03387	2.19121e-05	0.000192008	0.000109519	Mndal/Ifi203/Irf4/Ifi207/Sp100/Trim6/Jun/Zbtb7c/Lif/Jak2/Hipk2/Hcfc2/Cpne1/Hipk3/Twist1/Edf1/Hmgb2/Psen1/Txn1/Ilrun	20
GO:0006367	transcription initiation at RNA polymerase II promoter	25/1826	159/28928	0.157233	2.49092	4.8932	2.19713e-05	0.000192158	0.000109604	Dr1/Taf7/Apobec1/Polr2g/Nfkbia/Tet2/Med27/Kat8/Nfkb1/Med13/Taf4b/Mdc1/Men1/Taf6l/Gtf2b/Med28/Gtf2e2/Psmc6/Med24/Taf6/Med19/Elob/Usp21/Eloc/Taf1	25
GO:0046130	purine ribonucleoside catabolic process	6/1826	11/28928	0.545455	8.64124	6.57938	2.19926e-05	0.000192158	0.000109604	Xdh/Urah/Ada/Pnp/Pnp2/Enpp4	6
GO:0072331	signal transduction by p53 class mediator	26/1826	169/28928	0.153846	2.43727	4.86404	2.24653e-05	0.000196004	0.000111798	Mndal/Ifi203/Ifi207/Sp100/Ifi204/Muc1/Eda2r/Bcl3/Ndrg1/Pml/Foxo3/Shisa5/Atm/Casp6/Cdkn1a/Ddit4/Sox4/Hipk2/Spred1/E2f2/Psmd10/Ubb/Twist1/Snw1/Rpl26/Mif	26
GO:0007584	response to nutrient	27/1826	179/28928	0.150838	2.38962	4.84074	2.26701e-05	0.000197507	0.000112655	Slc6a19/Cyp26b1/Cyp1b1/Sfrp1/C2/Eif2ak2/Nfkbiz/Sod2/Ccl2/Trim25/Lipg/Kat2b/Acsl1/Ada/Gclm/Usf1/Aacs/Pim1/Lipa/Xbp1/Suox/Brip1/Cdkn2d/Tyms/Mlx/Snw1/Tspo	27
GO:0050821	protein stabilization	31/1826	220/28928	0.140909	2.23232	4.7625	2.33225e-05	0.000202899	0.000115731	Igtp/Irgm2/Irgm1/Rassf2/Trex1/Pim2/Ank2/Pml/Tbrg1/Lamp2/Stxbp1/Flot1/Tnip2/Flot2/Rab21/Pim1/Apbb1/Sox4/Hspa1b/Akt2/Stxbp4/Cryab/Syvn1/Caml/Ift80/Golga7/Ctnnd1/Pten/Pfn2/Gapdh/Stx12	31
GO:0006909	phagocytosis	33/1826	241/28928	0.136929	2.16927	4.73134	2.34992e-05	0.000203268	0.000115941	Il15ra/Ptx3/Tgm2/Il15/C2/Myd88/Tlr2/Ccl2/Pros1/Trex1/C3/Cd47/Elmo2/Sphk1/Tmem175/Thbs1/Tm9sf4/Tyro3/Rab5a/Cdc42se2/Abl2/Clcn3/Hspa8/Ptprj/Lyar/Jmjd6/Plscr1/Pten/Atg3/Cdc42se1/Met/Ldlr/Rac1	33
GO:0007160	cell-matrix adhesion	33/1826	241/28928	0.136929	2.16927	4.73134	2.34992e-05	0.000203268	0.000115941	Bst1/Tnn/Hoxd3/Wnt4/Rock1/Cdk6/Adam8/Whamm/Ninj1/Vcam1/Sema3e/Cdh11/Lims1/Bcl6/Sdc4/Dusp22/Plekha2/Adam9/Thbs1/Bcl2l11/Pdpk1/Clasp2/Ptprj/Cask/Adam15/Pten/Emp2/Cdh13/Fermt2/Ilk/Ptprk/Pip5k1a/Rac1	33
GO:0010976	positive regulation of neuron projection development	33/1826	241/28928	0.136929	2.16927	4.73134	2.34992e-05	0.000203268	0.000115941	Il6/Tnn/Enc1/Ror1/Hap1/Rgma/Ppp2r5b/Kat2b/Itpka/Cxcl5/Cx3cl1/Dbnl/Scarb2/Adamts1/Marcks/Kif3c/Sphk1/Acsl6/Lif/Tubb2b/Ephb2/Igf1r/Apbb1/Neu1/Lrp8/Abl2/Cask/Hspa5/Fyn/Pum2/Plxnb2/Twf1/Met	33
GO:0050679	positive regulation of epithelial cell proliferation	33/1826	241/28928	0.136929	2.16927	4.73134	2.34992e-05	0.000203268	0.000115941	Notch1/Ccl11/Il6/Stat3/Sfrp1/F3/Ccl2/Cldn1/Has2/B4galt1/Jcad/Ccl5/Tgfa/Prkd2/Fgf10/Jun/Atp7a/Akt3/Tnfaip3/Hmox1/Vhl/Xbp1/Foxp1/Stxbp4/Phip/Nras/Extl3/Pdpk1/Ccnd2/Twist1/Hmgb2/Cdh13/Cdk4	33
GO:0002230	positive regulation of defense response to virus by host	10/1826	33/28928	0.30303	4.80069	5.67035	2.36802e-05	0.000204364	0.000116566	Stat1/Parp9/Dtx3l/Trim6/Il12rb1/Ccl5/Pml/Traf3ip2/Zc3h12a/Creb3	10
GO:0016482	cytosolic transport	22/1826	131/28928	0.167939	2.66054	4.94438	2.36934e-05	0.000204364	0.000116566	Ppfia2/Lrrk2/Snx2/Rab29/Ankfy1/Rab9/Vps54/Snx6/Arl1/Trim46/Tbc1d5/Pip4k2a/Vps26a/Vps53/Rufy1/Ap1ar/Snx1/Stx5a/Trappc10/Vps35/Heatr5a/Gbf1	22
GO:0051770	positive regulation of nitric-oxide synthase biosynthetic process	8/1826	21/28928	0.380952	6.03515	5.99132	2.4021e-05	0.000206308	0.000117675	Nampt/Tlr2/Ccl2/Jak3/Il33/Lrrk2/Jak2/Mapk9	8
GO:0060340	positive regulation of type I interferon-mediated signaling pathway	8/1826	21/28928	0.380952	6.03515	5.99132	2.4021e-05	0.000206308	0.000117675	Zbp1/Nlrc5/Irf7/Trim56/Trim6/Tbk1/Rnf185/Lsm14a	8
GO:0070431	nucleotide-binding oligomerization domain containing 2 signaling pathway	8/1826	21/28928	0.380952	6.03515	5.99132	2.4021e-05	0.000206308	0.000117675	Igtp/Irgm2/Irgm1/Ripk2/Tnfaip3/Nfkbia/Hspa1b/Inava	8
GO:0072332	intrinsic apoptotic signaling pathway by p53 class mediator	18/1826	95/28928	0.189474	3.00169	5.07243	2.43371e-05	0.000208727	0.000119055	Mndal/Ifi203/Ifi207/Ifi204/Muc1/Eda2r/Bcl3/Pml/Shisa5/Casp6/Cdkn1a/Ddit4/Hipk2/E2f2/Ubb/Snw1/Rpl26/Mif	18
GO:0051865	protein autoubiquitination	16/1826	78/28928	0.205128	3.2497	5.16416	2.44069e-05	0.00020903	0.000119228	Trim30a/Trim21/Dtx3l/Rnf213/Rnf19b/Rnf122/Rnf115/Rchy1/Lrrk2/Marchf5/Lrsam1/Traf2/Uhrf2/Rnf185/Ube2d3/Rnf181	16
GO:1903038	negative regulation of leukocyte cell-cell adhesion	25/1826	160/28928	0.15625	2.47536	4.85739	2.45007e-05	0.000209536	0.000119516	Cd274/Irf1/Tnfrsf14/Socs1/H2-T23/H2-M3/Fgl2/Adam8/Jak3/Lgals9/Bcl6/Sdc4/Zc3h12a/Dusp22/Loxl3/Peli1/Il4ra/Zfp608/Twsg1/Ptpn6/Cebpb/Zbtb7b/Pten/Ptpn2/Prdx2	25
GO:0048661	positive regulation of smooth muscle cell proliferation	21/1826	122/28928	0.172131	2.72695	4.96157	2.45778e-05	0.000209899	0.000119723	Stat1/Il6/Tgm2/Myd88/Nampt/Ccl5/Hif1a/Cx3cl1/Pak1/Adamts1/Jun/S1pr1/Hmgcr/Hmox1/Jak2/Igf1r/Thbs1/Xbp1/Foxp1/Foxj2/Cdh13	21
GO:0043462	regulation of ATP-dependent activity	14/1826	62/28928	0.225806	3.57729	5.27311	2.49939e-05	0.000212852	0.000121408	Tor1aip1/Tor1aip2/Fgf10/Zc3hav1/Hspa2/1810037I17Rik/Agrn/Pxk/Dnajb2/Plscr1/Dnajb1/Pfn2/Chtop/Vmp1	14
GO:1900015	regulation of cytokine production involved in inflammatory response	14/1826	62/28928	0.225806	3.57729	5.27311	2.49939e-05	0.000212852	0.000121408	Gbp5/Nos2/Il6/Tlr3/Stat3/Myd88/Tlr6/Hif1a/Il17rc/Zc3h12a/Ephb2/Abcd1/Extl3/Mapk9	14
GO:0033135	regulation of peptidyl-serine phosphorylation	20/1826	113/28928	0.176991	2.80394	4.98717	2.50629e-05	0.00021314	0.000121572	Igtp/Irgm2/Irgm1/Il6/Ripk2/Trim6/Rassf2/Bak1/Pak1/Akap9/Lif/Akt2/Fnip1/Phip/App/Pten/Txn1/Pfn2/Mif/Met	20
GO:0002040	sprouting angiogenesis	23/1826	141/28928	0.163121	2.5842	4.89467	2.53247e-05	0.000214408	0.000122295	Notch1/Tnn/Tgm2/Rnf213/Slit2/Vegfd/Jcad/Hif1a/Prl2c2/Sema3e/Pik3c2a/Adgra2/Akt3/Bmper/Hmox1/Thbs1/Rhoj/Pdpk1/Spred1/E2f2/Jmjd6/Cdh13/Jak1	23
GO:0019320	hexose catabolic process	12/1826	47/28928	0.255319	4.04484	5.42261	2.53891e-05	0.000214408	0.000122295	Eno2/Hk1/Pfkp/Tpi1/Pfkl/Pgk1/Pgam1/Lrp5/Bcl2l13/Gapdh/Aldoa/Ldha	12
GO:0045622	regulation of T-helper cell differentiation	12/1826	47/28928	0.255319	4.04484	5.42261	2.53891e-05	0.000214408	0.000122295	Il6/Irf1/Ripk2/Nfkbiz/Jak3/Bcl6/Zc3h12a/Loxl3/Il4ra/Shb/Zbtb7b/Brd2	12
GO:0046854	phosphatidylinositol phosphate biosynthetic process	12/1826	47/28928	0.255319	4.04484	5.42261	2.53891e-05	0.000214408	0.000122295	Itpka/Pik3c2a/Itpkc/Atm/Inpp1/Ip6k1/Pip4k2a/Smg1/Inpp4a/Pi4kb/Pi4k2a/Pip5k1a	12
GO:0140632	canonical inflammasome complex assembly	12/1826	47/28928	0.255319	4.04484	5.42261	2.53891e-05	0.000214408	0.000122295	Gbp5/Igtp/Gm12250/Irgm2/Irgm1/Trim30a/Casp4/Eif2ak2/Myd88/Tlr6/Lamp2/Hspa8	12
GO:0045444	fat cell differentiation	36/1826	274/28928	0.131387	2.08147	4.66872	2.54883e-05	0.000214947	0.000122602	Steap4/Psmb8/Socs1/Lama4/Cebpd/Sfrp1/Zfp36/Bnip3/Sod2/Trib3/Rnasel/Noct/Adrb2/Egr2/Adgrf5/Inhbb/Fosl2/Fgf10/Arid5b/Insig1/Mkx/Zbtb7c/Smad6/Zc3h12a/Fbn1/Alms1/Pim1/Bbs1/Xbp1/Bbs2/Cebpb/Pias1/Lrp5/Zbtb7b/Bcl2l13/Fermt2	36
GO:0141086	negative regulation of inflammasome-mediated signaling pathway	9/1826	27/28928	0.333333	5.28076	5.77627	2.58138e-05	0.000216245	0.000123343	Igtp/Irgm2/Mndal/Irgm1/Trim30a/Ifi203/Ifi207/Lamp2/Hspa8	9
GO:1900101	regulation of endoplasmic reticulum unfolded protein response	9/1826	27/28928	0.333333	5.28076	5.77627	2.58138e-05	0.000216245	0.000123343	Igtp/Crebrf/Bak1/Xbp1/Hspa5/Ptpn1/Atf6/Cops5/Ptpn2	9
GO:1903599	positive regulation of autophagy of mitochondrion	9/1826	27/28928	0.333333	5.28076	5.77627	2.58138e-05	0.000216245	0.000123343	Igtp/Irgm2/Irgm1/Hk2/Bnip3/Htt/Ube2a/Fbxo7/Slc25a5	9
GO:2000773	negative regulation of cellular senescence	9/1826	27/28928	0.333333	5.28076	5.77627	2.58138e-05	0.000216245	0.000123343	Nampt/Cdk6/Gch1/Akt3/Bcl6/Rbl1/Twist1/Pten/Mif	9
GO:2000515	negative regulation of CD4-positive, alpha-beta T cell activation	11/1826	40/28928	0.275	4.35663	5.51411	2.58209e-05	0.000216245	0.000123343	Cd274/Irf1/Tnfrsf14/Jak3/Lgals9/Bcl6/Zc3h12a/Loxl3/Il4ra/Twsg1/Zbtb7b	11
GO:0001952	regulation of cell-matrix adhesion	22/1826	132/28928	0.166667	2.64038	4.90305	2.67587e-05	0.000223718	0.000127606	Bst1/Wnt4/Rock1/Cdk6/Ninj1/Sema3e/Lims1/Bcl6/Sdc4/Dusp22/Plekha2/Thbs1/Clasp2/Ptprj/Cask/Adam15/Pten/Emp2/Cdh13/Fermt2/Ilk/Rac1	22
GO:0048002	antigen processing and presentation of peptide antigen	17/1826	87/28928	0.195402	3.09562	5.08122	2.67871e-05	0.000223718	0.000127606	Tap1/Tap2/Tapbpl/H2-T24/H2-T23/H2-Q6/H2-Q4/Tapbp/H2-T22/B2m/H2-M3/H2-T10/H2-Q1/H2-K1/H2-D1/H2-Q7/Mr1	17
GO:0044406	adhesion of symbiont to host	7/1826	16/28928	0.4375	6.931	6.15956	2.72019e-05	0.00022687	0.000129403	Gbp6/Gbp2b/Gbp7/Gbp2/Gbp3/Gbp9/Nectin2	7
GO:1901991	negative regulation of mitotic cell cycle phase transition	28/1826	191/28928	0.146597	2.32243	4.75959	2.75093e-05	0.000229118	0.000130686	Muc1/Trex1/Pml/Ctdsp2/Atm/Cdkn1a/Fbxo7/Rbl1/Ier3/Nae1/Taok3/Spc25/Mad2l1/Uimc1/Ndc80/Cenpe/Syf2/Gen1/Rbbp8/Bub1/Pten/Prmt2/Ik/Rpl26/Nbn/Zwint/Nuf2/Bub1b	28
GO:0001822	kidney development	45/1826	375/28928	0.12	1.90107	4.55881	2.77069e-05	0.000230425	0.000131431	Wt1/Stat1/Notch1/Mmp17/Gfra1/Cyp26b1/Lrp2/Greb1l/Sfrp1/Wnt4/Slit2/Cfh/Trex1/Has2/Cc2d2a/Fgf10/Arid5b/Nphp3/Adamts1/Vcan/Amer1/Lrrk2/Traf3ip2/Tmem67/Sdc4/Smad6/Rpgrip1l/Bmper/Nek1/Lif/Tet2/Adamts6/Fbn1/Tfap2a/Sox4/Id3/Bcl2l11/Dync2h1/Pbx1/Hspa8/Ctnnd1/Gdf11/Jmjd6/Anxa4/Ilk	45
GO:0035148	tube formation	27/1826	181/28928	0.149171	2.36321	4.77538	2.77423e-05	0.000230425	0.000131431	Notch1/Lrp2/Tgm2/Sfrp1/Wnt4/Adm/Lmo4/Shroom3/Rgma/Hif1a/Cc2d2a/Fgf10/Zeb2/Sdc4/Tulp3/Sdccag8/Tfap2a/Bcl2l11/Mib1/Abl2/Phactr4/Twist1/Casp8/Mthfr/Brd2/Plxnb2/Rala	27
GO:0016579	protein deubiquitination	18/1826	96/28928	0.1875	2.97043	5.0195	2.82046e-05	0.000233305	0.000133074	Usp18/Trim21/Usp45/Usp25/Usp12/Tnfaip3/Zc3h12a/Usp42/Usp11/Vcpip1/Usp14/Tnip1/Usp32/Stambp/Uchl5/Dnajb2/Tank/Usp21	18
GO:1990868	response to chemokine	18/1826	96/28928	0.1875	2.97043	5.0195	2.82046e-05	0.000233305	0.000133074	Cxcl9/Cxcl10/Ccl8/Ccl11/Ccrl2/Ccl7/Slit2/Ccl2/Cxcl1/Ccl9/Gpr35/Ccl5/Hif1a/Cxcl5/Cx3cl1/Lrch1/Oxsr1/Zc3h12a	18
GO:1990869	cellular response to chemokine	18/1826	96/28928	0.1875	2.97043	5.0195	2.82046e-05	0.000233305	0.000133074	Cxcl9/Cxcl10/Ccl8/Ccl11/Ccrl2/Ccl7/Slit2/Ccl2/Cxcl1/Ccl9/Gpr35/Ccl5/Hif1a/Cxcl5/Cx3cl1/Lrch1/Oxsr1/Zc3h12a	18
GO:0002286	T cell activation involved in immune response	23/1826	142/28928	0.161972	2.566	4.85565	2.84383e-05	0.000234916	0.000133993	Slfn2/Il6/Irf4/Irf1/Ripk2/Stat3/Nfkbiz/H2-M3/Fgl2/Stx11/Bcl3/Jak3/Atp7a/Bcl6/Zc3h12a/Loxl3/Il4ra/Foxp1/Shb/Men1/Psen1/Zbtb7b/Brd2	23
GO:1902017	regulation of cilium assembly	16/1826	79/28928	0.202532	3.20856	5.10222	2.88285e-05	0.000237815	0.000135646	Hap1/Cenpj/Cdkl5/Odf2l/Htt/Rab3ip/Tmem67/Intu/Sdccag8/Ppp1r35/Wdr44/Syne2/Ttbk2/Rab11a/Atg3/Dynll1	16
GO:0042180	cellular ketone metabolic process	35/1826	265/28928	0.132075	2.09238	4.63699	2.93558e-05	0.000241836	0.00013794	Ido2/Wnt4/Coq8b/Trib3/Wdtc1/Trex1/Kyat3/Kat2b/Klhl25/Pdk1/Acsl5/Insig2/Prkce/Nr1h2/Stard4/Insig1/Hmgcr/Abcd1/Pibf1/Akt2/Tpi1/Pla2g4a/Nfe2l1/Fabp5/Dgkq/Pdk3/Twist1/Aifm2/Erlin2/Acadl/Dbi/Mapk9/Pank2/Ndufa9/Aldoa	35
GO:0043370	regulation of CD4-positive, alpha-beta T cell differentiation	14/1826	63/28928	0.222222	3.52051	5.19845	3.02822e-05	0.000249128	0.000142099	Il6/Irf1/Socs1/Ripk2/Nfkbiz/Jak3/Klhl25/Bcl6/Zc3h12a/Loxl3/Il4ra/Shb/Zbtb7b/Brd2	14
GO:0001837	epithelial to mesenchymal transition	26/1826	172/28928	0.151163	2.39476	4.76214	3.0685e-05	0.000251759	0.000143599	Notch1/Il6/Sfrp1/Wnt4/Rock1/Adam8/Has2/Hif1a/Slc39a10/Il17rd/Tbx20/Pdpn/Slc39a6/Loxl3/Kat8/Glipr2/Sdhaf2/Clasp2/Spred1/Twist1/Cul7/Pef1/Adam15/Pten/Emp2/Fermt2	26
GO:0050731	positive regulation of peptidyl-tyrosine phosphorylation	26/1826	172/28928	0.151163	2.39476	4.76214	3.0685e-05	0.000251759	0.000143599	Parp14/Parp9/Il6/Tnfrsf14/Gfra1/Ripk2/Il15/Lck/Il24/Tnfrsf1a/Ccl5/Tgfa/Kitl/Fgf10/Lif/Jak2/Pibf1/Il6st/Dgkq/Ctnnd1/Ptprj/Agrn/Fyn/Hax1/Ptpn1/Mif	26
GO:0034121	regulation of toll-like receptor signaling pathway	10/1826	34/28928	0.294118	4.65949	5.54189	3.16548e-05	0.000259364	0.000147937	Irf7/Trim30a/Irf4/Irf1/Rnf115/Tyro3/Pdpk1/Gdi1/App/Mfhas1	10
GO:0071559	response to transforming growth factor beta	37/1826	288/28928	0.128472	2.03529	4.58326	3.24862e-05	0.000265508	0.000151442	Stat3/Sfrp1/Nfkbiz/Wnt4/Ccl2/Cldn1/Rock1/Pml/Il17rd/Furin/Lgals9/Jun/Zeb2/Smad6/Dusp22/Fbn1/Adam9/Igf1r/Thbs1/Xbp1/Sap30/Twsg1/Snx6/Hipk2/Arid4a/Men1/Pdpk1/Spred1/Ints9/Lats2/Zeb1/Snx1/Hspa5/Fyn/Snw1/Fermt2/Ptprk	37
GO:0033674	positive regulation of kinase activity	39/1826	310/28928	0.125806	1.99306	4.56287	3.24924e-05	0.000265508	0.000151442	Igtp/Irgm2/Irgm1/Lmo4/Rassf2/Adrb2/Tlr6/Pak1/Kitl/Daxx/Lrrk2/Higd1a/Zeb2/Fzd5/Map2k1/Cdkn1a/Mapre3/Jak2/Fbn1/Adam9/Pim1/Thbs1/Pibf1/Taok3/Lrp8/Traf2/Pdpk1/Ccnd2/Agrn/Psmd10/Insr/Cenpe/Ccnd3/Psen1/Ptpn1/Emp2/Nbn/Fermt2/Mif	39
GO:0061515	myeloid cell development	19/1826	106/28928	0.179245	2.83965	4.92525	3.29977e-05	0.000269274	0.00015359	Tlr2/Ninj1/Adgrf5/Slc11a2/Fam210b/Bcl6/Fbn1/Foxp1/Ptpn6/Alas1/Bpgm/Cebpb/Arid4a/Pip4k2a/App/Lyar/Jmjd6/Diaph3/Rac1	19
GO:0072665	protein localization to vacuole	16/1826	80/28928	0.2	3.16846	5.04126	3.39439e-05	0.000276622	0.000157781	Igtp/Irgm2/Irgm1/Lamp2/Scarb2/Tnfaip3/Vps37c/Vps54/Gpr137b/Vps28/Vps13a/Hspa8/Vps53/Sh3bp4/Snf8/M6pr	16
GO:0072001	renal system development	46/1826	390/28928	0.117949	1.86858	4.4826	3.49304e-05	0.000284279	0.000162149	Wt1/Stat1/Notch1/Mmp17/Gfra1/Cyp26b1/Lrp2/Greb1l/Sfrp1/Wnt4/Slit2/Cfh/Trex1/Has2/Cc2d2a/Fgf10/Arid5b/Nphp3/Adamts1/Vcan/Amer1/Lrrk2/Traf3ip2/Tmem67/Sdc4/Smad6/Rpgrip1l/Bmper/Nek1/Lif/Tet2/Adamts6/Fbn1/Tfap2a/Sox4/Id3/Bcl2l11/Dync2h1/Pbx1/Hspa8/Ctnnd1/Gdf11/Jmjd6/Anxa4/Ilk/Psap	46
GO:0140894	endolysosomal toll-like receptor signaling pathway	13/1826	56/28928	0.232143	3.67767	5.20612	3.53927e-05	0.000287655	0.000164074	Oas1a/Irf1/Tlr3/Oas1c/Myd88/Irf2/Flot1/Tnip2/Rftn1/Tnfaip3/Peli1/Washc4/Hcfc2	13
GO:0045736	negative regulation of cyclin-dependent protein serine/threonine kinase activity	8/1826	22/28928	0.363636	5.76083	5.79831	3.56587e-05	0.000289428	0.000165086	Kat2b/Tnfaip3/Cdkn1a/Fbxo7/Cdkn1b/Men1/Lats2/Pten	8
GO:0007088	regulation of mitotic nuclear division	21/1826	125/28928	0.168	2.6615	4.83213	3.57637e-05	0.000289504	0.000165129	Tgfa/Atm/Sphk1/Nusap1/Igf1r/Phip/Nfe2l1/Spc25/Mad2l1/Ndc80/Insr/Cenpe/Cul7/Lrp5/Gen1/Bub1/Ik/Zwint/Nuf2/Met/Bub1b	21
GO:0045446	endothelial cell differentiation	21/1826	125/28928	0.168	2.6615	4.83213	3.57637e-05	0.000289504	0.000165129	Notch1/Xdh/Myd88/Cldn1/Rock1/Tnfrsf1a/Clic4/Pdpn/Plod3/S1pr1/Heg1/Btg1/Vhl/Lipa/Fstl1/F11r/Foxj2/Kdm6b/Zeb1/Cul7/Met	21
GO:0030330	DNA damage response, signal transduction by p53 class mediator	15/1826	72/28928	0.208333	3.30047	5.07303	3.58577e-05	0.000289877	0.000165342	Sp100/Muc1/Bcl3/Ndrg1/Pml/Foxo3/Atm/Cdkn1a/Sox4/Hipk2/Spred1/Psmd10/Twist1/Rpl26/Mif	15
GO:0090200	positive regulation of release of cytochrome c from mitochondria	9/1826	28/28928	0.321429	5.09216	5.62321	3.59143e-05	0.000289948	0.000165382	Tnfsf10/Fas/Bnip3/Bak1/Moap1/Fam162a/Bcl2l11/Bid/Mff	9
GO:0000423	mitophagy	17/1826	89/28928	0.191011	3.02605	4.96886	3.64009e-05	0.000293485	0.0001674	Igtp/Irgm2/Irgm1/Hk2/Bnip3/Htt/Ube2a/Fbxo7/Slc25a5/Nipsnap3b/Map1lc3b/Bnip3l/Clec16a/Gabarapl1/Gabarap/Bcl2l13/Tspo	17
GO:1901293	nucleoside phosphate biosynthetic process	39/1826	312/28928	0.125	1.98028	4.51884	3.75357e-05	0.000302232	0.000172389	Ido2/Oasl2/Oas1a/Stat3/Upp1/Nampt/Acsl1/Ada/Pnp/Pdk1/Acsl5/Pnp2/Ak4/Hk1/Nadk2/Map2k1/Acsl6/Slc25a42/Ugdh/Lipa/Gmppb/Ndufv3/Ndufs4/Ndufa1/Atp6v1a/Ak2/Cmpk1/Pdk3/Nme7/Ugp2/Tyms/Pank3/Elovl6/Ctps2/Pank2/Ndufa9/Aldoa/Ndufs2/Ndufa8	39
GO:0051225	spindle assembly	22/1826	135/28928	0.162963	2.5817	4.78135	3.82067e-05	0.000307227	0.000175238	Misp/Cenpj/Chmp2b/Spice1/Mapre3/Chmp4b/Pibf1/Hspa1b/Dync1h1/Stag2/Clasp2/Gtf2b/Ndc80/Cenpe/Chmp5/Kif3b/Rab11a/Pten/Tubgcp4/Ccnb2/Lsm14a/Kif11	22
GO:0001776	leukocyte homeostasis	23/1826	145/28928	0.158621	2.51291	4.74058	3.99507e-05	0.000320825	0.000182994	Il6/Fas/Ccl2/Cfh/Bak1/Hif1a/Cxcl5/Jak3/Ada/Cd47/Kitl/Pde4b/Traf3ip2/Tnfaip3/Lipa/Siva1/Bcl2l11/Tcirg1/Men1/Caml/Ccnb2/Prdx2/Mif	23
GO:0030308	negative regulation of cell growth	28/1826	195/28928	0.14359	2.27479	4.63625	4.02581e-05	0.000322865	0.000184157	Wt1/Mndal/Bst2/Sfrp1/Slit2/Rgma/Ntn1/Pml/Pak1/Sertad3/Bcl6/Cdkn1a/Cdkn1b/St7l/Foxp1/Hspa1b/Cryab/Trim46/Acvr1b/Sertad1/Ptprj/Dnajb2/Cdkn2d/Sh3bp4/Adam15/Dcbld2/Pten/Rbm10	28
GO:0035270	endocrine system development	24/1826	155/28928	0.154839	2.453	4.70803	4.10415e-05	0.000328278	0.000187245	Wt1/Il6/Cyp1b1/Hoxd3/Ly6e/Wnt4/Cdk6/Bak1/Inhbb/Fgf10/Arid5b/Map2k1/Rfx3/Vhl/Igf1r/Sox4/Hipk2/Pbx1/Men1/Pdpk1/Gdf11/Insr/Tspo/Sidt2	24
GO:0106106	cold-induced thermogenesis	24/1826	155/28928	0.154839	2.453	4.70803	4.10415e-05	0.000328278	0.000187245	Notch1/Irf4/Lama4/Il15/Lcn2/Adrb2/Sfxn5/Acsl1/Adamts5/Nr1h2/Igf2bp2/Ip6k1/Jak2/Kdm3a/Alms1/Igf1r/Il4ra/Cebpb/Dync1h1/Fabp5/Kdm6b/Zbtb7b/Acadl/Elovl6	24
GO:0070665	positive regulation of leukocyte proliferation	26/1826	175/28928	0.148571	2.35371	4.66235	4.15294e-05	0.00033121	0.000188917	Cd274/Irgm1/Il6/Bst1/H2-T23/Ripk2/Il15/Myd88/Il12rb1/Flt3l/Ccl5/Slc39a10/Jak3/Ada/Pnp/Vcam1/Kitl/Fgf10/Il7/Bcl6/Cdkn1a/Jak2/Peli1/Ephb2/Il6st/Mif	26
GO:1990845	adaptive thermogenesis	26/1826	175/28928	0.148571	2.35371	4.66235	4.15294e-05	0.00033121	0.000188917	Notch1/Irf4/Lama4/Il15/Lcn2/Adrb2/Sfxn5/Acsl1/Adamts5/Nr1h2/Igf2bp2/Ip6k1/Jak2/Kdm3a/Slc25a5/Alms1/Igf1r/Lipa/Il4ra/Cebpb/Dync1h1/Fabp5/Kdm6b/Zbtb7b/Acadl/Elovl6	26
GO:0015911	long-chain fatty acid import across plasma membrane	6/1826	12/28928	0.5	7.92114	6.22444	4.16268e-05	0.00033121	0.000188917	Acsl1/Slc2a1/Acsl5/Acsl6/Thbs1/Akt2	6
GO:1902857	positive regulation of non-motile cilium assembly	6/1826	12/28928	0.5	7.92114	6.22444	4.16268e-05	0.00033121	0.000188917	Hap1/Cenpj/Htt/Tmem67/Ttbk2/Dynll1	6
GO:0006641	triglyceride metabolic process	20/1826	117/28928	0.17094	2.70808	4.80534	4.21161e-05	0.000334663	0.000190887	Apof/Gpat3/Lipg/Plaat3/C3/Acsl1/Apobec1/Acsl5/Pnpla2/Insig2/Nr1h2/Insig1/Acsl6/Lipe/Lipa/Lpin2/Il6st/Dbi/Pank2/Ldlr	20
GO:0051346	negative regulation of hydrolase activity	38/1826	303/28928	0.125413	1.98682	4.48217	4.36364e-05	0.000346272	0.000197509	Serpina3g/Serpina3i/Col28a1/Mndal/Ifi203/Serping1/Serpinb1a/Ifi207/Serpinb1b/Ptx3/Serpinb9/Timp3/Lrch1/Rap1gds1/Serpinb9b/Lrrk2/Neil1/Arl6ip1/Tmbim6/Naip2/Thbs1/Ppp1r35/Hspa1b/Timp1/Dnajb6/Cstb/Arl2/Fnip1/Cryab/Terf1/Dffa/Rps6ka3/Amot/App/Cdkn2d/Sh3bp4/Gapdh/Cst3	38
GO:0034112	positive regulation of homotypic cell-cell adhesion	7/1826	17/28928	0.411765	6.52329	5.91279	4.37196e-05	0.000346272	0.000197509	Il6/Ccl5/Pdpn/Jak2/F11r/Emilin2/Jak1	7
GO:0071560	cellular response to transforming growth factor beta stimulus	36/1826	281/28928	0.128114	2.02962	4.50184	4.37487e-05	0.000346272	0.000197509	Stat3/Sfrp1/Nfkbiz/Wnt4/Ccl2/Cldn1/Pml/Il17rd/Furin/Lgals9/Jun/Zeb2/Smad6/Dusp22/Fbn1/Adam9/Igf1r/Thbs1/Xbp1/Sap30/Twsg1/Snx6/Hipk2/Arid4a/Men1/Pdpk1/Spred1/Ints9/Lats2/Zeb1/Snx1/Hspa5/Fyn/Snw1/Fermt2/Ptprk	36
GO:0008380	RNA splicing	52/1826	464/28928	0.112069	1.77543	4.37073	4.47713e-05	0.000353904	0.000201861	Wt1/Akap17b/Brdt/Kat2b/Prpf31/Hnrnph2/Rbfox2/Tmbim6/Slirp/Usb1/Ccnl2/Ythdc1/Akt2/Srpk2/Atxn7/Rsrp1/Taf15/Snrpd1/Psip1/Taf6l/Hspa8/Rtcb/Rbmx/Hnrnpa2b1/Mfap1a/Sap18/Dcps/Rbm5/Prpf38a/Snrnp27/Jmjd6/Syf2/Crnkl1/Tia1/Thoc2/Snrpd3/Fastk/Wbp4/Snw1/Ik/Ddx41/Zranb2/Prpf18/Tra2a/Sap18b/Rbm10/Rbm3/Clk1/Rtraf/Rbm8a/Tardbp/Hnrnpm	52
GO:0002704	negative regulation of leukocyte mediated immunity	16/1826	82/28928	0.195122	3.09118	4.92217	4.66322e-05	0.000367654	0.000209705	Tap1/Cd274/Clec2d/Tap2/H2-T23/Bst2/Parp3/Serpinb9/H2-M3/Jak3/Lgals9/Serpinb9b/Bcl6/Dusp22/Hmox1/Ptpn6	16
GO:0046637	regulation of alpha-beta T cell differentiation	16/1826	82/28928	0.195122	3.09118	4.92217	4.66322e-05	0.000367654	0.000209705	Il6/Irf1/Socs1/Ripk2/Nfkbiz/Jak3/Ada/Klhl25/Pnp/Bcl6/Zc3h12a/Loxl3/Il4ra/Shb/Zbtb7b/Brd2	16
GO:0006661	phosphatidylinositol biosynthetic process	17/1826	91/28928	0.186813	2.95955	4.85962	4.89526e-05	0.000384516	0.000219322	Itpka/Pik3c2a/Itpkc/Atm/Inpp1/Pigg/Piga/Pigv/Ip6k1/Pgap2/Pip4k2a/Smg1/Inpp4a/Pi4kb/Pign/Pi4k2a/Pip5k1a	17
GO:0007179	transforming growth factor beta receptor signaling pathway	30/1826	218/28928	0.137615	2.18013	4.53986	4.91592e-05	0.000384516	0.000219322	Stat3/Ccl2/Pml/Il17rd/Furin/Lgals9/Jun/Zeb2/Smad6/Dusp22/Fbn1/Adam9/Thbs1/Xbp1/Sap30/Twsg1/Snx6/Hipk2/Arid4a/Men1/Pdpk1/Spred1/Ints9/Lats2/Zeb1/Snx1/Hspa5/Snw1/Fermt2/Ptprk	30
GO:0045648	positive regulation of erythrocyte differentiation	9/1826	29/28928	0.310345	4.91657	5.47728	4.9166e-05	0.000384516	0.000219322	Stat1/Isg15/Stat3/Hif1a/Foxo3/Fam210b/Hspa1b/Acvr1b/Hmgb2	9
GO:0062098	regulation of programmed necrotic cell death	9/1826	29/28928	0.310345	4.91657	5.47728	4.9166e-05	0.000384516	0.000219322	Zbp1/Rnf31/Ripk1/Rbck1/Casp6/Peli1/Birc2/Casp8/Tspo	9
GO:1900017	positive regulation of cytokine production involved in inflammatory response	9/1826	29/28928	0.310345	4.91657	5.47728	4.9166e-05	0.000384516	0.000219322	Gbp5/Il6/Tlr3/Stat3/Myd88/Tlr6/Hif1a/Il17rc/Mapk9	9
GO:0060606	tube closure	19/1826	109/28928	0.174312	2.7615	4.78253	4.92155e-05	0.000384516	0.000219322	Lrp2/Sfrp1/Adm/Lmo4/Shroom3/Rgma/Cc2d2a/Fgf10/Zeb2/Sdc4/Tulp3/Tfap2a/Abl2/Phactr4/Twist1/Mthfr/Brd2/Plxnb2/Rala	19
GO:0090288	negative regulation of cellular response to growth factor stimulus	19/1826	109/28928	0.174312	2.7615	4.78253	4.92155e-05	0.000384516	0.000219322	Notch1/Xdh/Lrp2/Sfrp1/Wnt4/Slit2/Gpr155/Tnfaip6/Dcn/Adgra2/Smad6/Bmper/Fbn1/Thbs1/Twsg1/Mtmr4/Hipk2/Cask/Ptpn1	19
GO:0006509	membrane protein ectodomain proteolysis	12/1826	50/28928	0.24	3.80215	5.14747	4.945e-05	0.000384858	0.000219518	Erap1/Adam8/Rgma/Timp3/Tspan15/Sppl2a/Adam9/Timp1/Pacsin3/Rbmx/App/Psen1	12
GO:0046365	monosaccharide catabolic process	12/1826	50/28928	0.24	3.80215	5.14747	4.945e-05	0.000384858	0.000219518	Eno2/Hk1/Pfkp/Tpi1/Pfkl/Pgk1/Pgam1/Lrp5/Bcl2l13/Gapdh/Aldoa/Ldha	12
GO:0090199	regulation of release of cytochrome c from mitochondria	12/1826	50/28928	0.24	3.80215	5.14747	4.945e-05	0.000384858	0.000219518	Tnfsf10/Fas/Bnip3/Bak1/Moap1/Plscr3/Higd1a/Fam162a/Bcl2l11/Bid/Psmd10/Mff	12
GO:0043603	amide metabolic process	52/1826	466/28928	0.111588	1.76781	4.33725	5.01317e-05	0.00038957	0.000222205	Xdh/Nnmt/Urah/Mgst1/Sod2/Rock1/Tnfrsf1a/Hap1/Plaat3/Gsap/St6galnac4/Acsl1/Ada/Hmgcs1/Gclm/Pnp/B4galt5/Pdk1/Furin/Acsl5/Htt/B3galt1/Asah2/Mvd/Sgms2/Arl6ip5/Nit1/Hmgcr/Sphk1/Acsl6/Slc25a42/Gla/Cers4/Acadsb/Abcd1/Neu1/Nfe2l1/Ormdl2/Pmvk/Hmgcl/Sptlc2/Mvk/Pdk3/Hmgn5/Acot9/Psen1/Idh1/Pank3/Elovl6/Pank2/Psap/Hsp90b1	52
GO:0099504	synaptic vesicle cycle	34/1826	261/28928	0.130268	2.06375	4.48093	5.0211e-05	0.00038957	0.000222205	Rock1/Stx11/Ppfia2/Ston2/Atp6v0e2/Stxbp1/Syngr3/Stx2/Lrrk2/Gripap1/Ap3m2/Stxbp3/Syt12/Rab5a/Cltb/C9orf72/Efr3a/Ap2a2/Atp6v1a/Dgkq/Clcn3/Grik5/Snap29/Ap3s1/Cask/Arpc3/Psen1/Ap2s1/Pten/Pfn2/Mff/Sh3gl1/Rac1/Ap2m1	34
GO:0070534	protein K63-linked ubiquitination	15/1826	74/28928	0.202703	3.21127	4.94375	5.02484e-05	0.00038957	0.000222205	Trim30a/Trim12c/Trim21/Trim5/Parp10/Ripk2/Rnf213/Trim56/Rnf115/Traf3ip2/Peli1/Rnf167/Traf2/Rnf5/Birc2	15
GO:0030856	regulation of epithelial cell differentiation	26/1826	177/28928	0.146893	2.32711	4.59695	5.05632e-05	0.00039101	0.000223026	Stat1/Fst/Notch1/Xdh/Zfp36/Rock1/Tnfrsf1a/Maff/Fgf10/Zeb2/Rfx3/Lif/Cdkn1b/Btg1/Vhl/Foxp1/F11r/Macroh2a2/Cebpb/Foxj2/Nfe2l1/Extl3/Keap1/Spred1/Zeb1/Cul7	26
GO:0051017	actin filament bundle assembly	26/1826	177/28928	0.146893	2.32711	4.59695	5.05632e-05	0.00039101	0.000223026	Wnt4/Asap3/Phactr1/Gas7/Cx3cl1/Pak1/Spire2/Cd47/Marcks/Zeb2/S1pr1/Sdc4/Rhoc/Alms1/Arhgap28/F11r/Carmil1/Abl2/Clasp2/Pfn2/Aif1l/Fermt2/Met/Diaph3/Rac1/Hsp90b1	26
GO:0070507	regulation of microtubule cytoskeleton organization	25/1826	167/28928	0.149701	2.3716	4.61408	5.09269e-05	0.000393319	0.000224343	Parp3/Rock1/Cenpj/Pak1/Chmp2b/Akap9/Dixdc1/Cdkn1b/Mapre3/Chmp4b/Hspa1b/Atxn7/Dync1h1/Nav3/Arl2/Camsap1/Clasp2/Ttbk2/Agrn/Nme7/Chmp5/Ckap5/Met/Diaph3/Rac1	25
GO:0009164	nucleoside catabolic process	8/1826	23/28928	0.347826	5.51036	5.61681	5.16538e-05	0.000397918	0.000226967	Xdh/Urah/Upp1/Ada/Pnp/Pnp2/Nudt1/Enpp4	8
GO:0032482	Rab protein signal transduction	8/1826	23/28928	0.347826	5.51036	5.61681	5.16538e-05	0.000397918	0.000226967	Dennd3/Rab30/Rab39b/Rab21/Rab9/Dennd4a/Madd/Gdi1	8
GO:0045620	negative regulation of lymphocyte differentiation	14/1826	66/28928	0.212121	3.36048	4.98323	5.24767e-05	0.000402978	0.000229853	Irf1/Socs1/Sfrp1/Fgl2/Jak3/Bcl6/Fbxo7/Zc3h12a/Loxl3/Il4ra/Zfp608/Zbtb7b/Ptpn2/Prdx2	14
GO:0051651	maintenance of location in cell	32/1826	240/28928	0.133333	2.1123	4.49139	5.24776e-05	0.000402978	0.000229853	Cxcl9/Cxcl10/Sp100/Akap6/Lck/Hk2/Hap1/Ubash3b/Ank2/Pml/Cx3cl1/Plcb4/Htt/Insig2/Hk1/Akap9/Prkce/Insig1/Ptpn6/Arl2/Pdpk1/Vps13a/Grik5/Hspa5/Myo5a/Psen1/Kdelr3/Dbi/Txn1/Tspo/Twf1/Itpr3	32
GO:0031113	regulation of microtubule polymerization	13/1826	58/28928	0.224138	3.55086	5.04752	5.25103e-05	0.000402978	0.000229853	Pak1/Akap9/Cdkn1b/Mapre3/Hspa1b/Nav3/Arl2/Camsap1/Clasp2/Nme7/Ckap5/Met/Rac1	13
GO:1902806	regulation of cell cycle G1/S phase transition	28/1826	198/28928	0.141414	2.24032	4.5457	5.30894e-05	0.000406907	0.000232094	Muc1/Psme2/Psme1/Cenpj/Trex1/Pml/Ctdsp2/Fgf10/Adamts1/Pdpn/Cdkn1a/Fbxo7/Rbl1/Cdkn1b/Apbb1/Stxbp4/Ptpn6/Men1/Bid/Ccnd2/Paf1/Cdkn2d/Kmt2e/Ccnd3/Pten/Prmt2/Rpl26/Dpf2	28
GO:0002486	antigen processing and presentation of endogenous peptide antigen via MHC class I via ER pathway, TAP-independent	11/1826	43/28928	0.255814	4.05268	5.19972	5.39148e-05	0.000412189	0.000235107	H2-T24/H2-T23/H2-Q6/H2-Q4/H2-T22/H2-M3/H2-T10/H2-Q1/H2-K1/H2-D1/H2-Q7	11
GO:1901524	regulation of mitophagy	11/1826	43/28928	0.255814	4.05268	5.19972	5.39148e-05	0.000412189	0.000235107	Igtp/Irgm2/Irgm1/Hk2/Htt/Ube2a/Fbxo7/Slc25a5/Bnip3l/Clec16a/Tspo	11
GO:0010660	regulation of muscle cell apoptotic process	20/1826	119/28928	0.168067	2.66257	4.71726	5.40238e-05	0.000412502	0.000235285	Notch1/Casp12/Igfbp3/Bnip3/Sod2/Gch1/Hmgcr/Zc3h12a/Hmox1/Jak2/Igf1r/Capn1/Pdpk1/Hspa8/Ptpn1/Pten/Mff/Gapdh/Rbm10/Ilk	20
GO:0043112	receptor metabolic process	16/1826	83/28928	0.192771	3.05393	4.86398	5.44182e-05	0.00041499	0.000236704	Dtx3l/Nsg1/Furin/Pex5/Pex1/Gprasp1/Rab29/Capn1/Caml/Lmtk2/Ap1ar/Chmp5/Psen1/Ptpn1/Ptpn2/Ldlr	16
GO:0010631	epithelial cell migration	19/1826	110/28928	0.172727	2.73639	4.73603	5.60143e-05	0.000426624	0.00024334	Krt16/Rock1/Has2/Hif1a/Gab2/Kitl/Fgf10/Jun/Prkce/Zeb2/Adam9/Glipr2/Vim/Arhgap5/Clasp2/Rab11a/Pkn2/Pten/Pfn2	19
GO:0001841	neural tube formation	21/1826	129/28928	0.162791	2.57898	4.66534	5.76814e-05	0.000438219	0.000249954	Lrp2/Sfrp1/Adm/Lmo4/Shroom3/Rgma/Hif1a/Cc2d2a/Zeb2/Sdc4/Tulp3/Tfap2a/Mib1/Abl2/Phactr4/Twist1/Casp8/Mthfr/Brd2/Plxnb2/Rala	21
GO:0045582	positive regulation of T cell differentiation	21/1826	129/28928	0.162791	2.57898	4.66534	5.76814e-05	0.000438219	0.000249954	Il6/Irf1/Socs1/Ripk2/Lck/Nfkbiz/H2-M3/Adam8/Foxo3/Ada/Klhl25/Pnp/Lgals9/Il7/Bcl6/Sox4/Il4ra/Xbp1/Shb/Zbtb7b/Brd2	21
GO:0072522	purine-containing compound biosynthetic process	33/1826	252/28928	0.130952	2.07458	4.44716	5.7953e-05	0.000439731	0.000250816	Ido2/Oasl2/Oas1a/Stat3/Nampt/Acsl1/Nt5e/Ada/Pnp/Pdk1/Acsl5/Pnp2/Ak4/Nadk2/Map2k1/Acsl6/Slc25a42/Lipa/Ndufv3/Ndufs4/Pgm2/Ndufa1/Atp6v1a/Ak2/Pdk3/Nme7/Pank3/Elovl6/Pank2/Ndufa9/Aldoa/Ndufs2/Ndufa8	33
GO:0045860	positive regulation of protein kinase activity	37/1826	296/28928	0.125	1.98028	4.40021	5.85905e-05	0.000444012	0.000253258	Igtp/Irgm2/Irgm1/Rassf2/Adrb2/Tlr6/Pak1/Kitl/Daxx/Lrrk2/Higd1a/Zeb2/Fzd5/Map2k1/Cdkn1a/Mapre3/Jak2/Fbn1/Adam9/Pim1/Thbs1/Pibf1/Taok3/Lrp8/Traf2/Pdpk1/Ccnd2/Agrn/Psmd10/Insr/Cenpe/Ccnd3/Psen1/Ptpn1/Emp2/Fermt2/Mif	37
GO:0050708	regulation of protein secretion	41/1826	341/28928	0.120235	1.90479	4.36257	5.89212e-05	0.00044596	0.000254369	Nos2/Il6/Sfrp1/Tlr2/Idua/Ccl5/Hif1a/Inhbb/Cyp51/Rap1gds1/Prkce/Nr1h2/Pim3/Hmgcr/Rfx3/Aacs/Jak2/Fbn1/Adam9/Pard6a/Apbb1/Sox4/Stxbp4/Anxa7/Slc25a22/Tcirg1/Madd/Rab11fip5/Pfkl/Golph3l/Rhbdf2/Capn10/Cask/Lrp5/Bsg/Vps35/Dynll1/Ensa/Sidt2/Rac1/Tardbp	41
GO:0010761	fibroblast migration	15/1826	75/28928	0.2	3.16846	4.88076	5.91804e-05	0.000447363	0.000255169	Pml/Gna13/Pak1/Arid5b/Prkce/Zeb2/Sdc4/Fer/Tfap2a/Thbs1/Clasp2/Pmp22/Ilk/Pip5k1a/Rac1	15
GO:0046636	negative regulation of alpha-beta T cell activation	12/1826	51/28928	0.235294	3.72759	5.06046	6.09766e-05	0.000460365	0.000262586	Cd274/Irf1/Tnfrsf14/Socs1/Jak3/Lgals9/Bcl6/Zc3h12a/Loxl3/Il4ra/Twsg1/Zbtb7b	12
GO:2000058	regulation of ubiquitin-dependent protein catabolic process	25/1826	169/28928	0.147929	2.34353	4.5468	6.21715e-05	0.000468803	0.000267398	Trib3/Nub1/Pml/Il33/Rchy1/Lrrk2/N4bp1/Usp14/Hspa1b/Hipk2/Caml/Desi1/Uchl5/Pias1/Psmd10/Dnajb2/Clec16a/Psen1/Gabarap/Mapk9/Pten/Rnf139/Tlk2/Traf7/Sumo2	25
GO:0032535	regulation of cellular component size	47/1826	411/28928	0.114355	1.81165	4.30168	6.23561e-05	0.00046961	0.000267859	Ccl11/Cdc42ep2/Fhod3/Tlr2/Slit2/Wdtc1/Rgma/Ntn1/Deptor/Pak1/Dbnl/Cdkl5/Oxsr1/Prkce/Atp7a/Akt3/Slc12a7/Gla/Fer/Rab21/Arhgap28/Plekhg2/Rab5a/Anxa7/Trim46/Capn1/Carmil1/Cdc42ep3/Clcn3/Arhgap5/Clasp2/Gdi1/Arpc3/Capza1/Rb1cc1/Hax1/Rab11a/Mtpn/Pten/Pfn2/Pum2/Twf1/Ilk/Rac1/Grb2/Ap2m1/Cdk4	47
GO:0002820	negative regulation of adaptive immune response	14/1826	67/28928	0.208955	3.31033	4.91424	6.25192e-05	0.000470253	0.000268226	Cd274/Tnfrsf14/Parp3/H2-M3/Jak3/Il33/Bcl6/Il1rl1/Zc3h12a/Dusp22/Loxl3/Il4ra/Ptpn6/Zbtb7b	14
GO:0051851	modulation by host of symbiont process	16/1826	84/28928	0.190476	3.01758	4.80666	6.33252e-05	0.000475135	0.00027101	Ccl8/Ptx3/Stom/Ccl5/Jun/Zc3h12a/Rab29/Rab9/Sap30/Rab5a/Tmem41b/Smc6/Hspa8/Tbc1d20/Snw1/Tardbp	16
GO:0071479	cellular response to ionizing radiation	16/1826	84/28928	0.190476	3.01758	4.80666	6.33252e-05	0.000475135	0.00027101	Mndal/Ifi203/Ifi207/Sfrp1/Rhob/Trex1/Wrn/Atm/Cdkn1a/Spidr/Cryab/Ccnd2/Tank/Rpl26/Tlk2/Grb2	16
GO:0046902	regulation of mitochondrial membrane permeability	13/1826	59/28928	0.220339	3.49067	4.97082	6.34893e-05	0.000475777	0.000271376	Stat3/Hk2/Bnip3/Bak1/Ppm1k/Ier3/Slc25a5/Siva1/Bcl2l11/Bid/Bnip3l/Slc35f6/Slc9a1	13
GO:0010800	positive regulation of peptidyl-threonine phosphorylation	9/1826	30/28928	0.3	4.75268	5.3379	6.63154e-05	0.000495117	0.000282407	Igtp/Irgm2/Irgm1/Ripk2/Trim6/Sphk1/Phip/App/Met	9
GO:0031664	regulation of lipopolysaccharide-mediated signaling pathway	9/1826	30/28928	0.3	4.75268	5.3379	6.63154e-05	0.000495117	0.000282407	Acod1/Trim30a/Trim12c/Trim5/Cx3cl1/Tnfaip3/Tut4/Prdx2/Mif	9
GO:0044346	fibroblast apoptotic process	9/1826	30/28928	0.3	4.75268	5.3379	6.63154e-05	0.000495117	0.000282407	Socs1/Casp12/Sfrp1/Casp7/Bak1/Btg1/Bcl2l11/Men1/Bid	9
GO:0007163	establishment or maintenance of cell polarity	32/1826	243/28928	0.131687	2.08623	4.41364	6.68203e-05	0.000498272	0.000284207	Cyp26b1/Misp/Pak1/Htt/Fgf10/Nphp3/Traf3ip2/Lims1/Flot2/Rpgrip1l/Rhoq/Pard6a/Sdccag8/Igf1r/Rhoj/Dst/Tcirg1/Rab10/Carmil1/Abl2/Rhobtb2/Amot/Mad2l1/Clasp2/Ift80/Ndc80/Krit1/Ckap5/Ilk/Diaph3/Rac1/Gbf1	32
GO:0007266	Rho protein signal transduction	22/1826	140/28928	0.157143	2.4895	4.58565	6.72568e-05	0.00050091	0.000285712	Cdc42ep2/Mcf2l/Rock1/Ntn1/Gna13/Flot1/Pdpn/Lrrk2/Bcl6/Arhgef3/Heg1/Rhoj/F11r/Cdc42se2/Abl2/Cdc42ep3/Rhobtb2/Arhgap5/Phactr4/Cdh13/Cdc42se1/Met	22
GO:0061572	actin filament bundle organization	26/1826	180/28928	0.144444	2.28833	4.5005	6.74448e-05	0.000501693	0.000286158	Wnt4/Asap3/Phactr1/Gas7/Cx3cl1/Pak1/Spire2/Cd47/Marcks/Zeb2/S1pr1/Sdc4/Rhoc/Alms1/Arhgap28/F11r/Carmil1/Abl2/Clasp2/Pfn2/Aif1l/Fermt2/Met/Diaph3/Rac1/Hsp90b1	26
GO:0042454	ribonucleoside catabolic process	7/1826	18/28928	0.388889	6.16089	5.6851	6.76409e-05	0.000502534	0.000286638	Xdh/Urah/Upp1/Ada/Pnp/Pnp2/Enpp4	7
GO:0035196	miRNA processing	11/1826	44/28928	0.25	3.96057	5.10122	6.78104e-05	0.000503177	0.000287005	Il6/Stat3/Adar/Ripk1/Tut7/Zc3h7a/Tut4/Hnrnpa2b1/Zc3h7b/Pum2/Rbm3	11
GO:2000045	regulation of G1/S transition of mitotic cell cycle	25/1826	170/28928	0.147059	2.32975	4.51352	6.85887e-05	0.000508329	0.000289943	Muc1/Psme2/Psme1/Cenpj/Trex1/Pml/Ctdsp2/Fgf10/Adamts1/Pdpn/Cdkn1a/Fbxo7/Rbl1/Cdkn1b/Ptpn6/Men1/Bid/Ccnd2/Cdkn2d/Kmt2e/Ccnd3/Pten/Prmt2/Rpl26/Dpf2	25
GO:0031398	positive regulation of protein ubiquitination	20/1826	121/28928	0.165289	2.61856	4.63099	6.88372e-05	0.000508925	0.000290283	Nmi/Ripk2/Trib3/Rchy1/Amer1/Lrrk2/Sphk1/Peli1/Inava/Mycbp2/Birc2/Psmd10/Dnajb2/Ubb/Hspa5/Btrc/Pef1/Gabarap/Mapk9/Pten	20
GO:0042177	negative regulation of protein catabolic process	20/1826	121/28928	0.165289	2.61856	4.63099	6.88372e-05	0.000508925	0.000290283	Nos2/Azin2/Timp3/Usp25/Cyp51/Furin/N4bp1/Hmgcr/Usp14/Timp1/Mycbp2/Mad2l1/Laptm4b/Caml/Uchl5/Fyn/Clec16a/Vps35/Tlk2/Cst3	20
GO:0051495	positive regulation of cytoskeleton organization	28/1826	201/28928	0.139303	2.20688	4.45677	6.94963e-05	0.000513171	0.000292705	Ccl11/Cdc42ep2/Wnt4/Cenpj/Whamm/Cx3cl1/Pak1/Cd47/Akap9/Prkce/Sdc4/Rhoc/Cdkn1b/Fer/Ppp1r35/Hspa1b/Dync1h1/Nav3/Arl2/Carmil1/Cdc42ep3/Pfn2/Ckap5/Fermt2/Met/Rac1/Grb2/Plk4	28
GO:0008299	isoprenoid biosynthetic process	10/1826	37/28928	0.27027	4.2817	5.18465	7.06625e-05	0.000520513	0.000296893	Hmgcs1/Idi1/Fdft1/Mvd/Hmgcr/Fdps/Lss/Pmvk/Ggps1/Mvk	10
GO:0043372	positive regulation of CD4-positive, alpha-beta T cell differentiation	10/1826	37/28928	0.27027	4.2817	5.18465	7.06625e-05	0.000520513	0.000296893	Il6/Irf1/Socs1/Ripk2/Nfkbiz/Klhl25/Il4ra/Shb/Zbtb7b/Brd2	10
GO:0042532	negative regulation of tyrosine phosphorylation of STAT protein	6/1826	13/28928	0.461538	7.31182	5.90835	7.3167e-05	0.000534656	0.00030496	Parp14/Irf1/Socs3/Socs1/Pibf1/Ptpn2	6
GO:0140971	regulation of AIM2 inflammasome complex assembly	6/1826	13/28928	0.461538	7.31182	5.90835	7.3167e-05	0.000534656	0.00030496	Gbp5/Gm12250/Gbp2/Mndal/Ifi203/Ifi207	6
GO:1905671	regulation of lysosome organization	6/1826	13/28928	0.461538	7.31182	5.90835	7.3167e-05	0.000534656	0.00030496	Igtp/Irgm2/Irgm1/Trex1/Fnip1/Laptm4b	6
GO:2000271	positive regulation of fibroblast apoptotic process	6/1826	13/28928	0.461538	7.31182	5.90835	7.3167e-05	0.000534656	0.00030496	Socs1/Sfrp1/Btg1/Bcl2l11/Men1/Bid	6
GO:0044790	suppression of viral release by host	8/1826	24/28928	0.333333	5.28076	5.44564	7.32006e-05	0.000534656	0.00030496	Trim30a/Trim12c/Trim21/Trim5/Trim56/Trim25/Pml/Trim26	8
GO:0060544	regulation of necroptotic process	8/1826	24/28928	0.333333	5.28076	5.44564	7.32006e-05	0.000534656	0.00030496	Zbp1/Rnf31/Ripk1/Rbck1/Casp6/Peli1/Birc2/Casp8	8
GO:1904030	negative regulation of cyclin-dependent protein kinase activity	8/1826	24/28928	0.333333	5.28076	5.44564	7.32006e-05	0.000534656	0.00030496	Kat2b/Tnfaip3/Cdkn1a/Fbxo7/Cdkn1b/Men1/Lats2/Pten	8
GO:0070098	chemokine-mediated signaling pathway	16/1826	85/28928	0.188235	2.98208	4.75019	7.34881e-05	0.000536109	0.000305789	Cxcl9/Cxcl10/Ccl8/Ccl11/Ccrl2/Ccl7/Slit2/Ccl2/Cxcl1/Ccl9/Gpr35/Ccl5/Hif1a/Cxcl5/Cx3cl1/Oxsr1	16
GO:0050732	negative regulation of peptidyl-tyrosine phosphorylation	12/1826	52/28928	0.230769	3.65591	4.97563	7.47497e-05	0.000544656	0.000310664	Parp14/Irf1/Socs3/Socs1/Sfrp1/Mvp/Dusp22/Pibf1/Ptpn6/Psen1/Ptpn1/Ptpn2	12
GO:0031016	pancreas development	17/1826	94/28928	0.180851	2.86509	4.70125	7.49492e-05	0.000545454	0.000311119	Il6/Cdk6/Bak1/Fgf10/Nphp3/Rfx3/Vhl/Igf1r/Sox4/Xbp1/Men1/Pdpk1/Gdf11/Insr/Selenot/Sidt2/Met	17
GO:0120161	regulation of cold-induced thermogenesis	23/1826	151/28928	0.152318	2.41306	4.51886	7.62057e-05	0.000553932	0.000315955	Notch1/Irf4/Lama4/Il15/Lcn2/Adrb2/Sfxn5/Acsl1/Adamts5/Nr1h2/Ip6k1/Jak2/Kdm3a/Alms1/Igf1r/Il4ra/Cebpb/Dync1h1/Fabp5/Kdm6b/Zbtb7b/Acadl/Elovl6	23
GO:0051783	regulation of nuclear division	24/1826	161/28928	0.149068	2.36158	4.49688	7.63459e-05	0.000554286	0.000316157	Wnt4/Tgfa/Prdm9/Atm/Sphk1/Lif/Nusap1/Igf1r/Phip/Nfe2l1/Spc25/Mad2l1/Ndc80/Insr/Cenpe/Cul7/Lrp5/Gen1/Bub1/Ik/Zwint/Nuf2/Met/Bub1b	24
GO:0015980	energy derivation by oxidation of organic compounds	44/1826	380/28928	0.115789	1.83437	4.24975	7.88771e-05	0.000571977	0.000326247	Oas1a/Oas1c/Sod2/Trex1/Mtfr2/Adgrf5/Pnpt1/Gys1/Ak4/Atp7a/Afg1l/Abcd1/Ndufv3/Vps54/Akt2/Ndufs4/Pgm2/Sdhaf2/Arl2/Slc25a22/Il6st/Ndufa1/Atg2a/Ndufaf1/Bid/Insr/Ugp2/Gabarapl1/Cox7a2/Idh1/Aifm2/Rb1cc1/Bcl2l13/Cox5b/Atg3/Cox6c/Pank2/Cox4i1/Pum2/Cycs/Ndufa9/Ndufs2/Ndufa8/Ldha	44
GO:0048545	response to steroid hormone	42/1826	357/28928	0.117647	1.8638	4.2627	7.92731e-05	0.000574161	0.000327493	Acod1/Il6/Fas/Maob/Gad2/Cyp1b1/Sfrp1/Zfp36/Txnip/Crebrf/Adm/Ccl2/Cldn1/Taf7/Scnn1a/Foxo3/Pak1/Fosl2/Daxx/Jun/Map2k1/Rbfox2/Jund/Junb/Jak2/Kdm3a/Adam9/Ddit4/Foxp1/Vps54/Trerf1/Hdac8/Hspa8/Tyms/Hmgb2/Idh1/Pten/Prmt2/Tspo/Rpl27/Safb/Dnaja1	42
GO:0032649	regulation of type II interferon production	21/1826	132/28928	0.159091	2.52036	4.54433	8.12707e-05	0.00058708	0.000334862	Cd274/Irgm1/Tlr3/Isg15/Ripk2/H2-M3/Bcl3/Il12rb1/Arid5a/Il33/Cd47/Lgals9/Pde4b/Fzd5/Il1rl1/Zc3h12a/Jak2/Nras/Abl2/App/Cebpg	21
GO:0030968	endoplasmic reticulum unfolded protein response	15/1826	77/28928	0.194805	3.08616	4.75788	8.12981e-05	0.00058708	0.000334862	Igtp/Atf3/Casp12/Eif2ak2/Crebrf/Bak1/Tmbim4/Parp8/Xbp1/Creb3/Hspa5/Ptpn1/Atf6/Cops5/Ptpn2	15
GO:0006403	RNA localization	26/1826	182/28928	0.142857	2.26318	4.43726	8.13477e-05	0.00058708	0.000334862	Parp11/Zfp36/Pnpt1/Htt/Dcp2/Flot1/Atm/Rftn1/Igf2bp2/Alkbh5/Ythdc1/G3bp2/Terf1/Znhit3/Seh1l/Hnrnpa2b1/Thoc2/Sem1/Sarnp/Slbp/Pum2/Chtop/Ckap5/Fyttd1/Sidt2/Rbm8a	26
GO:0015931	nucleobase-containing compound transport	30/1826	224/28928	0.133929	2.12173	4.37466	8.15538e-05	0.000587867	0.000335311	Parp11/Zfp36/Ripk1/Tmem241/Cd47/Pnpt1/Htt/Flot1/Rftn1/Igf2bp2/Slc25a42/Slc25a5/Alkbh5/Abcd1/Ythdc1/G3bp2/Seh1l/Lrrc8b/Slc35a2/Hnrnpa2b1/Slc35b1/Thoc2/Sem1/Sarnp/Slbp/Chtop/Ckap5/Fyttd1/Sidt2/Rbm8a	30
GO:0090132	epithelium migration	19/1826	113/28928	0.168142	2.66375	4.59958	8.16764e-05	0.000588051	0.000335416	Krt16/Rock1/Has2/Hif1a/Gab2/Kitl/Fgf10/Jun/Prkce/Zeb2/Adam9/Glipr2/Vim/Arhgap5/Clasp2/Rab11a/Pkn2/Pten/Pfn2	19
GO:0001894	tissue homeostasis	37/1826	301/28928	0.122924	1.94739	4.2887	8.33966e-05	0.000599011	0.000341667	Fcgr4/Notch1/Il6/Snx10/Nfkbiz/Plekhm1/Ubash3b/Usp45/Adam8/Idua/Adrb2/Flt3l/Nt5e/Ada/Slc2a1/Fosl2/Nphp3/Zeb2/Il7/Akt3/S1pr1/Slc22a5/Vhl/Lipa/Chmp4b/Bbs1/Inava/Bbs2/Vps54/Gpr137b/Dram2/Tcirg1/Clcn3/Ift80/Tuba1a/Bsg/Rac1	37
GO:0060249	anatomical structure homeostasis	37/1826	301/28928	0.122924	1.94739	4.2887	8.33966e-05	0.000599011	0.000341667	Fcgr4/Notch1/Il6/Snx10/Nfkbiz/Plekhm1/Ubash3b/Usp45/Adam8/Idua/Adrb2/Flt3l/Nt5e/Ada/Slc2a1/Fosl2/Nphp3/Zeb2/Il7/Akt3/S1pr1/Slc22a5/Vhl/Lipa/Chmp4b/Bbs1/Inava/Bbs2/Vps54/Gpr137b/Dram2/Tcirg1/Clcn3/Ift80/Tuba1a/Bsg/Rac1	37
GO:0046488	phosphatidylinositol metabolic process	22/1826	142/28928	0.15493	2.45444	4.50972	8.3547e-05	0.00059938	0.000341878	Itpka/Plcb4/Pik3c2a/Itpkc/Atm/Inpp1/Pigg/Piga/Pigv/Ip6k1/Pgap2/Mtmr4/Inpp5b/Pip4k2a/Smg1/Inpp4a/Pi4kb/Pign/Pi4k2a/Mtmr3/Pten/Pip5k1a	22
GO:0043405	regulation of MAP kinase activity	24/1826	162/28928	0.148148	2.347	4.4626	8.43429e-05	0.000604375	0.000344726	Sfrp1/Trib3/Tlr6/Pak1/Kitl/Lrrk2/Zeb2/Fzd5/Hmgcr/Aida/Adam9/Thbs1/Taok3/Ptpn6/Ksr1/Traf2/Hipk3/Ptprj/Insr/Psen1/Ptpn1/Stk38/Mif/Dnaja1	24
GO:0046677	response to antibiotic	11/1826	45/28928	0.244444	3.87256	5.00559	8.46631e-05	0.000604534	0.000344818	Ciita/Hif1a/Cdkn1b/Jak2/Vps54/Pla2g4a/Dusp18/Hdac8/Kdm6b/Slc9a1/Jak1	11
GO:0007040	lysosome organization	18/1826	104/28928	0.173077	2.74193	4.61926	8.46647e-05	0.000604534	0.000344818	Igtp/Irgm2/Irgm1/Trex1/Idua/Lamp2/Lrrk2/Chmp2b/Hook2/Tmem175/Lipa/Chmp4b/Fnip1/Laptm4b/Hspa8/Pi4kb/Chmp5/Vps35	18
GO:0080171	lytic vacuole organization	18/1826	104/28928	0.173077	2.74193	4.61926	8.46647e-05	0.000604534	0.000344818	Igtp/Irgm2/Irgm1/Trex1/Idua/Lamp2/Lrrk2/Chmp2b/Hook2/Tmem175/Lipa/Chmp4b/Fnip1/Laptm4b/Hspa8/Pi4kb/Chmp5/Vps35	18
GO:0097194	execution phase of apoptosis	16/1826	86/28928	0.186047	2.9474	4.69454	8.50544e-05	0.000606601	0.000345997	Il6/Casp7/Nfkbiz/Igfbp3/Tnfrsf1a/Ripk1/Casp6/Top2a/Zc3h12a/Vps54/Sharpin/Dffa/Madd/Plscr1/Casp8/Rbm10	16
GO:0046785	microtubule polymerization	17/1826	95/28928	0.178947	2.83493	4.64985	8.59801e-05	0.000612482	0.000349351	Cenpj/Pak1/Akap9/Cdkn1b/Mapre3/Hspa1b/Nav3/Arl2/Camsap1/Clasp2/Nme7/Tuba1a/Tubgcp4/Ckap5/Met/Diaph3/Rac1	17
GO:0010662	regulation of striated muscle cell apoptotic process	14/1826	69/28928	0.202899	3.21438	4.7801	8.77288e-05	0.000623472	0.000355619	Notch1/Casp12/Igfbp3/Bnip3/Gch1/Hmgcr/Jak2/Capn1/Pdpk1/Hspa8/Ptpn1/Pten/Mff/Ilk	14
GO:0060261	positive regulation of transcription initiation by RNA polymerase II	14/1826	69/28928	0.202899	3.21438	4.7801	8.77288e-05	0.000623472	0.000355619	Taf7/Nfkbia/Med27/Kat8/Nfkb1/Med13/Taf4b/Mdc1/Med28/Psmc6/Med24/Taf6/Med19/Taf1	14
GO:0030325	adrenal gland development	9/1826	31/28928	0.290323	4.59937	5.20454	8.82305e-05	0.000625569	0.000356815	Wt1/Cyp1b1/Ly6e/Wnt4/Arid5b/Igf1r/Pbx1/Insr/Tspo	9
GO:0070841	inclusion body assembly	9/1826	31/28928	0.290323	4.59937	5.20454	8.82305e-05	0.000625569	0.000356815	Hap1/Hspa2/Hspa1b/Dnajb6/Pmp22/Dnajb2/Psmc6/Dnajb1/Psap	9
GO:0090140	regulation of mitochondrial fission	10/1826	38/28928	0.263158	4.16902	5.07393	9.05032e-05	0.000640932	0.000365578	Igtp/Irgm2/Irgm1/Stat2/Bnip3/Dcn/Marchf5/Vps35/Mff/Rala	10
GO:0051403	stress-activated MAPK cascade	12/1826	53/28928	0.226415	3.58693	4.89286	9.11207e-05	0.000644551	0.000367643	Fas/Nod1/Ripk2/Eif2ak2/Arl6ip5/Map2k1/Hmgcr/Nbr1/Mapk11/Taok3/Inava/Cryab	12
GO:0031098	stress-activated protein kinase signaling cascade	13/1826	61/28928	0.213115	3.37622	4.82228	9.1538e-05	0.000646747	0.000368895	Fas/Nod1/Ripk2/Eif2ak2/Usp25/Arl6ip5/Map2k1/Hmgcr/Nbr1/Mapk11/Taok3/Inava/Cryab	13
GO:0010595	positive regulation of endothelial cell migration	19/1826	114/28928	0.166667	2.64038	4.55508	9.22891e-05	0.000651294	0.000371489	Rhob/Lcn2/Jcad/Hif1a/Prl2c2/Prkd2/Pik3c2a/Adgra2/Akt3/Zc3h12a/Hmox1/Thbs1/Rhoj/Foxp1/Pdpk1/Amot/Bsg/Met/Rac1	19
GO:0003002	regionalization	50/1826	454/28928	0.110132	1.74474	4.15157	9.6236e-05	0.000678358	0.000386925	Wt1/Notch1/Ifitm1/Cyp26b1/Lrp2/Sfrp1/Hoxd3/Hoxd8/Mllt3/Hoxd4/Egr2/Hoxd10/C3/Hif1a/Cc2d2a/Tbx20/Htt/Fgf10/Nphp3/En1/Atm/Zeb2/Tmem67/Fzd5/Hoxd9/Hoxb8/Intu/Smad6/Rpgrip1l/Rfx3/Tdrd7/Hoxb4/Aida/C2cd3/Tulp3/Setdb2/Ift74/Dpcd/Dync2h1/Rttn/Hipk2/Mib1/Ttc21b/Pbx1/Gdf11/Nme7/Arl13b/Lrp5/Psen1/Hoxb9	50
GO:0106027	neuron projection organization	20/1826	124/28928	0.16129	2.55521	4.50478	9.78307e-05	0.000688796	0.000392879	Ppfia2/Itpka/Dbnl/Marcks/Lrrk2/Diaph2/Ephb2/Igf1r/Abcd1/Lrp8/Abl2/App/Insr/Lzts3/Cask/Fyn/Psen1/Pten/Vps35/Ckap5	20
GO:0042886	amide transport	46/1826	407/28928	0.113022	1.79053	4.16901	9.80924e-05	0.000689837	0.000393473	Tap1/Nos2/Tap2/Il6/Lrp2/Sfrp1/Mgst1/Tacr2/Ccl5/Slco3a1/Hif1a/Inhbb/Htt/Rab8b/Prkce/Pim3/Hmgcr/Slc16a2/Rfx3/Slc25a42/Lif/Aacs/Jak2/Fbn1/Abcd1/Sox4/Stxbp3/Stxbp4/Anxa7/Slc25a22/Tcirg1/Madd/Rab11fip5/Pfkl/Pltp/Capn10/Selenot/Cask/Myo5a/Lrp5/Dynll1/Ensa/Sidt2/Psap/Rac1/Tardbp	46
GO:0002708	positive regulation of lymphocyte mediated immunity	25/1826	174/28928	0.143678	2.27619	4.3827	0.000100605	0.000706688	0.000403084	Tap2/Il6/H2-T24/H2-T23/H2-Q6/H2-Q4/H2-T22/B2m/H2-M3/H2-T10/Il18rap/H2-Q1/C3/H2-K1/Arid5a/H2-D1/H2-Q7/Pnp/Mr1/Fzd5/Stx7/Nectin2/Traf2/Hspa8/Ywhag	25
GO:1902236	negative regulation of endoplasmic reticulum stress-induced intrinsic apoptotic signaling pathway	7/1826	19/28928	0.368421	5.83663	5.474	0.000101265	0.000710499	0.000405258	Lrrk2/Tmbim6/Xbp1/Grina/Creb3/Syvn1/Ptpn1	7
GO:0000768	syncytium formation by plasma membrane fusion	14/1826	70/28928	0.2	3.16846	4.71485	0.000103355	0.000722648	0.000412188	Cxcl9/Stat1/Cxcl10/Ccl8/Casp1/Adam8/Flt3l/Sbno2/Adamts5/Flot1/Adam9/Il4ra/Dyrk1b/Sh3pxd2a	14
GO:0006919	activation of cysteine-type endopeptidase activity involved in apoptotic process	14/1826	70/28928	0.2	3.16846	4.71485	0.000103355	0.000722648	0.000412188	Stat1/Xdh/Nod1/Lck/F3/Bak1/Pml/Slc11a2/Fam162a/Bcl2l11/Casp8ap2/Bid/Casp8/Cycs	14
GO:0140253	cell-cell fusion	14/1826	70/28928	0.2	3.16846	4.71485	0.000103355	0.000722648	0.000412188	Cxcl9/Stat1/Cxcl10/Ccl8/Casp1/Adam8/Flt3l/Sbno2/Adamts5/Flot1/Adam9/Il4ra/Dyrk1b/Sh3pxd2a	14
GO:0048144	fibroblast proliferation	23/1826	154/28928	0.149351	2.36605	4.41194	0.000103575	0.000723354	0.000412591	Parp10/Socs1/Sfrp1/Sod2/Cdk6/Vegfd/Pml/Fosl2/Fgf10/Jun/Cdkn1a/Sphk1/Lif/Ndufs4/Phip/Nras/Men1/Kmt2c/Morf4l1/Nbn/Mif/Rpl29/Cdk4	23
GO:0014020	primary neural tube formation	19/1826	115/28928	0.165217	2.61742	4.51106	0.000104101	0.00072619	0.000414208	Lrp2/Sfrp1/Adm/Lmo4/Shroom3/Rgma/Hif1a/Cc2d2a/Zeb2/Sdc4/Tulp3/Tfap2a/Abl2/Phactr4/Twist1/Mthfr/Brd2/Plxnb2/Rala	19
GO:0006623	protein targeting to vacuole	11/1826	46/28928	0.23913	3.78837	4.91267	0.000104969	0.000730561	0.000416702	Igtp/Irgm2/Irgm1/Lamp2/Scarb2/Vps37c/Vps54/Vps13a/Hspa8/Vps53/M6pr	11
GO:0042771	intrinsic apoptotic signaling pathway in response to DNA damage by p53 class mediator	11/1826	46/28928	0.23913	3.78837	4.91267	0.000104969	0.000730561	0.000416702	Ifi204/Muc1/Bcl3/Pml/Shisa5/Cdkn1a/Ddit4/Hipk2/Snw1/Rpl26/Mif	11
GO:0006869	lipid transport	50/1826	456/28928	0.109649	1.73709	4.1181	0.000107307	0.000745977	0.000425494	Nos2/Apof/Igfbp3/Ttc39b/Lipg/Slco3a1/Acsl1/Slc2a1/Scarb2/C1qtnf1/Furin/Acsl5/Plscr3/Nr1h2/Stard4/Atp11b/Acsl6/Nfkbia/Soat1/Abcd1/Lipa/Thbs1/Vps54/Akt2/Stard3nl/Pla2g4a/Osbpl9/Fabp5/Atg2a/Lpcat3/Tmem41b/Vps13a/Pip4k2a/Pltp/Vps53/Atp11a/Esyt1/Plscr1/Slc10a7/Npc2/Dbi/Mapk9/Abcd3/Tspo/Stx12/Mif/Psap/Pitpnb/Vmp1/Ldlr	50
GO:0048638	regulation of developmental growth	45/1826	397/28928	0.11335	1.79572	4.14382	0.000108543	0.000753703	0.000429902	Wt1/Notch1/Stat3/Akap6/Socs2/Slit2/Rgma/Adrb2/Ntn1/C3/Pak1/Dbnl/Tbx20/Cdkl5/Fosl2/Daxx/Pex5/Il7/Cdkn1a/Mbd5/Cdkn1b/Rnf157/Fdps/Alms1/Rab21/Pim1/Igf1r/Mapk11/Foxp1/Bbs2/Bcl2l11/Mycbp2/Trim46/Men1/Clasp2/Gdi1/Ccnd2/Lats2/App/Agrn/Insr/Pten/Pum2/Rbm10/Ilk	45
GO:0002823	negative regulation of adaptive immune response based on somatic recombination of immune receptors built from immunoglobulin superfamily domains	13/1826	62/28928	0.209677	3.32177	4.75032	0.000109193	0.000757343	0.000431978	Cd274/Parp3/H2-M3/Jak3/Il33/Bcl6/Il1rl1/Zc3h12a/Dusp22/Loxl3/Il4ra/Ptpn6/Zbtb7b	13
GO:0032273	positive regulation of protein polymerization	17/1826	97/28928	0.175258	2.77648	4.54902	0.000112396	0.00077867	0.000444142	Ccl11/Cdc42ep2/Pak1/Akap9/Prkce/Cdkn1b/Fer/Hspa1b/Nav3/Arl2/Carmil1/Cdc42ep3/Pfn2/Ckap5/Met/Rac1/Grb2	17
GO:2000142	regulation of DNA-templated transcription initiation	16/1826	88/28928	0.181818	2.88041	4.58563	0.000113056	0.000782345	0.000446238	Taf7/Jun/Nfkbia/Med27/Kat8/Nfkb1/Med13/Taf4b/Mdc1/Med28/Twist1/Psmc6/Med24/Taf6/Med19/Taf1	16
GO:0034110	regulation of homotypic cell-cell adhesion	10/1826	39/28928	0.25641	4.06212	4.96695	0.000114867	0.000793068	0.000452354	Il6/Ubash3b/Ccl5/C1qtnf1/Pdpn/Map2k1/Jak2/F11r/Emilin2/Jak1	10
GO:0035794	positive regulation of mitochondrial membrane permeability	10/1826	39/28928	0.25641	4.06212	4.96695	0.000114867	0.000793068	0.000452354	Bnip3/Bak1/Ier3/Slc25a5/Siva1/Bcl2l11/Bid/Bnip3l/Slc35f6/Slc9a1	10
GO:0002825	regulation of T-helper 1 type immune response	9/1826	32/28928	0.28125	4.45564	5.07675	0.000115911	0.000799364	0.000455945	Irf1/Ripk2/Il12rb1/Arid5a/Jak3/Il33/Il1rl1/Il4ra/Pla2g4a	9
GO:0061640	cytoskeleton-dependent cytokinesis	19/1826	116/28928	0.163793	2.59486	4.46751	0.000117227	0.00080752	0.000460598	Rhob/Mitd1/Rock1/Spire2/Daxx/Stx2/Chmp2b/Rhoc/Nusap1/Exoc6/Chmp4b/Mtmr4/Septin6/Stambp/Septin11/Chmp5/Cul7/Rab11a/Septin8	19
GO:0031345	negative regulation of cell projection organization	29/1826	218/28928	0.133028	2.10746	4.26031	0.000119801	0.000824315	0.000470177	Il15ra/Slit2/B2m/Rtn4rl2/Rgma/Katna1/Ntn1/H2-K1/Arhgap24/H2-D1/Odf2l/Rab3ip/Lrrk2/Diaph2/Rap1gap2/Rab29/Ephb2/Syngap1/Wdr44/Trim46/Vim/Gdi1/Pmp22/Fyn/Psen1/Thoc2/Ptpn1/Pten/Pfn2	29
GO:0030041	actin filament polymerization	25/1826	176/28928	0.142045	2.25032	4.31863	0.000121147	0.000831062	0.000474026	Ccl11/Cdc42ep2/Fhod3/Tlr2/Slit2/Gas7/Spire2/Dbnl/Diaph2/Prkce/Fer/Arhgap28/Plekhg2/Capn1/Carmil1/Cdc42ep3/Arpc3/Capza1/Hax1/Mtpn/Pfn2/Twf1/Diaph3/Rac1/Grb2	25
GO:0002755	MyD88-dependent toll-like receptor signaling pathway	6/1826	14/28928	0.428571	6.78955	5.62414	0.000121194	0.000831062	0.000474026	Irf7/Irf1/Myd88/Tlr2/Tlr6/Tnip1	6
GO:0021670	lateral ventricle development	6/1826	14/28928	0.428571	6.78955	5.62414	0.000121194	0.000831062	0.000474026	Numbl/Numb/Rpgrip1l/Dpcd/Uchl5/Dbi	6
GO:0002285	lymphocyte activation involved in immune response	31/1826	240/28928	0.129167	2.04629	4.22484	0.000123389	0.000845157	0.000482065	Slfn2/Fcgr4/Il6/Irf4/Irf1/Ripk2/Stat3/Parp3/Nfkbiz/H2-M3/Fgl2/Stx11/Bcl3/Jak3/Ada/Lgals8/Lgals9/Atp7a/Tnfaip3/Bcl6/Zc3h12a/Loxl3/Il4ra/Xbp1/Foxp1/Shb/Men1/Psen1/Zbtb7b/Brd2/Nbn	31
GO:0090101	negative regulation of transmembrane receptor protein serine/threonine kinase signaling pathway	23/1826	156/28928	0.147436	2.33572	4.34204	0.000126374	0.000864626	0.00049317	Fst/Notch1/Lrp2/Sfrp1/Gpr155/Tnfaip6/Il17rd/Tbx20/Smad6/Bmper/Fbn1/Xbp1/Sap30/Twsg1/Mtmr4/Snx6/Hipk2/Arid4a/Pdpk1/Spred1/Ints9/Snx1/Hspa5	23
GO:0046635	positive regulation of alpha-beta T cell activation	15/1826	80/28928	0.1875	2.97043	4.58088	0.00012794	0.000873507	0.000498236	Irgm1/Il6/Irf1/Socs1/H2-T23/Ripk2/Nfkbiz/Ada/Klhl25/Pnp/Jak2/Il4ra/Shb/Zbtb7b/Brd2	15
GO:0001889	liver development	26/1826	187/28928	0.139037	2.20267	4.2827	0.00012796	0.000873507	0.000498236	Notch1/Il6/Wnt4/Sod2/Cldn1/Tgfa/Ada/Pnpt1/Nphp3/Jun/Lims1/Tnfaip3/Rpgrip1l/Hmox1/Aacs/Tet2/Lipa/Xbp1/Cebpb/Ezh1/Tyms/Rb1cc1/Cebpg/Sec63/Met/Ldha	26
GO:0140236	translation at presynapse	11/1826	47/28928	0.234043	3.70777	4.82231	0.000129285	0.000880565	0.000502262	Rpl35a/Rps15a/Rpl35/Rpl26/Rps27/Rpl34/Rps28/Rps24/Rpl29/Rpl23a/Rpl27	11
GO:2000785	regulation of autophagosome assembly	11/1826	47/28928	0.234043	3.70777	4.82231	0.000129285	0.000880565	0.000502262	Moap1/Lrrk2/Scfd1/Ephb2/Lrsam1/C9orf72/Atg2a/Pip4k2a/Rnf5/Smcr8/Mtmr3	11
GO:0051303	establishment of chromosome localization	19/1826	117/28928	0.162393	2.57268	4.42441	0.000131789	0.000896613	0.000511415	Majin/Kat2b/Chmp2b/Atm/Spice1/Chmp4b/Pibf1/Dync1h1/Terf1/Dsn1/Spc25/Seh1l/Ndc80/Cenpe/Chmp5/Knstrn/Rab11a/Zwint/Nuf2	19
GO:1905475	regulation of protein localization to membrane	30/1826	230/28928	0.130435	2.06638	4.21457	0.000132027	0.00089722	0.000511761	Stom/Ccl2/Tnfaip6/Pak1/Nbea/C2cd5/Map2k1/Stx7/Numb/Rhoq/Tcaf1/Gripap1/Ephb2/Akt2/Pgrmc1/Ngdn/Cnpy4/Pdpk1/Clasp2/Gdi1/Zdhhc2/Agrn/Tmem59/Fyn/Myo5a/Gabarap/Rab11a/Mff/Rac1/Ap2m1	30
GO:0001881	receptor recycling	12/1826	55/28928	0.218182	3.4565	4.73318	0.000133268	0.000903623	0.000515414	Nsg1/Pex5/Pex1/Rab29/Caml/Lmtk2/Ap1ar/Chmp5/Psen1/Ptpn1/Ptpn2/Ldlr	12
GO:1904407	positive regulation of nitric oxide metabolic process	12/1826	55/28928	0.218182	3.4565	4.73318	0.000133268	0.000903623	0.000515414	Il6/Ptx3/Sod2/Tlr2/H2-M3/Tmem106a/Tlr6/Jak2/Akt2/App/Insr/Mapk9	12
GO:0048145	regulation of fibroblast proliferation	20/1826	127/28928	0.15748	2.49485	4.38224	0.000137143	0.00092886	0.000529808	Parp10/Socs1/Sfrp1/Sod2/Cdk6/Pml/Fosl2/Fgf10/Jun/Cdkn1a/Sphk1/Lif/Ndufs4/Phip/Nras/Men1/Kmt2c/Nbn/Mif/Cdk4	20
GO:0051043	regulation of membrane protein ectodomain proteolysis	8/1826	26/28928	0.307692	4.87455	5.13033	0.000138807	0.000936988	0.000534445	Adam8/Rgma/Timp3/Tspan15/Adam9/Timp1/Pacsin3/App	8
GO:0072677	eosinophil migration	8/1826	26/28928	0.307692	4.87455	5.13033	0.000138807	0.000936988	0.000534445	Ccl8/Ccl11/Ccl7/Ccl2/Adam8/Ccl9/Ccl5/Cx3cl1	8
GO:1901526	positive regulation of mitophagy	8/1826	26/28928	0.307692	4.87455	5.13033	0.000138807	0.000936988	0.000534445	Igtp/Irgm2/Irgm1/Hk2/Htt/Ube2a/Fbxo7/Slc25a5	8
GO:0051236	establishment of RNA localization	23/1826	157/28928	0.146497	2.32084	4.3075	0.000139362	0.000939687	0.000535984	Parp11/Zfp36/Pnpt1/Htt/Flot1/Atm/Rftn1/Igf2bp2/Alkbh5/Ythdc1/G3bp2/Terf1/Seh1l/Hnrnpa2b1/Thoc2/Sem1/Sarnp/Slbp/Chtop/Ckap5/Fyttd1/Sidt2/Rbm8a	23
GO:0001843	neural tube closure	18/1826	108/28928	0.166667	2.64038	4.43313	0.00013969	0.000940852	0.000536648	Lrp2/Sfrp1/Adm/Lmo4/Shroom3/Rgma/Cc2d2a/Zeb2/Sdc4/Tulp3/Tfap2a/Abl2/Phactr4/Twist1/Mthfr/Brd2/Plxnb2/Rala	18
GO:0030316	osteoclast differentiation	21/1826	137/28928	0.153285	2.42838	4.34987	0.000139958	0.000941603	0.000537077	Clec2d/Snx10/Sfrp1/Ubash3b/Rassf2/Adam8/Ccl9/Ccl5/Sbno2/Gab2/Tnfaip6/Ninj1/Fosl2/Junb/Fbn1/Foxp1/Cebpb/Gpr137b/Tcirg1/Ift80/Sh3pxd2a	21
GO:0140013	meiotic nuclear division	29/1826	220/28928	0.131818	2.0883	4.20591	0.000140772	0.000946033	0.000539604	Majin/Hsf5/Cyp26b1/Wnt4/Brdt/Spire2/Prdm9/Atm/Rad51c/Top2a/Lif/Hspa2/Bcl2l11/Spin1/Foxj2/Rad54b/Terf1/Rad54l/Ndc80/Brip1/Ubb/Cenpe/Ncaph/Smc4/Pten/Marf1/Ccnb2/Zwint/Nuf2	29
GO:0006949	syncytium formation	14/1826	72/28928	0.194444	3.08044	4.58781	0.000141973	0.000951992	0.000543003	Cxcl9/Stat1/Cxcl10/Ccl8/Casp1/Adam8/Flt3l/Sbno2/Adamts5/Flot1/Adam9/Il4ra/Dyrk1b/Sh3pxd2a	14
GO:0045668	negative regulation of osteoblast differentiation	14/1826	72/28928	0.194444	3.08044	4.58781	0.000141973	0.000951992	0.000543003	Notch1/Tnn/Sfrp1/Noct/Cdk6/Tnfaip6/Smad6/Nbr1/Id3/Twsg1/Hdac8/Men1/Twist1/Lrp5	14
GO:0043270	positive regulation of monoatomic ion transport	32/1826	253/28928	0.126482	2.00377	4.16239	0.000143782	0.00096305	0.00054931	Cxcl9/Cxcl10/Akap6/Tacr2/Lcn2/Ccl2/Cxcl1/Hap1/Adrb2/Ccl5/Ank2/Cacnb2/Bak1/Jak3/Cx3cl1/Mllt6/Htt/Akap9/Atp7a/Akt3/Tcaf1/Akap7/Ephb2/Hspa2/Akt2/Creb3/Pdpk1/Cask/Dbi/Tspo/Slc9a1/Vmp1	32
GO:0032872	regulation of stress-activated MAPK cascade	10/1826	40/28928	0.25	3.96057	4.86349	0.000144549	0.000966055	0.000551024	Fas/Nod1/Ripk2/Eif2ak2/Arl6ip5/Map2k1/Hmgcr/Nbr1/Taok3/Inava	10
GO:0043243	positive regulation of protein-containing complex disassembly	10/1826	40/28928	0.25	3.96057	4.86349	0.000144549	0.000966055	0.000551024	Igtp/Irgm2/Irgm1/Bnip3/Adrb2/Igf1r/Carmil1/Smcr8/Insr/Clec16a	10
GO:0051383	kinetochore organization	7/1826	20/28928	0.35	5.5448	5.27742	0.000147316	0.000983461	0.000560952	Dlgap5/Ndc80/Cenpe/Cenpt/Smc4/Sugt1/Nuf2	7
GO:0006900	vesicle budding from membrane	15/1826	81/28928	0.185185	2.93376	4.52371	0.000147962	0.000986685	0.000562791	Trappc11/Insig1/Arfgap3/Chmp4b/Sec23b/Ap3m2/Golph3l/Ap3s1/Tbc1d20/Chmp5/Pef1/Trappc10/Trappc13/Gbf1/Ap2m1	15
GO:0032411	positive regulation of transporter activity	16/1826	90/28928	0.177778	2.81641	4.47974	0.000148795	0.000991148	0.000565337	Akap6/Ccl2/Hap1/Adrb2/Ank2/Cacnb2/Htt/Syngr3/Akap9/Atp7a/Tcaf1/Akap7/Ephb2/Hspa2/Slc9a1/Vmp1	16
GO:0006308	DNA catabolic process	9/1826	33/28928	0.272727	4.32062	4.95412	0.000150498	0.000998097	0.0005693	Il6/Igfbp3/Trex1/Isg20/Atm/Vps54/Rexo4/Dffa/Fbh1	9
GO:0031116	positive regulation of microtubule polymerization	9/1826	33/28928	0.272727	4.32062	4.95412	0.000150498	0.000998097	0.0005693	Pak1/Akap9/Cdkn1b/Hspa1b/Nav3/Arl2/Ckap5/Met/Rac1	9
GO:0051085	chaperone cofactor-dependent protein refolding	9/1826	33/28928	0.272727	4.32062	4.95412	0.000150498	0.000998097	0.0005693	Dnajb4/Dnajc18/Hspa2/Hspa1b/Sdf2l1/Hspa8/Sdf2/Hspa5/Dnajb1	9
GO:0060416	response to growth hormone	9/1826	33/28928	0.272727	4.32062	4.95412	0.000150498	0.000998097	0.0005693	Irf1/Stat3/Socs2/Jak3/Pnpt1/Mbd5/Jak2/Cacybp/Jak1	9
GO:1902905	positive regulation of supramolecular fiber organization	26/1826	189/28928	0.137566	2.17936	4.22224	0.000152461	0.00101001	0.000576095	Ccl11/Cdc42ep2/Wnt4/Whamm/Cx3cl1/Pak1/Cd47/Akap9/Prkce/Sdc4/Rhoc/Cdkn1b/Fer/Hspa1b/Nav3/Arl2/Carmil1/Cdc42ep3/App/Psen1/Pfn2/Ckap5/Fermt2/Met/Rac1/Grb2	26
GO:0038127	ERBB signaling pathway	20/1826	128/28928	0.15625	2.47536	4.34217	0.000153039	0.00101163	0.00057702	Hap1/Erbb3/Mvp/Tgfa/Rnf115/Map2k1/Wdr54/Fer/Cpne3/Tfap2a/Abl2/Pdpk1/Caml/Rhbdf2/Ptprj/Psen1/Ptpn2/Rala/Cdh13/Grb2	20
GO:1990266	neutrophil migration	20/1826	128/28928	0.15625	2.47536	4.34217	0.000153039	0.00101163	0.00057702	Cxcl9/Slamf8/Cxcl10/Bst1/Myd88/Tlr2/Slit2/Ccl2/Cxcl1/Adam8/Tnfaip6/Cxcl5/Cx3cl1/Pde4b/Mpp1/Mospd2/Emp2/Bsg/Rac1/Gbf1	20
GO:0032655	regulation of interleukin-12 production	13/1826	64/28928	0.203125	3.21796	4.61071	0.000153462	0.00101221	0.00057735	Irf1/Tlr3/Tlr2/H2-M3/Tlr6/Jak3/Cd47/Mapk11/Thbs1/Pibf1/Foxp1/Nfkb1/Rel	13
GO:0070527	platelet aggregation	13/1826	64/28928	0.203125	3.21796	4.61071	0.000153462	0.00101221	0.00057735	Il6/Cfh/Ubash3b/C1qtnf1/Stxbp1/Pdpn/Gla/Jak2/F11r/Emilin2/Stxbp3/Tyro3/Ptpn6	13
GO:0050864	regulation of B cell activation	22/1826	148/28928	0.148649	2.35493	4.28948	0.000155437	0.00102413	0.000584146	Slamf8/Il6/Bst1/Fas/Parp3/Sfrp1/Slc39a10/Ada/Pnp/Tnip2/Atm/Il7/Tnfaip3/Bcl6/Cdkn1a/Peli1/Ephb2/Xbp1/Ptpn6/Pten/Akirin2/Mif	22
GO:0051896	regulation of phosphatidylinositol 3-kinase/protein kinase B signal transduction	36/1826	299/28928	0.120401	1.90743	4.094	0.000156782	0.00103186	0.00058856	Il6/Xdh/Pik3ip1/H2-M3/Ror1/Pros1/Adam8/Ptpn13/Ccl5/Dcn/Cx3cl1/Sema3e/C1qtnf1/Fer/Jak2/Igf1r/Thbs1/Xbp1/Tyro3/Ptpn6/Stambp/Extl3/Cpne1/Ptprj/Insr/Twist1/Fyn/Mfhas1/Tpbg/Hax1/Ptpn1/Pten/Txn1/Fermt2/Ilk/Rac1	36
GO:0002705	positive regulation of leukocyte mediated immunity	27/1826	200/28928	0.135	2.13871	4.19446	0.000158044	0.00103466	0.000590156	Tap2/Il6/H2-T24/H2-T23/H2-Q6/H2-Q4/H2-T22/B2m/H2-M3/H2-T10/Ccl2/Cxcl1/Il18rap/H2-Q1/C3/H2-K1/Arid5a/H2-D1/H2-Q7/Pnp/Mr1/Fzd5/Stx7/Nectin2/Traf2/Hspa8/Ywhag	27
GO:0042129	regulation of T cell proliferation	27/1826	200/28928	0.135	2.13871	4.19446	0.000158044	0.00103466	0.000590156	Cd274/Irgm1/Il6/Irf1/Tnfrsf14/H2-T23/Ripk2/Il15/H2-M3/Il12rb1/Ccl5/Jak3/Pnp/Vcam1/Kitl/Lgals9/Bcl6/Sdc4/Jak2/Peli1/Twsg1/Ptpn6/Cebpb/Il6st/Bid/Zbtb7b/Pten	27
GO:0007143	female meiotic nuclear division	11/1826	48/28928	0.229167	3.63052	4.7344	0.000158232	0.00103466	0.000590156	Spire2/Atm/Top2a/Spin1/Ndc80/Ubb/Cenpe/Ncaph/Pten/Marf1/Ccnb2	11
GO:0010799	regulation of peptidyl-threonine phosphorylation	11/1826	48/28928	0.229167	3.63052	4.7344	0.000158232	0.00103466	0.000590156	Igtp/Irgm2/Irgm1/Ripk2/Trim6/Sphk1/Phip/Dgkq/Spred1/App/Met	11
GO:0140241	translation at synapse	11/1826	48/28928	0.229167	3.63052	4.7344	0.000158232	0.00103466	0.000590156	Rpl35a/Rps15a/Rpl35/Rpl26/Rps27/Rpl34/Rps28/Rps24/Rpl29/Rpl23a/Rpl27	11
GO:0140242	translation at postsynapse	11/1826	48/28928	0.229167	3.63052	4.7344	0.000158232	0.00103466	0.000590156	Rpl35a/Rps15a/Rpl35/Rpl26/Rps27/Rpl34/Rps28/Rps24/Rpl29/Rpl23a/Rpl27	11
GO:0050830	defense response to Gram-positive bacterium	25/1826	179/28928	0.139665	2.21261	4.22413	0.000158985	0.00103846	0.000592323	Gbp6/Gbp10/Gbp2b/Gbp8/Gbp4/Gbp7/Gbp2/Gbp3/Gbp9/Casp4/Tnfrsf14/Nod1/H2-T23/Ripk2/Myd88/Tlr2/B2m/Adm/Gsdmd/Mr1/Rnase4/Tbk1/Seh1l/App/Hmgb2	25
GO:0010634	positive regulation of epithelial cell migration	12/1826	56/28928	0.214286	3.39477	4.65609	0.000159961	0.00104259	0.000594676	Has2/Hif1a/Gab2/Fgf10/Jun/Prkce/Adam9/Glipr2/Vim/Arhgap5/Clasp2/Rab11a	12
GO:0046638	positive regulation of alpha-beta T cell differentiation	12/1826	56/28928	0.214286	3.39477	4.65609	0.000159961	0.00104259	0.000594676	Il6/Irf1/Socs1/Ripk2/Nfkbiz/Ada/Klhl25/Pnp/Il4ra/Shb/Zbtb7b/Brd2	12
GO:0051897	positive regulation of phosphatidylinositol 3-kinase/protein kinase B signal transduction	28/1826	211/28928	0.132701	2.10229	4.17129	0.000162178	0.0010559	0.000602271	Il6/Ror1/Pros1/Adam8/Ccl5/Dcn/Cx3cl1/Sema3e/C1qtnf1/Fer/Jak2/Igf1r/Thbs1/Xbp1/Tyro3/Ptpn6/Extl3/Cpne1/Ptprj/Insr/Fyn/Mfhas1/Tpbg/Hax1/Txn1/Fermt2/Ilk/Rac1	28
GO:0021885	forebrain cell migration	14/1826	73/28928	0.191781	3.03825	4.52594	0.000165572	0.00107569	0.000613556	Mdga1/Slit2/Ccdc141/Lrrk2/Pex5/Dixdc1/Tyro3/Fut10/Lrp8/Syne2/Arl13b/Pex13/Psen1/Rac1	14
GO:2001244	positive regulation of intrinsic apoptotic signaling pathway	14/1826	73/28928	0.191781	3.03825	4.52594	0.000165572	0.00107569	0.000613556	Lck/Plekhf1/Spop/Bcl2l11/Serinc3/Bid/Fbh1/Ubb/Nacc2/Plscr1/Bub1/Taf6/Rpl26/Ptpn2	14
GO:0090130	tissue migration	19/1826	119/28928	0.159664	2.52944	4.33953	0.00016576	0.00107576	0.000613595	Krt16/Rock1/Has2/Hif1a/Gab2/Kitl/Fgf10/Jun/Prkce/Zeb2/Adam9/Glipr2/Vim/Arhgap5/Clasp2/Rab11a/Pkn2/Pten/Pfn2	19
GO:0061008	hepaticobiliary system development	26/1826	190/28928	0.136842	2.16789	4.1923	0.00016621	0.00107752	0.0006146	Notch1/Il6/Wnt4/Sod2/Cldn1/Tgfa/Ada/Pnpt1/Nphp3/Jun/Lims1/Tnfaip3/Rpgrip1l/Hmox1/Aacs/Tet2/Lipa/Xbp1/Cebpb/Ezh1/Tyms/Rb1cc1/Cebpg/Sec63/Met/Ldha	26
GO:0044242	cellular lipid catabolic process	30/1826	233/28928	0.128755	2.03978	4.13635	0.000166525	0.0010784	0.000615105	Cyp26b1/Abhd3/Cyp1b1/Lipg/Naga/Acsl5/Pnpla2/Asah2/Abhd16a/Pex5/Eci1/Gla/Acadsb/Lipe/Abcd1/Pnpla7/Vps54/Akt2/Neu1/Pla2g4a/Lpin2/Echdc1/Twist1/Pex13/Idh1/Acadl/Dbi/Abcd3/Psap/Ldlr	30
GO:2000106	regulation of leukocyte apoptotic process	20/1826	129/28928	0.155039	2.45617	4.30248	0.000170536	0.00110275	0.00062899	Cd274/Serpinb9/Bcl3/Adam8/Ccl5/Hif1a/Slc39a10/Prkd2/Jak3/Ada/Pnp/Cd47/Kitl/Vhl/Foxp1/Bcl2l11/Fnip1/Casp8/Pten/Mif	20
GO:0070972	protein localization to endoplasmic reticulum	15/1826	82/28928	0.182927	2.89798	4.46742	0.000170648	0.00110275	0.00062899	Ank2/Insig2/Lrrk2/Insig1/Chmp4b/Vps54/Rab10/Grik5/Srp54c/Hspa5/Kdelr3/Sec61g/Sec63/Naca/Gbf1	15
GO:1903313	positive regulation of mRNA metabolic process	22/1826	149/28928	0.147651	2.33913	4.25382	0.000171667	0.00110815	0.000632071	Mov10/Zfp36/Rock1/Noct/Apobec1/Pnpt1/Zc3hav1/Dcp2/Zc3h12a/Polr2g/Alkbh5/Tut7/Slirp/Ttc5/Hspa8/Tut4/Rbmx/Dcps/Snw1/Tra2a/Rbm3/Tardbp	22
GO:0007173	epidermal growth factor receptor signaling pathway	18/1826	110/28928	0.163636	2.59237	4.34321	0.000177459	0.00114432	0.000652704	Hap1/Erbb3/Mvp/Tgfa/Rnf115/Wdr54/Fer/Tfap2a/Abl2/Pdpk1/Caml/Rhbdf2/Ptprj/Psen1/Ptpn2/Rala/Cdh13/Grb2	18
GO:0045601	regulation of endothelial cell differentiation	10/1826	41/28928	0.243902	3.86397	4.76333	0.000180441	0.00116006	0.000661684	Notch1/Xdh/Rock1/Tnfrsf1a/Btg1/Vhl/F11r/Foxj2/Zeb1/Cul7	10
GO:1902108	regulation of mitochondrial membrane permeability involved in apoptotic process	10/1826	41/28928	0.243902	3.86397	4.76333	0.000180441	0.00116006	0.000661684	Bnip3/Bak1/Ppm1k/Ier3/Slc25a5/Siva1/Bcl2l11/Bid/Bnip3l/Slc35f6	10
GO:0039532	negative regulation of cytoplasmic pattern recognition receptor signaling pathway	13/1826	65/28928	0.2	3.16846	4.54295	0.000180859	0.00116006	0.000661684	Igtp/Irgm2/Mndal/Irgm1/Trim30a/Ifi203/Ifi207/Dhx58/Trex1/Lamp2/Tnfaip3/Riok3/Hspa8	13
GO:0048524	positive regulation of viral process	13/1826	65/28928	0.2	3.16846	4.54295	0.000180859	0.00116006	0.000661684	Gbp7/Trim30a/Notch1/Stom/Adar/Furin/Top2a/Tyro3/Srpk2/Tbc1d20/Mdfic/Pkn2/Bsg	13
GO:0050775	positive regulation of dendrite morphogenesis	13/1826	65/28928	0.2	3.16846	4.54295	0.000180859	0.00116006	0.000661684	Itpka/Dbnl/Cdkl5/Marcks/Numbl/Numb/Ephb2/Rab21/Lrp8/Cask/Cul7/Met/Ilk	13
GO:0007093	mitotic cell cycle checkpoint signaling	23/1826	160/28928	0.14375	2.27733	4.20541	0.000185711	0.00118867	0.000678	Muc1/Trex1/Pml/Atm/Cdkn1a/Ier3/Nae1/Taok3/Spc25/Mad2l1/Uimc1/Ndc80/Cenpe/Syf2/Gen1/Rbbp8/Bub1/Ik/Rpl26/Nbn/Zwint/Nuf2/Bub1b	23
GO:0010977	negative regulation of neuron projection development	23/1826	160/28928	0.14375	2.27733	4.20541	0.000185711	0.00118867	0.000678	Il15ra/Slit2/B2m/Rtn4rl2/Rgma/Katna1/Ntn1/H2-K1/H2-D1/Lrrk2/Diaph2/Rap1gap2/Rab29/Ephb2/Syngap1/Trim46/Vim/Gdi1/Pmp22/Psen1/Thoc2/Ptpn1/Pten	23
GO:0050857	positive regulation of antigen receptor-mediated signaling pathway	8/1826	27/28928	0.296296	4.69401	4.98454	0.000186384	0.00119171	0.000679736	Slc39a10/Prkd2/Ada/Usp12/Rab29/Lipa/Foxp1/Nectin2	8
GO:0120162	positive regulation of cold-induced thermogenesis	17/1826	101/28928	0.168317	2.66652	4.35485	0.000187252	0.001196	0.000682183	Irf4/Lcn2/Adrb2/Sfxn5/Acsl1/Jak2/Kdm3a/Alms1/Igf1r/Il4ra/Cebpb/Dync1h1/Fabp5/Kdm6b/Zbtb7b/Acadl/Elovl6	17
GO:0072329	monocarboxylic acid catabolic process	21/1826	140/28928	0.15	2.37634	4.23727	0.000190896	0.00121608	0.000693637	Idnk/Cyp26b1/Abhd3/Idua/Slc16a3/Acsl5/Cyp39a1/Pex5/Eci1/Acadsb/Lipe/Abcd1/Akt2/Lpin2/Echdc1/Twist1/Pex13/Acadl/Dbi/Abcd3/Ldha	21
GO:0045581	negative regulation of T cell differentiation	12/1826	57/28928	0.210526	3.33522	4.58073	0.000191092	0.00121608	0.000693637	Irf1/Socs1/Fgl2/Jak3/Bcl6/Zc3h12a/Loxl3/Il4ra/Zfp608/Zbtb7b/Ptpn2/Prdx2	12
GO:0002069	columnar/cuboidal epithelial cell maturation	6/1826	15/28928	0.4	6.33691	5.36649	0.000191199	0.00121608	0.000693637	Hif1a/Fzd5/Rfx3/Xbp1/Gdf11/Tyms	6
GO:0006825	copper ion transport	6/1826	15/28928	0.4	6.33691	5.36649	0.000191199	0.00121608	0.000693637	Steap4/Steap2/Slc11a2/Atp7a/Slc31a2/Slc31a1	6
GO:0006196	AMP catabolic process	5/1826	10/28928	0.5	7.92114	5.68192	0.000192058	0.00121643	0.000693835	Xdh/Urah/Nt5e/Ada/Pnp	5
GO:0035434	copper ion transmembrane transport	5/1826	10/28928	0.5	7.92114	5.68192	0.000192058	0.00121643	0.000693835	Steap2/Slc11a2/Atp7a/Slc31a2/Slc31a1	5
GO:0035723	interleukin-15-mediated signaling pathway	5/1826	10/28928	0.5	7.92114	5.68192	0.000192058	0.00121643	0.000693835	Il15ra/Stat3/Il15/Jak3/Jak1	5
GO:0071350	cellular response to interleukin-15	5/1826	10/28928	0.5	7.92114	5.68192	0.000192058	0.00121643	0.000693835	Il15ra/Stat3/Il15/Jak3/Jak1	5
GO:0032507	maintenance of protein location in cell	14/1826	74/28928	0.189189	2.99719	4.46512	0.000192481	0.00121668	0.000693977	Sp100/Hk2/Pml/Insig2/Hk1/Insig1/Arl2/Vps13a/Grik5/Hspa5/Kdelr3/Txn1/Tspo/Twf1	14
GO:2000516	positive regulation of CD4-positive, alpha-beta T cell activation	11/1826	49/28928	0.22449	3.55643	4.64881	0.000192499	0.00121668	0.000693977	Irgm1/Il6/Irf1/Socs1/Ripk2/Nfkbiz/Klhl25/Il4ra/Shb/Zbtb7b/Brd2	11
GO:1902110	positive regulation of mitochondrial membrane permeability involved in apoptotic process	9/1826	34/28928	0.264706	4.19354	4.83626	0.000193281	0.00122035	0.00069607	Bnip3/Bak1/Ier3/Slc25a5/Siva1/Bcl2l11/Bid/Bnip3l/Slc35f6	9
GO:0140238	presynaptic endocytosis	16/1826	92/28928	0.173913	2.75518	4.37672	0.000193998	0.0012236	0.000697923	Rock1/Ston2/Lrrk2/Arfgap3/Ap3m2/Necap1/Cltb/Ap2a2/Dgkq/Ap3s1/Arpc3/Ap2s1/Mff/Sh3gl1/Rac1/Ap2m1	16
GO:2000379	positive regulation of reactive oxygen species metabolic process	15/1826	83/28928	0.180723	2.86306	4.41197	0.000196287	0.00123675	0.000705424	Acod1/Xdh/Cyp1b1/Sod2/Lcn2/Cxcl1/Tlr6/Foxo3/Cdkn1a/Zc3h12a/Thbs1/Clcn3/App/Tspo/Grb2	15
GO:1904951	positive regulation of establishment of protein localization	42/1826	372/28928	0.112903	1.78864	3.97379	0.00019689	0.00123926	0.000706856	Il6/Lrp2/Tlr2/Stom/Ccl2/Tnfrsf1a/Cenpj/Hif1a/Pak1/C2cd5/Prkce/Nr1h2/Zc3h12a/Tcaf1/Rab29/Aacs/Jak2/Adam9/Pard6a/Apbb1/Sox4/Xbp1/Tm9sf4/Akt2/Wipf1/Pgrmc1/Anxa7/Vps28/Golph3l/Zdhhc2/Capn10/App/Cask/Fyn/Psen1/Bsg/Vps35/Mff/Dynll1/Rac1/Tardbp/Hnrnpm	42
GO:0010389	regulation of G2/M transition of mitotic cell cycle	18/1826	111/28928	0.162162	2.56902	4.29899	0.00019949	0.00125302	0.000714706	Cdk6/Atm/Rad51c/Cdkn1a/Ier3/Hspa2/Nae1/Pkia/Taok3/Pbx1/Uimc1/Cdc25c/App/Syf2/Rbbp8/Rab11a/Nbn/Cdk4	18
GO:0036503	ERAD pathway	18/1826	111/28928	0.162162	2.56902	4.29899	0.00019949	0.00125302	0.000714706	Trim25/Usp25/Tmem67/Fbxo6/Usp14/Sdf2l1/Syvn1/Man1c1/Rnf5/Dnajb2/Ubxn4/Hspa5/Psmc6/Erlin2/Rnf185/Rnf139/Uggt1/Hsp90b1	18
GO:0045807	positive regulation of endocytosis	27/1826	203/28928	0.133005	2.1071	4.10872	0.000202493	0.00126925	0.000723962	Il15ra/Ptx3/Lrp2/Il15/C2/B2m/Ccl2/Pros1/C3/Cd47/Flot1/Lrrk2/Ankfy1/Alms1/Rab21/Mib1/Vps28/Tbc1d5/Hspa8/Ptprj/App/Insr/Lyar/Mff/Ckap5/Sh3gl1/Ap2m1	27
GO:0071248	cellular response to metal ion	27/1826	203/28928	0.133005	2.1071	4.10872	0.000202493	0.00126925	0.000723962	Fas/Mt2/Bnip3/B2m/Cldn1/Mt1/Itpka/Inhbb/Cpne8/Clic4/Daxx/Jun/Lrrk2/Itpkc/Atp7a/Hmox1/Jund/Cdkn1b/Junb/Cpne3/Tfap2a/Nfe2l1/Cpne1/Hspa8/Tuba1a/Mapk9/Tspo	27
GO:0051099	positive regulation of binding	22/1826	151/28928	0.145695	2.30815	4.18334	0.000208675	0.00130665	0.000745293	Parp9/Trim21/Dtx3l/Irf4/Ripk2/Trib3/B2m/Trim6/Nphp3/Flot1/Lrrk2/Mapre3/Hipk2/Abl2/Hipk3/Agrn/Krit1/Twist1/Edf1/Hmgb2/Txn1/Met	22
GO:0090083	regulation of inclusion body assembly	7/1826	21/28928	0.333333	5.28076	5.09366	0.000208964	0.0013071	0.000745552	Hap1/Hspa2/Hspa1b/Dnajb6/Dnajb2/Psmc6/Dnajb1	7
GO:0010657	muscle cell apoptotic process	20/1826	131/28928	0.152672	2.41867	4.2242	0.00021088	0.00131773	0.000751615	Notch1/Casp12/Igfbp3/Bnip3/Sod2/Gch1/Hmgcr/Zc3h12a/Hmox1/Jak2/Igf1r/Capn1/Pdpk1/Hspa8/Ptpn1/Pten/Mff/Gapdh/Rbm10/Ilk	20
GO:2001251	negative regulation of chromosome organization	17/1826	102/28928	0.166667	2.64038	4.30778	0.000211673	0.00132132	0.000753662	Pml/Dcp2/Atm/Top2a/Terf1/Spc25/Mad2l1/Ndc80/Tinf2/Cenpe/Gen1/Bub1/Ik/Nbn/Zwint/Nuf2/Bub1b	17
GO:0032615	interleukin-12 production	13/1826	66/28928	0.19697	3.12045	4.47649	0.000212349	0.00132417	0.000755289	Irf1/Tlr3/Tlr2/H2-M3/Tlr6/Jak3/Cd47/Mapk11/Thbs1/Pibf1/Foxp1/Nfkb1/Rel	13
GO:0034109	homotypic cell-cell adhesion	16/1826	93/28928	0.172043	2.72555	4.32625	0.000220764	0.00137382	0.000783607	Il6/Cfh/Ubash3b/Ccl5/C1qtnf1/Stxbp1/Pdpn/Map2k1/Gla/Jak2/F11r/Emilin2/Stxbp3/Tyro3/Ptpn6/Jak1	16
GO:0042267	natural killer cell mediated cytotoxicity	16/1826	93/28928	0.172043	2.72555	4.32625	0.000220764	0.00137382	0.000783607	Tap1/Fcgr4/Clec2d/Tap2/H2-T23/Serpinb9/Rnf19b/H2-M3/Stx11/Il18rap/Lgals9/Serpinb9b/Ptpn6/Nectin2/Cebpg/Grb2	16
GO:0032392	DNA geometric change	14/1826	75/28928	0.186667	2.95723	4.40532	0.000223075	0.00138677	0.000790996	Trex1/Wrn/Rfc3/Helb/Top2a/Zranb3/Zgrf1/Ascc3/Hnrnpa2b1/Brip1/Fbh1/Cdc45/Nbn/Rfc2	14
GO:0070302	regulation of stress-activated protein kinase signaling cascade	10/1826	42/28928	0.238095	3.77197	4.66628	0.000223536	0.00138822	0.00079182	Fas/Nod1/Ripk2/Eif2ak2/Arl6ip5/Map2k1/Hmgcr/Nbr1/Taok3/Inava	10
GO:0006720	isoprenoid metabolic process	18/1826	112/28928	0.160714	2.54608	4.25526	0.000223873	0.00138889	0.0007922	Cyp26b1/Cyp1b1/Hmgcs1/Idi1/Dhrs7/Fdft1/Pnpla2/Mvd/Hmgcr/Fdps/Lipe/Lipa/Lss/Pmvk/Ggps1/Akr1b8/Mvk/Rdh11	18
GO:0072330	monocarboxylic acid biosynthetic process	29/1826	226/28928	0.128319	2.03286	4.04614	0.000224755	0.00139293	0.000794506	Abhd3/Trib3/Wdtc1/Lipg/Kat2b/Klhl25/Htt/Cyp39a1/Asah2/Insig2/Nr1h2/Stard4/Insig1/Sphk1/Abcd1/Pibf1/Dse/Pla2g4a/Srr/Fabp5/Hacd4/Myo5a/Erlin2/Acadl/Mapk9/Elovl6/Abcd3/Mif/Ldha	29
GO:0071103	DNA conformation change	15/1826	84/28928	0.178571	2.82898	4.35734	0.000225191	0.00139421	0.000795235	Trex1/Wrn/Rfc3/Helb/Top2a/Zranb3/Zgrf1/Ascc3/Hnrnpa2b1/Brip1/Fbh1/Hmgb2/Cdc45/Nbn/Rfc2	15
GO:1902041	regulation of extrinsic apoptotic signaling pathway via death domain receptors	11/1826	50/28928	0.22	3.4853	4.56543	0.000232846	0.00143888	0.000820714	Sp100/Atf3/Sfrp1/Tnfaip3/Trps1/Hmox1/Thbs1/Grina/Madd/Hmgb2/Fem1b	11
GO:0043484	regulation of RNA splicing	26/1826	194/28928	0.134021	2.12319	4.07435	0.000232882	0.00143888	0.000820714	Brdt/Kat2b/Hnrnph2/Rbfox2/Tmbim6/Slirp/Ccnl2/Ythdc1/Akt2/Atxn7/Taf6l/Hspa8/Rbmx/Hnrnpa2b1/Sap18/Rbm5/Jmjd6/Tia1/Fastk/Snw1/Tra2a/Sap18b/Rbm10/Rbm3/Clk1/Rbm8a	26
GO:0061041	regulation of wound healing	20/1826	132/28928	0.151515	2.40035	4.1856	0.000234025	0.00144447	0.000823903	Serping1/Wnt4/Ccl2/Cldn1/Ubash3b/Pros1/Hif1a/C1qtnf1/Prkce/Ephb2/Thbs1/Xbp1/Emilin2/Enpp4/Clasp2/St3gal4/Cask/Pten/Prdx2/Fermt2	20
GO:0016054	organic acid catabolic process	31/1826	249/28928	0.124498	1.97233	3.99976	0.000240528	0.00148158	0.000845075	Ido2/Nos2/Hdc/Idnk/Cyp26b1/Gad2/Abhd3/Kyat3/Idua/Ppm1k/Slc16a3/Acsl5/Cyp39a1/Bcat1/Pex5/Eci1/Scly/Acadsb/Lipe/Abcd1/Akt2/Hibch/Lpin2/Hmgcl/Echdc1/Twist1/Pex13/Acadl/Dbi/Abcd3/Ldha	31
GO:0046395	carboxylic acid catabolic process	31/1826	249/28928	0.124498	1.97233	3.99976	0.000240528	0.00148158	0.000845075	Ido2/Nos2/Hdc/Idnk/Cyp26b1/Gad2/Abhd3/Kyat3/Idua/Ppm1k/Slc16a3/Acsl5/Cyp39a1/Bcat1/Pex5/Eci1/Scly/Acadsb/Lipe/Abcd1/Akt2/Hibch/Lpin2/Hmgcl/Echdc1/Twist1/Pex13/Acadl/Dbi/Abcd3/Ldha	31
GO:0090025	regulation of monocyte chemotaxis	9/1826	35/28928	0.257143	4.07373	4.72286	0.00024571	0.00150807	0.000860181	Slamf8/Cxcl10/Slit2/Ccl2/Ccl5/Ninj1/Mospd2/Creb3/App	9
GO:0010663	positive regulation of striated muscle cell apoptotic process	8/1826	28/28928	0.285714	4.52637	4.84573	0.000246571	0.00150807	0.000860181	Casp12/Igfbp3/Bnip3/Hmgcr/Capn1/Ptpn1/Pten/Mff	8
GO:0032740	positive regulation of interleukin-17 production	8/1826	28/28928	0.285714	4.52637	4.84573	0.000246571	0.00150807	0.000860181	Il6/Il15/Myd88/Arid5a/Rftn1/Sphk1/Jak2/Zbtb7b	8
GO:0034656	nucleobase-containing small molecule catabolic process	8/1826	28/28928	0.285714	4.52637	4.84573	0.000246571	0.00150807	0.000860181	Xdh/Urah/Upp1/Ada/Pnp/Pnp2/Nudt1/Enpp4	8
GO:0035335	peptidyl-tyrosine dephosphorylation	8/1826	28/28928	0.285714	4.52637	4.84573	0.000246571	0.00150807	0.000860181	Ubash3b/Ptpn13/Dusp22/Ptpn6/Dusp18/Ptprj/Ptpn1/Ptpn2	8
GO:0045953	negative regulation of natural killer cell mediated cytotoxicity	8/1826	28/28928	0.285714	4.52637	4.84573	0.000246571	0.00150807	0.000860181	Tap1/Clec2d/Tap2/H2-T23/Serpinb9/H2-M3/Lgals9/Serpinb9b	8
GO:0097062	dendritic spine maintenance	8/1826	28/28928	0.285714	4.52637	4.84573	0.000246571	0.00150807	0.000860181	Itpka/Igf1r/Abl2/App/Insr/Fyn/Vps35/Ckap5	8
GO:0010665	regulation of cardiac muscle cell apoptotic process	13/1826	67/28928	0.19403	3.07387	4.41129	0.000248419	0.00151631	0.00086488	Notch1/Igfbp3/Bnip3/Gch1/Hmgcr/Jak2/Capn1/Pdpk1/Hspa8/Ptpn1/Pten/Mff/Ilk	13
GO:0010770	positive regulation of cell morphogenesis	13/1826	67/28928	0.19403	3.07387	4.41129	0.000248419	0.00151631	0.00086488	Itpka/Dbnl/Cdkl5/Marcks/Numbl/Numb/Ephb2/Rab21/Lrp8/Cask/Cul7/Met/Ilk	13
GO:1905477	positive regulation of protein localization to membrane	19/1826	123/28928	0.154472	2.44718	4.17487	0.000257405	0.00156543	0.000892897	Stom/Ccl2/Tnfaip6/Pak1/C2cd5/Tcaf1/Ephb2/Akt2/Pgrmc1/Cnpy4/Pdpk1/Clasp2/Zdhhc2/Agrn/Fyn/Myo5a/Rab11a/Mff/Rac1	19
GO:0002688	regulation of leukocyte chemotaxis	21/1826	143/28928	0.146853	2.32649	4.12753	0.000257492	0.00156543	0.000892897	Slamf8/Cxcl10/Bst1/Ccl7/Slit2/Ccl2/Vegfd/Ccl5/Tnfaip6/Ninj1/Cx3cl1/Mmp28/Oxsr1/Mpp1/Mospd2/Thbs1/Creb3/Ptprj/App/Mif/Rac1	21
GO:0021987	cerebral cortex development	21/1826	143/28928	0.146853	2.32649	4.12753	0.000257492	0.00156543	0.000892897	Mdga1/Bnip3/Phactr1/Slit2/Hif1a/Slc2a1/Ccdc141/Pex5/Dixdc1/Tubb2b/Bbs1/Bbs2/Tubb2a/Fut10/Lrp8/Syne2/Tuba1a/Pex13/Psen1/Akirin2/Rac1	21
GO:0032414	positive regulation of ion transmembrane transporter activity	15/1826	85/28928	0.176471	2.7957	4.30352	0.000257699	0.00156543	0.000892897	Akap6/Ccl2/Hap1/Adrb2/Ank2/Cacnb2/Htt/Akap9/Atp7a/Tcaf1/Akap7/Ephb2/Hspa2/Slc9a1/Vmp1	15
GO:0031100	animal organ regeneration	14/1826	76/28928	0.184211	2.91831	4.3465	0.000257759	0.00156543	0.000892897	Notch1/Il6/Nnmt/Adm/Ccl2/Cldn1/Bak1/Cxcl5/Pnpt1/Hmox1/Lif/Cebpb/Ezh1/Tyms	14
GO:0006633	fatty acid biosynthetic process	23/1826	164/28928	0.140244	2.22178	4.0728	0.000268449	0.00162749	0.000928297	Abhd3/Trib3/Wdtc1/Lipg/Kat2b/Klhl25/Asah2/Insig2/Nr1h2/Insig1/Sphk1/Abcd1/Pibf1/Pla2g4a/Fabp5/Hacd4/Myo5a/Erlin2/Acadl/Mapk9/Elovl6/Abcd3/Mif	23
GO:0031577	spindle checkpoint signaling	12/1826	59/28928	0.20339	3.22216	4.43493	0.000269053	0.00162749	0.000928297	Atm/Spc25/Mad2l1/Ndc80/Cenpe/Gen1/Bub1/Ik/Zwint/Nuf2/Diaph3/Bub1b	12
GO:0051123	RNA polymerase II preinitiation complex assembly	12/1826	59/28928	0.20339	3.22216	4.43493	0.000269053	0.00162749	0.000928297	Dr1/Taf7/Med27/Taf4b/Taf6l/Gtf2b/Med28/Psmc6/Med24/Taf6/Med19/Taf1	12
GO:2000351	regulation of endothelial cell apoptotic process	12/1826	59/28928	0.20339	3.22216	4.43493	0.000269053	0.00162749	0.000928297	Ecscr/H2-M3/Foxo3/Tnip2/Tnfaip3/Pak4/Thbs1/Xbp1/Abl2/Pdpk1/Krit1/Ptpn1	12
GO:0008406	gonad development	35/1826	296/28928	0.118243	1.87324	3.91973	0.00027178	0.00164234	0.00093677	Wt1/Fst/Tnfsf10/Notch1/Tlr3/Gfra1/Ptx3/Lrp2/Cyp1b1/Sfrp1/Wnt4/Tnfaip6/Inhbb/Foxo3/Kitl/Arid5b/Adamts1/Akap9/Atm/Nudt1/Fer/Fndc3a/Bcl2l11/Cebpb/Pla2g4a/Arid4a/Brip1/Insr/Ubb/Tbc1d20/Rab13/Hmgb2/Idh1/Adam15/Rac1	35
GO:0007099	centriole replication	10/1826	43/28928	0.232558	3.68425	4.57217	0.000274937	0.00165811	0.000945763	Cenpj/Kat2b/Spice1/Alms1/C2cd3/Cep85/Ppp1r35/Mdm1/Rttn/Plk4	10
GO:1904646	cellular response to amyloid-beta	10/1826	43/28928	0.232558	3.68425	4.57217	0.000274937	0.00165811	0.000945763	Adrb2/Tlr6/Foxo3/Vcam1/Ephb2/Igf1r/Snx6/App/Fyn/Psen1	10
GO:0001838	embryonic epithelial tube formation	22/1826	154/28928	0.142857	2.26318	4.0797	0.000277368	0.00166945	0.000952228	Lrp2/Sfrp1/Wnt4/Adm/Lmo4/Shroom3/Rgma/Hif1a/Cc2d2a/Zeb2/Sdc4/Tulp3/Tfap2a/Mib1/Abl2/Phactr4/Twist1/Casp8/Mthfr/Brd2/Plxnb2/Rala	22
GO:0071675	regulation of mononuclear cell migration	22/1826	154/28928	0.142857	2.26318	4.0797	0.000277368	0.00166945	0.000952228	Slamf8/Cxcl10/Tnfrsf14/Ccl7/Slit2/Ccl2/Adam8/Ccl5/Ninj1/Cx3cl1/Lrch1/Cd47/Lgals9/Mmp28/Oxsr1/Mospd2/Thbs1/Creb3/Abl2/Ptprj/App/Mif	22
GO:0016485	protein processing	34/1826	285/28928	0.119298	1.88996	3.91907	0.000279461	0.00167927	0.000957833	Mndal/Ifi203/Ifi207/Casp4/Casp1/Casp12/Ripk2/C1ra/C1rl/Casp7/C1rb/F3/Plgrkt/Bak1/Furin/Lrrk2/Fam111a/Casp6/Mmp16/C2cd3/Adam9/Thbs1/Dync2h1/Inpp5b/Capn1/Ctnnd1/Pgk1/Dhcr24/Casp8/Psen1/Vps35/Rnf139/Yme1l1/Hsp90b1	34
GO:0000266	mitochondrial fission	11/1826	51/28928	0.215686	3.41696	4.48415	0.00028011	0.00167927	0.000957833	Igtp/Irgm2/Irgm1/Stat2/Bnip3/Mtfr2/Dcn/Marchf5/Vps35/Mff/Rala	11
GO:0010803	regulation of tumor necrosis factor-mediated signaling pathway	11/1826	51/28928	0.215686	3.41696	4.48415	0.00028011	0.00167927	0.000957833	Casp1/Tnfrsf1a/Ripk1/Sphk1/Naip2/Hspa1b/Sharpin/Traf2/Cpne1/Tank/Ptpn2	11
GO:0010837	regulation of keratinocyte proliferation	11/1826	51/28928	0.215686	3.41696	4.48415	0.00028011	0.00167927	0.000957833	Zfp36/Has2/Fgf10/Intu/Ift74/Stxbp4/Extl3/Ift80/Zeb1/Cask/Ptprk	11
GO:0031109	microtubule polymerization or depolymerization	21/1826	144/28928	0.145833	2.31033	4.09156	0.000283825	0.00169986	0.000969577	Cenpj/Pak1/Htt/Akap9/Cdkn1b/Mapre3/Hspa1b/Atxn7/Nav3/Arl2/Cryab/Camsap1/Clasp2/Ttbk2/Nme7/Tuba1a/Tubgcp4/Ckap5/Met/Diaph3/Rac1	21
GO:0050000	chromosome localization	19/1826	124/28928	0.153226	2.42745	4.13471	0.000286281	0.00171288	0.000976999	Majin/Kat2b/Chmp2b/Atm/Spice1/Chmp4b/Pibf1/Dync1h1/Terf1/Dsn1/Spc25/Seh1l/Ndc80/Cenpe/Chmp5/Knstrn/Rab11a/Zwint/Nuf2	19
GO:0051983	regulation of chromosome segregation	20/1826	134/28928	0.149254	2.36452	4.10944	0.000287075	0.00171593	0.000978744	Kat2b/Rmi2/Atm/Nek6/Smc6/Spc25/Mad2l1/Ndc80/Cenpe/Plscr1/Gen1/Ncaph/Bub1/Smc4/Ik/Pum2/Zwint/Nuf2/Dpf2/Bub1b	20
GO:0023035	CD40 signaling pathway	6/1826	16/28928	0.375	5.94085	5.13126	0.000289598	0.00172057	0.000981386	Rnf31/Tnip2/Traf3ip2/Tnfaip3/Sharpin/Traf2	6
GO:0045346	regulation of MHC class II biosynthetic process	6/1826	16/28928	0.375	5.94085	5.13126	0.000289598	0.00172057	0.000981386	Ciita/Tmem106a/Taf7/Il33/Jak2/Xbp1	6
GO:1900226	negative regulation of NLRP3 inflammasome complex assembly	6/1826	16/28928	0.375	5.94085	5.13126	0.000289598	0.00172057	0.000981386	Igtp/Irgm2/Irgm1/Trim30a/Lamp2/Hspa8	6
GO:1902855	regulation of non-motile cilium assembly	6/1826	16/28928	0.375	5.94085	5.13126	0.000289598	0.00172057	0.000981386	Hap1/Cenpj/Htt/Tmem67/Ttbk2/Dynll1	6
GO:0032613	interleukin-10 production	13/1826	68/28928	0.191176	3.02867	4.3473	0.000289599	0.00172057	0.000981386	Cd274/Il6/Irf4/Isg15/Stat3/Nfkbiz/Tlr2/Bcl3/Jak3/Cd47/Lgals9/Pibf1/Inava	13
GO:0070897	transcription preinitiation complex assembly	13/1826	68/28928	0.191176	3.02867	4.3473	0.000289599	0.00172057	0.000981386	Nfkbiz/Dr1/Taf7/Med27/Taf4b/Taf6l/Gtf2b/Med28/Psmc6/Med24/Taf6/Med19/Taf1	13
GO:0048245	eosinophil chemotaxis	7/1826	22/28928	0.318182	5.04072	4.92128	0.000289839	0.00172057	0.000981386	Ccl8/Ccl11/Ccl7/Ccl2/Ccl9/Ccl5/Cx3cl1	7
GO:0000910	cytokinesis	25/1826	186/28928	0.134409	2.12934	4.01073	0.000290714	0.00172407	0.000983383	Rhob/Mitd1/Rock1/Spire2/Daxx/Stx2/Chmp2b/Prkce/Rhoc/Nusap1/Exoc6/Igf1r/Chmp4b/Mtmr4/Septin6/Stambp/Septin11/Chmp5/Cul7/Kif3b/Rab11a/Pkn2/Septin8/Pkp4/Diaph3	25
GO:0050769	positive regulation of neurogenesis	38/1826	332/28928	0.114458	1.81327	3.8686	0.000294796	0.00174657	0.000996216	Notch1/Il6/Lrp2/Tgm2/Tlr2/Hap1/Egr2/Ntn1/Itpka/Hif1a/Prl2c2/Cx3cl1/Pak1/Dbnl/Il33/Cdkl5/Vcan/Marcks/Zeb2/Numbl/Map2k1/Dixdc1/Numb/Lif/Ephb2/Rab21/Lrp8/Il6st/Vim/Gdi1/Cask/Cul7/Snw1/Tspo/Plxnb2/Cip2a/Met/Ilk	38
GO:0032008	positive regulation of TOR signaling	14/1826	77/28928	0.181818	2.88041	4.28864	0.000296972	0.00175602	0.00100161	F3/Gpr155/Akt3/Rnf167/Pim1/Xbp1/Foxp1/Usp32/Gpr137b/Tbk1/Fnip1/Seh1l/Smcr8/Clec16a	14
GO:0070301	cellular response to hydrogen peroxide	14/1826	77/28928	0.181818	2.88041	4.28864	0.000296972	0.00175602	0.00100161	Il6/Cyp1b1/Rhob/Bnip3/Lcn2/Il18rap/Ripk1/Tnfaip3/Sphk1/Capn1/Kdm6b/Hspa8/Fyn/Txn1	14
GO:0010001	glial cell differentiation	36/1826	309/28928	0.116505	1.8457	3.87946	0.00029877	0.00176321	0.00100571	Notch1/Stat3/Myd88/Bnip3/Tlr2/Ror1/Egr2/Ndrg1/Erbb3/B4galt5/Il33/Fgf10/Vcan/Zeb2/Map2k1/Lif/Sox4/Vps54/Akt2/Nfe2l1/Il6st/Vim/Abl2/Ttc21b/Vps13a/Pmp22/Ptprj/App/Nab1/Tuba1a/Psen1/Pten/Ckap5/Ilk/Ldlr/Grb2	36
GO:1901888	regulation of cell junction assembly	36/1826	309/28928	0.116505	1.8457	3.87946	0.00029877	0.00176321	0.00100571	Lrrtm2/Mdga1/Wnt4/Flrt2/Tlr2/Slit2/Cldn1/Rock1/Ntn1/Igsf11/Ptpn13/Gna13/Elavl2/Flot1/Lims1/Numbl/Fzd5/Numb/Sdc4/Dusp22/Ephb2/Nae1/F11r/Mycbp2/Clasp2/Ptprj/App/Agrn/Lzts3/Tpbg/Ptpn1/Pten/Pum2/Vps35/Fermt2/Rac1	36
GO:0030168	platelet activation	17/1826	105/28928	0.161905	2.56494	4.16989	0.000302307	0.00178061	0.00101563	Il6/Cfh/Ubash3b/Gna13/C1qtnf1/Stxbp1/Pdpn/Gla/Jak2/F11r/Emilin2/Stxbp3/Tyro3/Ptpn6/Pla2g4a/Ptprj/Itpr3	17
GO:0150115	cell-substrate junction organization	17/1826	105/28928	0.161905	2.56494	4.16989	0.000302307	0.00178061	0.00101563	Wnt4/Rock1/Whamm/Cdh11/Rab8b/Lims1/Sdc4/Dusp22/Dst/Pdpk1/Clasp2/Ptprj/Pten/Fermt2/Ptprk/Pip5k1a/Rac1	17
GO:0032607	interferon-alpha production	9/1826	36/28928	0.25	3.96057	4.61359	0.0003094	0.00181709	0.00103644	Gbp4/Stat1/Irf7/Tlr3/Ifih1/Nmi/Trex1/Zc3hav1/Tbk1	9
GO:0042278	purine nucleoside metabolic process	9/1826	36/28928	0.25	3.96057	4.61359	0.0003094	0.00181709	0.00103644	Xdh/Urah/Nt5e/Ada/Pnp/Pnp2/Nudt1/Pgm2/Enpp4	9
GO:1902686	mitochondrial outer membrane permeabilization involved in programmed cell death	9/1826	36/28928	0.25	3.96057	4.61359	0.0003094	0.00181709	0.00103644	Bnip3/Bak1/Ier3/Slc25a5/Siva1/Bcl2l11/Bid/Bnip3l/Slc35f6	9
GO:0099072	regulation of postsynaptic membrane neurotransmitter receptor levels	23/1826	166/28928	0.138554	2.19501	4.00792	0.000320856	0.00188245	0.00107372	Nsg1/Hap1/Igsf11/Nbea/Kif21b/Flot2/Map2k1/Numb/Gripap1/Snx6/Ap2a2/Rab11fip5/Zdhhc2/Ctnnd1/Gphn/Inpp4a/Gabarap/Ap2s1/Rab11a/Vps35/Rala/Stx12/Ap2m1	23
GO:0002716	negative regulation of natural killer cell mediated immunity	8/1826	29/28928	0.275862	4.37028	4.7133	0.000321773	0.00188245	0.00107372	Tap1/Clec2d/Tap2/H2-T23/Serpinb9/H2-M3/Lgals9/Serpinb9b	8
GO:0051767	nitric-oxide synthase biosynthetic process	8/1826	29/28928	0.275862	4.37028	4.7133	0.000321773	0.00188245	0.00107372	Nampt/Tlr2/Ccl2/Jak3/Il33/Lrrk2/Jak2/Mapk9	8
GO:0051769	regulation of nitric-oxide synthase biosynthetic process	8/1826	29/28928	0.275862	4.37028	4.7133	0.000321773	0.00188245	0.00107372	Nampt/Tlr2/Ccl2/Jak3/Il33/Lrrk2/Jak2/Mapk9	8
GO:0021537	telencephalon development	37/1826	322/28928	0.114907	1.82039	3.84255	0.000325664	0.00190338	0.00108566	Mdga1/Bnip3/Phactr1/Slit2/Rtn4rl2/Hif1a/Slc2a1/Sema6b/Htt/Kif21b/Ccdc141/Lrrk2/Zeb2/Numbl/Pex5/Dixdc1/Numb/Rpgrip1l/Tubb2b/Ephb2/Bbs1/Bbs2/Dpcd/Tubb2a/Fut10/Lrp8/Kdm6b/Uchl5/Syne2/Tuba1a/Arl13b/Pex13/Psen1/Dbi/Pten/Akirin2/Rac1	37
GO:0006631	fatty acid metabolic process	50/1826	478/28928	0.104603	1.65714	3.7604	0.000332123	0.00192924	0.00110041	Abhd3/Cyp1b1/Trib3/Wdtc1/Tnfrsf1a/Trex1/Lipg/Cyp4v3/C3/Kat2b/Acsl1/Klhl25/Pdk1/Acsl5/Asah2/Insig2/Pdpn/Pex5/Nr1h2/Eci1/Insig1/Acat2/Sphk1/Acsl6/Aacs/Acadsb/Lipe/Abcd1/Lipa/Pibf1/Akt2/Pla2g4a/Lpin2/Nfe2l1/Fabp5/Echdc1/Pdk3/Hacd4/Twist1/Acot9/Myo5a/Pex13/Erlin2/Acadl/Dbi/Mapk9/Elovl6/Abcd3/Pank2/Mif	50
GO:0002065	columnar/cuboidal epithelial cell differentiation	22/1826	156/28928	0.141026	2.23417	4.01192	0.000333527	0.00192924	0.00110041	Fst/Notch1/Wnt4/Shroom3/Cdk6/Hif1a/Fzd5/Rfx3/Vhl/Sox4/Xbp1/Foxp1/Cebpb/Nfe2l1/Il6st/Abl2/Men1/Pdpk1/Ift80/Gdf11/Tyms/Sidt2	22
GO:0035771	interleukin-4-mediated signaling pathway	5/1826	11/28928	0.454545	7.20104	5.33931	0.000333779	0.00192924	0.00110041	Parp14/Jak3/Il4ra/Ptpn2/Jak1	5
GO:0070213	protein auto-ADP-ribosylation	5/1826	11/28928	0.454545	7.20104	5.33931	0.000333779	0.00192924	0.00110041	Parp10/Parp12/Parp3/Parp11/Parp8	5
GO:0070672	response to interleukin-15	5/1826	11/28928	0.454545	7.20104	5.33931	0.000333779	0.00192924	0.00110041	Il15ra/Stat3/Il15/Jak3/Jak1	5
GO:0090084	negative regulation of inclusion body assembly	5/1826	11/28928	0.454545	7.20104	5.33931	0.000333779	0.00192924	0.00110041	Hspa2/Hspa1b/Dnajb6/Dnajb2/Dnajb1	5
GO:0090085	regulation of protein deubiquitination	5/1826	11/28928	0.454545	7.20104	5.33931	0.000333779	0.00192924	0.00110041	Trim21/Zc3h12a/Tnip1/Dnajb2/Tank	5
GO:1901731	positive regulation of platelet aggregation	5/1826	11/28928	0.454545	7.20104	5.33931	0.000333779	0.00192924	0.00110041	Il6/Pdpn/Jak2/F11r/Emilin2	5
GO:1903265	positive regulation of tumor necrosis factor-mediated signaling pathway	5/1826	11/28928	0.454545	7.20104	5.33931	0.000333779	0.00192924	0.00110041	Casp1/Ripk1/Hspa1b/Traf2/Cpne1	5
GO:0048041	focal adhesion assembly	15/1826	87/28928	0.172414	2.73143	4.19817	0.000335004	0.00192924	0.00110041	Wnt4/Rock1/Whamm/Cdh11/Lims1/Sdc4/Dusp22/Pdpk1/Clasp2/Ptprj/Pten/Fermt2/Ptprk/Pip5k1a/Rac1	15
GO:0048536	spleen development	11/1826	52/28928	0.211538	3.35125	4.40488	0.000335207	0.00192924	0.00110041	Fas/Samd9l/Nfkbiz/Bcl3/Fgf10/Traf3ip2/Hoxb4/Tet2/Lipa/Bcl2l11/Pbx1	11
GO:0032570	response to progesterone	10/1826	44/28928	0.227273	3.60052	4.48083	0.000335857	0.00192924	0.00110041	Acod1/Gad2/Cyp1b1/Txnip/Ccl2/Vps54/Trerf1/Hspa8/Tyms/Tspo	10
GO:0032733	positive regulation of interleukin-10 production	10/1826	44/28928	0.227273	3.60052	4.48083	0.000335857	0.00192924	0.00110041	Cd274/Il6/Irf4/Isg15/Stat3/Tlr2/Bcl3/Lgals9/Pibf1/Inava	10
GO:0042119	neutrophil activation	10/1826	44/28928	0.227273	3.60052	4.48083	0.000335857	0.00192924	0.00110041	Fcgr4/Il15/Myd88/Stx11/Il18rap/Ccl5/Cxcl5/Traf3ip2/Stxbp3/Kmt2e	10
GO:0051084	'de novo' post-translational protein folding	10/1826	44/28928	0.227273	3.60052	4.48083	0.000335857	0.00192924	0.00110041	Dnajb4/Dnajc18/Hspa2/Hspa1b/Sdf2l1/Hspa8/Sdf2/Hspa5/Dnajb1/Selenof	10
GO:0001954	positive regulation of cell-matrix adhesion	13/1826	69/28928	0.188406	2.98478	4.28447	0.000336461	0.00192924	0.00110041	Wnt4/Rock1/Cdk6/Ninj1/Lims1/Sdc4/Plekha2/Ptprj/Emp2/Cdh13/Fermt2/Ilk/Rac1	13
GO:0002707	negative regulation of lymphocyte mediated immunity	13/1826	69/28928	0.188406	2.98478	4.28447	0.000336461	0.00192924	0.00110041	Tap1/Cd274/Clec2d/Tap2/H2-T23/Parp3/Serpinb9/H2-M3/Lgals9/Serpinb9b/Bcl6/Dusp22/Ptpn6	13
GO:0043331	response to dsRNA	13/1826	69/28928	0.188406	2.98478	4.28447	0.000336461	0.00192924	0.00110041	Ciita/Stat1/Tlr3/Ifih1/Ripk2/Zc3hav1/Flot1/Rftn1/Nfkbia/Peli1/Nfkb1/Riok3/Hcfc2	13
GO:0061077	chaperone-mediated protein folding	13/1826	69/28928	0.188406	2.98478	4.28447	0.000336461	0.00192924	0.00110041	Dnajb4/Dnajc18/Hspa2/Hspa1b/Dnajb6/Sdf2l1/Dffa/Hspa8/Unc45a/Dnajb2/Sdf2/Hspa5/Dnajb1	13
GO:0061082	myeloid leukocyte cytokine production	13/1826	69/28928	0.188406	2.98478	4.28447	0.000336461	0.00192924	0.00110041	Casp4/Tlr3/Casp1/Nod1/Ripk2/Myd88/Tlr2/H2-M3/Litaf/Bcl6/Hmox1/Twist1/Mif	13
GO:0010658	striated muscle cell apoptotic process	14/1826	78/28928	0.179487	2.84349	4.23171	0.000341188	0.0019508	0.00111271	Notch1/Casp12/Igfbp3/Bnip3/Gch1/Hmgcr/Jak2/Capn1/Pdpk1/Hspa8/Ptpn1/Pten/Mff/Ilk	14
GO:0032677	regulation of interleukin-8 production	14/1826	78/28928	0.179487	2.84349	4.23171	0.000341188	0.0019508	0.00111271	Nos2/Il6/Tlr3/Nod1/Stat3/Myd88/F3/Tlr2/Bcl3/Tlr6/Ripk1/Prkd2/Hspa1b/Anxa4	14
GO:1905818	regulation of chromosome separation	14/1826	78/28928	0.179487	2.84349	4.23171	0.000341188	0.0019508	0.00111271	Atm/Spc25/Mad2l1/Ndc80/Cenpe/Plscr1/Gen1/Ncaph/Bub1/Smc4/Ik/Zwint/Nuf2/Bub1b	14
GO:0072175	epithelial tube formation	23/1826	167/28928	0.137725	2.18187	3.97583	0.000350277	0.00199912	0.00114027	Lrp2/Sfrp1/Wnt4/Adm/Lmo4/Shroom3/Rgma/Hif1a/Cc2d2a/Fgf10/Zeb2/Sdc4/Tulp3/Tfap2a/Mib1/Abl2/Phactr4/Twist1/Casp8/Mthfr/Brd2/Plxnb2/Rala	23
GO:0045137	development of primary sexual characteristics	35/1826	300/28928	0.116667	1.84827	3.83353	0.0003503	0.00199912	0.00114027	Wt1/Fst/Tnfsf10/Notch1/Tlr3/Gfra1/Ptx3/Lrp2/Cyp1b1/Sfrp1/Wnt4/Tnfaip6/Inhbb/Foxo3/Kitl/Arid5b/Adamts1/Akap9/Atm/Nudt1/Fer/Fndc3a/Bcl2l11/Cebpb/Pla2g4a/Arid4a/Brip1/Insr/Ubb/Tbc1d20/Rab13/Hmgb2/Idh1/Adam15/Rac1	35
GO:0051260	protein homooligomerization	27/1826	210/28928	0.128571	2.03686	3.91432	0.000351912	0.00200643	0.00114444	Gbp5/Gm12250/Steap4/Tifa/Samhd1/Ripk2/Tgm2/Mlkl/Ikzf4/Sod2/B2m/H2-M3/Gsdmd/Mpp2/Ninj1/Pnpt1/Mospd2/G3bp2/Kctd5/App/Lzts3/Nacc2/Jmjd6/Vps35/Aldoa/Mif/Itpr3	27
GO:0060070	canonical Wnt signaling pathway	36/1826	312/28928	0.115385	1.82796	3.81664	0.000359538	0.00204798	0.00116814	Notch1/Tnn/Sfrp1/Wnt4/Mllt3/Plekha4/Foxo3/Fgf10/Nphp3/Adgra2/Amer1/Lrrk2/Zeb2/Fzd5/Dixdc1/Sox4/Tmem170b/Nfkb1/Rab5a/Frmd8/Sdhaf2/Bcl9/Ttc21b/Scyl2/Ctnnd1/Lats2/App/Tpbg/Lrp5/Btrc/Psen1/Pten/Csnk1g1/Vps35/Gid8/Ilk	36
GO:0071478	cellular response to radiation	25/1826	189/28928	0.132275	2.09554	3.92215	0.00037186	0.00211618	0.00120704	Mndal/Mc1r/Ifi203/Ifi207/Sfrp1/Rhob/Trex1/Wrn/Bak1/Atm/N4bp1/Cdkn1a/Spidr/Mapk11/Akt2/Timp1/Cryab/Ccnd2/Pold3/Tank/Mapk9/Rpl26/Tlk2/Ptprk/Grb2	25
GO:0017015	regulation of transforming growth factor beta receptor signaling pathway	21/1826	147/28928	0.142857	2.26318	3.98541	0.000377496	0.00214624	0.00122418	Il17rd/Furin/Zeb2/Smad6/Fbn1/Thbs1/Xbp1/Sap30/Twsg1/Snx6/Hipk2/Arid4a/Men1/Pdpk1/Spred1/Ints9/Lats2/Zeb1/Snx1/Hspa5/Snw1	21
GO:0051304	chromosome separation	15/1826	88/28928	0.170455	2.70039	4.14661	0.00038061	0.00216191	0.00123312	Atm/Top2a/Spc25/Mad2l1/Ndc80/Cenpe/Plscr1/Gen1/Ncaph/Bub1/Smc4/Ik/Zwint/Nuf2/Bub1b	15
GO:0007548	sex differentiation	41/1826	372/28928	0.110215	1.74606	3.75921	0.000384598	0.00218252	0.00124487	Wt1/Fst/Tnfsf10/Notch1/Tlr3/Gfra1/Ptx3/Lrp2/Cyp1b1/Greb1l/Sfrp1/Wnt4/Bak1/Tnfaip6/Inhbb/Foxo3/Kitl/Fgf10/Arid5b/Adamts1/Akap9/Atm/Nudt1/Fer/Fndc3a/Tyro3/Bcl2l11/Cebpb/Pla2g4a/Arid4a/Pbx1/Brip1/Insr/Ubb/Dhcr24/Tbc1d20/Rab13/Hmgb2/Idh1/Adam15/Rac1	41
GO:0009119	ribonucleoside metabolic process	9/1826	37/28928	0.243243	3.85353	4.5082	0.000386137	0.0021851	0.00124635	Xdh/Urah/Upp1/Nt5e/Ada/Pnp/Pnp2/Pgm2/Enpp4	9
GO:0140058	neuron projection arborization	9/1826	37/28928	0.243243	3.85353	4.5082	0.000386137	0.0021851	0.00124635	Lrp2/Pak6/Mov10/Phactr1/Rock1/Lrrk2/Vps13a/Tuba1a/Tpbg	9
GO:1905898	positive regulation of response to endoplasmic reticulum stress	9/1826	37/28928	0.243243	3.85353	4.5082	0.000386137	0.0021851	0.00124635	Bak1/Spop/Tmem67/Xbp1/Serinc3/App/Rnf185/Atf6/Ptpn2	9
GO:0022029	telencephalon cell migration	13/1826	70/28928	0.185714	2.94214	4.22277	0.000389626	0.00219776	0.00125357	Mdga1/Slit2/Ccdc141/Lrrk2/Pex5/Dixdc1/Fut10/Lrp8/Syne2/Arl13b/Pex13/Psen1/Rac1	13
GO:0010632	regulation of epithelial cell migration	14/1826	79/28928	0.177215	2.80749	4.17567	0.000390915	0.00219776	0.00125357	Has2/Hif1a/Gab2/Fgf10/Jun/Prkce/Adam9/Glipr2/Vim/Arhgap5/Clasp2/Rab11a/Pten/Pfn2	14
GO:0019080	viral gene expression	14/1826	79/28928	0.177215	2.80749	4.17567	0.000390915	0.00219776	0.00125357	Trim21/Notch1/Sp100/Ifitm3/Zfp36/Trim14/Ccl5/Usf1/Jun/Gtf2b/Ccnt2/Mdfic/Snw1/Tardbp	14
GO:0032637	interleukin-8 production	14/1826	79/28928	0.177215	2.80749	4.17567	0.000390915	0.00219776	0.00125357	Nos2/Il6/Tlr3/Nod1/Stat3/Myd88/F3/Tlr2/Bcl3/Tlr6/Ripk1/Prkd2/Hspa1b/Anxa4	14
GO:0048146	positive regulation of fibroblast proliferation	14/1826	79/28928	0.177215	2.80749	4.17567	0.000390915	0.00219776	0.00125357	Cdk6/Pml/Fosl2/Fgf10/Jun/Cdkn1a/Sphk1/Lif/Ndufs4/Phip/Nras/Kmt2c/Mif/Cdk4	14
GO:0060260	regulation of transcription initiation by RNA polymerase II	14/1826	79/28928	0.177215	2.80749	4.17567	0.000390915	0.00219776	0.00125357	Taf7/Nfkbia/Med27/Kat8/Nfkb1/Med13/Taf4b/Mdc1/Med28/Psmc6/Med24/Taf6/Med19/Taf1	14
GO:1904705	regulation of vascular associated smooth muscle cell proliferation	14/1826	79/28928	0.177215	2.80749	4.17567	0.000390915	0.00219776	0.00125357	Sod2/Gna13/Timp3/Pak1/Adamts1/Jun/Cdkn1a/Hmox1/Cdkn1b/Jak2/Xbp1/Foxj2/Pten/Rbm10	14
GO:0003018	vascular process in circulatory system	31/1826	256/28928	0.121094	1.9184	3.83111	0.000391672	0.00219998	0.00125483	Sod2/Tacr2/Slit2/Adm/Rock1/Plvap/Adrb2/Kat2b/Hif1a/Cx3cl1/Gclm/Slc2a1/Rap1gds1/Plod3/Zeb2/Gch1/Map2k1/Rbfox2/Sod3/Hmgcr/Smad6/Slc16a2/Slc22a5/Bbs2/Manf/Fabp5/Capn1/Amot/Ptprj/Scpep1/Fermt2	31
GO:0007039	protein catabolic process in the vacuole	7/1826	23/28928	0.304348	4.82156	4.75905	0.000394045	0.00220716	0.00125893	Lamp2/Tcirg1/Vps13a/Laptm4b/Vps35/Psap/Ldlr	7
GO:0046599	regulation of centriole replication	7/1826	23/28928	0.304348	4.82156	4.75905	0.000394045	0.00220716	0.00125893	Cenpj/Kat2b/Spice1/Alms1/Ppp1r35/Mdm1/Plk4	7
GO:1905709	negative regulation of membrane permeability	7/1826	23/28928	0.304348	4.82156	4.75905	0.000394045	0.00220716	0.00125893	Hk2/Bnip3/Bak1/Heg1/Ier3/Slc25a5/Slc35f6	7
GO:0007094	mitotic spindle assembly checkpoint signaling	11/1826	53/28928	0.207547	3.28802	4.32751	0.000399134	0.00222743	0.00127049	Atm/Spc25/Mad2l1/Ndc80/Cenpe/Gen1/Bub1/Ik/Zwint/Nuf2/Bub1b	11
GO:0045429	positive regulation of nitric oxide biosynthetic process	11/1826	53/28928	0.207547	3.28802	4.32751	0.000399134	0.00222743	0.00127049	Il6/Ptx3/Sod2/Tlr2/H2-M3/Tlr6/Jak2/Akt2/App/Insr/Mapk9	11
GO:0048873	homeostasis of number of cells within a tissue	11/1826	53/28928	0.207547	3.28802	4.32751	0.000399134	0.00222743	0.00127049	Notch1/Nfkbiz/Flt3l/Fosl2/Il7/Akt3/Vhl/Lipa/Vps54/Tuba1a/Rac1	11
GO:0071173	spindle assembly checkpoint signaling	11/1826	53/28928	0.207547	3.28802	4.32751	0.000399134	0.00222743	0.00127049	Atm/Spc25/Mad2l1/Ndc80/Cenpe/Gen1/Bub1/Ik/Zwint/Nuf2/Bub1b	11
GO:0051962	positive regulation of nervous system development	43/1826	397/28928	0.108312	1.71591	3.7282	0.000407286	0.00226706	0.0012931	Lrrtm2/Notch1/Il6/Lrp2/Tgm2/Flrt2/Tlr2/Slit2/Hap1/Egr2/Ntn1/Itpka/Hif1a/Prl2c2/Cx3cl1/Pak1/Dbnl/Il33/Cdkl5/Vcan/Marcks/Zeb2/Numbl/Map2k1/Dixdc1/Numb/Lif/Ephb2/Rab21/Lrp8/Il6st/Vim/Gdi1/Agrn/Cask/Cul7/Tpbg/Snw1/Tspo/Plxnb2/Cip2a/Met/Ilk	43
GO:1904262	negative regulation of TORC1 signaling	10/1826	45/28928	0.222222	3.52051	4.39212	0.000407626	0.00226706	0.0012931	Deptor/Castor2/Atm/Peli1/Rnf167/Vhl/Tbk1/Depdc5/Ywhag/Pten	10
GO:0001659	temperature homeostasis	26/1826	201/28928	0.129353	2.04925	3.87466	0.000407877	0.00226706	0.0012931	Notch1/Irf4/Lama4/Stat3/Il15/Lcn2/Adrb2/Sfxn5/Ccl5/Acsl1/Adamts5/Nr1h2/Igf2bp2/Ip6k1/Jak2/Kdm3a/Alms1/Igf1r/Il4ra/Cebpb/Dync1h1/Fabp5/Kdm6b/Zbtb7b/Acadl/Elovl6	26
GO:0002228	natural killer cell mediated immunity	16/1826	98/28928	0.163265	2.58649	4.08348	0.000408108	0.00226706	0.0012931	Tap1/Fcgr4/Clec2d/Tap2/H2-T23/Serpinb9/Rnf19b/H2-M3/Stx11/Il18rap/Lgals9/Serpinb9b/Ptpn6/Nectin2/Cebpg/Grb2	16
GO:0007044	cell-substrate junction assembly	16/1826	98/28928	0.163265	2.58649	4.08348	0.000408108	0.00226706	0.0012931	Wnt4/Rock1/Whamm/Cdh11/Lims1/Sdc4/Dusp22/Dst/Pdpk1/Clasp2/Ptprj/Pten/Fermt2/Ptprk/Pip5k1a/Rac1	16
GO:0030833	regulation of actin filament polymerization	21/1826	148/28928	0.141892	2.24789	3.9506	0.000414215	0.00229717	0.00131027	Ccl11/Cdc42ep2/Fhod3/Tlr2/Slit2/Dbnl/Prkce/Fer/Arhgap28/Plekhg2/Capn1/Carmil1/Cdc42ep3/Arpc3/Capza1/Hax1/Mtpn/Pfn2/Twf1/Rac1/Grb2	21
GO:0046128	purine ribonucleoside metabolic process	8/1826	30/28928	0.266667	4.22461	4.58675	0.000414667	0.00229717	0.00131027	Xdh/Urah/Nt5e/Ada/Pnp/Pnp2/Pgm2/Enpp4	8
GO:0097345	mitochondrial outer membrane permeabilization	8/1826	30/28928	0.266667	4.22461	4.58675	0.000414667	0.00229717	0.00131027	Bnip3/Bak1/Ier3/Slc25a5/Siva1/Bid/Bnip3l/Slc35f6	8
GO:0046660	female sex differentiation	23/1826	169/28928	0.136095	2.15605	3.91232	0.000416295	0.00230408	0.00131422	Wt1/Fst/Notch1/Ptx3/Lrp2/Sfrp1/Wnt4/Bak1/Tnfaip6/Inhbb/Foxo3/Kitl/Fgf10/Arid5b/Adamts1/Atm/Tyro3/Cebpb/Pla2g4a/Insr/Ubb/Idh1/Rac1	23
GO:0033044	regulation of chromosome organization	31/1826	257/28928	0.120623	1.91094	3.80745	0.000419027	0.00231708	0.00132163	Kat2b/Pml/Rmi2/Dcp2/Atm/Gch1/Top2a/Setdb2/Resf1/Nek6/Terf1/Hdac8/Spc25/Mad2l1/Uchl5/Ndc80/Ncapg/Hnrnpa2b1/Tinf2/Smg1/Cenpe/Gen1/Ncaph/Bub1/Smc4/Ik/Nbn/Zwint/Nuf2/Dpf2/Bub1b	31
GO:0010042	response to manganese ion	6/1826	17/28928	0.352941	5.59139	4.91517	0.000423713	0.00233447	0.00133155	Sod2/Slc11a2/Lrrk2/Atp7a/Adam9/Tspo	6
GO:0034134	toll-like receptor 2 signaling pathway	6/1826	17/28928	0.352941	5.59139	4.91517	0.000423713	0.00233447	0.00133155	Acod1/Ripk2/Tlr2/Tlr6/Tnip2/Mfhas1	6
GO:0045342	MHC class II biosynthetic process	6/1826	17/28928	0.352941	5.59139	4.91517	0.000423713	0.00233447	0.00133155	Ciita/Tmem106a/Taf7/Il33/Jak2/Xbp1	6
GO:0060546	negative regulation of necroptotic process	6/1826	17/28928	0.352941	5.59139	4.91517	0.000423713	0.00233447	0.00133155	Rnf31/Ripk1/Rbck1/Peli1/Birc2/Casp8	6
GO:1904019	epithelial cell apoptotic process	17/1826	108/28928	0.157407	2.49369	4.03671	0.000424802	0.00233834	0.00133376	Fas/Zfp36/Nfkbiz/Adar/Spop/Lims1/Casp6/Hmox1/Cdkn1b/Jak2/Alms1/Igf1r/Bid/Capn10/E2f2/Tia1/Casp8	17
GO:0000281	mitotic cytokinesis	15/1826	89/28928	0.168539	2.67005	4.09576	0.000431439	0.0023683	0.00135085	Rhob/Mitd1/Rock1/Daxx/Stx2/Chmp2b/Rhoc/Nusap1/Exoc6/Chmp4b/Mtmr4/Stambp/Chmp5/Cul7/Rab11a	15
GO:0043534	blood vessel endothelial cell migration	19/1826	128/28928	0.148438	2.35159	3.97791	0.000431905	0.0023683	0.00135085	Notch1/Cyp1b1/Slit2/Adam8/Jcad/Hif1a/Prl2c2/Prkd2/Pik3c2a/Akt3/Vash1/Hmox1/Vhl/Thbs1/Rhoj/Pdpk1/Amot/Spred1/Emp2	19
GO:0030038	contractile actin filament bundle assembly	18/1826	118/28928	0.152542	2.41662	4.00243	0.000432201	0.0023683	0.00135085	Wnt4/Asap3/Phactr1/Pak1/Cd47/Zeb2/S1pr1/Sdc4/Rhoc/Alms1/Arhgap28/F11r/Carmil1/Clasp2/Pfn2/Fermt2/Met/Rac1	18
GO:0043149	stress fiber assembly	18/1826	118/28928	0.152542	2.41662	4.00243	0.000432201	0.0023683	0.00135085	Wnt4/Asap3/Phactr1/Pak1/Cd47/Zeb2/S1pr1/Sdc4/Rhoc/Alms1/Arhgap28/F11r/Carmil1/Clasp2/Pfn2/Fermt2/Met/Rac1	18
GO:0043473	pigmentation	18/1826	118/28928	0.152542	2.41662	4.00243	0.000432201	0.0023683	0.00135085	Mc1r/Sod2/Shroom3/Mreg/Kitl/En1/Zeb2/Map2k1/Atp7a/Rab29/Mfsd12/Rab32/Vhl/Bcl2l11/Adamtsl4/Ap3s1/Myo5a/Rab11a	18
GO:0033047	regulation of mitotic sister chromatid segregation	12/1826	62/28928	0.193548	3.06625	4.22753	0.000435673	0.00238517	0.00136047	Kat2b/Atm/Spc25/Mad2l1/Ndc80/Cenpe/Gen1/Bub1/Ik/Zwint/Nuf2/Bub1b	12
GO:0043489	RNA stabilization	14/1826	80/28928	0.175	2.7724	4.1205	0.000446697	0.00244332	0.00139363	Slfn2/Tent5a/Zfp36/Myd88/Noct/Apobec1/Arid5a/Traf3ip2/Igf2bp2/Trdmt1/Traf2/Taf15/Rbm10/Tardbp	14
GO:0015833	peptide transport	39/1826	351/28928	0.111111	1.76025	3.71967	0.000448737	0.00245226	0.00139873	Tap1/Nos2/Tap2/Il6/Sfrp1/Tacr2/Ccl5/Hif1a/Inhbb/Htt/Rab8b/Prkce/Pim3/Hmgcr/Slc16a2/Rfx3/Lif/Aacs/Jak2/Fbn1/Sox4/Stxbp3/Stxbp4/Anxa7/Slc25a22/Tcirg1/Madd/Rab11fip5/Pfkl/Capn10/Selenot/Cask/Myo5a/Lrp5/Dynll1/Ensa/Sidt2/Rac1/Tardbp	39
GO:0050684	regulation of mRNA processing	21/1826	149/28928	0.14094	2.2328	3.91607	0.000454008	0.00247883	0.00141389	Rbfox2/Kat8/Alkbh5/Slirp/Ythdc1/Srpk2/Hspa8/Rbmx/Hnrnpa2b1/Sap18/Rbm5/Jmjd6/Tia1/Sltm/Snw1/Tra2a/Sap18b/Rbm10/Rbm3/Rbm8a/Safb	21
GO:0031110	regulation of microtubule polymerization or depolymerization	16/1826	99/28928	0.161616	2.56037	4.03674	0.000458698	0.00249993	0.00142592	Pak1/Akap9/Cdkn1b/Mapre3/Hspa1b/Atxn7/Nav3/Arl2/Camsap1/Clasp2/Ttbk2/Nme7/Ckap5/Met/Diaph3/Rac1	16
GO:0051492	regulation of stress fiber assembly	16/1826	99/28928	0.161616	2.56037	4.03674	0.000458698	0.00249993	0.00142592	Wnt4/Asap3/Pak1/Cd47/S1pr1/Sdc4/Rhoc/Alms1/Arhgap28/F11r/Carmil1/Clasp2/Pfn2/Fermt2/Met/Rac1	16
GO:0050767	regulation of neurogenesis	50/1826	485/28928	0.103093	1.63322	3.65042	0.000464088	0.00252703	0.00144138	Notch1/Ccl11/Il6/Fas/Lrp2/Tgm2/Tlr2/Slit2/B2m/Hap1/Rgma/Egr2/Ntn1/Itpka/Hif1a/Prl2c2/Cx3cl1/Pak1/Dbnl/Il33/Cdkl5/Vcan/Marcks/Zeb2/Numbl/Map2k1/Dixdc1/Numb/Lif/Ephb2/Rab21/Syngap1/Lrp8/Trim46/Il6st/Vim/Gdi1/Hltf/Cask/Cul7/Hmgb2/Psen1/Snw1/Pten/Tspo/Plxnb2/Cip2a/Met/Ilk/Ldlr	50
GO:0043244	regulation of protein-containing complex disassembly	20/1826	139/28928	0.143885	2.27946	3.92486	0.000467986	0.00254368	0.00145088	Igtp/Irgm2/Irgm1/Bnip3/Adrb2/Igf1r/Atxn7/Nav3/Camsap1/Carmil1/Clasp2/Ttbk2/Smcr8/Insr/Clec16a/Capza1/Ogfod1/Mtpn/Twf1/Diaph3	20
GO:0046822	regulation of nucleocytoplasmic transport	20/1826	139/28928	0.143885	2.27946	3.92486	0.000467986	0.00254368	0.00145088	Gbp4/Il6/Sp100/Tnfrsf1a/Ifi27/Pkig/Zc3h12a/Ier3/Jak2/Alkbh5/Xbp1/Pkia/Wipf1/Mdfic/Psen1/Thoc2/Ppp1r12a/Txn1/Rbm10/Tardbp	20
GO:0036230	granulocyte activation	11/1826	54/28928	0.203704	3.22713	4.25197	0.000472975	0.00256619	0.00146372	Fcgr4/Il15/Myd88/Stx11/Il18rap/Ccl5/Cxcl5/Traf3ip2/Stxbp3/Kmt2e/Pi4k2a	11
GO:0046633	alpha-beta T cell proliferation	11/1826	54/28928	0.203704	3.22713	4.25197	0.000472975	0.00256619	0.00146372	Cd274/Irgm1/Irf1/Tnfrsf14/H2-T23/Ripk2/Il15/Lgals9/Jak2/Twsg1/Zbtb7b	11
GO:0030510	regulation of BMP signaling pathway	17/1826	109/28928	0.155963	2.47081	3.99331	0.000474179	0.00257041	0.00146613	Fst/Notch1/Lrp2/Sfrp1/Rgma/Gpr155/Tnfaip6/Tbx20/Ngly1/Smad6/Bmper/Fbn1/Fstl1/Twsg1/Mtmr4/Hipk2/Ilk	17
GO:0007031	peroxisome organization	9/1826	38/28928	0.236842	3.75212	4.40643	0.000477886	0.00258819	0.00147627	Plaat3/Rab8b/Pex5/Pex1/Zfand6/Abcd1/Pex13/Abcd3/Mff	9
GO:0045639	positive regulation of myeloid cell differentiation	18/1826	119/28928	0.151261	2.39631	3.9618	0.000479685	0.00259562	0.0014805	Stat1/Isg15/Stat3/Ccl9/Ccl5/Ripk1/Hif1a/Ninj1/Foxo3/Kitl/Jun/Fam210b/Lif/Hspa1b/Acvr1b/Hmgb2/Casp8/Hax1	18
GO:0032456	endocytic recycling	15/1826	90/28928	0.166667	2.64038	4.04561	0.000487968	0.00263807	0.00150472	Nsg1/Scarb2/Rab8b/Gripap1/Mtmr4/Vps26a/Lmtk2/Zdhhc2/Vps53/Vps26c/Rab13/Rab11a/Snf8/Vps35/Stx12	15
GO:0006458	'de novo' protein folding	10/1826	46/28928	0.217391	3.44397	4.30589	0.000491698	0.00264408	0.00150814	Dnajb4/Dnajc18/Hspa2/Hspa1b/Sdf2l1/Hspa8/Sdf2/Hspa5/Dnajb1/Selenof	10
GO:0006890	retrograde vesicle-mediated transport, Golgi to endoplasmic reticulum	10/1826	46/28928	0.217391	3.44397	4.30589	0.000491698	0.00264408	0.00150814	Htt/Scfd1/Stx18/Arf3/Golph3l/Kdelr3/Cog4/Stx5a/Pitpnb/Gbf1	10
GO:0010661	positive regulation of muscle cell apoptotic process	10/1826	46/28928	0.217391	3.44397	4.30589	0.000491698	0.00264408	0.00150814	Casp12/Igfbp3/Bnip3/Sod2/Hmgcr/Capn1/Ptpn1/Pten/Mff/Rbm10	10
GO:0010935	regulation of macrophage cytokine production	10/1826	46/28928	0.217391	3.44397	4.30589	0.000491698	0.00264408	0.00150814	Casp4/Tlr3/Casp1/Nod1/Ripk2/Myd88/Tlr2/H2-M3/Litaf/Twist1	10
GO:0044788	modulation by host of viral process	10/1826	46/28928	0.217391	3.44397	4.30589	0.000491698	0.00264408	0.00150814	Ccl8/Ptx3/Stom/Zc3h12a/Rab29/Rab5a/Tmem41b/Smc6/Hspa8/Tbc1d20	10
GO:0097028	dendritic cell differentiation	10/1826	46/28928	0.217391	3.44397	4.30589	0.000491698	0.00264408	0.00150814	Batf2/Irf4/Batf3/H2-M3/Tmem176b/Azi2/Tmem176a/Ltbr/Cebpb/Psen1	10
GO:0030111	regulation of Wnt signaling pathway	37/1826	329/28928	0.112462	1.78165	3.70117	0.000492708	0.00264716	0.0015099	Notch1/Tnn/Rnf213/Sfrp1/Tlr2/Mllt3/Plekha4/Foxo3/Fgf10/Nphp3/Adgra2/Amer1/Lrrk2/Zeb2/Dixdc1/Tnfaip3/Sox4/Tmem170b/Nfkb1/Spin1/Frmd8/Sdhaf2/Abl2/Ttc21b/Ift80/Scyl2/Ctnnd1/Lats2/App/Tpbg/Mdfic/Btrc/Psen1/Csnk1g1/Vps35/Gid8/Ilk	37
GO:1903844	regulation of cellular response to transforming growth factor beta stimulus	21/1826	150/28928	0.14	2.21792	3.88182	0.000497088	0.00266633	0.00152084	Il17rd/Furin/Zeb2/Smad6/Fbn1/Thbs1/Xbp1/Sap30/Twsg1/Snx6/Hipk2/Arid4a/Men1/Pdpk1/Spred1/Ints9/Lats2/Zeb1/Snx1/Hspa5/Snw1	21
GO:0045333	cellular respiration	32/1826	271/28928	0.118081	1.87067	3.73789	0.000497158	0.00266633	0.00152084	Oas1a/Oas1c/Sod2/Trex1/Mtfr2/Pnpt1/Ak4/Atp7a/Afg1l/Abcd1/Ndufv3/Vps54/Ndufs4/Sdhaf2/Arl2/Slc25a22/Ndufa1/Ndufaf1/Bid/Cox7a2/Idh1/Aifm2/Bcl2l13/Cox5b/Cox6c/Pank2/Cox4i1/Pum2/Cycs/Ndufa9/Ndufs2/Ndufa8	32
GO:0045861	negative regulation of proteolysis	39/1826	353/28928	0.110482	1.75028	3.68145	0.000501784	0.00268843	0.00153344	Serpina3g/Serpina3i/Col28a1/Mndal/Ifi203/Serping1/Serpinb1a/Ifi207/Serpinb1b/Serpinb9/Pml/Timp3/Usp25/Furin/Serpinb9b/Lrrk2/Nr1h2/N4bp1/Arl6ip1/Naip2/Thbs1/Usp14/Hspa1b/Timp1/Hipk2/Dnajb6/Cstb/Fnip1/Cryab/Rps6ka3/Caml/Uchl5/App/Cdkn2d/Clec16a/Psen1/Tlk2/Gapdh/Cst3	39
GO:0050890	cognition	43/1826	401/28928	0.107232	1.6988	3.65761	0.000502165	0.00268843	0.00153344	Ccl11/Casp1/Pak6/Tacr2/Tlr2/Lcn2/B2m/Idua/Adrb2/Egr2/Kat2b/Gpr155/Hif1a/Slc11a2/Pak1/Htt/Jun/Kcnab1/Chmp2b/En1/Arl6ip5/Hmgcr/Ephb2/Syngap1/Ndufs4/Pgrmc1/Washc4/Abl2/Ccnd2/App/Pias1/Zzef1/Tuba1a/St3gal4/Paip2/Tpbg/Psen1/Dbi/Pten/Magt1/Ckap5/Itpr3/Ldlr	43
GO:0006110	regulation of glycolytic process	12/1826	63/28928	0.190476	3.01758	4.16118	0.000507664	0.0027059	0.00154341	Stat3/Trex1/Kat2b/Hif1a/Ier3/Slc2a6/Ddit4/Arl2/App/Insr/Mlx/Psen1	12
GO:0010812	negative regulation of cell-substrate adhesion	12/1826	63/28928	0.190476	3.01758	4.16118	0.000507664	0.0027059	0.00154341	Notch1/Sema3e/Bcl6/Dusp22/Thbs1/Men1/Clasp2/Ap1ar/Cask/Adam15/Ptpn1/Pten	12
GO:0030811	regulation of nucleotide catabolic process	12/1826	63/28928	0.190476	3.01758	4.16118	0.000507664	0.0027059	0.00154341	Stat3/Trex1/Kat2b/Hif1a/Ier3/Slc2a6/Ddit4/Arl2/App/Insr/Mlx/Psen1	12
GO:0033121	regulation of purine nucleotide catabolic process	12/1826	63/28928	0.190476	3.01758	4.16118	0.000507664	0.0027059	0.00154341	Stat3/Trex1/Kat2b/Hif1a/Ier3/Slc2a6/Ddit4/Arl2/App/Insr/Mlx/Psen1	12
GO:0072577	endothelial cell apoptotic process	12/1826	63/28928	0.190476	3.01758	4.16118	0.000507664	0.0027059	0.00154341	Ecscr/H2-M3/Foxo3/Tnip2/Tnfaip3/Pak4/Thbs1/Xbp1/Abl2/Pdpk1/Krit1/Ptpn1	12
GO:1903036	positive regulation of response to wounding	14/1826	81/28928	0.17284	2.73817	4.06618	0.000509119	0.00271127	0.00154647	Ccl2/Cldn1/Hif1a/Prkce/Atp7a/Igf1r/Thbs1/Xbp1/Emilin2/Enpp4/St3gal4/Pum2/Prdx2/Fermt2	14
GO:0036465	synaptic vesicle recycling	16/1826	100/28928	0.16	2.53476	3.99058	0.000514579	0.00273554	0.00156031	Rock1/Ston2/Lrrk2/Gripap1/Ap3m2/Rab5a/Cltb/Ap2a2/Dgkq/Ap3s1/Arpc3/Ap2s1/Mff/Sh3gl1/Rac1/Ap2m1	16
GO:2000060	positive regulation of ubiquitin-dependent protein catabolic process	16/1826	100/28928	0.16	2.53476	3.99058	0.000514579	0.00273554	0.00156031	Trib3/Nub1/Il33/Rchy1/Lrrk2/Hspa1b/Pias1/Psmd10/Dnajb2/Psen1/Gabarap/Mapk9/Pten/Rnf139/Traf7/Sumo2	16
GO:0070542	response to fatty acid	13/1826	72/28928	0.180556	2.86041	4.10259	0.000517576	0.00274665	0.00156665	Tlr2/Ccl2/Cldn1/Acsl1/Foxo3/Zc3h12a/Hmox1/Aacs/Id3/Foxp1/Pdk3/Ldlr/Cdk4	13
GO:0072678	T cell migration	13/1826	72/28928	0.180556	2.86041	4.10259	0.000517576	0.00274665	0.00156665	Cxcl10/Tnfrsf14/Ccl2/Cxcl16/Adam8/Ccl5/Lrch1/Lgals9/Oxsr1/S1pr1/F11r/Abl2/App	13
GO:0044839	cell cycle G2/M phase transition	22/1826	161/28928	0.136646	2.16478	3.84691	0.000519503	0.00275446	0.0015711	Cdk6/Ube2a/Atm/Rad51c/Cdkn1a/Ier3/Hspa2/Nae1/Pkia/Taok3/Pbx1/Uimc1/Ndc80/Cdc25c/App/Syf2/Rbbp8/Rab11a/Nbn/Ccnb2/Ensa/Cdk4	22
GO:1903046	meiotic cell cycle process	30/1826	249/28928	0.120482	1.90871	3.73804	0.000524367	0.00277781	0.00158443	Majin/Hsf5/Cyp26b1/Wnt4/Brdt/Spire2/Prdm9/Atm/Rad51c/Top2a/Lif/Hspa2/Bcl2l11/Spin1/Foxj2/Rad54b/Terf1/Rad54l/Ndc80/Cdc25c/Brip1/Ubb/Cenpe/Ncaph/Smc4/Pten/Marf1/Ccnb2/Zwint/Nuf2	30
GO:0018126	protein hydroxylation	7/1826	24/28928	0.291667	4.62066	4.60592	0.000526158	0.00278001	0.00158568	P3h2/Plod3/P4ha1/Plod2/Egln2/Jmjd6/Ogfod1	7
GO:0044827	modulation by host of viral genome replication	7/1826	24/28928	0.291667	4.62066	4.60592	0.000526158	0.00278001	0.00158568	Ccl8/Stom/Zc3h12a/Tmem41b/Smc6/Hspa8/Tbc1d20	7
GO:0045623	negative regulation of T-helper cell differentiation	7/1826	24/28928	0.291667	4.62066	4.60592	0.000526158	0.00278001	0.00158568	Irf1/Jak3/Bcl6/Zc3h12a/Loxl3/Il4ra/Zbtb7b	7
GO:0060561	apoptotic process involved in morphogenesis	8/1826	31/28928	0.258065	4.08833	4.4656	0.00052821	0.00278224	0.00158695	Notch1/Tnfrsf1a/Bak1/Pml/Fzd5/Bcl2l11/Cryab/Lrp5	8
GO:0060907	positive regulation of macrophage cytokine production	8/1826	31/28928	0.258065	4.08833	4.4656	0.00052821	0.00278224	0.00158695	Casp4/Tlr3/Casp1/Nod1/Ripk2/Myd88/Tlr2/H2-M3	8
GO:0070233	negative regulation of T cell apoptotic process	8/1826	31/28928	0.258065	4.08833	4.4656	0.00052821	0.00278224	0.00158695	Serpinb9/Bcl3/Ccl5/Hif1a/Jak3/Ada/Pnp/Vhl	8
GO:2001243	negative regulation of intrinsic apoptotic signaling pathway	17/1826	110/28928	0.154545	2.44835	3.95039	0.000528418	0.00278224	0.00158695	Muc1/Sod2/Hif1a/Lrrk2/Map2k1/Fbxo7/Tmbim6/Xbp1/Grina/Creb3/Syvn1/Bid/Cdkn2d/Fyn/Ptpn1/Mif/Dnaja1	17
GO:0045348	positive regulation of MHC class II biosynthetic process	5/1826	12/28928	0.416667	6.60095	5.03715	0.000542458	0.00284873	0.00162487	Ciita/Tmem106a/Il33/Jak2/Xbp1	5
GO:0048012	hepatocyte growth factor receptor signaling pathway	5/1826	12/28928	0.416667	6.60095	5.03715	0.000542458	0.00284873	0.00162487	Pak1/Ptpn1/Ptpn2/Met/Rac1	5
GO:0060628	regulation of ER to Golgi vesicle-mediated transport	5/1826	12/28928	0.416667	6.60095	5.03715	0.000542458	0.00284873	0.00162487	Lrrk2/Scfd1/Stx18/Tbc1d20/Rnf139	5
GO:0001764	neuron migration	27/1826	216/28928	0.125	1.98028	3.75361	0.000550126	0.00288649	0.00164641	Mdga1/Stat3/Tnn/Flrt2/Phactr1/Katna1/Ntn1/Sema3e/Tbx20/Cdkl5/Pex5/Tubb2b/Sdccag8/Ddit4/Apbb1/Cep85/Bbs1/Tyro3/Trim46/Twist1/Tuba1a/Fyn/Pex13/Psen1/Plxnb2/Met/Rac1	27
GO:0048813	dendrite morphogenesis	25/1826	194/28928	0.128866	2.04153	3.77812	0.000551768	0.0028926	0.0016499	Phactr1/Ppfia2/Itpka/Slc11a2/Dbnl/Cdkl5/Marcks/Lrrk2/Numbl/Atp7a/Rbfox2/Numb/Ephb2/Rab21/Lrp8/Abl2/Lzts3/Cask/Fyn/Cul7/Tpbg/Pten/Met/Ilk/Rac1	25
GO:0021795	cerebral cortex cell migration	11/1826	55/28928	0.2	3.16846	4.17818	0.000557902	0.00290965	0.00165962	Mdga1/Slit2/Ccdc141/Pex5/Dixdc1/Fut10/Lrp8/Syne2/Pex13/Psen1/Rac1	11
GO:0033046	negative regulation of sister chromatid segregation	11/1826	55/28928	0.2	3.16846	4.17818	0.000557902	0.00290965	0.00165962	Atm/Spc25/Mad2l1/Ndc80/Cenpe/Gen1/Bub1/Ik/Zwint/Nuf2/Bub1b	11
GO:0033048	negative regulation of mitotic sister chromatid segregation	11/1826	55/28928	0.2	3.16846	4.17818	0.000557902	0.00290965	0.00165962	Atm/Spc25/Mad2l1/Ndc80/Cenpe/Gen1/Bub1/Ik/Zwint/Nuf2/Bub1b	11
GO:0045841	negative regulation of mitotic metaphase/anaphase transition	11/1826	55/28928	0.2	3.16846	4.17818	0.000557902	0.00290965	0.00165962	Atm/Spc25/Mad2l1/Ndc80/Cenpe/Gen1/Bub1/Ik/Zwint/Nuf2/Bub1b	11
GO:0071174	mitotic spindle checkpoint signaling	11/1826	55/28928	0.2	3.16846	4.17818	0.000557902	0.00290965	0.00165962	Atm/Spc25/Mad2l1/Ndc80/Cenpe/Gen1/Bub1/Ik/Zwint/Nuf2/Bub1b	11
GO:2000816	negative regulation of mitotic sister chromatid separation	11/1826	55/28928	0.2	3.16846	4.17818	0.000557902	0.00290965	0.00165962	Atm/Spc25/Mad2l1/Ndc80/Cenpe/Gen1/Bub1/Ik/Zwint/Nuf2/Bub1b	11
GO:0098876	vesicle-mediated transport to the plasma membrane	22/1826	162/28928	0.135802	2.15142	3.81464	0.000565982	0.00294924	0.00168221	Nsg1/Steap2/Scarb2/Rab8b/Exoc6/Gripap1/Bbs1/Bbs2/Mtmr4/Rab10/Golph3l/Vps26a/Lmtk2/Zdhhc2/Golga7/Vps53/Vps26c/Rab13/Rab11a/Snf8/Vps35/Stx12	22
GO:0031638	zymogen activation	14/1826	82/28928	0.170732	2.70478	4.01267	0.000578804	0.00301306	0.0017186	Mndal/Ifi203/Ifi207/Ripk2/C1ra/C1rl/C1rb/Plgrkt/Bak1/Furin/Thbs1/Pgk1/Dhcr24/Casp8	14
GO:0032434	regulation of proteasomal ubiquitin-dependent protein catabolic process	19/1826	131/28928	0.145038	2.29774	3.86411	0.000579721	0.00301306	0.0017186	Trib3/Nub1/Il33/Rchy1/Lrrk2/N4bp1/Hspa1b/Caml/Desi1/Uchl5/Pias1/Psmd10/Dnajb2/Clec16a/Psen1/Gabarap/Mapk9/Tlk2/Sumo2	19
GO:1903052	positive regulation of proteolysis involved in protein catabolic process	19/1826	131/28928	0.145038	2.29774	3.86411	0.000579721	0.00301306	0.0017186	Ecscr/Trib3/Nub1/Il33/Rchy1/Lrrk2/Tmem67/Hspa1b/Pias1/Psmd10/Dnajb2/Psen1/Gabarap/Mapk9/Rnf185/Pten/Rnf139/Traf7/Sumo2	19
GO:0030072	peptide hormone secretion	37/1826	332/28928	0.111446	1.76556	3.64162	0.000585028	0.00303803	0.00173285	Nos2/Il6/Sfrp1/Tacr2/Ccl5/Hif1a/Inhbb/Htt/Rab8b/Prkce/Pim3/Hmgcr/Slc16a2/Rfx3/Lif/Aacs/Jak2/Fbn1/Sox4/Stxbp3/Stxbp4/Anxa7/Slc25a22/Tcirg1/Madd/Rab11fip5/Pfkl/Capn10/Selenot/Cask/Myo5a/Lrp5/Dynll1/Ensa/Sidt2/Rac1/Tardbp	37
GO:0031112	positive regulation of microtubule polymerization or depolymerization	9/1826	39/28928	0.230769	3.65591	4.30805	0.000586791	0.00303937	0.00173361	Pak1/Akap9/Cdkn1b/Hspa1b/Nav3/Arl2/Ckap5/Met/Rac1	9
GO:0044342	type B pancreatic cell proliferation	9/1826	39/28928	0.230769	3.65591	4.30805	0.000586791	0.00303937	0.00173361	Serpinb1a/Serpinb1b/Sfrp1/Igfbp3/Map2k1/Phip/Men1/Sidt2/Cdk4	9
GO:0045922	negative regulation of fatty acid metabolic process	9/1826	39/28928	0.230769	3.65591	4.30805	0.000586791	0.00303937	0.00173361	Trib3/Wdtc1/Klhl25/Insig2/Insig1/Pibf1/Erlin2/Acadl/Dbi	9
GO:0033619	membrane protein proteolysis	12/1826	64/28928	0.1875	2.97043	4.09613	0.000589403	0.00305029	0.00173984	Erap1/Adam8/Rgma/Timp3/Tspan15/Sppl2a/Adam9/Timp1/Pacsin3/Rbmx/App/Psen1	12
GO:0046661	male sex differentiation	27/1826	217/28928	0.124424	1.97116	3.72733	0.000591289	0.00305743	0.00174392	Wt1/Tnfsf10/Tlr3/Gfra1/Lrp2/Cyp1b1/Greb1l/Sfrp1/Wnt4/Inhbb/Kitl/Fgf10/Arid5b/Akap9/Nudt1/Fer/Fndc3a/Bcl2l11/Arid4a/Brip1/Insr/Ubb/Dhcr24/Tbc1d20/Rab13/Hmgb2/Adam15	27
GO:0008333	endosome to lysosome transport	13/1826	73/28928	0.178082	2.82123	4.04405	0.000593844	0.00306802	0.00174996	Dtx3l/Rhob/Dennd3/Plekhf1/Chmp2b/Stx7/Hook2/Gprasp1/Lipa/Chmp4b/Scyl2/Chmp5/Mgrn1	13
GO:0045837	negative regulation of membrane potential	6/1826	18/28928	0.333333	5.28076	4.71557	0.000601749	0.00310357	0.00177023	Il6/Bnip3/Rnf122/Prkce/Arl6ip5/Bnip3l	6
GO:1901096	regulation of autophagosome maturation	6/1826	18/28928	0.333333	5.28076	4.71557	0.000601749	0.00310357	0.00177023	Igtp/Irgm2/Irgm1/Adrb2/Smcr8/Clec16a	6
GO:0010951	negative regulation of endopeptidase activity	22/1826	163/28928	0.134969	2.13822	3.7826	0.000616035	0.00317184	0.00180917	Serpina3g/Serpina3i/Mndal/Ifi203/Serping1/Serpinb1a/Ifi207/Serpinb1b/Serpinb9/Timp3/Serpinb9b/Arl6ip1/Naip2/Thbs1/Hspa1b/Timp1/Dnajb6/Fnip1/Cryab/Rps6ka3/Cdkn2d/Gapdh	22
GO:1904950	negative regulation of establishment of protein localization	22/1826	163/28928	0.134969	2.13822	3.7826	0.000616035	0.00317184	0.00180917	Gbp4/Sp100/Sfrp1/Idua/Inhbb/Cyp51/Lrrk2/Insig1/Pkig/Pim3/Hmgcr/Fbn1/Pkia/Terf1/Madd/Rab11fip5/Pfkl/Gdi1/Rhbdf2/Mdfic/Txn1/Dnaja1	22
GO:0006898	receptor-mediated endocytosis	33/1826	286/28928	0.115385	1.82796	3.65249	0.000617717	0.0031778	0.00181257	Lrrtm2/Fcgr4/Lrp2/Ifitm3/B2m/Adm/Hap1/Cxcl16/Adrb2/C3/Grk4/Scarb2/Ston2/Flot1/Wdr54/Numb/Rab21/Rab5a/Cltb/Ap2a2/Rab11fip5/Tbc1d5/Scyl2/App/Insr/Snx1/Dnajc13/Ap2s1/Hmmr/Rala/Ldlr/Grb2/Ap2m1	33
GO:0051928	positive regulation of calcium ion transport	20/1826	142/28928	0.140845	2.23131	3.81787	0.000618499	0.00317913	0.00181333	Cxcl9/Cxcl10/Akap6/Hap1/Adrb2/Ccl5/Ank2/Cacnb2/Bak1/Jak3/Cx3cl1/Htt/Hspa2/Creb3/Pdpk1/Cask/Dbi/Tspo/Slc9a1/Vmp1	20
GO:1902369	negative regulation of RNA catabolic process	15/1826	92/28928	0.163043	2.58298	3.94733	0.000620194	0.00318514	0.00181676	Slfn2/Tent5a/Zfp36/Myd88/Noct/Apobec1/Arid5a/Traf3ip2/Igf2bp2/Slirp/Trdmt1/Traf2/Taf15/Rbm10/Tardbp	15
GO:0006417	regulation of translation	41/1826	381/28928	0.107612	1.70481	3.59465	0.000623521	0.00319951	0.00182495	Wt1/Eif4e3/Il6/Cyp1b1/Akap6/Eif2ak2/Zfp36/Enc1/Bcl3/Pml/Foxo3/Klhl25/Nsun4/Mknk1/Polr2g/Igf2bp2/Alkbh5/Xrn1/Sox4/Thbs1/Akt2/Ngdn/Mrpl13/Ctif/Mvk/App/Sh3bgrl/Tyms/Paip2/Tia1/Ogfod1/Sarnp/Rpl26/Pum2/Plxnb2/Rnf139/Gapdh/Rbm3/Lsm14a/Rbm8a/Cdk4	41
GO:0016055	Wnt signaling pathway	48/1826	467/28928	0.102784	1.62833	3.55321	0.000636089	0.00326124	0.00186016	Notch1/Tnn/Rnf213/Sfrp1/Wnt4/Tlr2/Ror1/Mllt3/Plekha4/Foxo3/Fgf10/Nphp3/Adgra2/Amer1/Lrrk2/Zeb2/Tmem67/Fzd5/Dixdc1/Tnfaip3/Sox4/Tmem170b/Nfkb1/Rab5a/Spin1/Frmd8/Sdhaf2/Bcl9/Abl2/Ttc21b/Ift80/Scyl2/Ctnnd1/Lats2/Paf1/App/Tpbg/Mdfic/Lrp5/Btrc/Psen1/Pten/Csnk1g1/Vps35/Gid8/Fermt2/Ilk/Rac1	48
GO:0016331	morphogenesis of embryonic epithelium	24/1826	185/28928	0.12973	2.05521	3.73733	0.000639629	0.0032752	0.00186812	Lrp2/Sfrp1/Wnt4/Adm/Lmo4/Shroom3/Rgma/Hif1a/Cc2d2a/Htt/Fgf10/Zeb2/Sdc4/Tulp3/Tfap2a/Mib1/Abl2/Phactr4/Twist1/Casp8/Mthfr/Brd2/Plxnb2/Rala	24
GO:0060348	bone development	30/1826	252/28928	0.119048	1.88599	3.66665	0.000639894	0.0032752	0.00186812	Cyp26b1/Snx10/Tnn/Tgm2/Cfh/Has2/Idua/Ninj1/Timp3/Fosl2/Ebp/Insig2/Bbx/Amer1/Insig1/Mmp16/Hoxb4/Fbn1/Tulp3/Mapk11/Lipa/Tfap2a/Thbs1/Foxp1/Poc1a/Ift80/Nab1/Twist1/Slc10a7/Lrp5	30
GO:0030073	insulin secretion	32/1826	275/28928	0.116364	1.84347	3.64796	0.000640643	0.00327626	0.00186873	Nos2/Il6/Sfrp1/Ccl5/Hif1a/Inhbb/Htt/Prkce/Pim3/Hmgcr/Rfx3/Aacs/Jak2/Fbn1/Sox4/Stxbp3/Stxbp4/Anxa7/Slc25a22/Tcirg1/Rab11fip5/Pfkl/Capn10/Selenot/Cask/Myo5a/Lrp5/Dynll1/Ensa/Sidt2/Rac1/Tardbp	32
GO:0051310	metaphase chromosome alignment	16/1826	102/28928	0.156863	2.48506	3.89991	0.000644011	0.00329071	0.00187697	Kat2b/Chmp2b/Spice1/Chmp4b/Pibf1/Dync1h1/Dsn1/Spc25/Seh1l/Ndc80/Cenpe/Chmp5/Knstrn/Rab11a/Zwint/Nuf2	16
GO:0097061	dendritic spine organization	17/1826	112/28928	0.151786	2.40463	3.86595	0.000653047	0.00333407	0.0019017	Ppfia2/Itpka/Dbnl/Marcks/Lrrk2/Ephb2/Igf1r/Lrp8/Abl2/App/Insr/Lzts3/Cask/Fyn/Pten/Vps35/Ckap5	17
GO:0048821	erythrocyte development	11/1826	56/28928	0.196429	3.11188	4.10606	0.000655177	0.00334212	0.0019063	Adgrf5/Slc11a2/Fam210b/Bcl6/Alas1/Bpgm/Arid4a/Lyar/Jmjd6/Diaph3/Rac1	11
GO:0006901	vesicle coating	8/1826	32/28928	0.25	3.96057	4.34943	0.000665643	0.00339265	0.00193512	Trappc11/Arfgap3/Ap3m2/Ap3s1/Pef1/Trappc10/Trappc13/Gbf1	8
GO:0009411	response to UV	22/1826	164/28928	0.134146	2.12518	3.75078	0.000669886	0.0034114	0.00194581	Mc1r/Casp7/Col6a3/Bcl3/Trex1/Wrn/Bak1/Pml/Usf1/Ube2a/N4bp1/Primpol/Cdkn1a/Zranb3/Mapk11/Timp1/Men1/Cdkn2d/Pold3/Mapk9/Rpl26/Ptprk	22
GO:0000086	G2/M transition of mitotic cell cycle	20/1826	143/28928	0.13986	2.2157	3.7828	0.000677199	0.00344575	0.0019654	Cdk6/Ube2a/Atm/Rad51c/Cdkn1a/Ier3/Hspa2/Nae1/Pkia/Taok3/Pbx1/Uimc1/Cdc25c/App/Syf2/Rbbp8/Rab11a/Nbn/Ensa/Cdk4	20
GO:0001558	regulation of cell growth	47/1826	456/28928	0.10307	1.63287	3.53579	0.000678148	0.00344768	0.00196651	Wt1/Mndal/Bst2/Akap6/Sfrp1/Igfbp3/Slit2/Cxcl16/Rgma/Ntn1/Pml/Pak1/Dbnl/Cdkl5/Sertad3/Bcl6/Cdkn1a/Sphk1/Cdkn1b/Rnf157/Fdps/Rab21/St7l/Xbp1/Foxp1/Hspa1b/Creb3/Cryab/Trim46/Acvr1b/Extl3/Clasp2/Gdi1/Sertad1/Ptprj/Psmd10/Dnajb2/Cdkn2d/Sh3bp4/Adam15/Dcbld2/Mtpn/Pten/Pum2/Rbm10/Slc9a1/Ilk	47
GO:1904894	positive regulation of receptor signaling pathway via STAT	13/1826	74/28928	0.175676	2.7831	3.98649	0.00067938	0.00345105	0.00196843	Notch1/Il6/Cyp1b1/Cenpj/Ccl5/Prl2c3/Prl2c2/Cxcl5/Crlf2/Lif/Jak2/Pibf1/Jak1	13
GO:0032653	regulation of interleukin-10 production	12/1826	65/28928	0.184615	2.92473	4.03234	0.000681904	0.00346096	0.00197408	Cd274/Il6/Irf4/Isg15/Stat3/Tlr2/Bcl3/Jak3/Cd47/Lgals9/Pibf1/Inava	12
GO:0007517	muscle organ development	42/1826	395/28928	0.106329	1.6845	3.55547	0.000687351	0.00348568	0.00198818	Wt1/Notch1/Il6/Atf3/Cyp26b1/Lrp2/Ly6e/Adrb2/Egr2/Hoxd10/Erbb3/Maff/Tbx20/Zbtb42/Arid5b/Flot1/Hoxd9/Mkx/S1pr1/Hmgcr/Lif/Heg1/Chd2/Kat8/Xbp1/Id3/Foxp1/Sap30/Vps54/Vrk3/Cryab/Bcl9/Nras/Hspa8/Cd164/Pmp22/Unc45a/Twist1/Ccnt2/Snw1/Met/Ldha	42
GO:0032069	regulation of nuclease activity	7/1826	25/28928	0.28	4.43584	4.461	0.000691223	0.00348779	0.00198939	Oas1a/Oas3/Oas1c/Neil1/Tmbim6/Terf1/Dffa	7
GO:0032874	positive regulation of stress-activated MAPK cascade	7/1826	25/28928	0.28	4.43584	4.461	0.000691223	0.00348779	0.00198939	Nod1/Ripk2/Eif2ak2/Arl6ip5/Hmgcr/Taok3/Inava	7
GO:0045624	positive regulation of T-helper cell differentiation	7/1826	25/28928	0.28	4.43584	4.461	0.000691223	0.00348779	0.00198939	Il6/Irf1/Ripk2/Nfkbiz/Il4ra/Shb/Brd2	7
GO:0046782	regulation of viral transcription	7/1826	25/28928	0.28	4.43584	4.461	0.000691223	0.00348779	0.00198939	Trim21/Notch1/Sp100/Ifitm3/Zfp36/Trim14/Mdfic	7
GO:0070304	positive regulation of stress-activated protein kinase signaling cascade	7/1826	25/28928	0.28	4.43584	4.461	0.000691223	0.00348779	0.00198939	Nod1/Ripk2/Eif2ak2/Arl6ip5/Hmgcr/Taok3/Inava	7
GO:0140354	lipid import into cell	7/1826	25/28928	0.28	4.43584	4.461	0.000691223	0.00348779	0.00198939	Acsl1/Slc2a1/Acsl5/Acsl6/Lipa/Thbs1/Akt2	7
GO:0032620	interleukin-17 production	10/1826	48/28928	0.208333	3.30047	4.14039	0.000703177	0.00353927	0.00201875	Il6/Il15/Myd88/Tlr2/Arid5a/Mr1/Rftn1/Sphk1/Jak2/Zbtb7b	10
GO:0048246	macrophage chemotaxis	10/1826	48/28928	0.208333	3.30047	4.14039	0.000703177	0.00353927	0.00201875	Slamf8/Ccl2/Gpr35/Ccl5/Ninj1/Cx3cl1/Mmp28/Thbs1/Ptprj/Mif	10
GO:0098534	centriole assembly	10/1826	48/28928	0.208333	3.30047	4.14039	0.000703177	0.00353927	0.00201875	Cenpj/Kat2b/Spice1/Alms1/C2cd3/Cep85/Ppp1r35/Mdm1/Rttn/Plk4	10
GO:0002761	regulation of myeloid leukocyte differentiation	21/1826	154/28928	0.136364	2.16031	3.74745	0.000706911	0.00354921	0.00202442	Clec2d/Sfrp1/Cdk6/Ubash3b/Rassf2/Adam8/Ccl9/Ccl5/Ripk1/Tnfaip6/Ninj1/Kitl/Jun/Lif/Fbn1/Foxp1/Cebpb/Gpr137b/Casp8/Hax1/Ptpn2	21
GO:0050657	nucleic acid transport	21/1826	154/28928	0.136364	2.16031	3.74745	0.000706911	0.00354921	0.00202442	Parp11/Zfp36/Pnpt1/Htt/Flot1/Rftn1/Igf2bp2/Alkbh5/Ythdc1/G3bp2/Seh1l/Hnrnpa2b1/Thoc2/Sem1/Sarnp/Slbp/Chtop/Ckap5/Fyttd1/Sidt2/Rbm8a	21
GO:0050658	RNA transport	21/1826	154/28928	0.136364	2.16031	3.74745	0.000706911	0.00354921	0.00202442	Parp11/Zfp36/Pnpt1/Htt/Flot1/Rftn1/Igf2bp2/Alkbh5/Ythdc1/G3bp2/Seh1l/Hnrnpa2b1/Thoc2/Sem1/Sarnp/Slbp/Chtop/Ckap5/Fyttd1/Sidt2/Rbm8a	21
GO:1900180	regulation of protein localization to nucleus	22/1826	165/28928	0.133333	2.1123	3.7192	0.000727772	0.00365092	0.00208243	Gbp4/Parp9/Dtx3l/Il6/Tnfrsf1a/Htt/Pkig/Zc3h12a/Jak2/Xbp1/Pkia/Lats2/App/Fyn/Mfhas1/Mdfic/Psen1/Jak1/Fermt2/Ilrun/Tardbp/Hnrnpm	22
GO:0051048	negative regulation of secretion	27/1826	220/28928	0.122727	1.94428	3.64932	0.000731398	0.00366607	0.00209107	Notch1/Il6/Maob/Sfrp1/Igfbp3/Tacr2/Tnfrsf1a/Idua/Erbb3/Inhbb/Ada/Cyp51/Lgals9/Pim3/Hmgcr/Hmox1/Lif/Fbn1/Stxbp3/C9orf72/Madd/Rab11fip5/Pfkl/Rhbdf2/Smcr8/Myo5a/Tspo	27
GO:0010811	positive regulation of cell-substrate adhesion	20/1826	144/28928	0.138889	2.20032	3.74803	0.000740646	0.00370936	0.00211576	Smoc1/Wnt4/Rock1/Cdk6/Has2/Ninj1/Lims1/Prkce/Sdc4/Plekha2/Jak2/Thbs1/Arl2/Carmil1/Ptprj/Emp2/Cdh13/Fermt2/Ilk/Rac1	20
GO:1990874	vascular associated smooth muscle cell proliferation	14/1826	84/28928	0.166667	2.64038	3.90803	0.000742662	0.00371638	0.00211977	Sod2/Gna13/Timp3/Pak1/Adamts1/Jun/Cdkn1a/Hmox1/Cdkn1b/Jak2/Xbp1/Foxj2/Pten/Rbm10	14
GO:1903531	negative regulation of secretion by cell	25/1826	198/28928	0.126263	2.00029	3.66599	0.000746453	0.00372995	0.00212751	Notch1/Il6/Maob/Sfrp1/Igfbp3/Tacr2/Tnfrsf1a/Idua/Inhbb/Cyp51/Lgals9/Pim3/Hmgcr/Hmox1/Lif/Fbn1/Stxbp3/C9orf72/Madd/Rab11fip5/Pfkl/Rhbdf2/Smcr8/Myo5a/Tspo	25
GO:0008584	male gonad development	24/1826	187/28928	0.128342	2.03323	3.67934	0.000746607	0.00372995	0.00212751	Wt1/Tnfsf10/Tlr3/Gfra1/Lrp2/Cyp1b1/Sfrp1/Wnt4/Inhbb/Kitl/Arid5b/Akap9/Nudt1/Fer/Fndc3a/Bcl2l11/Arid4a/Brip1/Insr/Ubb/Tbc1d20/Rab13/Hmgb2/Adam15	24
GO:0032387	negative regulation of intracellular transport	11/1826	57/28928	0.192982	3.05728	4.03554	0.000766154	0.00381816	0.00217782	Gbp4/Sp100/Insig1/Pkig/Pkia/Mtmr4/Cryab/Mdfic/Txn1/Vps35/Rbm10	11
GO:1902100	negative regulation of metaphase/anaphase transition of cell cycle	11/1826	57/28928	0.192982	3.05728	4.03554	0.000766154	0.00381816	0.00217782	Atm/Spc25/Mad2l1/Ndc80/Cenpe/Gen1/Bub1/Ik/Zwint/Nuf2/Bub1b	11
GO:1905819	negative regulation of chromosome separation	11/1826	57/28928	0.192982	3.05728	4.03554	0.000766154	0.00381816	0.00217782	Atm/Spc25/Mad2l1/Ndc80/Cenpe/Gen1/Bub1/Ik/Zwint/Nuf2/Bub1b	11
GO:0141060	disruption of anatomical structure in another organism	21/1826	155/28928	0.135484	2.14637	3.7145	0.000770004	0.00383419	0.00218697	Cxcl9/Gbp5/Gbp2b/Igtp/Gm12250/Gbp7/Gbp2/Irgm2/Gbp3/Nos2/Cxcl10/Ccl8/Ccl11/Apol11a/Myd88/Cxcl1/Fgl2/Cxcl5/Ninj1/Bcl2l11/Gapdh	21
GO:0140962	multicellular organismal-level chemical homeostasis	15/1826	94/28928	0.159574	2.52802	3.85161	0.000781754	0.0038895	0.00221851	Oas1a/Oas1c/Sod2/B2m/Fbxl5/Has2/Scnn1a/Adgrf5/Slc11a2/Mllt6/Htt/Hmox1/Lipa/Pla2g4a/Tmem63a	15
GO:0048736	appendage development	27/1826	221/28928	0.122172	1.93548	3.62359	0.000784142	0.00389498	0.00222164	Smoc1/Notch1/Cyp26b1/Idua/Hoxd10/Kat2b/Bak1/Fgf10/En1/Atp7a/Hoxd9/Slc39a1/Intu/Rpgrip1l/C2cd3/Tulp3/Tfap2a/Vps54/Bcl2l11/Dync2h1/Pbx1/Ift80/Ttbk2/Twist1/Lrp5/Psen1/Fermt2	27
GO:0060173	limb development	27/1826	221/28928	0.122172	1.93548	3.62359	0.000784142	0.00389498	0.00222164	Smoc1/Notch1/Cyp26b1/Idua/Hoxd10/Kat2b/Bak1/Fgf10/En1/Atp7a/Hoxd9/Slc39a1/Intu/Rpgrip1l/C2cd3/Tulp3/Tfap2a/Vps54/Bcl2l11/Dync2h1/Pbx1/Ift80/Ttbk2/Twist1/Lrp5/Psen1/Fermt2	27
GO:0042058	regulation of epidermal growth factor receptor signaling pathway	12/1826	66/28928	0.181818	2.88041	3.96975	0.000786249	0.00390225	0.00222578	Hap1/Mvp/Rnf115/Wdr54/Fer/Tfap2a/Rhbdf2/Ptprj/Psen1/Ptpn2/Rala/Cdh13	12
GO:0001935	endothelial cell proliferation	23/1826	177/28928	0.129944	2.0586	3.66686	0.000801486	0.00397087	0.00226493	Stat1/Ccl11/Xdh/Stat3/F3/Ccl2/Jcad/Prkd2/Fgf10/Jun/Zeb2/Akt3/Vash1/Bmper/Hmox1/Lipa/Thbs1/Xbp1/Nras/Pdpk1/Krit1/Hmgb2/Cdh13	23
GO:0002275	myeloid cell activation involved in immune response	17/1826	114/28928	0.149123	2.36244	3.7833	0.000802044	0.00397087	0.00226493	Nmi/Ifi35/Myd88/Stx11/Trex1/Sbno2/Gab2/Il33/Stxbp1/Prkce/Hmox1/Fer/Il4ra/Stxbp3/Ptpn6/Pdpk1/Pi4k2a	17
GO:0007006	mitochondrial membrane organization	17/1826	114/28928	0.149123	2.36244	3.7833	0.000802044	0.00397087	0.00226493	Stat3/Hk2/Bnip3/Bak1/Ppm1k/Moap1/Adck1/Pex5/Ier3/Slc25a5/Siva1/Bcl2l11/Bid/Bnip3l/Slc35f6/Micos10/Slc9a1	17
GO:0006643	membrane lipid metabolic process	25/1826	199/28928	0.125628	1.99024	3.63837	0.000803583	0.00397524	0.00226742	Crem/Cyp1b1/Tnfrsf1a/St6galnac4/B4galt5/Naga/B3galt1/Asah2/Sgms2/Pigg/Sphk1/Piga/Gla/Pigv/Cers4/Pgap2/Vps54/Neu1/Ormdl2/Sptlc2/Hacd4/St3gal4/Pign/Elovl6/Psap	25
GO:0046546	development of primary male sexual characteristics	24/1826	188/28928	0.12766	2.02242	3.65061	0.000805695	0.00398243	0.00227152	Wt1/Tnfsf10/Tlr3/Gfra1/Lrp2/Cyp1b1/Sfrp1/Wnt4/Inhbb/Kitl/Arid5b/Akap9/Nudt1/Fer/Fndc3a/Bcl2l11/Arid4a/Brip1/Insr/Ubb/Tbc1d20/Rab13/Hmgb2/Adam15	24
GO:0030177	positive regulation of Wnt signaling pathway	20/1826	145/28928	0.137931	2.18514	3.71354	0.000809152	0.00399626	0.00227941	Sfrp1/Tlr2/Mllt3/Plekha4/Fgf10/Adgra2/Amer1/Lrrk2/Zeb2/Dixdc1/Tnfaip3/Sox4/Nfkb1/Spin1/Abl2/Ttc21b/Csnk1g1/Vps35/Gid8/Ilk	20
GO:0032647	regulation of interferon-alpha production	8/1826	33/28928	0.242424	3.84055	4.23789	0.00083049	0.00406797	0.00232031	Gbp4/Stat1/Irf7/Tlr3/Ifih1/Nmi/Zc3hav1/Tbk1	8
GO:0045724	positive regulation of cilium assembly	8/1826	33/28928	0.242424	3.84055	4.23789	0.00083049	0.00406797	0.00232031	Hap1/Cenpj/Htt/Rab3ip/Tmem67/Ppp1r35/Ttbk2/Dynll1	8
GO:0046639	negative regulation of alpha-beta T cell differentiation	8/1826	33/28928	0.242424	3.84055	4.23789	0.00083049	0.00406797	0.00232031	Irf1/Socs1/Jak3/Bcl6/Zc3h12a/Loxl3/Il4ra/Zbtb7b	8
GO:0065002	intracellular protein transmembrane transport	8/1826	33/28928	0.242424	3.84055	4.23789	0.00083049	0.00406797	0.00232031	C2cd5/Pex5/Pex1/Srp54c/Hspa5/Pex13/Sec61g/Sec63	8
GO:0090314	positive regulation of protein targeting to membrane	8/1826	33/28928	0.242424	3.84055	4.23789	0.00083049	0.00406797	0.00232031	Stom/Ccl2/Pak1/C2cd5/Tcaf1/Akt2/Fyn/Mff	8
GO:1900242	regulation of synaptic vesicle endocytosis	8/1826	33/28928	0.242424	3.84055	4.23789	0.00083049	0.00406797	0.00232031	Rock1/Lrrk2/Dgkq/Arpc3/Mff/Sh3gl1/Rac1/Ap2m1	8
GO:1990000	amyloid fibril formation	8/1826	33/28928	0.242424	3.84055	4.23789	0.00083049	0.00406797	0.00232031	B2m/Ripk1/Cstb/Cryab/App/Psen1/Ldlr/Tardbp	8
GO:0061952	midbody abscission	6/1826	19/28928	0.315789	5.00282	4.53031	0.000832742	0.00406797	0.00232031	Mitd1/Stx2/Chmp2b/Chmp4b/Mtmr4/Chmp5	6
GO:0062099	negative regulation of programmed necrotic cell death	6/1826	19/28928	0.315789	5.00282	4.53031	0.000832742	0.00406797	0.00232031	Rnf31/Ripk1/Rbck1/Peli1/Birc2/Casp8	6
GO:0070243	regulation of thymocyte apoptotic process	6/1826	19/28928	0.315789	5.00282	4.53031	0.000832742	0.00406797	0.00232031	Adam8/Hif1a/Jak3/Ada/Vhl/Casp8	6
GO:1902033	regulation of hematopoietic stem cell proliferation	6/1826	19/28928	0.315789	5.00282	4.53031	0.000832742	0.00406797	0.00232031	Irgm1/Eif2ak2/Cxcl1/Prl2c3/Kitl/Pim1	6
GO:0046640	regulation of alpha-beta T cell proliferation	10/1826	49/28928	0.204082	3.23312	4.06088	0.00083412	0.00406797	0.00232031	Cd274/Irgm1/Irf1/Tnfrsf14/H2-T23/Ripk2/Lgals9/Jak2/Twsg1/Zbtb7b	10
GO:1903670	regulation of sprouting angiogenesis	10/1826	49/28928	0.204082	3.23312	4.06088	0.00083412	0.00406797	0.00232031	Tnn/Tgm2/Jcad/Hif1a/Bmper/Thbs1/Rhoj/Pdpk1/E2f2/Jak1	10
GO:1904645	response to amyloid-beta	10/1826	49/28928	0.204082	3.23312	4.06088	0.00083412	0.00406797	0.00232031	Adrb2/Tlr6/Foxo3/Vcam1/Ephb2/Igf1r/Snx6/App/Fyn/Psen1	10
GO:0002756	MyD88-independent toll-like receptor signaling pathway	5/1826	13/28928	0.384615	6.09318	4.76761	0.000835765	0.00406797	0.00232031	Cd274/Irf7/Tnip3/Tlr6/Prkce	5
GO:0034498	early endosome to Golgi transport	5/1826	13/28928	0.384615	6.09318	4.76761	0.000835765	0.00406797	0.00232031	Snx2/Rufy1/Snx1/Stx5a/Trappc10	5
GO:0035437	maintenance of protein localization in endoplasmic reticulum	5/1826	13/28928	0.384615	6.09318	4.76761	0.000835765	0.00406797	0.00232031	Insig2/Insig1/Grik5/Hspa5/Kdelr3	5
GO:0061909	autophagosome-lysosome fusion	5/1826	13/28928	0.384615	6.09318	4.76761	0.000835765	0.00406797	0.00232031	Plekhm1/Znrf1/Znrf2/Pip4k2a/Diaph3	5
GO:0008585	female gonad development	19/1826	135/28928	0.140741	2.22965	3.71713	0.000843332	0.00410151	0.00233944	Wt1/Fst/Notch1/Ptx3/Sfrp1/Wnt4/Tnfaip6/Inhbb/Foxo3/Kitl/Arid5b/Adamts1/Atm/Cebpb/Pla2g4a/Insr/Ubb/Idh1/Rac1	19
GO:0001678	intracellular glucose homeostasis	26/1826	211/28928	0.123223	1.95213	3.60304	0.000854621	0.00415307	0.00236885	Hk2/Ccl2/Hif1a/Foxo3/Gclm/Vcam1/Usf1/Hk1/Prkce/Pim3/Hmgcr/Slc12a7/Aacs/Alms1/Igf1r/Sox4/Xbp1/Stxbp3/Stxbp4/Rab11fip5/Pdk3/Selenot/Lrp5/Dynll1/Sidt2/Rac1	26
GO:0006874	intracellular calcium ion homeostasis	37/1826	339/28928	0.109145	1.7291	3.505	0.000862279	0.00418693	0.00238816	Cxcl9/Cxcl10/Ccl8/Tgm2/Akap6/Lck/Bnip3/Ccl2/Hap1/Ubash3b/Rmdn3/Ccl5/Ank2/Cacnb2/Bak1/Pml/Cx3cl1/Plcb4/1600014C10Rik/Htt/Rap1gds1/Prkce/Tmbim6/Grina/Vps54/Ptpn6/Anxa7/Tcirg1/Pdpk1/Clcc1/App/Myo5a/Slc10a7/Psen1/Dbi/Tmco1/Itpr3	37
GO:0019884	antigen processing and presentation of exogenous antigen	9/1826	41/28928	0.219512	3.47757	4.12068	0.00086558	0.00419623	0.00239347	Tap2/H2-T23/Tapbp/Psme2/Psme1/B2m/H2-M3/H2-K1/Mr1	9
GO:0090313	regulation of protein targeting to membrane	9/1826	41/28928	0.219512	3.47757	4.12068	0.00086558	0.00419623	0.00239347	Stom/Ccl2/Pak1/C2cd5/Tcaf1/Akt2/Gdi1/Fyn/Mff	9
GO:0006888	endoplasmic reticulum to Golgi vesicle-mediated transport	18/1826	125/28928	0.144	2.28129	3.72636	0.000870188	0.00421182	0.00240236	Lman1l/Whamm/Htt/Lrrk2/Scfd1/Trappc11/Insig1/Stx18/Sec22a/Sec23b/Tbc1d20/Pef1/Tmed4/Stx5a/Trappc10/Rnf139/Trappc13/Tfg	18
GO:1902749	regulation of cell cycle G2/M phase transition	18/1826	125/28928	0.144	2.28129	3.72636	0.000870188	0.00421182	0.00240236	Cdk6/Atm/Rad51c/Cdkn1a/Ier3/Hspa2/Nae1/Pkia/Taok3/Pbx1/Uimc1/Cdc25c/App/Syf2/Rbbp8/Rab11a/Nbn/Cdk4	18
GO:0033273	response to vitamin	15/1826	95/28928	0.157895	2.50141	3.80468	0.000875077	0.0042321	0.00241393	Cyp26b1/Sfrp1/Eif2ak2/Nfkbiz/Sod2/Ccl2/Trim25/Ada/Pim1/Lipa/Brip1/Cdkn2d/Tyms/Snw1/Tspo	15
GO:0010659	cardiac muscle cell apoptotic process	13/1826	76/28928	0.171053	2.70986	3.8742	0.000881801	0.00426122	0.00243054	Notch1/Igfbp3/Bnip3/Gch1/Hmgcr/Jak2/Capn1/Pdpk1/Hspa8/Ptpn1/Pten/Mff/Ilk	13
GO:0032231	regulation of actin filament bundle assembly	17/1826	115/28928	0.147826	2.3419	3.74263	0.00088683	0.00427869	0.0024405	Wnt4/Asap3/Cx3cl1/Pak1/Cd47/S1pr1/Sdc4/Rhoc/Alms1/Arhgap28/F11r/Carmil1/Clasp2/Pfn2/Fermt2/Met/Rac1	17
GO:0046330	positive regulation of JNK cascade	17/1826	115/28928	0.147826	2.3419	3.74263	0.00088683	0.00427869	0.0024405	Tlr3/Nod1/Ripk2/Myd88/Eda2r/Rassf2/Ripk1/Gadd45b/Dixdc1/Dusp22/Naip2/Taok3/Ltbr/Hipk2/App/Mfhas1/Rb1cc1	17
GO:0070229	negative regulation of lymphocyte apoptotic process	11/1826	58/28928	0.189655	3.00457	3.96655	0.000892282	0.00430156	0.00245355	Serpinb9/Bcl3/Ccl5/Hif1a/Slc39a10/Jak3/Ada/Pnp/Vhl/Foxp1/Mif	11
GO:0071359	cellular response to dsRNA	7/1826	26/28928	0.269231	4.26523	4.32352	0.000894744	0.00431	0.00245836	Ciita/Tlr3/Ifih1/Zc3hav1/Flot1/Nfkb1/Riok3	7
GO:0044380	protein localization to cytoskeleton	12/1826	67/28928	0.179104	2.83742	3.90834	0.000903594	0.00434572	0.00247874	Snx10/Trim69/Cttnbp2nl/Htt/Mapre3/C2cd3/Pard6a/Filip1l/Pibf1/Cep350/Ttbk2/Rab11a	12
GO:0048008	platelet-derived growth factor receptor signaling pathway	12/1826	67/28928	0.179104	2.83742	3.90834	0.000903594	0.00434572	0.00247874	Txnip/F3/Csrnp1/Arid5b/Fer/Jak2/Abl2/Clasp2/Ptprj/Ptpn1/Pten/Ptpn2	12
GO:0046394	carboxylic acid biosynthetic process	36/1826	328/28928	0.109756	1.73879	3.49281	0.000908539	0.00436604	0.00249032	Gad2/Abhd3/Trib3/Wdtc1/Lipg/Kat2b/Klhl25/Htt/Cyp39a1/Asah2/Bcat1/Insig2/Plod3/Nr1h2/Stard4/Insig1/Sphk1/Ugdh/Abcd1/Pibf1/Dse/Pla2g4a/Srr/Fabp5/Hacd4/Ugp2/Plod2/Myo5a/Mthfr/Erlin2/Acadl/Mapk9/Elovl6/Abcd3/Mif/Ldha	36
GO:0141193	nuclear receptor-mediated signaling pathway	23/1826	179/28928	0.128492	2.0356	3.60752	0.000936151	0.00449516	0.00256397	Cyp26b1/Sfrp1/Taf7/Pml/Pak1/Daxx/Nr1h2/Rbfox2/Jund/Jak2/Kdm3a/Pim1/Foxp1/Trerf1/Fabp5/Pdk3/Twist1/Kmt2e/Snw1/Pten/Prmt2/Safb/Dnaja1	23
GO:0048488	synaptic vesicle endocytosis	14/1826	86/28928	0.162791	2.57898	3.80639	0.000944088	0.00452968	0.00258366	Rock1/Ston2/Lrrk2/Ap3m2/Cltb/Ap2a2/Dgkq/Ap3s1/Arpc3/Ap2s1/Mff/Sh3gl1/Rac1/Ap2m1	14
GO:0055074	calcium ion homeostasis	39/1826	365/28928	0.106849	1.69274	3.45712	0.000953581	0.0045716	0.00260758	Cxcl9/Cxcl10/Ccl8/Snx10/Tgm2/Akap6/Lck/Bnip3/Ccl2/Hap1/Ubash3b/Rmdn3/Ccl5/Ank2/Cacnb2/Bak1/Pml/Nt5e/Cx3cl1/Plcb4/1600014C10Rik/Htt/Rap1gds1/Prkce/Tmbim6/Grina/Vps54/Ptpn6/Anxa7/Tcirg1/Pdpk1/Clcc1/App/Myo5a/Slc10a7/Psen1/Dbi/Tmco1/Itpr3	39
GO:0002790	peptide secretion	37/1826	341/28928	0.108504	1.71896	3.46655	0.000960257	0.00459997	0.00262375	Nos2/Il6/Sfrp1/Tacr2/Ccl5/Hif1a/Inhbb/Htt/Rab8b/Prkce/Pim3/Hmgcr/Slc16a2/Rfx3/Lif/Aacs/Jak2/Fbn1/Sox4/Stxbp3/Stxbp4/Anxa7/Slc25a22/Tcirg1/Madd/Rab11fip5/Pfkl/Capn10/Selenot/Cask/Myo5a/Lrp5/Dynll1/Ensa/Sidt2/Rac1/Tardbp	37
GO:0008286	insulin receptor signaling pathway	20/1826	147/28928	0.136054	2.15541	3.64539	0.000962654	0.0046078	0.00262822	Socs3/Socs1/Pak1/C2cd5/Marcks/Map2k1/Rhoq/Fer/Igf1r/Akt2/Stxbp4/Phip/Pdpk1/Pip4k2a/Ptprj/Insr/Zbtb7b/Ptpn1/Ptpn2/Grb2	20
GO:0045664	regulation of neuron differentiation	29/1826	247/28928	0.117409	1.86002	3.52341	0.000972137	0.00464952	0.00265202	Notch1/Il6/Sfrp1/Hoxd3/Socs2/B2m/Rock1/Ccl5/Foxo3/Cyb5d2/Lrrk2/Dixdc1/Bcl6/Numb/Apbb1/Tfap2a/Tcf4/Dpysl2/Mib1/Bend6/Pbx1/Cpne1/App/Gdf11/Zeb1/Ywhag/Pten/Nbn/Rac1	29
GO:0030301	cholesterol transport	17/1826	116/28928	0.146552	2.32171	3.70238	0.000979134	0.00467929	0.002669	Apof/Ttc39b/Lipg/Furin/Nr1h2/Stard4/Nfkbia/Soat1/Lipa/Vps54/Stard3nl/Pip4k2a/Pltp/Vps53/Npc2/Stx12/Ldlr	17
GO:0006892	post-Golgi vesicle-mediated transport	16/1826	106/28928	0.150943	2.39129	3.72485	0.000987678	0.00471268	0.00268804	Steap2/Nbea/Scfd1/Exoc6/Ankfy1/Bbs1/Bbs2/Vps54/Rab10/Golph3l/Golga7/Ap3s1/Rab13/Ap1ar/Myo5a/Gbf1	16
GO:0071677	positive regulation of mononuclear cell migration	16/1826	106/28928	0.150943	2.39129	3.72485	0.000987678	0.00471268	0.00268804	Cxcl10/Tnfrsf14/Ccl7/Ccl2/Adam8/Ccl5/Cx3cl1/Cd47/Lgals9/Oxsr1/Mospd2/Thbs1/Creb3/Abl2/Ptprj/App	16
GO:0090307	mitotic spindle assembly	13/1826	77/28928	0.168831	2.67467	3.8194	0.00100059	0.0047668	0.00271891	Misp/Chmp2b/Spice1/Chmp4b/Pibf1/Hspa1b/Stag2/Clasp2/Chmp5/Kif3b/Rab11a/Lsm14a/Kif11	13
GO:1902807	negative regulation of cell cycle G1/S phase transition	13/1826	77/28928	0.168831	2.67467	3.8194	0.00100059	0.0047668	0.00271891	Muc1/Trex1/Pml/Ctdsp2/Cdkn1a/Fbxo7/Rbl1/Apbb1/Men1/Cdkn2d/Pten/Prmt2/Rpl26	13
GO:0001911	negative regulation of leukocyte mediated cytotoxicity	8/1826	34/28928	0.235294	3.72759	4.13064	0.00102655	0.00487895	0.00278288	Tap1/Clec2d/Tap2/H2-T23/Serpinb9/H2-M3/Lgals9/Serpinb9b	8
GO:0010758	regulation of macrophage chemotaxis	8/1826	34/28928	0.235294	3.72759	4.13064	0.00102655	0.00487895	0.00278288	Slamf8/Ccl2/Ccl5/Cx3cl1/Mmp28/Thbs1/Ptprj/Mif	8
GO:1904706	negative regulation of vascular associated smooth muscle cell proliferation	8/1826	34/28928	0.235294	3.72759	4.13064	0.00102655	0.00487895	0.00278288	Sod2/Gna13/Timp3/Cdkn1a/Hmox1/Cdkn1b/Pten/Rbm10	8
GO:0031648	protein destabilization	11/1826	59/28928	0.186441	2.95365	3.89904	0.0010351	0.00490832	0.00279963	Igtp/Irgm2/Irgm1/Trim21/Htt/Xbp1/Rnf5/Clec16a/Btrc/Vps35/Rnf139	11
GO:0051985	negative regulation of chromosome segregation	11/1826	59/28928	0.186441	2.95365	3.89904	0.0010351	0.00490832	0.00279963	Atm/Spc25/Mad2l1/Ndc80/Cenpe/Gen1/Bub1/Ik/Zwint/Nuf2/Bub1b	11
GO:0051055	negative regulation of lipid biosynthetic process	12/1826	68/28928	0.176471	2.7957	3.84805	0.00103516	0.00490832	0.00279963	Wnt4/Trib3/Wdtc1/Klhl25/Insig2/Insig1/Sphk1/Pibf1/Nfkb1/Ormdl2/Erlin2/Acadl	12
GO:0043277	apoptotic cell clearance	9/1826	42/28928	0.214286	3.39477	4.03132	0.00104068	0.00492677	0.00281016	Tgm2/C2/Ccl2/Trex1/C3/Thbs1/Tyro3/Jmjd6/Rac1	9
GO:1903421	regulation of synaptic vesicle recycling	9/1826	42/28928	0.214286	3.39477	4.03132	0.00104068	0.00492677	0.00281016	Rock1/Lrrk2/Gripap1/Dgkq/Arpc3/Mff/Sh3gl1/Rac1/Ap2m1	9
GO:0009799	specification of symmetry	20/1826	148/28928	0.135135	2.14085	3.61173	0.00104835	0.00495495	0.00282623	Notch1/Hif1a/Cc2d2a/Tbx20/Fgf10/Nphp3/Tmem67/Rpgrip1l/Rfx3/Aida/C2cd3/Setdb2/Ift74/Dpcd/Dync2h1/Rttn/Mib1/Nme7/Arl13b/Psen1	20
GO:0009855	determination of bilateral symmetry	20/1826	148/28928	0.135135	2.14085	3.61173	0.00104835	0.00495495	0.00282623	Notch1/Hif1a/Cc2d2a/Tbx20/Fgf10/Nphp3/Tmem67/Rpgrip1l/Rfx3/Aida/C2cd3/Setdb2/Ift74/Dpcd/Dync2h1/Rttn/Mib1/Nme7/Arl13b/Psen1	20
GO:0022900	electron transport chain	18/1826	127/28928	0.141732	2.24536	3.65086	0.00104991	0.00495495	0.00282623	Sod2/Afg1l/Ndufv3/Vps54/Ndufs4/Sdhaf2/Slc25a22/Enox2/Ndufaf1/Bid/Cox7a2/Aifm2/Cox5b/Cox4i1/Pum2/Cycs/Ndufs2/Ndufa8	18
GO:0032963	collagen metabolic process	18/1826	127/28928	0.141732	2.24536	3.65086	0.00104991	0.00495495	0.00282623	Notch1/Il6/Mmp17/Wnt4/Ccl2/Idua/Hif1a/P3h2/Fosl2/Mmp28/Plod3/Mkx/Mmp16/Mmp19/Acvr1b/Vim/Adam15/Cst3	18
GO:0032729	positive regulation of type II interferon production	14/1826	87/28928	0.16092	2.54933	3.75665	0.0010609	0.00499902	0.00285137	Tlr3/Isg15/Ripk2/H2-M3/Bcl3/Il12rb1/Arid5a/Pde4b/Fzd5/Jak2/Nras/Abl2/App/Cebpg	14
GO:1903578	regulation of ATP metabolic process	14/1826	87/28928	0.16092	2.54933	3.75665	0.0010609	0.00499902	0.00285137	Stat3/Trex1/Kat2b/Hif1a/Map2k1/Ier3/Slc2a6/Ddit4/Arl2/App/Insr/Mlx/Psen1/Tspo	14
GO:0030010	establishment of cell polarity	23/1826	181/28928	0.127072	2.01311	3.54895	0.00108993	0.00513182	0.00292712	Cyp26b1/Misp/Pak1/Htt/Fgf10/Traf3ip2/Flot2/Rhoq/Pard6a/Sdccag8/Igf1r/Rhoj/Tcirg1/Rab10/Abl2/Rhobtb2/Amot/Mad2l1/Clasp2/Ndc80/Krit1/Diaph3/Gbf1	23
GO:0014812	muscle cell migration	19/1826	138/28928	0.137681	2.18118	3.61025	0.00110318	0.00518313	0.00295639	Cyp1b1/Igfbp3/F3/Slit2/Rock1/Has2/Ccl5/Gna13/Pak1/Adamts1/Atp7a/Xbp1/Il6st/Myo5a/S100a11/Ptpn1/Met/Ilk/Naca	19
GO:0046545	development of primary female sexual characteristics	19/1826	138/28928	0.137681	2.18118	3.61025	0.00110318	0.00518313	0.00295639	Wt1/Fst/Notch1/Ptx3/Sfrp1/Wnt4/Tnfaip6/Inhbb/Foxo3/Kitl/Arid5b/Adamts1/Atm/Cebpb/Pla2g4a/Insr/Ubb/Idh1/Rac1	19
GO:0045930	negative regulation of mitotic cell cycle	29/1826	249/28928	0.116466	1.84508	3.47632	0.0011034	0.00518313	0.00295639	Muc1/Trex1/Pml/Ctdsp2/Atm/Cdkn1a/Fbxo7/Rbl1/Cdkn1b/Ier3/Nae1/Taok3/Spc25/Mad2l1/Uimc1/Ndc80/Cenpe/Syf2/Gen1/Rbbp8/Bub1/Pten/Prmt2/Ik/Rpl26/Nbn/Zwint/Nuf2/Bub1b	29
GO:0044539	long-chain fatty acid import into cell	6/1826	20/28928	0.3	4.75268	4.35762	0.0011265	0.00527528	0.00300894	Acsl1/Slc2a1/Acsl5/Acsl6/Thbs1/Akt2	6
GO:0050862	positive regulation of T cell receptor signaling pathway	6/1826	20/28928	0.3	4.75268	4.35762	0.0011265	0.00527528	0.00300894	Prkd2/Ada/Usp12/Rab29/Lipa/Nectin2	6
GO:0060396	growth hormone receptor signaling pathway	6/1826	20/28928	0.3	4.75268	4.35762	0.0011265	0.00527528	0.00300894	Stat3/Socs2/Jak3/Mbd5/Jak2/Jak1	6
GO:0070206	protein trimerization	6/1826	20/28928	0.3	4.75268	4.35762	0.0011265	0.00527528	0.00300894	Steap4/Mlkl/H2-M3/Pnpt1/App/Mif	6
GO:0016053	organic acid biosynthetic process	36/1826	332/28928	0.108434	1.71784	3.41463	0.00112834	0.00527984	0.00301154	Gad2/Abhd3/Trib3/Wdtc1/Lipg/Kat2b/Klhl25/Htt/Cyp39a1/Asah2/Bcat1/Insig2/Plod3/Nr1h2/Stard4/Insig1/Sphk1/Ugdh/Abcd1/Pibf1/Dse/Pla2g4a/Srr/Fabp5/Hacd4/Ugp2/Plod2/Myo5a/Mthfr/Erlin2/Acadl/Mapk9/Elovl6/Abcd3/Mif/Ldha	36
GO:0032092	positive regulation of protein binding	13/1826	78/28928	0.166667	2.64038	3.76548	0.00113248	0.00529509	0.00302024	Trim21/Dtx3l/Ripk2/Trib3/B2m/Nphp3/Flot1/Lrrk2/Mapre3/Hipk2/Abl2/Agrn/Krit1	13
GO:0010666	positive regulation of cardiac muscle cell apoptotic process	7/1826	27/28928	0.259259	4.10726	4.1928	0.00114267	0.00532221	0.00303571	Igfbp3/Bnip3/Hmgcr/Capn1/Ptpn1/Pten/Mff	7
GO:0044090	positive regulation of vacuole organization	7/1826	27/28928	0.259259	4.10726	4.1928	0.00114267	0.00532221	0.00303571	Igtp/Irgm2/Irgm1/Moap1/Lrsam1/Atg2a/Pip4k2a	7
GO:0046184	aldehyde biosynthetic process	7/1826	27/28928	0.259259	4.10726	4.1928	0.00114267	0.00532221	0.00303571	Wnt4/Kdm3a/Tpi1/Pgk1/Pgam1/Gapdh/Aldoa	7
GO:0097284	hepatocyte apoptotic process	7/1826	27/28928	0.259259	4.10726	4.1928	0.00114267	0.00532221	0.00303571	Fas/Adar/Lims1/Casp6/Igf1r/Bid/Casp8	7
GO:1903672	positive regulation of sprouting angiogenesis	7/1826	27/28928	0.259259	4.10726	4.1928	0.00114267	0.00532221	0.00303571	Tnn/Tgm2/Jcad/Hif1a/Bmper/Pdpk1/Jak1	7
GO:0008154	actin polymerization or depolymerization	25/1826	204/28928	0.122549	1.94146	3.50263	0.00114985	0.00535154	0.00305244	Ccl11/Cdc42ep2/Fhod3/Tlr2/Slit2/Gas7/Spire2/Dbnl/Diaph2/Prkce/Fer/Arhgap28/Plekhg2/Capn1/Carmil1/Cdc42ep3/Arpc3/Capza1/Hax1/Mtpn/Pfn2/Twf1/Diaph3/Rac1/Grb2	25
GO:0031297	replication fork processing	10/1826	51/28928	0.196078	3.10633	3.90784	0.00115623	0.00537295	0.00306465	Samhd1/Wrn/Fam111a/Primpol/Zranb3/Fbh1/Gen1/Rbbp8/Nbn/Dynll1	10
GO:0042092	type 2 immune response	10/1826	51/28928	0.196078	3.10633	3.90784	0.00115623	0.00537295	0.00306465	Il6/Irf1/Bcl3/Il33/Fosl2/Traf3ip2/Bcl6/Crlf2/Il4ra/Men1	10
GO:1903169	regulation of calcium ion transmembrane transport	24/1826	193/28928	0.124352	1.97002	3.5096	0.00116596	0.00541403	0.00308808	Cxcl9/Cxcl10/Akap6/Hap1/Ubash3b/Adrb2/Gpr35/Ank2/Cacnb2/Bak1/Pml/Cx3cl1/Htt/Prkce/Tmbim6/Hspa2/1810037I17Rik/Ptpn6/Pdpk1/Fyn/Myo5a/Dbi/Slc9a1/Vmp1	24
GO:0002181	cytoplasmic translation	22/1826	171/28928	0.128655	2.03819	3.5343	0.00117443	0.00544606	0.00310635	Akt2/Rpl35a/Rpl21/Sh3bgrl/Rpl22l1/Rps15a/Rpl19/Rpl31/Slbp/Rpl35/Rpl26/Rpl3/Rps21/Ckap5/Rpl34/Rps28/Rps24/Rpl29/Rps3a1/Rpl23a/Rps8/Rpl27	22
GO:0043409	negative regulation of MAPK cascade	23/1826	182/28928	0.126374	2.00205	3.51995	0.00117466	0.00544606	0.00310635	Atf3/Sfrp1/Hmgcr/Lif/Aida/Dusp16/Ephb2/Igf1r/Xbp1/Taok3/Ptpn6/Tnip1/Vrk3/Men1/Hipk3/Spred1/Ptprj/Psmd10/Ptpn1/Ptpn2/Stk38/Cdc42se1/Dnaja1	23
GO:0032508	DNA duplex unwinding	12/1826	69/28928	0.173913	2.75518	3.78884	0.00118226	0.00546457	0.00311691	Trex1/Wrn/Rfc3/Helb/Top2a/Zgrf1/Ascc3/Brip1/Fbh1/Cdc45/Nbn/Rfc2	12
GO:0048255	mRNA stabilization	12/1826	69/28928	0.173913	2.75518	3.78884	0.00118226	0.00546457	0.00311691	Tent5a/Zfp36/Myd88/Noct/Apobec1/Arid5a/Traf3ip2/Igf2bp2/Traf2/Taf15/Rbm10/Tardbp	12
GO:0070918	regulatory ncRNA processing	12/1826	69/28928	0.173913	2.75518	3.78884	0.00118226	0.00546457	0.00311691	Il6/Stat3/Adar/Ripk1/Tdrd7/Tut7/Zc3h7a/Tut4/Hnrnpa2b1/Zc3h7b/Pum2/Rbm3	12
GO:1903409	reactive oxygen species biosynthetic process	12/1826	69/28928	0.173913	2.75518	3.78884	0.00118226	0.00546457	0.00311691	Stat3/Sod2/Lcn2/Tlr6/Hif1a/Foxo3/Abcd1/Lipa/Inava/Clcn3/Fyn/Gbf1	12
GO:0022904	respiratory electron transport chain	17/1826	118/28928	0.144068	2.28236	3.62311	0.00118843	0.00548891	0.0031308	Sod2/Afg1l/Ndufv3/Vps54/Ndufs4/Sdhaf2/Slc25a22/Ndufaf1/Bid/Cox7a2/Aifm2/Cox5b/Cox4i1/Pum2/Cycs/Ndufs2/Ndufa8	17
GO:0045661	regulation of myoblast differentiation	14/1826	88/28928	0.159091	2.52036	3.70759	0.0011896	0.00549012	0.00313149	Cxcl9/Cxcl10/Ccl8/Notch1/Igfbp3/Ccl9/Flt3l/Prl2c2/Flot2/Mkx/Btg1/Sox4/Id3/Ilk	14
GO:0002455	humoral immune response mediated by circulating immunoglobulin	11/1826	60/28928	0.183333	2.90442	3.83293	0.00119626	0.00550408	0.00313945	C4b/Serping1/C1s2/C1s1/C1ra/C1rl/C2/C1rb/Bcl3/C3/Ptpn6	11
GO:0006903	vesicle targeting	11/1826	60/28928	0.183333	2.90442	3.83293	0.00119626	0.00550408	0.00313945	Trappc11/Exoc6/Arfgap3/Stard3nl/Clasp2/Ap1ar/Pef1/Psen1/Trappc10/Trappc13/Gbf1	11
GO:0030857	negative regulation of epithelial cell differentiation	11/1826	60/28928	0.183333	2.90442	3.83293	0.00119626	0.00550408	0.00313945	Stat1/Fst/Notch1/Xdh/Fgf10/Vhl/Foxp1/Foxj2/Extl3/Spred1/Zeb1	11
GO:0071709	membrane assembly	11/1826	60/28928	0.183333	2.90442	3.83293	0.00119626	0.00550408	0.00313945	Flot1/Stx2/Chmp2b/Rftn1/Ephb2/Chmp4b/Chmp5/Pten/Emp2/Ilk/Psap	11
GO:0007368	determination of left/right symmetry	19/1826	139/28928	0.136691	2.16549	3.57523	0.00120375	0.00553432	0.0031567	Notch1/Hif1a/Cc2d2a/Tbx20/Fgf10/Nphp3/Tmem67/Rpgrip1l/Rfx3/C2cd3/Setdb2/Ift74/Dpcd/Dync2h1/Rttn/Mib1/Nme7/Arl13b/Psen1	19
GO:0010717	regulation of epithelial to mesenchymal transition	16/1826	108/28928	0.148148	2.347	3.64028	0.00121101	0.00555506	0.00316852	Notch1/Il6/Sfrp1/Adam8/Il17rd/Tbx20/Pdpn/Kat8/Glipr2/Sdhaf2/Clasp2/Spred1/Twist1/Pten/Emp2/Fermt2	16
GO:0055092	sterol homeostasis	16/1826	108/28928	0.148148	2.347	3.64028	0.00121101	0.00555506	0.00316852	Ttc39b/Lipg/Plscr3/Cyp39a1/Nr1h2/Insig1/Alms1/Soat1/Abcd1/Xbp1/Nfe2l1/Med13/Lrp5/Npc2/Tspo/Ldlr	16
GO:0090100	positive regulation of transmembrane receptor protein serine/threonine kinase signaling pathway	16/1826	108/28928	0.148148	2.347	3.64028	0.00121101	0.00555506	0.00316852	Notch1/Tbx20/Furin/Lgals9/Zeb2/Ngly1/Bmper/Jak2/Thbs1/Twsg1/Hipk2/Acvr1b/Men1/Gdf11/Snw1/Ilk	16
GO:0002260	lymphocyte homeostasis	15/1826	98/28928	0.153061	2.42484	3.6674	0.00121347	0.00556214	0.00317257	Fas/Bak1/Hif1a/Jak3/Ada/Cd47/Traf3ip2/Tnfaip3/Siva1/Bcl2l11/Tcirg1/Caml/Ccnb2/Prdx2/Mif	15
GO:0010587	miRNA catabolic process	5/1826	14/28928	0.357143	5.65796	4.52488	0.00123275	0.00563343	0.00321323	Pnpt1/Zc3h12a/Tut4/Elob/Eloc	5
GO:0010917	negative regulation of mitochondrial membrane potential	5/1826	14/28928	0.357143	5.65796	4.52488	0.00123275	0.00563343	0.00321323	Bnip3/Rnf122/Prkce/Arl6ip5/Bnip3l	5
GO:0061762	CAMKK-AMPK signaling cascade	5/1826	14/28928	0.357143	5.65796	4.52488	0.00123275	0.00563343	0.00321323	Igtp/Irgm2/Irgm1/Htt/Lrrk2	5
GO:2001279	regulation of unsaturated fatty acid biosynthetic process	5/1826	14/28928	0.357143	5.65796	4.52488	0.00123275	0.00563343	0.00321323	Abcd1/Pibf1/Pla2g4a/Fabp5/Mapk9	5
GO:0006958	complement activation, classical pathway	9/1826	43/28928	0.209302	3.31583	3.94462	0.00124338	0.00567345	0.00323605	C4b/Serping1/C1s2/C1s1/C1ra/C1rl/C2/C1rb/C3	9
GO:0061081	positive regulation of myeloid leukocyte cytokine production involved in immune response	9/1826	43/28928	0.209302	3.31583	3.94462	0.00124338	0.00567345	0.00323605	Casp4/Tlr3/Casp1/Nod1/Ripk2/Myd88/Tlr2/H2-M3/Mif	9
GO:0071674	mononuclear cell migration	27/1826	228/28928	0.118421	1.87606	3.44716	0.0012553	0.00572351	0.00326461	Slamf8/Cxcl10/Tnfrsf14/Ccl7/Slit2/Ccl2/Cxcl16/Adam8/B4galt1/Gpr35/Ccl5/Ninj1/Cx3cl1/Lrch1/Cd47/Lgals9/Mmp28/Oxsr1/S1pr1/Mospd2/Thbs1/F11r/Creb3/Abl2/Ptprj/App/Mif	27
GO:0060142	regulation of syncytium formation by plasma membrane fusion	8/1826	35/28928	0.228571	3.62109	4.02737	0.00125792	0.00572683	0.0032665	Cxcl9/Stat1/Cxcl10/Ccl8/Flt3l/Flot1/Adam9/Il4ra	8
GO:1900368	regulation of post-transcriptional gene silencing by regulatory ncRNA	8/1826	35/28928	0.228571	3.62109	4.02737	0.00125792	0.00572683	0.0032665	Il6/Stat3/Zfp36/Adar/Ripk1/Elob/Eloc/Pum2	8
GO:0032436	positive regulation of proteasomal ubiquitin-dependent protein catabolic process	13/1826	79/28928	0.164557	2.60696	3.71239	0.00127854	0.00581199	0.00331507	Trib3/Nub1/Il33/Rchy1/Lrrk2/Hspa1b/Pias1/Psmd10/Dnajb2/Psen1/Gabarap/Mapk9/Sumo2	13
GO:0045669	positive regulation of osteoblast differentiation	13/1826	79/28928	0.164557	2.60696	3.71239	0.00127854	0.00581199	0.00331507	Il6/Ifitm1/Ifi204/Tent5a/Cebpd/Wnt4/Jund/Cebpb/Il6st/Men1/Lrp5/Fermt2/Ilk	13
GO:0008361	regulation of cell size	26/1826	217/28928	0.119816	1.89815	3.44713	0.00129049	0.00586191	0.00334355	Slit2/Wdtc1/Rgma/Ntn1/Deptor/Pak1/Dbnl/Cdkl5/Oxsr1/Atp7a/Akt3/Slc12a7/Rab21/Anxa7/Trim46/Clcn3/Arhgap5/Clasp2/Gdi1/Rb1cc1/Mtpn/Pten/Pum2/Ilk/Rac1/Cdk4	26
GO:0031570	DNA integrity checkpoint signaling	19/1826	140/28928	0.135714	2.15002	3.54051	0.00131203	0.00595528	0.00339681	Parp9/Dtx3l/Muc1/Trex1/Pml/Atm/Cdkn1a/Nek1/Ier3/Nae1/Taok3/Tiprl/Mdc1/Uimc1/Syf2/Rpl26/Nbn/Stk38/Fem1b	19
GO:0002637	regulation of immunoglobulin production	14/1826	89/28928	0.157303	2.49204	3.65921	0.00133113	0.00603743	0.00344366	Il6/H2-T23/Parp3/Il13ra1/Trex1/Il33/Tnfaip3/Bcl6/Tmbim6/Ephb2/Il4ra/Xbp1/Foxp1/Traf2	14
GO:0000041	transition metal ion transport	16/1826	109/28928	0.146789	2.32547	3.5987	0.00133778	0.00606306	0.00345828	Steap4/Lcn2/B2m/Steap2/Cp/Hif1a/Slc39a10/Slc11a2/Pik3c2a/Atp7a/Slc39a1/Slc39a6/Slc31a2/Slc25a28/Lmtk2/Slc31a1	16
GO:1904427	positive regulation of calcium ion transmembrane transport	15/1826	99/28928	0.151515	2.40035	3.62276	0.00134826	0.00610598	0.00348276	Cxcl9/Cxcl10/Akap6/Hap1/Adrb2/Ank2/Cacnb2/Bak1/Cx3cl1/Htt/Hspa2/Pdpk1/Dbi/Slc9a1/Vmp1	15
GO:0090276	regulation of peptide hormone secretion	31/1826	276/28928	0.112319	1.77939	3.377	0.0013749	0.00621422	0.0035445	Nos2/Il6/Sfrp1/Ccl5/Hif1a/Inhbb/Rab8b/Prkce/Pim3/Hmgcr/Rfx3/Lif/Aacs/Jak2/Fbn1/Sox4/Stxbp4/Anxa7/Slc25a22/Tcirg1/Madd/Pfkl/Capn10/Selenot/Cask/Lrp5/Dynll1/Ensa/Sidt2/Rac1/Tardbp	31
GO:0030514	negative regulation of BMP signaling pathway	11/1826	61/28928	0.180328	2.8568	3.76818	0.0013775	0.00621422	0.0035445	Notch1/Lrp2/Sfrp1/Gpr155/Tnfaip6/Smad6/Bmper/Fbn1/Twsg1/Mtmr4/Hipk2	11
GO:0032757	positive regulation of interleukin-8 production	11/1826	61/28928	0.180328	2.8568	3.76818	0.0013775	0.00621422	0.0035445	Nos2/Il6/Tlr3/Nod1/Stat3/Myd88/F3/Tlr2/Ripk1/Prkd2/Hspa1b	11
GO:0035567	non-canonical Wnt signaling pathway	11/1826	61/28928	0.180328	2.8568	3.76818	0.0013775	0.00621422	0.0035445	Rnf213/Sfrp1/Wnt4/Mllt3/Plekha4/Nphp3/Tmem67/Fzd5/Abl2/Ift80/Rac1	11
GO:0043536	positive regulation of blood vessel endothelial cell migration	11/1826	61/28928	0.180328	2.8568	3.76818	0.0013775	0.00621422	0.0035445	Jcad/Hif1a/Prl2c2/Prkd2/Pik3c2a/Akt3/Hmox1/Thbs1/Rhoj/Pdpk1/Amot	11
GO:0048477	oogenesis	18/1826	130/28928	0.138462	2.19355	3.54023	0.00137831	0.00621422	0.0035445	Majin/Ptx3/Oog1/Wnt4/Tnfaip6/Inhbb/Foxo3/Cyp51/Diaph2/Atm/Tdrd7/Kat8/Tut7/Ythdc1/Shb/Taf4b/Tut4/Marf1	18
GO:0051054	positive regulation of DNA metabolic process	34/1826	312/28928	0.108974	1.7264	3.34851	0.00139995	0.00630704	0.00359745	Il6/Cyp1b1/Parp3/Igfbp3/Wrn/Pml/Prkd2/Pnp/Spire2/Rfc3/Fgf10/Prdm9/Jun/Atm/Gch1/Spidr/Peli1/Cacybp/Igf1r/Apbb1/Terf1/Uimc1/Uchl5/Hnrnpa2b1/Tinf2/Morf4l1/Cebpg/Nbn/Rfc2/Fam168a/Met/Dpf2/Rac1/Cst3	34
GO:0010959	regulation of metal ion transport	45/1826	447/28928	0.100671	1.59486	3.28997	0.00140253	0.006314	0.00360141	Cxcl9/Cxcl10/Akap6/Lcn2/B2m/Cxcl1/Hap1/Ubash3b/Adrb2/Gpr35/Ccl5/Ank2/Cacnb2/Bak1/Pml/Jak3/Cx3cl1/Mllt6/Plcb4/Htt/Oxsr1/Pik3c2a/Kcnab1/Akap9/Prkce/Atp7a/Akt3/Akap7/Tmbim6/Slc31a2/Hspa2/1810037I17Rik/Akt2/Ptpn6/Creb3/Pdpk1/Pacsin3/Agrn/Cask/Fyn/Myo5a/Dbi/Tspo/Slc9a1/Vmp1	45
GO:0015918	sterol transport	17/1826	120/28928	0.141667	2.24432	3.54543	0.00143446	0.00645048	0.00367926	Apof/Ttc39b/Lipg/Furin/Nr1h2/Stard4/Nfkbia/Soat1/Lipa/Vps54/Stard3nl/Pip4k2a/Pltp/Vps53/Npc2/Stx12/Ldlr	17
GO:0002070	epithelial cell maturation	7/1826	28/28928	0.25	3.96057	4.06824	0.00144137	0.00645048	0.00367926	Hif1a/Fzd5/Rfx3/Xbp1/Gdf11/Tyms/Fem1b	7
GO:0043371	negative regulation of CD4-positive, alpha-beta T cell differentiation	7/1826	28/28928	0.25	3.96057	4.06824	0.00144137	0.00645048	0.00367926	Irf1/Jak3/Bcl6/Zc3h12a/Loxl3/Il4ra/Zbtb7b	7
GO:0046823	negative regulation of nucleocytoplasmic transport	7/1826	28/28928	0.25	3.96057	4.06824	0.00144137	0.00645048	0.00367926	Gbp4/Sp100/Pkig/Pkia/Mdfic/Txn1/Rbm10	7
GO:0060039	pericardium development	7/1826	28/28928	0.25	3.96057	4.06824	0.00144137	0.00645048	0.00367926	Wt1/Notch1/Vcam1/Tbx20/Pdpn/Rpgrip1l/Heg1	7
GO:0070498	interleukin-1-mediated signaling pathway	7/1826	28/28928	0.25	3.96057	4.06824	0.00144137	0.00645048	0.00367926	Zbp1/Il6/Myd88/Irak2/Tnip2/Nfkbia/Vrk2	7
GO:0090330	regulation of platelet aggregation	7/1826	28/28928	0.25	3.96057	4.06824	0.00144137	0.00645048	0.00367926	Il6/Ubash3b/C1qtnf1/Pdpn/Jak2/F11r/Emilin2	7
GO:1901223	negative regulation of non-canonical NF-kappaB signal transduction	7/1826	28/28928	0.25	3.96057	4.06824	0.00144137	0.00645048	0.00367926	Nmi/Ifi35/Rassf2/Litaf/Zc3h12a/Capn1/Cpne1	7
GO:0051321	meiotic cell cycle	38/1826	361/28928	0.105263	1.66761	3.31318	0.00144267	0.00645151	0.00367985	Majin/Hsf5/Cyp26b1/Wnt4/Brdt/Spire2/Prdm9/Atm/Rad51c/Top2a/Lif/Hspa2/Igf1r/Xrn1/Bcl2l11/Spin1/Foxj2/Rad54b/Terf1/Stag2/Rad54l/Clasp2/Ndc80/Cdc25c/Brip1/Insr/Ubb/Cenpe/Rbbp8/Ncaph/Smc4/Pten/Nbn/Tubgcp4/Marf1/Ccnb2/Zwint/Nuf2	38
GO:0010586	miRNA metabolic process	16/1826	110/28928	0.145455	2.30433	3.55757	0.00147554	0.00657477	0.00375015	Wt1/Stat3/Hif1a/Foxo3/Pnpt1/Jun/Nr1h2/Smad6/Zc3h12a/Tut7/Nfkb1/Tut4/App/Twist1/Elob/Eloc	16
GO:0014910	regulation of smooth muscle cell migration	16/1826	110/28928	0.145455	2.30433	3.55757	0.00147554	0.00657477	0.00375015	Cyp1b1/Igfbp3/F3/Slit2/Has2/Ccl5/Gna13/Pak1/Adamts1/Atp7a/Xbp1/Il6st/Myo5a/S100a11/Ptpn1/Ilk	16
GO:0046849	bone remodeling	16/1826	110/28928	0.145455	2.30433	3.55757	0.00147554	0.00657477	0.00375015	Fcgr4/Il6/Snx10/Sfrp1/Plekhm1/Ubash3b/Rassf2/Adam8/Idua/Adrb2/Il7/S1pr1/Gpr137b/Tcirg1/Lrp5/Rac1	16
GO:0071425	hematopoietic stem cell proliferation	9/1826	44/28928	0.204545	3.24047	3.86045	0.00147674	0.00657477	0.00375015	Irgm1/Eif2ak2/Cxcl1/Prl2c3/Kitl/Hoxb4/Pim1/Shb/Etv6	9
GO:1901532	regulation of hematopoietic progenitor cell differentiation	9/1826	44/28928	0.204545	3.24047	3.86045	0.00147674	0.00657477	0.00375015	Notch1/Fas/Eif2ak2/Zfp36/Cdk6/Kitl/Fnip1/Ap2a2/Dpf2	9
GO:2000403	positive regulation of lymphocyte migration	9/1826	44/28928	0.204545	3.24047	3.86045	0.00147674	0.00657477	0.00375015	Cxcl10/Tnfrsf14/Ccl7/Adam8/Ccl5/Lgals9/Oxsr1/Abl2/App	9
GO:0002281	macrophage activation involved in immune response	6/1826	21/28928	0.285714	4.52637	4.19601	0.00149351	0.00662505	0.00377883	Nmi/Ifi35/Trex1/Sbno2/Il33/Prkce	6
GO:0035795	negative regulation of mitochondrial membrane permeability	6/1826	21/28928	0.285714	4.52637	4.19601	0.00149351	0.00662505	0.00377883	Hk2/Bnip3/Bak1/Ier3/Slc25a5/Slc35f6	6
GO:0045064	T-helper 2 cell differentiation	6/1826	21/28928	0.285714	4.52637	4.19601	0.00149351	0.00662505	0.00377883	Il6/Irf1/Bcl3/Bcl6/Il4ra/Men1	6
GO:0099638	endosome to plasma membrane protein transport	6/1826	21/28928	0.285714	4.52637	4.19601	0.00149351	0.00662505	0.00377883	Nsg1/Scarb2/Gripap1/Zdhhc2/Rab11a/Vps35	6
GO:1905146	lysosomal protein catabolic process	6/1826	21/28928	0.285714	4.52637	4.19601	0.00149351	0.00662505	0.00377883	Lamp2/Vps13a/Laptm4b/Vps35/Psap/Ldlr	6
GO:0030593	neutrophil chemotaxis	15/1826	100/28928	0.15	2.37634	3.57866	0.00149538	0.00662848	0.00378079	Cxcl9/Cxcl10/Bst1/Slit2/Ccl2/Cxcl1/Tnfaip6/Cxcl5/Cx3cl1/Pde4b/Mpp1/Mospd2/Bsg/Rac1/Gbf1	15
GO:0001779	natural killer cell differentiation	8/1826	36/28928	0.222222	3.52051	3.92782	0.00152892	0.00675738	0.00385431	Irf1/Il15ra/Il15/Flt3l/Nfil3/Lgals9/Tyro3/Pbx1	8
GO:0002313	mature B cell differentiation involved in immune response	8/1826	36/28928	0.222222	3.52051	3.92782	0.00152892	0.00675738	0.00385431	Il6/Nfkbiz/Bcl3/Ada/Lgals8/Tnfaip3/Bcl6/Xbp1	8
GO:0060147	regulation of post-transcriptional gene silencing	8/1826	36/28928	0.222222	3.52051	3.92782	0.00152892	0.00675738	0.00385431	Il6/Stat3/Zfp36/Adar/Ripk1/Elob/Eloc/Pum2	8
GO:0072576	liver morphogenesis	8/1826	36/28928	0.222222	3.52051	3.92782	0.00152892	0.00675738	0.00385431	Il6/Tgfa/Lims1/Tnfaip3/Tet2/Lipa/Xbp1/Cebpb	8
GO:0034765	regulation of monoatomic ion transmembrane transport	39/1826	375/28928	0.104	1.6476	3.27639	0.00157172	0.00692292	0.00394873	Cxcl9/Cxcl10/Akap6/Lcn2/Stom/Ccl2/Hap1/Ubash3b/Adrb2/Gpr35/Ripk1/Ank2/Cacnb2/Bak1/Pml/Cx3cl1/Htt/Oxsr1/Pik3c2a/Kcnab1/Akap9/Prkce/Atp7a/Tcaf1/Akap7/Tmbim6/Ephb2/Slc31a2/Hspa2/1810037I17Rik/Ptpn6/Tcirg1/Pdpk1/Agrn/Fyn/Myo5a/Dbi/Slc9a1/Vmp1	39
GO:0006109	regulation of carbohydrate metabolic process	26/1826	220/28928	0.118182	1.87227	3.37102	0.00157261	0.00692292	0.00394873	Il6/Nnmt/Stat3/Igfbp3/Trex1/Has2/Kat2b/Hif1a/Scarb2/Pdk1/C1qtnf1/Prkce/Ier3/Slc2a6/Ddit4/Nfkb1/Akt2/Arl2/Nfe2l1/Dgkq/App/Pdk3/Insr/Mlx/Psen1/Ptpn2	26
GO:0043087	regulation of GTPase activity	26/1826	220/28928	0.118182	1.87227	3.37102	0.00157261	0.00692292	0.00394873	Ccl11/Tgm2/Wnt4/Asap3/Rgma/Arhgap24/Lrch1/Rap1gds1/Lrrk2/Lims1/Bcl6/Usp6nl/Akt2/Gpr137b/Arl2/C9orf72/Amot/Agrn/Smcr8/Tbc1d20/Sh3bp4/Plxnb2/Fermt2/Met/Pkp4/Pip5k1a	26
GO:0006839	mitochondrial transport	23/1826	186/28928	0.123656	1.95899	3.40576	0.00157266	0.00692292	0.00394873	Stat3/Hk2/Bnip3/Sfxn5/Bak1/Hif1a/Ppm1k/Pnpt1/Htt/Ier3/Slc25a5/Siva1/Bcl2l11/Slc25a22/Mtx2/Slc25a28/Bid/Tomm40l/Bnip3l/Slc35f6/Psen1/Vps35/Slc9a1	23
GO:0009116	nucleoside metabolic process	10/1826	53/28928	0.188679	2.98911	3.76216	0.00157324	0.00692292	0.00394873	Xdh/Urah/Upp1/Nt5e/Ada/Pnp/Pnp2/Nudt1/Pgm2/Enpp4	10
GO:0010934	macrophage cytokine production	10/1826	53/28928	0.188679	2.98911	3.76216	0.00157324	0.00692292	0.00394873	Casp4/Tlr3/Casp1/Nod1/Ripk2/Myd88/Tlr2/H2-M3/Litaf/Twist1	10
GO:0060443	mammary gland morphogenesis	11/1826	62/28928	0.177419	2.81073	3.70473	0.00158063	0.00695043	0.00396442	Ccl11/Wnt4/Slit2/Ccl2/Ntn1/Pml/Fgf10/Nfkb1/Capn1/Lrp5/Btrc	11
GO:0060828	regulation of canonical Wnt signaling pathway	29/1826	255/28928	0.113725	1.80167	3.33757	0.00159376	0.00700306	0.00399444	Notch1/Tnn/Sfrp1/Mllt3/Plekha4/Foxo3/Fgf10/Nphp3/Adgra2/Amer1/Lrrk2/Zeb2/Sox4/Tmem170b/Nfkb1/Frmd8/Sdhaf2/Ttc21b/Scyl2/Ctnnd1/Lats2/App/Tpbg/Btrc/Psen1/Csnk1g1/Vps35/Gid8/Ilk	29
GO:0043470	regulation of carbohydrate catabolic process	13/1826	81/28928	0.160494	2.54259	3.60864	0.0016179	0.00710396	0.00405199	Stat3/Trex1/Kat2b/Hif1a/Scarb2/Ier3/Slc2a6/Ddit4/Arl2/App/Insr/Mlx/Psen1	13
GO:0050796	regulation of insulin secretion	27/1826	232/28928	0.116379	1.84371	3.34911	0.00162171	0.00711041	0.00405568	Nos2/Il6/Sfrp1/Ccl5/Hif1a/Inhbb/Prkce/Pim3/Hmgcr/Rfx3/Aacs/Jak2/Fbn1/Sox4/Stxbp4/Anxa7/Slc25a22/Tcirg1/Pfkl/Capn10/Cask/Lrp5/Dynll1/Ensa/Sidt2/Rac1/Tardbp	27
GO:0061138	morphogenesis of a branching epithelium	27/1826	232/28928	0.116379	1.84371	3.34911	0.00162171	0.00711041	0.00405568	Wt1/Notch1/Ccl11/Il6/Socs3/Tgm2/Greb1l/Sfrp1/Wnt4/Slit2/Adm/Pml/Gna13/Pak1/Sema3e/Tbx20/Fgf10/Clic4/Tmem67/Fzd5/Pbx1/Lrp5/Btrc/Met/Ilk/Fem1b/Grb2	27
GO:1901800	positive regulation of proteasomal protein catabolic process	16/1826	111/28928	0.144144	2.28357	3.51689	0.00162504	0.00711983	0.00406105	Ecscr/Trib3/Nub1/Il33/Rchy1/Lrrk2/Tmem67/Hspa1b/Pias1/Psmd10/Dnajb2/Psen1/Gabarap/Mapk9/Rnf185/Sumo2	16
GO:0046683	response to organophosphorus	19/1826	143/28928	0.132867	2.10492	3.43808	0.0016879	0.00738989	0.00421509	Stat1/Crem/Casp1/Cyp1b1/Akap6/Ccl2/Nt5e/Inhbb/Rfc3/Pnpt1/Akap9/Akap7/Ndufs4/Dgkq/Birc2/Tyms/Bsg/Itpr3/Hsp90b1	19
GO:0120034	positive regulation of plasma membrane bounded cell projection assembly	17/1826	122/28928	0.139344	2.20753	3.46927	0.00172216	0.00753445	0.00429754	Cdc42ep2/Plekhm1/Hap1/Cenpj/Plek2/Htt/Rab3ip/Tmem67/Atp7a/Rhoq/Ppp1r35/Cdc42ep3/Ttbk2/Agrn/Rala/Dynll1/Rac1	17
GO:1901184	regulation of ERBB signaling pathway	12/1826	72/28928	0.166667	2.64038	3.61738	0.00173079	0.0075613	0.00431285	Hap1/Mvp/Rnf115/Wdr54/Fer/Tfap2a/Rhbdf2/Ptprj/Psen1/Ptpn2/Rala/Cdh13	12
GO:1901224	positive regulation of non-canonical NF-kappaB signal transduction	12/1826	72/28928	0.166667	2.64038	3.61738	0.00173079	0.0075613	0.00431285	Tlr3/Nod1/Nmi/Ifi35/Eif2ak2/Trim56/Tlr2/Ripk1/Trim26/Rbck1/Sphk1/App	12
GO:0007626	locomotory behavior	32/1826	292/28928	0.109589	1.73614	3.28169	0.00173595	0.00757837	0.00432259	Pak6/Sod2/Idua/Hoxd10/Tmbim4/Htt/Trmt1l/Lrrk2/En1/Prkce/Ciart/Atp7a/Hoxd9/Hoxb8/Gla/Slc22a5/Ndufs4/Hipk2/Cstb/Abl2/Clcn3/Vps13a/Pmp22/Ccnd2/App/Tuba1a/Myo5a/Pex13/Pten/Vps35/Ckap5/Psap	32
GO:0002335	mature B cell differentiation	9/1826	45/28928	0.2	3.16846	3.77865	0.00174402	0.00759171	0.0043302	Slamf8/Il6/Nfkbiz/Bcl3/Ada/Lgals8/Tnfaip3/Bcl6/Xbp1	9
GO:0009394	2'-deoxyribonucleotide metabolic process	9/1826	45/28928	0.2	3.16846	3.77865	0.00174402	0.00759171	0.0043302	Xdh/Samhd1/Urah/Upp1/Ada/Pnp/Ak2/Cmpk1/Tyms	9
GO:0032365	intracellular lipid transport	9/1826	45/28928	0.2	3.16846	3.77865	0.00174402	0.00759171	0.0043302	Stard4/Abcd1/Vps54/Tmem41b/Pip4k2a/Vps53/Npc2/Abcd3/Ldlr	9
GO:0032660	regulation of interleukin-17 production	9/1826	45/28928	0.2	3.16846	3.77865	0.00174402	0.00759171	0.0043302	Il6/Il15/Myd88/Tlr2/Arid5a/Rftn1/Sphk1/Jak2/Zbtb7b	9
GO:0006304	DNA modification	5/1826	15/28928	0.333333	5.28076	4.30449	0.00175352	0.00760028	0.00433509	Cyp1b1/Parp3/Apobec3/Trex1/Apobec1	5
GO:0009155	purine deoxyribonucleotide catabolic process	5/1826	15/28928	0.333333	5.28076	4.30449	0.00175352	0.00760028	0.00433509	Xdh/Samhd1/Urah/Ada/Pnp	5
GO:0009169	purine ribonucleoside monophosphate catabolic process	5/1826	15/28928	0.333333	5.28076	4.30449	0.00175352	0.00760028	0.00433509	Xdh/Urah/Nt5e/Ada/Pnp	5
GO:0032494	response to peptidoglycan	5/1826	15/28928	0.333333	5.28076	4.30449	0.00175352	0.00760028	0.00433509	Ripk2/Myd88/Tlr2/Irf5/Inava	5
GO:0036258	multivesicular body assembly	5/1826	15/28928	0.333333	5.28076	4.30449	0.00175352	0.00760028	0.00433509	Chmp2b/Chmp4b/Chmp5/Rab11a/Snf8	5
GO:1900102	negative regulation of endoplasmic reticulum unfolded protein response	5/1826	15/28928	0.333333	5.28076	4.30449	0.00175352	0.00760028	0.00433509	Igtp/Crebrf/Xbp1/Hspa5/Ptpn1	5
GO:0001890	placenta development	24/1826	199/28928	0.120603	1.91063	3.34586	0.00177438	0.00768516	0.0043835	Socs3/Adm/Hif1a/Ada/Vcam1/Fzd5/Map2k1/Vash1/Lif/Cdkn1b/Junb/Nsdhl/Arnt/Cebpb/Pla2g4a/Dnajb6/Rtcb/Birc2/Cul7/Bsg/Met/Ndrg3/Grb2/Plk4	24
GO:0031330	negative regulation of cellular catabolic process	16/1826	112/28928	0.142857	2.26318	3.47664	0.00178704	0.00773446	0.00441162	Stat3/Nampt/Nrbp2/Timp3/Furin/Lrrk2/Scfd1/Tnfaip3/Hmox1/Stk38l/Timp1/Rnf5/Smcr8/Clec16a/Dbi/Tspo	16
GO:0010575	positive regulation of vascular endothelial growth factor production	7/1826	29/28928	0.241379	3.824	3.94933	0.0017976	0.00773596	0.00441248	Il6/Cyp1b1/Stat3/C3/Hif1a/Arnt/Bsg	7
GO:0010971	positive regulation of G2/M transition of mitotic cell cycle	7/1826	29/28928	0.241379	3.824	3.94933	0.0017976	0.00773596	0.00441248	Rad51c/Hspa2/Pbx1/Cdc25c/App/Rab11a/Cdk4	7
GO:0034755	iron ion transmembrane transport	7/1826	29/28928	0.241379	3.824	3.94933	0.0017976	0.00773596	0.00441248	Steap4/Lcn2/Steap2/Hif1a/Slc11a2/Atp7a/Slc25a28	7
GO:0046033	AMP metabolic process	7/1826	29/28928	0.241379	3.824	3.94933	0.0017976	0.00773596	0.00441248	Xdh/Urah/Nt5e/Ada/Pnp/Ak4/Ak2	7
GO:0071480	cellular response to gamma radiation	7/1826	29/28928	0.241379	3.824	3.94933	0.0017976	0.00773596	0.00441248	Trex1/Wrn/Atm/Cdkn1a/Cryab/Rpl26/Tlk2	7
GO:0072567	chemokine (C-X-C motif) ligand 2 production	7/1826	29/28928	0.241379	3.824	3.94933	0.0017976	0.00773596	0.00441248	Oas1a/Oas3/Oas1c/Myd88/Ccl5/Foxp1/Mif	7
GO:2000050	regulation of non-canonical Wnt signaling pathway	7/1826	29/28928	0.241379	3.824	3.94933	0.0017976	0.00773596	0.00441248	Rnf213/Sfrp1/Mllt3/Plekha4/Nphp3/Abl2/Ift80	7
GO:2000341	regulation of chemokine (C-X-C motif) ligand 2 production	7/1826	29/28928	0.241379	3.824	3.94933	0.0017976	0.00773596	0.00441248	Oas1a/Oas3/Oas1c/Myd88/Ccl5/Foxp1/Mif	7
GO:0002066	columnar/cuboidal epithelial cell development	11/1826	63/28928	0.174603	2.76611	3.64254	0.00180761	0.00777348	0.00443388	Shroom3/Cdk6/Hif1a/Fzd5/Rfx3/Xbp1/Il6st/Pdpk1/Gdf11/Tyms/Sidt2	11
GO:0032091	negative regulation of protein binding	13/1826	82/28928	0.158537	2.51158	3.55793	0.00181367	0.00778847	0.00444243	Mitd1/B2m/Rock1/Rgma/Ifit2/Pim2/Lrrk2/Cdkn1a/Tmbim6/Ttbk2/Dnajb2/Plscr1/Adam15	13
[truncated: 782 more rows]
