# Supplementary material for: m6A RNA methylation modulates IFN-γ-stimulated intestinal epithelial cell-intrinsic antiparasitic defense
Source: PLoS Pathog. 2026 Jul 20;22(7):e1014442. doi: 10.1371/journal.ppat.1014442 (PMC13399507; doi:10.1371/journal.ppat.1014442)
Supplement: S6 Table — (XLSX) [file ppat.1014442.s006.xlsx]

## Sheet: Sheet1
S6 Table. Full list of mRNAs with altered m6A peaks and RNA expression levels in IEC4.1 cells following IFN-γ stimulation
RNA Seq Upregulated Genes (5014)	RNA Seq Downregulated Genes (8554)	m6A RIP Seq mRNAs with increased m6A (590)	m6A RIP Seq mRNAs with decreased m6A (131)	Overlay of upregulated genes with an increased m6A (427)	Overlay of downregulated genes with a decreased m6A (126)
'Iigp1'	'H2-Q8'	Gm4841	Cand1	Iigp1	Megf10
'Tgtp2'	'Elmo1'	Gm12185	Eif4g1	Gm4841	Grem1
'Gm4841'	'Scube3'	Gm4951	Tcp1	Apol6	Fam20c
'Apol6'	'Cyp2s1'	F830016B08Rik	Serpinh1	Gbp5	Angptl4
'Tgtp1'	'Npy4r'	Mpeg1	Mid1ip1	Gbp6	Zfpm1
'Cxcl9'	'Igdcc4'	Gbp5	Umps	Gbp10	Gm14137
'Gbp5'	'Gpnmb'	Gbp2b	Trim33	Batf2	Dusp9
'Gbp6'	'A930018O16Rik'	Gm12250	Filip1l	Gbp2b	Pmepa1
'Gbp10'	'Bglap3'	Igtp	Fam20c	Gm12185	Apcdd1
'Batf2'	'Prg2'	Sf3b4	Naa50	Igtp	Slc16a13
'Gbp2b'	'Il16'	Gbp6	Gps1	Gm12250	Fbxo32
'C4b'	'Adra2a'	Ctdsp1	Dusp9	Serpina3g	Slc22a23
'Gbp8'	'Lrrc32'	Batf2	Zrsr2	Gbp2	Ank
'Gm12185'	'Mmp1b'	Larp1	Megf10	Wt1	Aqp5
'Igtp'	'1520401A03Rik'	Irgm2	Nop9	Irgm2	Dusp4
'Gm12250'	'Pip5k1b'	Gbp10	Aen	Zbp1	Oaf
'Serpina3g'	'LOC115489365'	Zbp1	Ptgs1	Psmb9	Gjb4
'Gbp4'	'Gm42049'	Iigp1	Plau	Slamf8	Klhdc8a
'Serpina3i'	'Crct1'	Psmb5	Grem1	Gbp9	Dusp5
'Gbp7'	'Lmod1'	Gnb2	Cops9	Parp14	Peak1
'Gbp2'	'Lzts1'	Ankrd52	Fbxo32	Fst	Prkg2
'Ifi44'	'Serpinb8'	Gbp2	Apcdd1	Nlrc5	Antxr2
'Wt1'	'Siglec15'	Wt1	Ctnnal1	Cd274	Gcnt4
'Irgm2'	'Sh3rf2'	Serpina3g	Slc22a23	Tubb3	Serpine1
'Zbp1'	'Ccdc166'	Gnpat	Glis2	Ifit3b	Smad3
'Lrrtm2'	'Nwd1'	Rnf187	Edn1	Ptgfr	Lbh
'Psmb9'	'Kcnk10'	Csrp2	Smad3	Parp9	Plau
'Ly6i'	'2900092C05Rik'	Praf2	Angptl4	Ifi203	Edn1
'Gbp3'	'Siglec1'	Slamf8	Sox9	Tap2	Glis2
'Tap1'	'4933407O12Rik'	Ubd	Lbh	Ifit3	Pxdc1
'Pdzd2'	'Sec14l5'	Apol6	Gm14137	Psmb8	Sox9
'Ifi47'	'Scn4a'	Cd274	Gcnt4	Rtp4	Scx
'Slc6a19'	'Syt8'	Fst	Gsn	Dtx3l	Phldb1
'Oas2'	'Nos1ap'	Parp14	Ppan	Notch1	Lurap1l
'Slamf8'	'Ankdd1a'	F2r	Phrf1	C1s2	Gas1
'Gm4070'	'Adora2a'	Ptgfr	Aqp5	Stat2	Irf2bp2
'Ido2'	'Ltb'	Tubb3	Mdn1	Xdh	Ctnnal1
'Nos2'	'Klk7'	Serpina3f	Pnn	Fas	Mast4
'Ciita'	'Tspan18'	Psmb9	Klhdc8a	Tapbpl	Rasa1
'Gbp9'	'Pcdhga2'	Nlrc5	Fat1	Ifit1	Klhl21
'Sectm1a'	'Gm10324'	Drg1	Antxr2	Samd9l	Sema5a
'Ifit1bl2'	'Ceacam2'	Gbp9	Tsr1	Tvp23a	Egfr
'Parp14'	'LOC115488624'	Ifi203	Ptp4a1	Batf3	Gper1
'Stat1'	'Gdf1'	Ifit3	Peak1	Atf3	Ppan
'LOC100862473'	'LOC115488119'	Rtp4	Oaf	Herc6	Rgs2
'Ly6a'	'Duxf3'	Parp9	Prkg2	H2-T24	Rrs1
'Sgk2'	'Calhm4'	Xdh	Zfp397	Socs3	Polr1b
'Cxcl10'	'Iqcf1'	Prrx1	Ank	Socs1	Ptgs1
'Col28a1'	'Gm10408'	Psmb8	Riok2	Parp12	Epha2
'Fst'	'Myf6'	Ifit3b	Zfpm1	Isg15	Pwp2
'Slfn2'	'Mafb'	Samd9l	Nfx1	Wars	F2r
'Nlrc5'	'Klhl35'	Adamts7	Rasa1	Apol10b	Smad7
'Cd274'	'Magix'	H2-Q5	Pxdc1	Cdc42ep2	Slc5a3
'Tubb3'	'Klhl32'	9930111J21Rik2	Gjb4	Ptx3	Sox2
'Ifit3b'	'Wdfy4'	Csf1	Mphosph10	H2-T23	2410002F23Rik
'Gm1966'	'Icam4'	Notch1	Gper1	Bst2	Mmp9
'Mndal'	'Cckbr'	Apol10b	Nav1	F830016B08Rik	Zfp503
'Oasl2'	'Lhx1'	Tap2	Dlx1	Cyp1b1	Trim16
'Xaf1'	'Sycp3'	Dtx3l	Dusp4	Tgm2	Slc7a5
'Ptgfr'	'Xcr1'	Stat2	Mmp9	Rnf213	Masp1
'Mc1r'	'Ltb4r2'	Tvp23a	F2r	Cebpd	Cd3eap
'Irgm1'	'Mzb1'	Slc25a23	Lrrfip1	Lgals3bp	Angptl2
'Irf7'	'Nat8f2'	Muc1	Rgs2	C1ra	Dlx1
'Gvin1'	'Srrm3'	Socs1	Slc16a13	Neurl3	Wnt10a
'Tnfsf10'	'Ptchd1'	Socs3	Gas1	Greb1l	Rcl1
'Acod1'	'Kcnu1'	C1rb	Pnpla8	Muc1	Ccdc86
'Ly6c1'	'Fbxo43'	Ints3	Thumpd1	9930111J21Rik1	Mdn1
'Slfn8'	'Spock2'	Nktr	Anapc1	H2-Q4	Cdr2l
'Majin'	'Acss3'	Slc9a1	Malat1	Prune2	Lrrfip1
'Steap4'	'Zdhhc23'	Tapbpl	Masp1	C1rl	Map3k14
'Fcgr4'	'Gm30990'	H2-T24	Mast4	Hk2	Hgh1
'Oas1a'	'Pmp2'	Batf3	Angptl2	Hoxd3	Ston1
'Usp18'	'Card9'	Ppp2r5b	Lurap1l	Rhob	Trim8
'LOC115486430'	'Mlf1'	Lgals3bp	Scx	Ddx58	Nav1
'Apof'	'Ms4a6c'	Ifit1	Serpine1	Ggct	Urb1
'Smoc1'	'Rerg'	Cebpd	Slc25a30	Eif2ak2	Plekho2
'Ddx60'	'Scnn1g'	Atf3	Trim16	Casp7	Exosc6
'Clec2d'	'Card14'	Isg15	Wdr46	Mitd1	Aen
'Gm4340'	'Endou'	Cdc42ep2	Prpf4b	Zfp36	Kti12
'Rhbg'	'Krtap1-5'	C1s2	Klhl21	Trim56	Tsr1
'Trim34a'	'Cyp2ab1'	Ptx3	Tmem64	Il13ra1	Usp36
'AA467197'	'Adgra1'	Lamtor1	B3gntl1	C1rb	Metrnl
'Apol11b'	'Mn1'	Fas	Egfr	Wnt4	Insyn1
'Trim30a'	'Synm'	C1ra	Wnt10a	Erap1	Pde3b
'Parp9'	'Eef1akmt4-ece2'	Prune2	Sema5a	Pik3ip1	Arhgap22
'Ifi203'	'Asb2'	Mitd1	Cebpz	F3	Fgf7
'Tap2'	'Vmn1r44'	Parp12	Trim8	Flrt2	Tns3
'Ifit3'	'Cd300lb'	Rnf213	Zfp503	9930111J21Rik2	Fat1
'LOC102641031'	'Eqtn'	H2-T23	Epha2	H2-T22	Zpr1
'Shc2'	'Shc3'	Greb1l	Zpr1	Itpk1	B3gntl1
'Ly6c2'	'AI661453'	H2-Q4	Slc5a3	Enc1	Slc25a24
'Serping1'	'Gm9997'	Hk2	Sox2	Trib3	Tmem64
'Psmb8'	'Prss56'	Zfp36	Polr1b	Crebrf	Mak16
'Rtp4'	'Klhl30'	C1rl	Cd3eap	Helz2	Nob1
'Trim12c'	'Sema6d'	Herc6	Phldb1	Ttc39b	Riok2
'Csprs'	'Dusp15'	Tgm2	Hgh1	Tlr2	Slc25a30
'Trim21'	'Gm9831'	Ddx58	Dusp5	Wdtc1	Lrrc58
'Trim34b'	'Aqp11'	Cyp1b1	Usp36	Slfn9	Ahnak
'Gm7609'	'Hdac9'	Crebrf	Rrs1	Ogfr	Thumpd1
'Phf11d'	'Zfp469'	Bst2	Slc16a1	Rock1	Slc16a1
'Eif4e3'	'Ret'	Rhob	Ahnak	Fgl2	Sfxn1
'Serpinb1a'	'Fam186b'	B4galt5	Smad7	Mllt3	Prpf4b
'C130050O18Rik'	'Ugt1a7c'	F3	Rps10	Noct	Cebpz
'Dtx3l'	'Sh2d1b1'	Vmn1r58	Map3k14	Trim25	Timm8a1
'Ccl8'	'Fibcd1'	Helz2	Tns3	Plekhm1	Mphosph10
'Zcchc12'	'Bcl6b'	Bcl9	Ston1	Tnfrsf1a	Wdr46
'Ttll6'	'Hcrtr1'	Neurl3	Irf2bp2	Bcl3	Zrsr2
'Fbxo39'	'Gm36718'	Ogfr	Cdr2l	Fbxl5	Nop9
'Gm5930'	'Nap1l2'	Wnt4	Ccdc86	Etnk1	Nop16
'Notch1'	'Tbxas1'	Erap1	Pmepa1	Hoxd4	Phrf1
'C1s2'	'Abhd12b'	Trim56	Pde3b	Cenpj	Naa50
'Oas3'	'Ccin'	Flrt2	Lrrc58	Has2	Zfp397
'Stat2'	'Oxtr'	9930111J21Rik1	Mak16	Il18rap	Cand1
'C1s1'	'Ptgdr2'	Eif2ak2	Nop16	Mob3c	Nfx1
'Ccl11'	'Cldn6'	Gm6548	Urb1	Rmdn3	Gsn
'Il6'	'Gm35751'	Il13ra1	Rcl1	Rab30	Trim33
'Irf4'	'Kcnh1'	Ggct	Timm8a1	Rgma	Umps
'Uba7'	'Gm6729'	Mga	Fgf7	Ppp2r5b	Eif4g1
'Ccrl2'	'Cxxc4'	Hoxd3	Pwp2	Snx24	Pnpla8
'Ifitm1'	'Kdm4d'	Pik3ip1	Nob1	B4galt1	Pnn
'Bst1'	'Smoc2'	Fgl2	Hmga2-ps1	Dr1	Ptp4a1
'Ifi207'	'Megf10'	Ttc39b	Arhgap22	Mtfr2	Anapc1
'Irf1'	'Fam135b'	Castor2	Sfxn1	Ntn1	Serpinh1
'Gm20385'	'Eya2'	Trib3	Plekho2	Adamts4	Tcp1
'Hdc'	'Gm21992'	Bcl3	Slc7a5	Sfxn5	Gps1
'Scd3'	'LOC115486940'	Tomm40l	Slc25a24	Spsb1	Mid1ip1
'Trim5'	'Hs3st3a1'	Tlr2	Metrnl	Jcad
'Ifit1bl1'	'Rgs11'	Plekhm1	Exosc6	Dram1
'Gm382'	'Il4i1b'	Enc1	Kti12	Ripk1
'Ifi208'	'Gm3373'	Cenpj	2410002F23Rik	Slco3a1
'Xdh'	'Orm3'	Wdtc1	Insyn1	Cdyl2
'Casp4'	'Entpd3'	Noct		Alpk1
'Hsf5'	'Epas1'	Zgrf1		Fmnl2
'Tmem140'	'Fbxl13'	Slc26a2		Plekhf1
'Ms4a4d'	'Lrmp'	Slfn9		Ccdc25
'Crem'	'1700016C15Rik'	Wbp4		Litaf
'Tlr3'	'Smyd1'	Mtfr2		Nfil3
'Cyp26c1'	'Ccr7'	Wdr24		Ninj1
'Cfap45'	'Fank1'	Snx24		Mvp
'Clca2'	'March4'	Litaf		Pnrc1
'Col24a1'	'Cabp1'	Tgfa		Znfx1
'Sp110'	'Wdr27'	Gpr176		Adamts5
'Nnmt'	'Lhx9'	Efcab14		Tor3a
'Casp1'	'Rimklb'	Adamts4		Gna13
'Rassf4'	'Rarb'	Mob3c		Tgfa
'Psmb10'	'Evi2a'	Tnfrsf1a		Rnd3
'Fas'	'Gm3194'	Itpk1		Dexi
'Apol10a'	'Dusp2'	Cx3cl1		Foxo3
'Il15ra'	'Prrt4'	Hoxd4		Cx3cl1
'Mmp17'	'Mab21l4'	Ip6k1		Klhl25
'Saa3'	'Gm2042'	Klhl25		Dnajb4
'Tapbpl'	'Wnt11'	Zfp292		Usp25
'Ifit1'	'Gjb3'	Il18rap		Slc2a1
'Maob'	'Zfp600'	Mllt3		B4galt5
'Mt4'	'Rassf6'	Zfp628		Msmo1
'Klk1b22'	'1700014D04Rik'	Arl2		Il17rd
'Prkch'	'Cyth4'	Rgma		Vcam1
'Gm46900'	'Coq8a'	Rmi2		Cdh11
'Ppil6'	'Wnt7b'	Trim25		Mllt6
'Parp10'	'Mylk2'	Dram1		Rcn1
'Ube2l6'	'Itgb3'	Has2		Fryl
'Sp100'	'Gm11677'	Casp7		Rfc3
'Gm38510'	'Oit3'	Rhoj		Gimap9
'Tnfrsf14'	'Slc30a3'	Rab30		Ston2
'Samd9l'	'Gjb5'	Arcn1		Rmi2
'Tvp23a'	'Cort'	Ripk1		Gys1
'Batf3'	'Mchr1'	Dr1		Fosl2
'Atf3'	'Ttll13'	Rock1		Mafk
'Pth1r'	'Maats1'	Wars		Fgf10
'Tmem271'	'Efcc1'	Plekhf1		Ebp
'4933428G20Rik'	'Tcf24'	B4galt1		Arid5b
'Fam81a'	'Neu2'	Ntn1		Dcp2
'Olfr1383'	'Lgr6'	Rmdn3		Sqle
'Ndnf'	'Olfm2'	Pnrc1		Adamts1
'Gm5431'	'Slc6a12'	Dexi		4930523C07Rik
'Herc6'	'Klhl3'	Numbl		Slc26a2
'Tifa'	'F2rl2'	H2-T22		Cyb5d2
'H2-T24'	'1700023F06Rik'	Cdh11		Gadd45b
'Idnk'	'Smco2'	Traf3ip2		Tspan15
'Socs3'	'Gpr21'	Chaf1b		Adgra2
'Socs1'	'C1qtnf3'	Bard1		Parp8
'Prl3d2'	'4930404N11Rik'	Fosl2		2610507B11Rik
'Ifi204'	'Bglap2'	Dnajb4		Jun
'Gfra1'	'Zscan4d'	9930021J03Rik		Amer1
'Zfp467'	'Il9r'	Jcad		Rab8b
'Cmpk2'	'Fgf15'	Pak4		Itpkc
'Irf9'	'Cox6a2'	Foxo3		Traf3ip2
'Parp12'	'Dlx3'	Rpgrip1l		En1
'Crispld2'	'Btnl9'	Etnk1		Akap9
'Axdnd1'	'Map6d1'	Dusp6		Tbc1d2b
'Sp140'	'Ccdc87'	Bcorl1		Castor2
'Lama4'	'Camk2n1'	Tor3a		Styk1
'Isg15'	'Slc6a7'	Gys1		Ccdc71l
'H3c1'	'D7Ertd443e'	Gimap9		Atm
'Nod1'	'Large2'	Spsb1		Numbl
'Vwa5a'	'Myrf'	Alpk1		Rundc1
'Wars'	'Mlc1'	Man1c1		Inpp1
'Phf11b'	'Tnnc2'	Ninj1		Sgms2
'Apol10b'	'Map10'	Fbxl5		N4bp1
'Il5'	'Zfp773'	Cdkn1b		Rab20
'Gm30531'	'Aqp6'	Hoxd9		Brwd3
'Mgam'	'Nlrp10'	Adamts5		Kif3c
'Aire'	'Col23a1'	Nfil3		Hoxd9
'P2ry6'	'Oaz3'	Gna13		Sertad3
'Itih3'	'Chrnb4'	N4bp1		S1pr1
'Apol9b'	'Camk2b'	Sfxn5		Inka1
'Rtl8c'	'Ucn2'	Znfx1		Sod3
'Cyp26b1'	'Bnipl'	Tbc1d22b		Pim3
'Apol9a'	'Egr3'	Rab11fip5		Hoxb8
'Mdga1'	'Ano1'	Fmnl2		Tceanc2
'Heatr9'	'Adgrg5'	Pign		Slc39a6
'Cdc42ep2'	'Tns4'	Msmo1		Rnd1
'Ifi202b'	'Rab3b'	1700025G04Rik		Rpgrip1l
'Samhd1'	'Medag'	B3gat3		Them6
'LOC101055758'	'Dynap'	Glipr2		Rell1
'Gad2'	'LOC115488002'	Fryl		Pak4
'Serpinb1b'	'Lef1'	Il17rd		Cdkn1b
'Ptx3'	'Add2'	Usp25		Heg1
'Abhd3'	'H2ac10'	Slc2a1		Ier3
'Ifi211'	'Ngfr'	Junb		Fam126a
'Apol11a'	'Prkn'	Slco3a1		Vmn1r58
'LOC100044068'	'Bmp2'	Ston2		Ip6k1
'Cyp11a1'	'Gm28802'	Parva		Aacs
'Gpr132'	'Rbm11'	Kmt2e		Loxl3
'Gm46041'	'Fgfr2'	Styk1		Junb
'Ifih1'	'Gm3739'	Fbrs		Usp42
'Casp12'	'Gsta1'	Akap9		Btg1
'Snx10'	'Foxq1'	Bhlhe40		Aida
'Ly6g2'	'Slc14a1'	Usp21		Dusp16
'Krt7'	'LOC105245043'	Inka1		Ikzf5
'Dchs2'	'Ugt1a10'	Rnd3		Ankfy1
'Ddn'	'Rapgef3'	Cdyl2		Rnf157
'Ly6g6c'	'Maf'	Igf1r		Sec22a
'Aig1'	'Itgb8'	Itpkc		Zfp292
'Art3'	'Madcam1'	Pdzrn3		Bcorl1
'LOC115489041'	'Tmem254a'	Gipc1		Mfsd12
'Gimap4'	'Olfr212'	Mvp		Peli1
'Mcf2l'	'Snai3'	Inpp1		Alkbh5
'Misp'	'Plet1'	Prcc		Nxpe3
'H2-T23'	'Gm11715'	Zfp319		Fbn1
'Tmem229b'	'Tas1r1'	Hoxb8		Rab32
'H2bc3'	'F2rl1'	Dubr		Tulp3
'Nmi'	'Srgap3'	Marchf9		Mxd3
'Osmr'	'Disp2'	Vcam1		Ddit4
'Bst2'	'Misp3'	Man2a2		Igf1r
'Ccnb1ip1'	'Arhgap27'	Tulp3		Cep85
'Nhlrc4'	'Hsd11b1'	Tmem189		Rab9
'Msantd1'	'LOC108167320'	Nod2		Glipr2
'Ripk2'	'Tnfrsf21'	Rfc3		Sox4
'F830016B08Rik'	'Myh7b'	Sod3		Ndufv3
'Lrp2'	'Spns2'	Adamts1		Bbs1
'Krt16'	'Trim66'	Wasf2		Vcpip1
'Trpm8'	'Mmp10'	Ccdc25		Raph1
'Tnip3'	'Itgb2'	Adgra2		Id3
'Gm6034'	'Trpv3'	Ywhah		Rhoj
'Ctrl'	'Hist1h2ap'	Zfp697		Itprid2
'Cyp1b1'	'Adam19'	Brwd3		F11r
'Stat3'	'Gm29758'	2610507B11Rik		Zfp260
'Parp3'	'Tmem95'	Rab32		Tm9sf4
'Mt2'	'Ptpn22'	Arid5b		Polr2l
'Tchh'	'Trabd2b'	Cenpf		Ltbr
'Pak6'	'Mertk'	Sik3		Dse
'H2-Q6'	'4930512M02Rik'	Bbs1		Pdzrn3
'Srcin1'	'Sult1a1'	Sec16a		Tubb2a
'Ephx4'	'Gm7694'	Mxd3		Manf
'Trem2'	'Cpne5'	Ctsb		Bsdc1
'Cited1'	'Casq1'	Ccdc71l		Neu1
'Armh1'	'Fzd9'	Rnf157		Suox
'Elfn1'	'Tafa5'	Hcfc1		Bach1
'Gm12794'	'Grid1'	Trib1		Atxn7
'Vpreb1'	'Rec114'	Sertad3		Ercc6l
'Kremen2'	'Wnt5a'	Hspb8		Sdhaf2
'Dock3'	'Slc6a15'	Kdm3b		Zgrf1
'Sgpp2'	'Mfng'	Rab20		Arl2
'B3gnt6'	'Lyn'	Eif1ad4		4930453N24Rik
'Thsd7b'	'Slc16a11'	Sdc3		Nectin2
'Ifi35'	'LOC115490334'	Amer1		Rsrp1
'Gprasp2'	'Sfrp4'	4930523C07Rik		Olfml3
'Tnn'	'Tmprss11f'	Usp42		Sharpin
'Serpinb9'	'Nrcam'	Rilpl1		Acvr1b
'Zfp968'	'Mctp1'	Ap3s2		Chst2
'Lman1l'	'Tspan33'	Polr2l		Il6st
'Tgm2'	'Def6'	Tbc1d2b		Bcl9
'Fam205a4'	'Actrt3'	Tm9sf4		Atg2a
'Tent5a'	'P2rx6'	Tspan15		Lhfp
'Prdm1'	'Spag6'	Cep85		Sesn2
'A4galt'	'Rab42'	Raph1		Cnpy4
'Oog1'	'Tnfaip8l2'	Sgms2		Rab11fip5
'Rnf213'	'Grem1'	Rundc1		Man1c1
'Apol8'	'Ang2'	Med29		Kctd5
'Smtnl2'	'Entpd1'	Eef1akmt1		Nod2
'Mc3r'	'Lrit3'	Kif24		Carhsp1
'Espn'	'Slc18a1'	Aacs		Rhobtb2
'Galr2'	'Tmem236'	Scpep1		Cdc42ep3
'Cebpd'	'Kank1'	Prkar2a		Mdc1
'Lgals3bp'	'Igf2'	Brip1		Ier5
'C1ra'	'Cyp2d22'	Atm		Bid
'Lvrn'	'Zp3'	Sqle		Sema3c
'Neurl3'	'Cpz'	Dusp8		Rbm15
'LOC101055663'	'Col4a4'	En1		Zfp579
'Apol7a'	'Prkg1'	Mllt6		Tomm40l
'LOC115489401'	'BC049715'	Sesn2		Gpr176
'Ccdc162'	'Ctnna3'	Sharpin		Sertad1
'Gm11992'	'Gm46319'	Kif3c		Lmtk2
'Greb1l'	'Adcyap1r1'	Dynll1		Klf6
'Akap6'	'LOC115486435'	Leng8		Strip1
'Ophn1'	'Gm42337'	Prag1		Lrrc8b
'Cfb'	'Unc13c'	Helq		Synrg
'Urah'	'Slc25a34'	Btbd2		Spred1
'Pcdhga3'	'Slc22a18'	Jun		Kif24
'Parp11'	'Prok1'	Sec22a		Lats2
'Prl2c5'	'Prr19'	Dnal4		Smim3
'Rprm'	'Syt3'	Mafk		Unc45a
'Calhm5'	'Robo3'	Dcp2		Smcr8
'Muc1'	'1700092M07Rik'	Nup98		Brip1
'9930111J21Rik1'	'Fgfbp1'	Ier3		Zbtb6
'Oas1c'	'Ovol3'	Ccdc92		Smg1
'Psme2b'	'Hrc'	Them6		Twist1
'Serpinb9c'	'Il1a'	Ndufv3		Mrm2
'Trim69'	'Cysrt1'	Clk3		Dhcr24
'Plch1'	'Cmtm2a'	Lrp5		Ywhag
'Fbxo15'	'Acbd7'	Itprid2		Dusp8
'Lct'	'Cdhr1'	Cul7		Arl13b
'Gdf15'	'Trarg1'	Id3		Zfp697
'Abcb11'	'Hepacam2'	Ebp		Jpt1
'Aicda'	'Ddo'	Rhog		Hivep1
'Nr1h5'	'Optc'	Cyb5d2		Kmt2e
'H2-Q4'	'Ccnjl'	Bsdc1		Cul7
'Tjp3'	'Crispld1'	Manf		Gadd45g
'Mgat4a'	'Pnpla1'	Rab8b		Dnal4
'Amy1'	'Zfp423'	Tceanc2		Pign
'LOC115490387'	'Reep1'	Eral1		Myo5a
'Sfrp1'	'Zmat4'	Aida		Kif3b
'Prune2'	'1700008O03Rik'	Rnd1		Pi4k2a
'Tent5d'	'Mpzl3'	Fam126a		Lrp5
'BC051019'	'Cd96'	Ankfy1		Ticam1
'Apol7e'	'E230025N22Rik'	Surf4		Slc35f6
'Spink2'	'Gpr84'	Lrp10		Sdc3
'H2-M2'	'Gm35364'	Fbxo30		Knstrn
'Irgc1'	'Gm9631'	Cnpy4		Psen1
'Nupr1l'	'Stpg4'	Ltbr		Gen1
'Atp6v1b1'	'Daam2'	Rnpepl1		Foxo1
'Bricd5'	'Ankar'	Fem1b		Sh3bp4
'Baiap2l2'	'Fam20c'	Pik3r5		Kdelr3
'Ppp1r42'	'Pdlim4'	Lrrc8c		Wdr24
'Asb5'	'Qrfp'	Olfml3		Wbp4
'Prom1'	'LOC105244402'	Peli1		Zhx2
'Rims2'	'Gm10476'	Parp8		Rilpl1
'Dapk2'	'Tmem130'	AW549877		Usp21
'Lhb'	'Spry1'	Ikzf5		Bcl2l13
'Slc9a7'	'Baalc'	Mmp14		Gins3
'Jakmip3'	'Ldhb'	Unc45a		Tpgs1
'Draxin'	'Havcr2'	Apba3		Clk3
'Cct6b'	'Gm4120'	Hivep1		Snrnp35
'Tmprss11b'	'Sox8'	Lats2		Tspyl1
'Cdhr4'	'Kcnj12'	Rcn1		Elovl6
'Gm40415'	'Gask1b'	Heg1		Cpped1
'Plxnb3'	'Rcan2'	Kdelr3		Rnf139
'Ache'	'Pkp1'	Ccdc120		Scpep1
'LOC105245578'	'Mycn'	Hoxa4		Rnpepl1
'Frmd7'	'Gm9295'	Bmt2		Tram1l1
'Iqca'	'Syn2'	Fbn1		Mettl9
'Serpina3c'	'Afap1l2'	Strip1		Slc9a1
'Oxt'	'Gm7889'	Neu1		Heatr5a
'Gstt4'	'Angptl4'	Tmed10		Lrrc8c
'Wnt2b'	'Jag1'	Nxpe3		Hspb8
'Shroom2'	'Id4'	Zcchc8		Zcchc8
'Unc93b1'	'2610042L04Rik'	Fgf10		Dynll1
'Rab37'	'Zfpm1'	Loxl3		Helq
'Adam32'	'Fam180a'	Ddit4		Sec16a
'Il15'	'Hsd17b1'	Foxo1		Met
'Dhx58'	'Sybu'	Gadd45b		Orai3
'Tmem173'	'Gm14137'	Mrm2		Tbc1d22b
'Tmem117'	'Hes1'	Ticam1		Fbxo30
'Mlkl'	'Dusp9'	Tubb2a		Fem1b
'Lck'	'Foxl1'	Pds5a		Sumo1
'Gm8909'	'Fmn1'	Suox		Pik3r5
'C1rl'	'Hhipl1'	Lrfn3		1700025G04Rik
'Rnf19b'	'Necab2'	Synrg		Med29
'Trafd1'	'Klk14'	Gcn1		Rilpl2
'Il24'	'4833427G06Rik'	Lrrk1		Slc15a4
'Hk2'	'Ptgds'	Manba		Phf13
'Ifitm3'	'Cyp1a1'	Bid		Ilrun
'Hoxd3'	'Htr6'	Arhgef17		Nxn
'Upp1'	'1110017D15Rik'	Cep170b		Wasf2
'Cryzl2'	'Abcc12'	Zfp579		Zbed6
'Il18bp'	'Asgr1'	Tram1l1		Sac3d1
'C2'	'Lgals2'	Rell1		Man2a2
'Prrg4'	'Nfatc2'	Cpped1		Cox15
'BB287469'	'2210418O10Rik'	Tpgs1		Trappc3
'Rhob'	'Pmepa1'	Slc39a6		Tbc1d10b
'Tapbp'	'Klk9'	Btg1		Sec24b
'Rgs9'	'Slc8a3'	Mdc1		Stx6
'Sept4'	'Arap3'	Sox4		Tor1a
'Ddx58'	'Apcdd1'	Bach1		Pcdh18
'1110038F14Rik'	'Tcam1'	Heatr5a		Nkrf
'Ggct'	'Hrct1'	Sema3c		Cox19
'Eif2ak2'	'Vdr'	Phf12		Atmin
'Mgst1'	'Slc16a13'	Asf1b		Zbtb22
'Itga4'	'Fbxo32'	Sertad1		Apba3
'Mov10'	'Evi2'	Cdc42ep3		Magee1
'Mettl7b'	'Rap1gap'	Mmgt2		Rab33b
'Casp7'	'Slc22a23'	Rab9		Eral1
'Gpat3'	'F2rl3'	Dusp16		Hs1bp3
'Ecscr'	'Hpx'	Orai3		Lnpep
'Rsad2'	'Palm3'	Chst2		Gemin7
'Psme2'	'Inpp5d'	Rilpl2		Kremen1
'Prss50'	'Rnf150'	Gabpa		Tti1
'Cnga4'	'Calcoco2'	Nup62		Ywhah
'Igfbp2'	'Foxa3'	Alkbh5		Sik3
'Hephl1'	'Ank'	Psen1		Caskin2
'Cytip'	'Kcnn3'	Sdhaf2		Bod1
'9330159F19Rik'	'Cdh17'	Dhcr24		Kidins220
'Trim12a'	'Plekhg6'	Mettl9		Lamtor1
'Mitd1'	'Gm13201'	Zbed6		Bmt2
'Ly6e'	'Ptpru'	Lhfp		Csf1
'Cd40'	'Grin3b'	Pim3		Cep192
'Ankrd35'	'Spata22'	Trappc3		Sav1
'Zfp36'	'Ryr1'	Cpd		B3gat3
'Myd88'	'Gstm6'	Mfsd12		Loxl1
'Nfkbiz'	'Degs2'	Ilrun		Lrrk1
'Tnfrsf11b'	'Rrh'	Hdhd3		Arhgef17
'Ikzf4'	'Dnah11'	Nectin2		Lrp10
'Trim56'	'Slc5a8'	Smim3		Bmpr1a
'Nsg1'	'Slc18a2'	Pcbp1		Arsa
'Nampt'	'Jph2'	Magee1		Micall2
'Il13ra1'	'Pax8'	Bicra		AW549877
'C1rb'	'Gm7168'	Smg1
'Cap2'	'Gm9564'	Il6st
'Olfr456'	'Ttll9'	Atg2a
'Gm10323'	'Nfe2l3'	Kidins220
'Noxa1'	'Insc'	Snrnp35
'Enox1'	'Bahcc1'	Lmtk2
'Txnip'	'Aqp5'	Acvr1b
'Wnt4'	'Angpt2'	Nkrf
'Upk3bl'	'Scg5'	Lcor
'Perm1'	'Efcab9'	2610001J05Rik
'Fhod3'	'Dlk2'	Foxm1
'Igfbp3'	'Ramp3'	Gemin7
'Erap1'	'Mtcl1'	4930453N24Rik
'Dnaaf3'	'Cdkl1'	Smpdl3b
'Rskr'	'Camk1d'	Lrrc20
'Acpp'	'Fam83f'	Lnpep
'Thpo'	'Actr3b'	Klf6
'Arntl2'	'Mmp13'	Rfng
'Ccl7'	'Atp1b1'	Rab33b
'Pik3ip1'	'Rnf128'	Cic
'Psme1'	'Gm40275'	Atmin
'Bnip3'	'Rpgrip1'	Klf3
'Sprr2a2'	'Plac1'	Tmem43
'Sprr2a1'	'Dusp4'	Rab8a
'Npr3'	'BC080695'	Lrrc8b
'F3'	'Oaf'	Brpf3
'Zscan4b'	'Aox1'	Gadd45g
'Flrt2'	'Gm46305'	Elovl6
'H2bc7'	'Mapt'	Crebbp
'9930111J21Rik2'	'Nr1h4'	Adnp2
'Lbp'	'Plat'	Ptgfrn
'Impg2'	'Arhgap30'	Cog8
'Tbkbp1'	'Oacyl'	Myo5a
'Cish'	'Ism2'	Plod1
'Ccdc85a'	'Aqp8'	Caskin2
'Cd36'	'Ano9'	Vcpip1
'Sis'	'Plce1'	Cerk
'Atp7b'	'Rundc3b'	Brip1os
'Mfsd4b1'	'Areg'	Rbm15
'Tbx21'	'LOC102640586'	Jpt1
'Ifi209'	'Ceacam1'	Maml1
'Dnase1l3'	'LOC115490151'	Hs1bp3
'Rnf32'	'Tmem91'	Prune1
'Mgat4c'	'Abca1'	F11r
'Shank1'	'Adgrb2'	Dse
'Prl7d1'	'Ccdc88c'	Sumf2
'Lum'	'Krt8'	Rhobtb2
'Hkdc1'	'LOC102639700'	Atxn7
'Tnfsf18'	'Pcdhga6'	Cbx4
'Hgd'	'Igf1'	Sh3bp4
'Pknox2'	'Fam20a'	Loxl1
'Ccdc65'	'Chst1'	Twist1
'Samd11'	'Gjb4'	Nsd1
'Rab17'	'Cdh26'	Arl13b
'A630023A22Rik'	'Klhl33'	Kdm2a
'H2-T22'	'Foxs1'	Zfp260
'Mapk8ip2'	'Rasl11a'	Kpna3
'Opn5'	'Ankef1'	S1pr1
'Zswim5'	'Uchl1'	Hspe1
'Prss57'	'Gstm7'	Erbb2
'Soga3'	'Calcb'	Cox15
'Eda2r'	'Abat'	Smcr8
'Tubal3'	'Prdm8'	Zdhhc8
'Susd5'	'Prl3d3'	Slc35f6
'Cd200r3'	'Gm21451'	Gen1
'Rsph14'	'Thsd4'	Gm33887
'Cyp4f14'	'Serpinb2'	Pcnx3
'Krt14'	'Gli2'	Knstrn
'Sstr3'	'Epha10'	Zhx2
'Car2'	'Ebf1'	Met
'Tcp11x2'	'Kcnh2'	Tmem115
'BC016579'	'Zfp981'	Sumo1
'Ang4'	'Abcb1a'	Ier5
'Tuba8'	'Caskin1'	Stx6
'Svopl'	'Pbp2'	Slc35e1
'Gm42355'	'Tmem25'	Zbtb6
'Rhbdl3'	'Faim2'	Rnf139
'Tex29'	'Mogat2'	Eif4ebp1
'Podn'	'Glis1'	Pcdh18
'LOC115490197'	'Ccnd1'	Pi4k2a
'Kcp'	'Ptcra'	Slc15a4
'LOC115486880'	'Ttyh2'	Sac3d1
'9530057J20Rik'	'Osr2'	Rbm14
'Ntn5'	'Esx1'	Ehd1
'Itpk1'	'Fam110c'	B3galnt1
'LOC115488765'	'Tldc2'	Tbc1d10b
'Azin2'	'Klhdc8a'	Slc35e2
'Sod2'	'Mboat4'	Micall2
'Asap3'	'H2-M5'	Ywhag
'Coq8b'	'Tnfrsf4'	Faf2
'Enc1'	'Ccdc114'	Tob2
'Socs2'	'Kcnn4'	Bmpr1a
'Trib3'	'Nrp1'	Nxn
'Ntng2'	'Btc'	Phf13
'Crebrf'	'Gm2237'	Slc35b4
'Helz2'	'Dusp5'	Gpatch8
'Ttc39b'	'Peak1'	1700123O20Rik
'Tacr2'	'Asgr2'	Ranbp10
'Rnasel'	'3110067G11Rik'	Dennd2a
'Gm45978'	'Acot11'	Bnip1
'Gpha2'	'Rsc1a1'	Rraga
'Trim62'	'Gcnt3'	Fbxo42
'Tmprss6'	'Lmntd2'	Map1s
'Clcn1'	'Gm3005'	Map3k11
'Phactr1'	'Prkg2'	Kif3b
'Tlr2'	'Zfp286'	Kremen1
'Lcn2'	'Fjx1'	Ptpn9
'Slit2'	'Cldn34c1'	Col5a1
'Wdtc1'	'Fer1l6'	Map3k10
'Spdya'	'Cspg4'	Ercc6l
'1700102P08Rik'	'Ap3b2'	Carhsp1
'B2m'	'Sec1'	Htra1
'LOC108167440'	'Sult2b1'	Arsa
'Rnf122'	'Dnah6'	Ccn1
'Trim30d'	'Dscam'	Commd5
'H2-M3'	'Atp1b2'	Mfsd5
'Ankrd55'	'Gm3417'	Rsrp1
'Adm'	'Antxr2'	Leprotl1
'Efhb'	'Ccdc69'	Spred1
'Gpr146'	'Gcnt4'	Sp1
'Nog'	'Gm10406'	Kctd5
'Gm7030'	'Stab1'	Txndc15
'Ror1'	'Serpine1'	Osbpl11
'Plxdc2'	'Gm14434'	Tspyl1
'Lmo4'	'LOC115490345'	Zbtb22
'Shroom3'	'Ppargc1b'	Tti1
'Slfn9'	'Map3k6'	Khsrp
'H2-T10'	'Foxn1'	Cox19
'Smco3'	'Notum'	C1galt1c1
'Map3k8'	'Thrb'	Tnfaip8l1
'Phf11a'	'Slc29a2'	Ccdc71
'Slc46a3'	'Gm12500'	Taf2
'Stom'	'Psors1c2'	Gins3
'Nub1'	'Fahd2a'	Rragc
'Ccl2'	'Fmnl1'	Zdhhc7
'Tmco4'	'Dock8'	Prr12
'Gimap8'	'Polr3g'	H2ax
'Angpt1'	'Etv5'	Ctsz
'Kcnrg'	'Smad3'	Hmg20a
'Rtn4rl2'	'Spa17'	Rpp25l
'Cldn1'	'Nkx3-2'	Snx21
'Gas7'	'Tnnt2'	Ehd2
'Hoxd8'	'Lbh'	Tor1a
'Lap3'	'Plxna2'	Sav1
'Cxcl1'	'Gdpd5'	Sec24b
'Ctso'	'Acnat2'	Cep192
'Ogfr'	'Pet117'	Wdr33
'Rock1'	'Csgalnact1'	Bod1
'Serpinb6b'	'Anxa13'	Ankrd50
'Noxred1'	'Foxc2'	Zswim4
'Hyal3'	'Arhgap6'	Chmp7
'4933408B17Rik'	'Col17a1'	Huwe1
'Ltb4r1'	'Fhl1'	Triap1
'Csf3'	'Podxl'	Pcbp4
'Ccdc3'	'Prdm11'	Wdr82
'4430402I18Rik'	'Unc5b'	Norad
'Ppfia4'	'Pgm5'	Gna12
'Lca5l'	'AF366264'	Arl4c
'Gm4788'	'Tmeff1'	Bcl2l13
'Aldh1l1'	'Spry4'	Mcat
'Kcnj4'	'Plau'	Ints5
'Cd101'	'Adra1b'	Fem1a
'Fgl2'	'Peg10'	Cdkn2b
'C9'	'Nlrc3'
'Asprv1'	'Pdlim2'
'Pcdhb14'	'Gm33153'
'Tspan32'	'Dlx2'
'Rcsd1'	'Cdh3'
'Spats1'	'Csf1r'
'Rbm43'	'Slc43a1'
'F5'	'Enthd1'
'Fam228b'	'Hcn2'
'Col6a3'	'Klf2'
'Cfh'	'Chrnb2'
'Gm6109'	'Hal'
'Gm4858'	'Lbx1'
'Fgfr4'	'Mmel1'
'LOC115488203'	'Hsd17b14'
'Mt1'	'Hsf2bp'
'Hist1h2an'	'Bach2'
'Zfp945'	'Pde8b'
'Mllt3'	'Clca4a'
'Noct'	'Lsmem2'
'Mamdc2'	'Cmklr1'
'Apobec3'	'Gm38529'
'Col9a3'	'Napsa'
'Trim6'	'Sema3g'
'Trim25'	'Abi3'
'Dgki'	'Slc35f3'
'Rnf31'	'1810010H24Rik'
'Ppm1j'	'Lrrc24'
'Plvap'	'Zan'
'Htr2a'	'Entpd4'
'Plekhm1'	'Rbm44'
'Stx11'	'Cacna2d2'
'Zfp455'	'Dnah5'
'Gm4027'	'Gfap'
'Msx1'	'Casq2'
'Hap1'	'Tmem182'
'Tnfrsf1a'	'Gm3776'
'Bcl3'	'H1f1'
'LOC115489044'	'Slc2a10'
'Rassf2'	'Cplx3'
'Tnfsf13b'	'Tlr5'
'Ubash3b'	'Scube2'
'Cxcl16'	'Siglece'
'Cdk6'	'3110040M04Rik'
'Pros1'	'Gsg1'
'Ccdc194'	'Fam71e1'
'Sprr1a'	'Drc3'
'Erich2'	'Gm33851'
'Il2rb'	'Mroh3'
'Pcdhb18'	'Fmod'
'Prss46'	'March1'
'Dennd3'	'Gm45975'
'Msh4'	'Tmc8'
'Fsip1'	'Ptpn18'
'Fbxl5'	'Rgs8'
'Etnk1'	'Ctxn3'
'Gm14296'	'Tmprss7'
'Hoxd4'	'Tgm5'
'Ppfia2'	'Fam89a'
'Gpr162'	'Capn11'
'Trim7'	'Golga7b'
'Trex1'	'Flvcr2'
'Pip5kl1'	'A530016L24Rik'
'Rasgef1b'	'Ttc21a'
'Cenpj'	'Phkg1'
'Kyat3'	'Chst3'
'Tmem106a'	'Carns1'
'Gm4952'	'Edn1'
'Gm46696'	'H2ac12'
'Lce1g'	'Fstl3'
'Epha3'	'Nhlrc1'
'Synpo2'	'D1Pas1'
'Usp45'	'Cnksr1'
'Zfp936'	'Pkhd1l1'
'March3'	'As3mt'
'Adam8'	'Acsbg1'
'Islr2'	'Glt8d2'
'Has2'	'Plekha6'
'Il18rap'	'Glis2'
'Mob3c'	'Bdkrb2'
'H2-T-ps'	'Ptprq'
'Rmdn3'	'Sema4g'
'Ccl20'	'Rin1'
'Rab30'	'Mmp3'
'Rgma'	'Wfikkn1'
'Prss22'	'Tmem158'
'Efhc1'	'Rubcnl'
'Steap2'	'Syt13'
'Ttc30a1'	'Palm2'
'Lipg'	'Spon2'
'Xkrx'	'Padi2'
'1700015F17Rik'	'Ulbp1'
'Acer2'	'Tmem119'
'Ypel4'	'Wnt10b'
'Sla2'	'Fam71f1'
'Hba-a1'	'Pxdc1'
'Rnf114'	'Zscan4f'
'Gm42031'	'Prr22'
'Gsto2'	'Sox9'
'Ppp2r5b'	'4921536K21Rik'
'Lrrc7'	'Col22a1'
'Cyp4v3'	'Npy1r'
'Adrb2'	'Upk1a'
'Idua'	'Pdgfa'
'Gm40814'	'Foxg1'
'Ifit2'	'Tbc1d4'
'Susd6'	'Lamb1'
'Clec1a'	'Zfp978'
'Nudt13'	'Scx'
'Rab40b'	'Phldb1'
'Gsdmd'	'Efnb2'
'LOC115488023'	'Peli2'
'Rbm47'	'Fosb'
'Iqck'	'Cyb561'
'Steap1'	'Tmem238'
'Snx24'	'Alox5ap'
'St5'	'Cyp46a1'
'Katna1'	'Klk10'
'Gm10499'	'Lurap1l'
'Axin2'	'Ak5'
'Prss32'	'Mov10l1'
'Thsd1'	'Chn2'
'A630001G21Rik'	'Clip4'
'Ccl9'	'Ociad2'
'B4galt1'	'Gm9257'
'Pim2'	'Gm3558'
'Camk4'	'Tmem171'
'Il12rb1'	'Gas1'
'Egr2'	'Nrip1'
'Plaat3'	'Gm40881'
'Zfp521'	'Rph3al'
'Wrn'	'Dact2'
'Aipl1'	'Slco4a1'
'Wdr63'	'Mylip'
'Dr1'	'Gm40864'
'Adar'	'Pde8a'
'Cp'	'Adgrg1'
'Cttnbp2nl'	'Ccdc106'
'Car7'	'Mrvi1'
'Armc2'	'Scml4'
'Pla1a'	'Eva1c'
'Mtfr2'	'Pcdhga1'
'H2bc9'	'Mab21l1'
'Plgrkt'	'H2ac6'
'Hykk'	'Hpdl'
'Scn2a'	'Fam171a1'
'Irak2'	'Trmt61a'
'S100a14'	'4931428F04Rik'
'Ntn1'	'Mbp'
'Flt3l'	'Irf2bp2'
'Ifnar2'	'Zfp566'
'LOC115488284'	'Ctnnal1'
'Tlr6'	'Maml3'
'Gpr35'	'Rgs9bp'
'H2-Q1'	'Lipt2'
'Adamts4'	'Dagla'
'Zfp583'	'Ankrd66'
'Csrnp1'	'LOC115489690'
'Vegfd'	'Hmga2'
'9130019O22Rik'	'Tle1'
'Ccng2'	'Nectin1'
'Ccdc171'	'Mast4'
'Akap17b'	'Csf2ra'
'Taf7'	'Gm550'
'Rtl5'	'Rasa1'
'Krt13'	'Rilp'
'Clstn3'	'Rdh8'
'Foxh1'	'Dnaic2'
'Ripor3'	'Txndc2'
'Wnk3'	'Gpd1'
'LOC115490159'	'Pkd1l1'
'Nyx'	'Gm40556'
'Slit1'	'Gpr149'
'LOC115489562'	'Lipt1'
'Slc25a2'	'Lpin3'
'Ccl6'	'Zfp786'
'Krt18'	'Cdk18'
'Muc13'	'Jade1'
'Padi4'	'Hao1'
'Trim72'	'Tacc2'
'Atp8a1'	'Cyp4x1'
'Dnah10'	'Slc5a6'
'Myrfl'	'Casp14'
'Ccdc17'	'Prickle1'
'Ucma'	'Pcsk4'
'C5ar1'	'Txnrd3'
'Gdf5'	'Sdcbp2'
'Gm1123'	'Tfap4'
'Ano2'	'Nmnat2'
'Tal2'	'Ngef'
'Nrxn2'	'Card10'
'Plch2'	'Rflnb'
'Espnl'	'Pcolce2'
'Rnase10'	'Cd93'
'Cfap157'	'Fhdc1'
'Capns2'	'Klhl21'
'Amn'	'Slc12a5'
'4930539E08Rik'	'Clec2l'
'Smim38'	'Eomes'
'Rorb'	'Ccdc170'
'Prxl2a'	'2210016F16Rik'
'Slc38a3'	'Enho'
'Irf2'	'Sh2d4b'
'Sfxn5'	'Krtcap3'
'Diras1'	'Plxdc1'
'Sult6b1'	'Whrn'
'Vwa3a'	'Ninj2'
'Snca'	'Wnt9a'
'Mycbpap'	'Sema5a'
'Kctd12b'	'P2ry2'
'Zfp811'	'Slc20a1'
'Ccl28'	'Mecom'
'Pcdhb21'	'Sgsh'
'Trim40'	'Pparg'
'Catspere2'	'Pogk'
'Rapgef5'	'Lamc2'
'Igsf11'	'AI467606'
'Cfap69'	'Zmiz1'
'Lilrb4a'	'Myzap'
'Gsap'	'Tgfb2'
'Acyp2'	'Egfr'
'Trim14'	'Adamtsl1'
'Ndrg1'	'Flacc1'
'H3c11'	'Gper1'
'Spsb1'	'Ppan'
'C3ar1'	'Rgs2'
'Icam1'	'Eml1'
'Gm2022'	'Adgrg6'
'Hoxd10'	'Slc7a1'
'Jcad'	'Ttll11'
'C3'	'Galnt15'
'Gm2427'	'Bend3'
'Dram1'	'Rrs1'
'Ccl5'	'Vmn2r1'
'Ptpn13'	'Syne3'
'Il18'	'Atp2b4'
'Prkar1b'	'Polr1b'
'Erbb3'	'Htd2'
'2610528A11Rik'	'Parvb'
'Gm42372'	'A430057M04Rik'
'Brdt'	'Cacna1i'
'H2-K1'	'Rap2a'
'Ripk1'	'Ptgs1'
'Kat2b'	'Ccdc169'
'Arap2'	'Hhipl2'
'Gpr155'	'Nipal1'
'Fam241b'	'Ak7'
'Tha1'	'Epgn'
'Cdo1'	'Arl9'
'Grk1'	'Grm7'
'Arhgap26'	'Ppara'
'Mpp2'	'Scarf1'
'Ank2'	'Far2'
'Slco3a1'	'Apba1'
'Hnrnpa1l2-ps2'	'Dner'
'Gm21814'	'Spns3'
'Cdyl2'	'Hbegf'
'Gm3973'	'Gm38704'
'H1f3'	'Prnd'
'Whamm'	'Sptbn2'
'Prl2c3'	'Ifnlr1'
'Cacnb2'	'Epha2'
'Bak1'	'Fetub'
'Deptor'	'Klrb1a'
'H3c13'	'4933405L10Rik'
'LOC115489888'	'Spdye4b'
'Alpk1'	'Cd84'
'Maff'	'Eya1'
'Fmnl2'	'Pwp2'
'Itpka'	'Klrg2'
'Gm11127'	'Olfml2b'
'Grk4'	'Col7a1'
'Gm9949'	'Shank2'
'Prl2c2'	'LOC115490184'
'H2bc12'	'Kazald1'
'Jazf1'	'1700017B05Rik'
'Hif1a'	'Ctla2b'
'St6galnac4'	'Prr5'
'Mfap3l'	'Tgfb1'
'LOC547349'	'Kcnip3'
'Ifi27'	'Macrod2'
'Scnn1a'	'Twist2'
'Celf6'	'Vmn1r65'
'Proser2'	'F2r'
'Nr4a3'	'Sorcs2'
'Acsl1'	'Pcdh19'
'Sbno2'	'Nol6'
'H4c2'	'Gm46272'
'Man1a'	'Neurl1a'
'Plekhf1'	'Plpp3'
'Chadl'	'Nid2'
'Pram1'	'Sgip1'
'St18'	'Smad7'
'Lypd6b'	'Ahr'
'Adtrp'	'Dctd'
'LOC115488020'	'Ptges'
'Aebp2'	'Ncf4'
'Bicc1'	'Epha1'
'Tmem243'	'Eppk1'
'Clca3a1'	'Fam169a'
'Isg20'	'1700012B09Rik'
'Apobec1'	'Mfrp'
'Ccdc25'	'Gprin3'
'Prickle3'	'Tmod1'
'Tmem71'	'Atp2b1'
'Litaf'	'Pcdh17'
'Arid5a'	'Npas4'
'Gab2'	'Mmp24'
'Fbxw17'	'Slc5a3'
'Tnfaip6'	'Slc30a1'
'Gm38481'	'Cacna1a'
'Arhgap24'	'Cnfn'
'Plcb1'	'Mamstr'
'LOC115488536'	'Mslnl'
'Diras2'	'Osbpl10'
'Ankmy1'	'Lama3'
'Cacng8'	'Sox2'
'Chmp4c'	'Clmp'
'Cd1d1'	'Plekhg5'
'Bfsp1'	'F8a'
'Kcnh3'	'Map2k6'
'Cc2d2a'	'Sorbs3'
'Gm45935'	'LOC115487110'
'Eno2'	'Ncor2'
'Nfil3'	'Gcnt7'
'Gm31606'	'Sema3a'
'Slc2a3'	'Syt7'
'Ninj1'	'LOC105244150'
'Atxn7l1'	'Adcy7'
'Cxcl5'	'Apoh'
'Cxcl2'	'Atp8b4'
'Noc4l'	'Sema4b'
'Tmem241'	'2410002F23Rik'
'Ntf5'	'Mmp9'
'Fes'	'Zfp503'
'Znrf1'	'Gse1'
'Mvp'	'Gm38699'
'Efemp1'	'Zfp992'
'Pml'	'Cnr1'
'Gm5662'	'Mrm1'
'Rwdd2a'	'H2ac4'
'Pnrc1'	'Trim16'
'Plekha4'	'Artn'
'Tnnt3'	'Nr4a1'
'Glipr1'	'Chrna1'
'H2-D1'	'9930012K11Rik'
'Slc6a4'	'AU018091'
'Lat'	'Itga3'
'C1ql1'	'Gnmt'
'Gipc2'	'Bnc2'
'H4c4'	'Fam151b'
'Slc26a10'	'Pdgfra'
'Stac3'	'Syngr4'
'Znfx1'	'Gp5'
'Cd28'	'Mcpt8'
'Adamts5'	'Sgca'
'Uty'	'Stc2'
'Pgs1'	'Rab25'
'Nrbp2'	'Ydjc'
'Abhd18'	'Kcnj14'
'Tor3a'	'Drc1'
'Accsl'	'Cntnap5a'
'Aif1'	'Trpm3'
'S100a5'	'Kcnk3'
'Chchd10'	'LOC115487746'
'Fcrl5'	'Wnt6'
'Gna13'	'Nlrp3'
'Elf1'	'Sncg'
'Gm2436'	'Xk'
'Gm2446'	'Cfap54'
'Wdr25'	'Smpd5'
'Tgfa'	'Efr3b'
'Slc39a10'	'Rab15'
'H2-Q7'	'Mfsd4b5'
'Adgrf5'	'Gm6650'
'Mreg'	'Gm35410'
'Catsperd'	'Cbln1'
'Plac8'	'Nr1d1'
'Klra2'	'Dmac2'
'Rnd3'	'Map2k3'
'Slc11a2'	'Nfib'
'Inhbb'	'Meioc'
'Nt5e'	'Mkrn3'
'Ctdsp2'	'Erich3'
'Zbtb5'	'Fam43b'
'Parp4'	'Rem2'
'Pqlc1'	'Tet1'
'Dcn'	'Krt20'
'Acot1'	'Slc7a5'
'Ccdc18'	'Ier2'
'Dexi'	'Cited2'
'Foxo3'	'Kcnf1'
'Asb13'	'Bace1'
'Ppm1k'	'Nanog'
'Ifitm5'	'Vmn2r78'
'Nlgn3'	'Usp17lb'
'Wdr93'	'Masp1'
'Agfg1'	'Csdc2'
'Frem2'	'Tigit'
'Prkd2'	'Tfb2m'
'P3h2'	'Cd3eap'
'Jak3'	'Osbp2'
'Gm32719'	'Gm38469'
'Col27a1'	'Snx22'
'Trim26'	'Padi3'
'H3c7'	'Tsc22d1'
'Tmie'	'Ramp1'
'Ada'	'Tyr'
'Cx3cl1'	'LOC108168367'
'Klhl25'	'Gzmm'
'Pcdhga11'	'Angptl2'
'Tbrg1'	'Arhgap18'
'Hspa1l'	'Ankrd10'
'Cd33'	'Sik1'
'Tgfbi'	'Sept3'
'Gm8300'	'Iffo2'
'Hmgcs1'	'Lrp4'
'Pramef25'	'Ptpn7'
'Myh11'	'Dph2'
'Rinl'	'Ereg'
'Sp5'	'Slco1a5'
'Gpx7'	'Dlx1'
'Tnf'	'Vwa7'
'Hspa12a'	'Tgfb3'
'Gm36457'	'Gm38499'
'Moap1'	'Gm5785'
'Naip6'	'Rab7b'
'Il1f9'	'Ppargc1a'
'Gm11100'	'Etv4'
'Tstd1'	'Prmt6'
'Pld4'	'Tenm4'
'Pdzd9'	'Adgre5'
'Dnajb4'	'Frmd4a'
'BC147527'	'Fgfr3'
'Plekhs1'	'Gpr3'
'Cfap206'	'1700067K01Rik'
'Lbx2'	'Mapk15'
'Sycp2'	'Asap1'
'Dcst2'	'Snai1'
'Fbxo16'	'Mmd2'
'Pglyrp2'	'Wnt10a'
'Ncf1'	'H2bc13'
'Gclm'	'Pusl1'
'Timp3'	'Des'
'Aspn'	'Ppbp'
'Tnni2'	'Hecw2'
'Pak1'	'Mtss1'
'Triqk'	'Pdgfb'
'Pnp'	'Sept1'
'P2ry10b'	'Gm31513'
'Kcnip4'	'Tmem267'
'LOC105244034'	'Reep6'
'LOC115489121'	'Gm17330'
'Ifi27l2b'	'Tril'
'Dhrs7'	'Myc'
'Lgals8'	'Ctdp1'
'Idi1'	'Pcdhgb6'
'Usp25'	'Zfp128'
'Amigo3'	'Tmem86a'
'Slc2a1'	'Creb5'
'LOC115489125'	'Ogn'
'Spire2'	'Gm4724'
'Rbck1'	'Rcl1'
'Lamp2'	'Plcl1'
'Gm35339'	'Mmd'
'B4galt5'	'Six4'
'Dbnl'	'Ccdc86'
'Mylpf'	'Adra1d'
'Sema6b'	'Kctd15'
'Ccdc103'	'Cgref1'
'Lgals7'	'Pdgfrb'
'Sugct'	'Zbtb8b'
'Pla2g3'	'Cgnl1'
'Tspan4'	'Gm2004'
'Msmo1'	'Ankrd28'
'Lpar4'	'Rnf183'
'Scarb2'	'Lypd1'
'Vsir'	'Hspbap1'
'Il17rd'	'Jade2'
'Rnf115'	'Gm46965'
'Dock10'	'Mdn1'
'Nsun4'	'Tarbp1'
'Abca8b'	'Bcar3'
'Vcam1'	'Cfap161'
'Slfn5'	'Gstp2'
'H3c3'	'Rasgrp3'
'Noxo1'	'Ica1l'
'Tor1aip1'	'Ly6f'
'Il33'	'Plpp7'
'Tbx20'	'Mgll'
'Sema3e'	'Slc24a5'
'Cdh11'	'Cdr2l'
'Mllt6'	'Nuak1'
'Lrch1'	'Nrg1'
'Cyp51'	'Tmem191c'
'Slc22a17'	'Fgf14'
'Serpinb9e'	'Hist1h4n'
'Tom1l1'	'Zfp703'
'Rcn1'	'Aldh3a1'
'Pgbd1'	'Wfdc3'
'Cyp26a1'	'Lrrfip1'
'Apon'	'Elk3'
'Plcb4'	'Fam129a'
'Arhgef15'	'Slc27a1'
'Comp'	'H2ac7'
'H4c6'	'Sgms1'
'Jakmip2'	'Sipa1l3'
'Hspb2'	'Dlc1'
'Cd47'	'Map3k14'
'Pdk1'	'Fndc10'
'Slc16a3'	'Il34'
'Fryl'	'D10Wsu102e'
'Me3'	'Lamb3'
'Fam214a'	'Dtx4'
'Nbea'	'Rdh10'
'Rfc3'	'Sigirr'
'Plek2'	'Ctu1'
'Lrrc4c'	'Hgh1'
'Zfp947'	'Nol4'
'LOC108169105'	'Slc19a1'
'Zkscan16'	'Ezr'
'Gm31679'	'Egf'
'C2cd5'	'Ston1'
'Gimap9'	'Cdk20'
'Cdkl5'	'Cnnm2'
'Ston2'	'Prrx2'
'Narf'	'Mblac2'
'Naga'	'Zswim6'
'Shisa5'	'Pgm2l1'
'Pnpt1'	'Rasa4'
'Rmi2'	'Dgkh'
'Mucl3'	'Dph1'
'Cxcl3'	'Acp5'
'D130043K22Rik'	'Tent5c'
'Itgb6'	'Serpinf2'
'Usf1'	'Sprr2k'
'Kitl'	'Tmem220'
'Odf2l'	'Garem1'
'Gys1'	'Cavin4'
'Ptgir'	'Trib2'
'LOC115489464'	'Alkbh2'
'Furin'	'AW209491'
'Nlrp2'	'Zfp966'
'Zmynd15'	'Doc2g'
'C1qtnf1'	'Pou2f2'
'Prodh'	'Qtrt2'
'Gnb4'	'Atp1a3'
'Atp6v0e2'	'Flnc'
'Gm2016'	'Sco2'
'2610002M06Rik'	'Cd248'
'Tmbim4'	'Mrgpre'
'Adamts13'	'Polr3e'
'Creb3l4'	'Card6'
'LOC100862413'	'Trim8'
'Ggn'	'Tfpi'
'Usp12'	'Marveld1'
'Glyatl3'	'Nav1'
'Slpi'	'Cryl1'
'Nkpd1'	'Por'
'Sipa1l2'	'Cmah'
'Nxph3'	'Plcd1'
'Egfl8'	'Duox1'
'Fosl2'	'Hs6st1'
'LOC115488789'	'Gdpgp1'
'1600014C10Rik'	'Tnfrsf12a'
'Senp7'	'Aff3'
'Frg2f1'	'Otud4'
'Acsl5'	'Slc1a4'
'Fdft1'	'Syt14'
'Mafk'	'Urb1'
'Lgalsl'	'Fam83h'
'Fabp4'	'Plekho2'
'Htt'	'Dusp14'
'Tor1aip2'	'Prr7'
'Mpp4'	'Tm4sf1'
'Stxbp1'	'Exosc6'
'Dnajc12'	'Gm42267'
'Lgals9'	'Osbpl3'
'Dgka'	'Pus3'
'Armcx1'	'Zfp987'
'Fgf10'	'Rasd1'
'Zup1'	'Exd1'
'Rap1gds1'	'LOC115490385'
'Phf21a'	'Sorbs2'
'Adck1'	'Hs3st5'
'Cpne8'	'Sh3bgr'
'Ano8'	'Tdrd9'
'Tmem254b'	'Ptgis'
'Rchy1'	'Tmem200b'
'Rab3ip'	'Klhl42'
'Ccdc28b'	'Gspt2'
'Ebp'	'Aen'
'B3galt1'	'Slc9a3r2'
'Apom'	'Akap5'
'Ism1'	'Enkur'
'Myo15'	'Mtmr7'
'Celsr2'	'Svip'
'Fcrlb'	'Aqp1'
'Tnni1'	'Il12rb2'
'Tgm1'	'Grwd1'
'Amigo2'	'Nfatc1'
'Usp17le'	'Phlpp1'
'Mpz'	'Cobl'
'Adam4'	'Cd53'
'Rtn4r'	'Tspoap1'
'Grap'	'Sytl2'
'Dppa2'	'Hic1'
'Zfp750'	'Prss36'
'Brinp3'	'Atp8b5'
'Robo2'	'Sox12'
'Prss35'	'Pgap1'
'Fn3k'	'Kti12'
'Gcnt1'	'Abhd17c'
'Cpa6'	'Rgs14'
'Pecam1'	'Bace2'
'2310030G06Rik'	'Wdr77'
'Dpep2'	'A930033H14Rik'
'Nlrp1b'	'Podnl1'
'LOC115489698'	'Slc20a2'
'6430550D23Rik'	'Asic1'
'Pabpc1l'	'D630045J12Rik'
'Klhl41'	'Gm14308'
'Prl7a1'	'Pear1'
'Fbln7'	'BC048403'
'Gm7972'	'Tcf7l2'
'Lgi2'	'Kdsr'
'Nfyb'	'Arl4d'
'Slc13a5'	'Ccbe1'
'B020031M17Rik'	'Apoe'
'Timm8a2'	'Rpp38'
'A4gnt'	'Plekhb1'
'Them7'	'Colca2'
'Rarres2'	'Tcte2'
'Stc1'	'Grasp'
'Pou3f1'	'Tnk2'
'1700001P01Rik'	'Tsr1'
'Erfe'	'Chd7'
'Aldh8a1'	'Pdgfc'
'1700001O22Rik'	'Slc35e4'
'Clmn'	'Fam72a'
'Col14a1'	'Sh3tc1'
'Fgf1'	'Esrra'
'Scara5'	'Map3k5'
'Stx1b'	'Zbed5'
'C2cd6'	'Rbpms2'
'Ccdc40'	'Usp36'
'Asic3'	'Pitpnm2'
'Plscr3'	'Metrnl'
'Lrrc14b'	'Zyx'
'Gm13547'	'Ncald'
'Krt19'	'Cadm1'
'Cd79a'	'Traf1'
'Muc2'	'Bcl7a'
'Cntd1'	'Slc37a2'
'Lrrc66'	'Tpst2'
'1700001J03Rik'	'H3c10'
'Dok6'	'Mrtfa'
'Elavl2'	'Sept9'
'Ttc39c'	'Insyn1'
'Tll1'	'Sned1'
'Cyp39a1'	'Plec'
'Pnpla2'	'Utp4'
'Syngr3'	'Nol8'
'Zbtb42'	'Synj2'
'Psma5'	'Apobr'
'Zfp354b'	'Slco2a1'
'Rimbp3'	'Plekhg4'
'Lbhd2'	'Rap2b'
'Lrrc10b'	'Scarf2'
'Lrrc23'	'Sh3tc2'
'Gm36712'	'Pde3b'
'Mep1a'	'Arhgef40'
'Tktl1'	'Fgfbp3'
'Enpp3'	'Lactb'
'Slc44a3'	'Dock5'
'Atcay'	'Ces2g'
'Zdhhc14'	'Ivns1abp'
'C1ql3'	'Stk10'
'LOC115488359'	'Dnmt3b'
'Npas2'	'Lpcat4'
'Rnf112'	'Bdnf'
'Zc3hav1'	'Gata2'
'LOC115489364'	'Mtss2'
'Zfp874a'	'Atad3a'
'Dnajc18'	'Ephb3'
'Pcdhgb7'	'Naf1'
'Mmp28'	'Runx2'
'M1ap'	'Rnf144b'
'Nphp3'	'Rrad'
'Prdm9'	'Ptgs2'
'Arid5b'	'Rgmb'
'Lrrc29'	'Ncdn'
'Gm2026'	'Lfng'
'Dcp2'	'Plxna1'
'Tceal9'	'Bok'
'Hectd4'	'Tes'
'Tfap2b'	'Tcn2'
'Sqle'	'Nmt2'
'Ribc1'	'Arhgap22'
'Ube2a'	'Smad9'
'Dusp28'	'Ankrd1'
'Pnp2'	'Pfas'
'Wdr7'	'Pus1'
'Mras'	'Tas1r2'
'Chrd'	'Slc35g1'
'Adamts1'	'Rnf207'
'4930523C07Rik'	'Ap1s3'
'Slc26a2'	'Pcdh1'
'Serpinb9b'	'Gprc5b'
'Gm26637'	'Ltbp1'
'Pde4b'	'1190005I06Rik'
'Abhd16a'	'Tnc'
'Hhex'	'Smtn'
'Asah2'	'Sh2b3'
'LOC115488343'	'Tbx18'
'Vcan'	'Pls1'
'Cyb5d2'	'Pate2'
'Tm6sf2'	'Gm4787'
'Cnrip1'	'Neurl2'
'Ccdc168'	'Arsg'
'Insl6'	'Has3'
'Il17rc'	'Glrp1'
'Megf11'	'Tnfrsf8'
'Bcat1'	'Dpt'
'Tceal1'	'Raet1d'
'Gadd45b'	'Sept12'
'Kif21b'	'Lctl'
'Ccdc81'	'H2bc14'
'Frmd5'	'Eid2'
'Fmo5'	'Coro6'
'Nsun7'	'Wnk4'
'Hcn3'	'Mob3b'
'Tstd3'	'Itgb1bp2'
'Prpf31'	'Htr1b'
'Ccdc141'	'Plb1'
'Sh3bp2'	'Nckap1l'
'Tspan15'	'Arhgef6'
'Dbndd1'	'Rgcc'
'Mvd'	'Slc16a6'
'Ppa1'	'Gm42166'
'Amn1'	'Mfsd2b'
'Sox6'	'Gm46390'
'Folr1'	'Sez6l2'
'Tm7sf2'	'Susd1'
'1700029J07Rik'	'Ankrd7'
'Cage1'	'Cln3'
'Ick'	'Mink1'
'Flot1'	'Gramd4'
'Lrriq3'	'Ehbp1l1'
'Marcks'	'Stra6'
'Hk1'	'Slc25a32'
'Hnrnph2'	'Gpr62'
'Insig2'	'Cspg5'
'Ak4'	'Best2'
'Bbx'	'Tmem186'
'Clic4'	'Slc35c1'
'Adgra2'	'Tbata'
'St8sia1'	'Gm773'
'Parp8'	'Gm960'
'Daxx'	'Rnf39'
'Zbtb3'	'Ptch2'
'Oxsr1'	'Gpx3'
'Ramp2'	'Npb'
'2610507B11Rik'	'Cxcr3'
'Ppme1'	'Clec3b'
'Pik3c2a'	'Adam21'
'Itga10'	'Fam209'
'Tnip2'	'Mst1r'
'Trmt1l'	'Tesc'
'Ssbp2'	'Gdap1l1'
'Jun'	'Foxp2'
'Stx2'	'Efhc2'
'Onecut2'	'Adam22'
'Boc'	'Pex5l'
'Pdpn'	'Mast1'
'Tmx2'	'Ces2c'
'Amer1'	'Ablim3'
'Npnt'	'Vwf'
'Tm6sf1'	'Begain'
'Nacad'	'Gm31649'
'Fggy'	'Ttc39a'
'Morn5'	'Mgst2'
'Gdpd3'	'Pi16'
'Btn2a2'	'Rora'
'Lrrk2'	'Ghr'
'Spop'	'Per2'
'Kcnab1'	'Klk13'
'Rab8b'	'Skint6'
'Zfp952'	'Polr1e'
'Itpkc'	'Abtb1'
'Ccno'	'Kcnk2'
'Ralgps1'	'Rgs16'
'Lrrc61'	'Fgf7'
'Ankrd37'	'Atp6v0a4'
'Traf3ip2'	'Zc3hav1l'
'Zfyve28'	'Ddhd1'
'Ptchd4'	'Ncs1'
'Fam111a'	'Ank3'
'Car13'	'Actl10'
'Mfsd7a'	'Lrrn3'
'Diaph2'	'Fgf17'
'Cdkl2'	'Myoz1'
'Abcb9'	'Ccdc144b'
'En1'	'Igsf9'
'Flot2'	'Slc26a11'
'Chmp2b'	'Ddx31'
'Akap9'	'Arhgef10l'
'Scfd1'	'Piezo2'
'Csmd1'	'Gan'
'Crybg1'	'Sgk1'
'Lims1'	'Patz1'
'6430548M08Rik'	'Lrp1'
'Mageh1'	'Tns3'
'Plod3'	'Utp15'
'Prkce'	'Gm3264'
'Tbc1d2b'	'Pdcd4'
'Fam210b'	'Flt1'
'Trappc11'	'Ndufaf4'
'E030030I06Rik'	'Soga1'
'Pola2'	'Nudt8'
'Arntl'	'Zfp990'
'Letm2'	'Tgfbr2'
'Castor2'	'Susd2'
'Ciart'	'Srfbp1'
'Ggta1'	'Efna2'
'3300002I08Rik'	'Nhsl1'
'Helb'	'Isl2'
'Lix1l'	'Srd5a1'
'Mcmdc2'	'Sec14l2'
'Ifi27l2a'	'Tfdp2'
'Styk1'	'Eaf1'
'Higd1a'	'LOC115486443'
'Asdurf'	'Ugt1a6b'
'Dlec1'	'Scamp5'
'Hsd11b2'	'Pop1'
'Rbp7'	'Aldh4a1'
'Tmem269'	'Togaram2'
'Hc'	'Tada2b'
'Fbxo24'	'Zfp362'
'Elavl3'	'Utp25'
'Ptk6'	'Mcc'
'Zfp977'	'LOC115486128'
'Gldc'	'Map3k20'
'Avil'	'H4c1'
'Mr1'	'Cdsn'
'C1ql4'	'Rnf149'
'Ssmem1'	'Gxylt2'
'Tppp'	'Mical1'
'Rgs20'	'LOC115486419'
'Map4k1'	'Zfp658'
'Ccdc71l'	'Hdac7'
'Nudt1'	'H2ac13'
'Atm'	'Gm13285'
'Numbl'	'Pxdn'
'Sfi1'	'Tspan5'
'Zeb2'	'Itih4'
'Gch1'	'Ces1a'
'Chka'	'Gnal'
'Neil1'	'Rsad1'
'Tmem67'	'Rai1'
'Dqx1'	'Adat1'
'Mknk1'	'Tmem268'
'Rundc1'	'Cobll1'
'Sppl2a'	'Nr2f2'
'Trp53inp1'	'Wwc2'
'Nr1h2'	'Emc9'
'Pex5'	'Parp16'
'LOC115489126'	'Chst11'
'Rad51c'	'1110002E22Rik'
'Nadk2'	'Ank1'
'Cybc1'	'Trio'
'LOC115489132'	'Rpusd2'
'Unc13d'	'Plxnd1'
'Dennd6b'	'Ldlrad3'
'Inpp1'	'Nolc1'
'Tdrd6'	'Slc22a4'
'Aplnr'	'Hey1'
'H1f4'	'Ctnnbip1'
'4930590J08Rik'	'Iglon5'
'Sgms2'	'Runx1'
'Arl6ip5'	'Fam3c'
'Usp17la'	'Syn1'
'Fzd5'	'Pdxp'
'Eci1'	'Cnn1'
'Map2k1'	'Cadm2'
'Cul2'	'Rab44'
'Elmo2'	'Cluh'
'Rftn1'	'Noa1'
'Zscan30'	'Crlf1'
'Tshz2'	'Shmt1'
'Stard4'	'BC003965'
'Klf8'	'Lrrc73'
'Fbxo6'	'Glis3'
'N4bp1'	'Urb2'
'Fblim1'	'Mex3b'
'Bbs5'	'Cpt1a'
'Inca1'	'Orai2'
'Angpt4'	'Pag1'
'Atp7a'	'Ror2'
'Rab20'	'Fv1'
'Dixdc1'	'Hapln3'
'Ccdc138'	'Itgbl1'
'Primpol'	'Rai14'
'Mtus1'	'Zfp365'
'Ly96'	'Gm40369'
'Prob1'	'Nipal2'
'Il7'	'Lin7c'
'C1qtnf6'	'Srm'
'Casp6'	'Mars2'
'Rbfox2'	'Ern1'
'Rfx5'	'Nat10'
'Asphd2'	'Fat1'
'Fam241a'	'Spp1'
'Kars'	'Zfp558'
'Akt3'	'Zfp229'
'Insig1'	'Pitpnc1'
'Brwd3'	'Hpcal1'
'Nup210l'	'Klk8'
'Kif3c'	'B230219D22Rik'
'Pkig'	'Foxk1'
'Hoxd9'	'Dhx33'
'Snx2'	'Prokr1'
'Rapsn'	'Dpysl3'
'Gm10910'	'Tmem120a'
'Pxmp4'	'Rbm12'
'Tnfaip3'	'Cemip2'
'Gm5415'	'Mrgprf'
'LOC115488611'	'Zpr1'
'LOC115488784'	'Sun2'
'Sertad3'	'Nme5'
'Mkx'	'Dlgap1'
'Bcl6'	'Plekha7'
'March9'	'Lpl'
'2700097O09Rik'	'Fbxl8'
'Akr1b10'	'Ccnj'
'Zfp882'	'Slc25a15'
'Ero1l'	'LOC102635566'
'Wdr78'	'LOC102639021'
'Rab5c'	'Tfrc'
'Creld1'	'Bcl2'
'Pex1'	'Rhbdf1'
'Tmem126b'	'Adam12'
'Igsf10'	'Simc1'
'S1pr1'	'Dmpk'
'Acat2'	'Fam185a'
'Zfp108'	'H1f2'
'Rho'	'LOC115489304'
'Calcrl'	'Anpep'
'Edaradd'	'Tspan2'
'Atp11b'	'Syngr1'
'Inka1'	'Ccdc9'
'LOC115489129'	'Nifk'
'Stx7'	'Fam89b'
'Mmp16'	'Nol3'
'Prelid2'	'Gm3636'
'Sod3'	'Rcc1'
'Cmtr1'	'Srf'
'Cdkn1a'	'B3gntl1'
'Tmem202'	'Mamld1'
'Zbtb7c'	'Gcnt2'
'Pcgf5'	'Ubtf'
'Wdr54'	'Fxyd5'
'Pim3'	'Ncam1'
'Slc39a1'	'Ltbp3'
'Hoxb8'	'Trub1'
'Nit1'	'B4gat1'
'Polr3gl'	'Nxph4'
'Zfp704'	'Pde2a'
'1110059E24Rik'	'Lama5'
'Ppp1r3d'	'Fam129b'
'Hmgcr'	'Cmtm4'
'Tceanc2'	'Adgrl1'
'Pomp'	'Znrf3'
'Hfe'	'Rin3'
'Gm20783'	'Fgf2'
'Numb'	'Fosl1'
'Ppfia3'	'Plek'
'Ganc'	'Slc39a4'
'Oplah'	'Gpr156'
'Hook2'	'Vmn2r29'
'Pigg'	'LOC115488671'
'Intu'	'Wdr75'
'Acad12'	'Comtd1'
'Mocos'	'Sertad4'
'Il1rl1'	'Akap1'
'Psd3'	'Tle2'
'Ngly1'	'Tmc6'
'Ppp6r2'	'Cacna1g'
'Sphk1'	'Slc25a24'
'Ehd3'	'Nckap5l'
'Sdc4'	'Polr3d'
'Slc2a9'	'Zbtb2'
'Smad6'	'Camk2d'
'Dll3'	'Nfic'
'1700109H08Rik'	'Kcnn1'
'LOC115488764'	'Nrarp'
'Fbxo7'	'Cpxm1'
'Tmem176b'	'Tut1'
'Zfp456'	'Nr1d2'
'Eef1akmt3'	'Dmtn'
'Spdef'	'Actn1'
'Psd2'	'Col3a1'
'Bend4'	'Igfbp6'
'Ifitm2'	'Zzz3'
'Acsl6'	'Dipk1c'
'Slc12a7'	'Rara'
'Spidr'	'Krt80'
'Slc39a6'	'Tmem64'
'Spaca9'	'Adat2'
'Tmsb15b2'	'Osbpl6'
'Rnd1'	'Stac2'
'Hsd17b7'	'Pard6g'
'Rbl1'	'Tef'
'Hivep2'	'Fmnl3'
'Arl6ip1'	'Prickle2'
'Rtn2'	'Sash1'
'AI182371'	'Chpf'
'Rdh12'	'Cmtr2'
'Mpp1'	'Wdr81'
'Sox15'	'Ugt8a'
'T'	'Pacrg'
'Fam13c'	'Col2a1'
'Caps2'	'Vav2'
'Cd80'	'Cd44'
'Tgfbr3l'	'Gnao1'
'2510009E07Rik'	'Ptpre'
'Tekt2'	'Dbp'
'Fbxl22'	'Cst6'
'LOC115486493'	'Flnb'
'LOC115485924'	'Slc29a1'
'Epor'	'Apbb2'
'Samd15'	'Tead4'
'Zc3h12a'	'Disc1'
'Top2a'	'Gm46735'
'Sema4f'	'Mmp2'
'Tex52'	'Snapc4'
'Pde6g'	'Dclk1'
'Fam78a'	'Tinagl1'
'Gm46238'	'Nptxr'
'Ebf2'	'Rdh13'
'Gpr137c'	'Col4a2'
'Tfcp2l1'	'Zfp551'
'Eaf2'	'1700056E22Rik'
'Igf2bp2'	'Znhit6'
'Cracr2b'	'Orc5'
'Gm13119'	'Phldb2'
'Gstk1'	'Atp23'
'Prr5l'	'Polr3h'
'Cdhr2'	'Zfp69'
'Nup210'	'Zfhx4'
'Polr2g'	'Hsf4'
'Gprasp1'	'Slc25a26'
'Rpgrip1l'	'Irf2bp1'
'Acox2'	'Limk1'
'Depp1'	'Ldb3'
'Qprt'	'Xkr5'
'Rfx3'	'Ppif'
'Pbld1'	'Emp3'
'Slc16a2'	'Pus7'
'Ugt1a6a'	'Gtpbp4'
'Dusp22'	'Nkain1'
'Arhgef3'	'Fscn1'
'Bambi'	'Tma16'
'Azi2'	'Lhfpl2'
'Ttbk1'	'Srxn1'
'Stk19'	'Elfn2'
'Plekha2'	'Abr'
'Trps1'	'Zfp93'
'Gm40595'	'Arhgap32'
'Akr1b3'	'Farp1'
'Rsl1'	'Ngb'
'Rhoc'	'Colec11'
'Mbd5'	'Mcam'
'Ubr1'	'Rita1'
'Tdrd7'	'Tmem198'
'Stx18'	'Efhd1'
'Dzank1'	'Poln'
'Dnajc22'	'Ppp1r32'
'Mettl7a1'	'Mapkapk3'
'Afg1l'	'Gm40469'
'Rhoq'	'Duoxa1'
'Tmem17'	'Ttc7b'
'Vash1'	'Atp6v1c2'
'Scly'	'Rgs4'
'Bmper'	'Nop2'
'Lonrf3'	'Plin4'
'Psen2'	'Nsmce3'
'Sat1'	'Cad'
'Pcdhb22'	'Clip1'
'Cabyr'	'Bora'
'Gtpbp8'	'Nop56'
'Rnf135'	'Gngt2'
'Them6'	'Fbxl21'
'Izumo4'	'Sprr2h'
'Rap1gap2'	'Spem1'
'Hmox1'	'Taf7l'
'Rell1'	'Pla2g1b'
'Slc25a42'	'Adss'
'Optn'	'Telo2'
'Phf11c'	'Lrrc75b'
'Angptl6'	'Opn3'
'Piga'	'Omp'
'Efcab11'	'Zfp661'
'Lif'	'Rhou'
'Jund'	'Ampd2'
'Nfkbid'	'Pxylp1'
'Dhrs9'	'Zfp993'
'Crlf2'	'Rcor3'
'Pak4'	'Stk39'
'Irf5'	'Tppp3'
'Tubb2b'	'Ccn4'
'Serpinb9f'	'Lsm11'
'Nek1'	'Kcnk5'
'Cdkn1b'	'Rassf8'
'Rab39b'	'Nedd9'
'Spice1'	'Bhlhe41'
'Plekhn1'	'Nepro'
'Abcg1'	'Adgrl3'
'Zbtb4'	'Pdcd11'
'Heg1'	'Mat2a'
'Tsga10'	'Unc13b'
'Smpd3'	'Vmac'
'Gla'	'Car12'
'Fam162a'	'Fbxo31'
'Lpin1'	'Zfp64'
'Tmem175'	'Sec31b'
'Nrros'	'Mtx3'
'Mfsd13a'	'Wdr4'
'Myom1'	'Mycl'
'Hoxb4'	'Mak16'
'Exoc6'	'Cybrd1'
'Tcaf1'	'E430018J23Rik'
'Rab29'	'Agap1'
'Nusap1'	'Nr2c2ap'
'Hikeshi'	'Grk6'
'Chpt1'	'Gm2808'
'Fam117a'	'C030006K11Rik'
'Islr'	'Gpc1'
'Slc3a1'	'Vasn'
'Milr1'	'Snx9'
'Fam71f2'	'Gpr157'
'H2ac11'	'Timm10'
'Ier3'	'Tnfsf13'
'Pigv'	'Bcl2l1'
'Fam126a'	'Azin1'
'Pbx4'	'Herc3'
'Gm45871'	'Syne1'
'Ttc41'	'Parvg'
'Zfp281'	'Reep2'
'Vmn1r58'	'Pcdhb5'
'Usp44'	'Ccdc142'
'Zfp973'	'Samd12'
'Ip6k1'	'Lsm14b'
'Aacs'	'Plpp2'
'Loxl3'	'LOC115487832'
'Tmem176a'	'Nol4l'
'Vax2'	'Fzd4'
'Chd2'	'Nob1'
'Junb'	'Tmppe'
'Pcdhga4'	'Mxd4'
'Akap7'	'Cirbp'
'Usp42'	'Vps37b'
'Btg1'	'Ercc1'
'Tmbim6'	'Piezo1'
'Nfkbia'	'Pik3c2b'
'Kcng3'	'Gclc'
'Wdcp'	'Wipi1'
'Armcx3'	'B3galt6'
'Usp35'	'Dnm1'
'Arfgap3'	'Fam91a1'
'Aida'	'Hyls1'
'Zfp429'	'Mrps2'
'H2-DMa'	'Nell2'
'Fer'	'Ppp1r3e'
'Anxa8'	'Coro2b'
'Dusp16'	'Zfp964'
'Zscan18'	'Bbof1'
'Tet2'	'Ttll7'
'Gripap1'	'Dnm3'
'Nipal3'	'Riox1'
'Laptm4a'	'Dnaaf5'
'Nuak2'	'Ephx1'
'Sh2d5'	'Dhx34'
'Ccpg1os'	'Cyp2u1'
'Rasgef1a'	'Slc9a9'
'Klf1'	'Mgat3'
'Lyz2'	'Tyw3'
'1700020D05Rik'	'Tbc1d15'
'Pih1d2'	'Mcrip2'
'Zbtb32'	'Slc45a3'
'Mapre3'	'Foxj1'
'Gm2137'	'Zfp493'
'Zfr2'	'Gsdmc4'
'Casc1'	'Serpinc1'
'Piwil2'	'Eps8l2'
'Sh2d6'	'Slc17a9'
'Ces1f'	'LOC115490127'
'Sh3bgrl3'	'Dffb'
'Psmg4'	'Impdh1'
'Slc22a5'	'Tlr1'
'Zranb3'	'Spen'
'Med27'	'Gorasp1'
'Ikzf5'	'Ocel1'
'AB010352'	'Riok2'
'Amt'	'Nek7'
'Ankfy1'	'Smyd5'
'Rnf157'	'Slc6a6'
'Kdm3a'	'Chchd4'
'Sec22a'	'Gm13289'
'Mocs2'	'Gm13290'
'Zfp292'	'Pcgf6'
'Zswim9'	'Wdr12'
'Jak2'	'Foxf2'
'Ugdh'	'Fam171a2'
'Mfsd4a'	'H2bc21'
'Mmab'	'Cav1'
'Adamts6'	'Tmem131l'
'Kat8'	'Irx5'
'Bcorl1'	'Gm128'
'Trpv2'	'Gm14428'
'Tmem45a'	'Proser1'
'Slc25a5'	'Gsdme'
'Mfsd12'	'Magi2'
'Usp11'	'Taf1a'
'Peli1'	'Rrp1b'
'Cers4'	'Ctsw'
'Alkbh5'	'Pi15'
'Nsmce1'	'Cdk8'
'Prr13'	'Nbl1'
'Nxpe3'	'Acap1'
'H4c3'	'Tprn'
'Tut7'	'Cdon'
'Gng11'	'Pacc1'
'Prkcz'	'Ltbp2'
'Slc7a3'	'Tpd52l1'
'Tpk1'	'Inip'
'Mindy2'	'Ccdc9b'
'Fdps'	'Crtc3'
'Pfkp'	'LOC115489542'
'Zfand6'	'C87436'
'Fbn1'	'Dkc1'
'Slirp'	'Tmem201'
'Itga1'	'Chd5'
'Nbr1'	'Zfp518b'
'Acadsb'	'Pik3r2'
'Usb1'	'Gnl3'
'Snx15'	'Exoc8'
'Phyh'	'Cplx2'
'Ntn3'	'Cbr3'
'Nudt16'	'Cacnb1'
'Hey2'	'Slc25a30'
'A830005F24Rik'	'Runx3'
'Ephb2'	'Aatf'
'Nsdhl'	'Gnptab'
'Snapc1'	'Ovca2'
'Cutc'	'Knop1'
'Lekr1'	'Llgl2'
'Alms1'	'Traf4'
'Esco1'	'Cdk13'
'Apold1'	'Gcsh'
'Shisa4'	'Galnt12'
'Rab32'	'Zfp36l1'
'Tmem218'	'Ercc6'
'Zscan4c'	'Tns1'
'Ociad1'	'Arv1'
'Slc31a2'	'Lrrc58'
'C2cd3'	'Clcf1'
'Hspa2'	'Irs1'
'Mospd2'	'P2ry14'
'Mpp5'	'Npff'
'2610008E11Rik'	'Npas3'
'B3gat2'	'Gm41408'
'Spata24'	'Yrdc'
'Slc2a6'	'Pakap'
'Dnaja4'	'Odc1'
'Tulp3'	'Gm6712'
'Rnf167'	'Wasf3'
'Stk38l'	'Dop1b'
'Nipsnap3b'	'Map2'
'Tmub1'	'Tmem41a'
'Adam9'	'Limd2'
'LOC115489122'	'Tex10'
'St6galnac3'	'Zcchc4'
'Vhl'	'Src'
'Mxd3'	'Notch2'
'Naip2'	'Gamt'
'Pard6a'	'Gpr39'
'Arhgap29'	'Disp1'
'Lipe'	'Wdr43'
'Ddit4'	'Cck'
'Osgepl1'	'LOC102632102'
'Zfp946'	'Ahnak'
'Dysf'	'Osbpl2'
'Sdccag8'	'Wfs1'
'Crebl2'	'Thumpd1'
'March5'	'Kdm8'
'Spx'	'Sorl1'
'Mmp19'	'Six1'
'Cacybp'	'Rtkn2'
'Foxd2'	'4930524J08Rik'
'C330007P06Rik'	'LOC115487111'
'Rab21'	'Phlda3'
'Pim1'	'Unc119'
'Soat1'	'Ppm1l'
'Igf1r'	'Eva1b'
'Abcd1'	'Taf1c'
'LOC115489139'	'Bcar1'
'Atg10'	'Naprt'
'Arhgap28'	'Fzd3'
'Fam227a'	'Prph'
'1810037I17Rik'	'Gm13278'
'St7l'	'Setd4'
'Apbb1'	'Tbc1d9'
'Clcn6'	'N4bp3'
'Siva1'	'Ces1g'
'Syn3'	'Fbxl18'
'Lipa'	'Wdr3'
'Blnk'	'Tesk2'
'Cpne3'	'Ubald1'
'Mapk11'	'Rgl2'
'Pnma1'	'Hspg2'
'Zfp385c'	'Noc3l'
'4921517D22Rik'	'Ptprs'
'Cep112'	'Rnf225'
'Gmppb'	'Mxra7'
'Tfap2a'	'Pcdhgb1'
'Pgap2'	'Klhl2'
'Dok4'	'Rnasek'
'Cep85'	'Nop14'
'Fstl1'	'Tm4sf4'
'Slc39a2'	'Itpripl1'
'Plekhg2'	'Foxo6'
'Pnmal2'	'Metrn'
'Plcxd1'	'Ptar1'
'Amhr2'	'Utp18'
'Smim41'	'Arhgap42'
'Lta'	'Relt'
'Sim1'	'Ccdc85c'
'Tagln3'	'Rrp12'
'Rab9'	'Prkca'
'H1f5'	'Mapk14'
'D130040H23Rik'	'Pik3r1'
'Epha7'	'Fpgs'
'Msi1'	'Trim17'
'Nr1h3'	'Fancf'
'Spata17'	'Rbm38'
'Akr1b7'	'Urgcp'
'Ackr2'	'Eepd1'
'Vmn1r42'	'Gramd1c'
'Ip6k3'	'Alcam'
'Ikzf2'	'Ppp1r13l'
'Il18r1'	'Smim13'
'Chmp4b'	'Eef1aknmt'
'Tmem262'	'Spef1'
'Lrsam1'	'Mmgt1'
'Pla2g4c'	'Uri1'
'Nuggc'	'Pdcd2'
'Iqcn'	'Bsn'
'Nfasc'	'Trim65'
'Glipr2'	'Lrrc69'
'Tcap'	'Trim27'
'Filip1l'	'Kdm7a'
'Sox5'	'Zfp473'
'Sox4'	'Nmb'
'Ccnl2'	'Aoc3'
'Wdsub1'	'Tln2'
'Zc3h7a'	'Adamtsl5'
'Xrn1'	'Amd2'
'Syngap1'	'Slc6a8'
'Ndufv3'	'Pom121'
'Hspb11'	'Ubl3'
'Adprm'	'Cyb5r1'
'Coq10a'	'Hoxa1'
'Arnt'	'Emp1'
'Thbs1'	'Rasa3'
'Gnpda2'	'Skil'
'Sec23b'	'Tymp'
'Bbs1'	'Prkd1'
'Zfp367'	'Bag5'
'Trpc1'	'Nsun5'
'Cdkal1'	'Acaa1b'
'Pnpla7'	'Jrk'
'Lysmd3'	'Zfp827'
'Gm3095'	'Usp43'
'Gm15501'	'Notch4'
'Il4ra'	'Rrp8'
'Nae1'	'Gli1'
'Fgf11'	'Fam107b'
'Xbp1'	'Jmy'
'Vcpip1'	'Sdc1'
'Vps37c'	'Gnat2'
'Tmem170b'	'Znrd2'
'Raph1'	'Eng'
'Iqcd'	'Ptn'
'Arhgap19'	'Rpp40'
'Pibf1'	'Ngf'
'Bscl2'	'Slc48a1'
'Drp2'	'Pwwp3b'
'Pkia'	'Ergic1'
'Id3'	'Zfp768'
'Chn1'	'Tcf7l1'
'Grina'	'Plin2'
'S100a16'	'Arsj'
'Ythdc1'	'Ppat'
'Khnyn'	'Lhx2'
'Rhoj'	'Rbpj'
'Vldlr'	'Rad9b'
'Pmel'	'Tomm20'
[truncated: 6,856 more rows]
