# Supplementary material for: m6A RNA methylation modulates IFN-γ-stimulated intestinal epithelial cell-intrinsic antiparasitic defense
Source: PLoS Pathog. 2026 Jul 20;22(7):e1014442. doi: 10.1371/journal.ppat.1014442 (PMC13399507; doi:10.1371/journal.ppat.1014442)
Supplement: S7 Table — (XLSX) [file ppat.1014442.s007.xlsx]

## Sheet: Sheet1
S7 Table. The GO ontology of overlapping mRNAs with altered RNA expression and those with changes in m6A RNA methylation in IFN-γ-treated IEC4.1 cells
Upregulated genes with an increased m6A											Downregulated genes with an decreased m6A
ONTOLOGY	ID	Description	GeneRatio	BgRatio	pvalue	p.adjust	qvalue	geneID	Count		ONTOLOGY	ID	Description	GeneRatio	BgRatio	pvalue	p.adjust	qvalue	geneID	Count
BP	GO:0035456	response to interferon-beta	14/339	63/29008	1.5127e-14	5.74371e-11	4.19574e-11	Iigp1/Gm4841/Gbp6/Gbp2b/Gm12185/Igtp/Gbp2/Irgm2/Ifi203/Ifit3/Ifit1/Bst2/F830016B08Rik/9930111J21Rik1	14		BP	GO:0006364	rRNA processing	15/109	214/29008	3.5073e-15	8.08927e-12	5.3605e-12	Ppan/Rrs1/Pwp2/Rcl1/Mdn1/Exosc6/Urb1/Tsr1/Usp36/Mak16/Nob1/Riok2/Mphosph10/Wdr46/Nop9	15
BP	GO:0035458	cellular response to interferon-beta	13/339	55/29008	5.62644e-14	1.06818e-10	7.80298e-11	Iigp1/Gm4841/Gbp6/Gbp2b/Gm12185/Igtp/Gbp2/Irgm2/Ifi203/Ifit3/Ifit1/F830016B08Rik/9930111J21Rik1	13		BP	GO:0016072	rRNA metabolic process	15/109	224/29008	6.90505e-15	8.08927e-12	5.3605e-12	Ppan/Rrs1/Pwp2/Rcl1/Mdn1/Exosc6/Urb1/Tsr1/Usp36/Mak16/Nob1/Riok2/Mphosph10/Wdr46/Nop9	15
BP	GO:0034341	response to interferon-gamma	17/339	139/29008	7.14833e-13	9.0474e-10	6.60907e-10	Gbp5/Gbp6/Gbp10/Gbp2b/Igtp/Gbp2/Irgm2/Gbp9/Parp14/Nlrc5/Parp9/Socs1/Cdc42ep2/Bst2/Tlr2/Cx3cl1/Rab11fip5	17		BP	GO:0042254	ribosome biogenesis	16/109	296/29008	2.34322e-14	1.83006e-11	1.21272e-11	Ppan/Rrs1/Pwp2/Rcl1/Mdn1/Exosc6/Urb1/Tsr1/Usp36/Mak16/Nob1/Riok2/Mphosph10/Wdr46/Nop9/Nop16	16
BP	GO:0042326	negative regulation of phosphorylation	26/339	396/29008	1.66808e-12	1.58343e-09	1.15668e-09	Parp14/Xdh/Socs3/Socs1/Wars/Pik3ip1/Trib3/Rock1/Mvp/Gadd45b/Jun/Cdkn1b/Heg1/Ier3/Aida/Ddit4/Cep85/Atxn7/Spred1/Lats2/Smcr8/Twist1/Lrp5/Psen1/Dynll1/Met	26		BP	GO:0022613	ribonucleoprotein complex biogenesis	17/109	412/29008	2.77723e-13	1.62676e-10	1.078e-10	Ppan/Rrs1/Pwp2/Rcl1/Mdn1/Exosc6/Urb1/Tsr1/Usp36/Mak16/Nob1/Riok2/Mphosph10/Wdr46/Zrsr2/Nop9/Nop16	17
BP	GO:0009615	response to virus	23/339	312/29008	3.16456e-12	2.40317e-09	1.7555e-09	Gbp2b/Igtp/Zbp1/Ifit3b/Parp9/Ifit3/Rtp4/Dtx3l/Stat2/Ifit1/Batf3/Isg15/Bst2/Ddx58/Eif2ak2/Trim56/Slfn9/Fgl2/Trim25/Bcl3/Traf3ip2/Ddit4/Ilrun	23		BP	GO:0034470	ncRNA processing	16/109	362/29008	5.18068e-13	2.42767e-10	1.60874e-10	Ppan/Rrs1/Pwp2/Rcl1/Mdn1/Exosc6/Urb1/Tsr1/Usp36/Mak16/Nob1/Riok2/Thumpd1/Mphosph10/Wdr46/Nop9	16
BP	GO:0071346	cellular response to interferon-gamma	15/339	112/29008	4.29238e-12	2.71636e-09	1.98428e-09	Gbp5/Gbp6/Gbp10/Gbp2b/Igtp/Gbp2/Gbp9/Parp14/Nlrc5/Parp9/Socs1/Cdc42ep2/Tlr2/Cx3cl1/Rab11fip5	15		BP	GO:0030490	maturation of SSU-rRNA	8/109	49/29008	1.2146e-11	4.743e-09	3.14303e-09	Rrs1/Pwp2/Rcl1/Tsr1/Nob1/Riok2/Wdr46/Nop9	8
BP	GO:0002831	regulation of response to biotic stimulus	23/339	337/29008	1.52475e-11	8.27066e-09	6.04167e-09	Gbp5/Igtp/Zbp1/Slamf8/Parp14/Nlrc5/Cd274/Parp9/Ifi203/Tap2/Dtx3l/Stat2/Socs1/Isg15/Ddx58/Tlr2/Fgl2/Il18rap/Cx3cl1/Traf3ip2/N4bp1/Nectin2/Ilrun	23		BP	GO:0034660	ncRNA metabolic process	16/109	453/29008	1.51987e-11	5.08723e-09	3.37115e-09	Ppan/Rrs1/Pwp2/Rcl1/Mdn1/Exosc6/Urb1/Tsr1/Usp36/Mak16/Nob1/Riok2/Thumpd1/Mphosph10/Wdr46/Nop9	16
BP	GO:0001562	response to protozoan	10/339	40/29008	2.58554e-11	1.05699e-08	7.72123e-09	Iigp1/Gbp6/Gbp10/Batf2/Gbp2b/Gbp2/Irgm2/Gbp9/Bcl3/Ier3	10		BP	GO:0042274	ribosomal small subunit biogenesis	8/109	72/29008	3.00177e-10	8.79144e-08	5.82581e-08	Rrs1/Pwp2/Rcl1/Tsr1/Nob1/Riok2/Wdr46/Nop9	8
BP	GO:0051607	defense response to virus	20/339	255/29008	2.78374e-11	1.05699e-08	7.72123e-09	Gbp2b/Zbp1/Ifit3b/Parp9/Ifit3/Rtp4/Dtx3l/Stat2/Ifit1/Isg15/Bst2/Ddx58/Eif2ak2/Trim56/Slfn9/Fgl2/Trim25/Traf3ip2/Ddit4/Ilrun	20		BP	GO:0000462	maturation of SSU-rRNA from tricistronic rRNA transcript (SSU-rRNA, 5.8S rRNA, LSU-rRNA)	6/109	35/29008	3.638e-09	9.47091e-07	6.27607e-07	Rrs1/Pwp2/Rcl1/Tsr1/Wdr46/Nop9	6
BP	GO:0140546	defense response to symbiont	20/339	255/29008	2.78374e-11	1.05699e-08	7.72123e-09	Gbp2b/Zbp1/Ifit3b/Parp9/Ifit3/Rtp4/Dtx3l/Stat2/Ifit1/Isg15/Bst2/Ddx58/Eif2ak2/Trim56/Slfn9/Fgl2/Trim25/Traf3ip2/Ddit4/Ilrun	20		BP	GO:0000469	cleavage involved in rRNA processing	5/109	27/29008	5.16117e-08	1.20926e-05	8.0134e-06	Rrs1/Rcl1/Tsr1/Nob1/Nop9	5
BP	GO:0010563	negative regulation of phosphorus metabolic process	26/339	453/29008	3.36476e-11	1.06467e-08	7.77733e-09	Parp14/Xdh/Socs3/Socs1/Wars/Pik3ip1/Trib3/Rock1/Mvp/Gadd45b/Jun/Cdkn1b/Heg1/Ier3/Aida/Ddit4/Cep85/Atxn7/Spred1/Lats2/Smcr8/Twist1/Lrp5/Psen1/Dynll1/Met	26		BP	GO:0000460	maturation of 5.8S rRNA	5/109	35/29008	2.02639e-07	4.3162e-05	2.86021e-05	Rrs1/Rcl1/Urb1/Mak16/Nop9	5
BP	GO:0045936	negative regulation of phosphate metabolic process	26/339	453/29008	3.36476e-11	1.06467e-08	7.77733e-09	Parp14/Xdh/Socs3/Socs1/Wars/Pik3ip1/Trib3/Rock1/Mvp/Gadd45b/Jun/Cdkn1b/Heg1/Ier3/Aida/Ddit4/Cep85/Atxn7/Spred1/Lats2/Smcr8/Twist1/Lrp5/Psen1/Dynll1/Met	26		BP	GO:0000478	endonucleolytic cleavage involved in rRNA processing	4/109	15/29008	2.49369e-07	4.49439e-05	2.97829e-05	Rrs1/Rcl1/Tsr1/Nop9	4
BP	GO:0060759	regulation of response to cytokine stimulus	15/339	132/29008	4.77281e-11	1.39403e-08	1.01833e-08	Igtp/Zbp1/Parp14/Nlrc5/Parp9/Stat2/Socs1/Isg15/Ddx58/Crebrf/Tlr2/Tnfrsf1a/Ripk1/Sharpin/Il6st	15		BP	GO:0000479	endonucleolytic cleavage of tricistronic rRNA transcript (SSU-rRNA, 5.8S rRNA, LSU-rRNA)	4/109	15/29008	2.49369e-07	4.49439e-05	2.97829e-05	Rrs1/Rcl1/Tsr1/Nop9	4
BP	GO:0019221	cytokine-mediated signaling pathway	24/339	397/29008	6.80921e-11	1.84676e-08	1.34904e-08	Iigp1/Igtp/Zbp1/Parp14/Nlrc5/Parp9/Notch1/Stat2/Socs1/Isg15/Il13ra1/F3/Crebrf/Tnfrsf1a/Il18rap/Ripk1/Foxo3/Cx3cl1/Usp25/Traf3ip2/Numbl/Sharpin/Il6st/Klf6	24		BP	GO:0042273	ribosomal large subunit biogenesis	6/109	72/29008	3.12881e-07	5.23629e-05	3.46992e-05	Ppan/Rrs1/Mdn1/Urb1/Mak16/Nop16	6
BP	GO:0042832	defense response to protozoan	9/339	36/29008	2.60831e-10	6.60251e-08	4.82309e-08	Iigp1/Gbp6/Gbp10/Batf2/Gbp2b/Gbp2/Irgm2/Gbp9/Bcl3	9		BP	GO:0042476	odontogenesis	7/109	123/29008	4.3212e-07	6.74971e-05	4.47282e-05	Fam20c/Apcdd1/Serpine1/Edn1/Gas1/Dlx1/Wnt10a	7
BP	GO:0001933	negative regulation of protein phosphorylation	21/339	349/29008	1.18186e-09	2.80469e-07	2.04881e-07	Parp14/Xdh/Socs3/Socs1/Wars/Trib3/Mvp/Gadd45b/Jun/Cdkn1b/Heg1/Aida/Ddit4/Cep85/Spred1/Lats2/Smcr8/Twist1/Lrp5/Psen1/Met	21		BP	GO:0001503	ossification	11/109	417/29008	5.16185e-07	7.55889e-05	5.00904e-05	Grem1/Fam20c/Ank/Smad3/Sox9/Scx/Epha2/Smad7/Sox2/Mmp9/Tmem64	11
BP	GO:0001959	regulation of cytokine-mediated signaling pathway	13/339	122/29008	2.11075e-09	4.71442e-07	3.44385e-07	Igtp/Zbp1/Parp14/Nlrc5/Parp9/Stat2/Socs1/Isg15/Crebrf/Tnfrsf1a/Ripk1/Sharpin/Il6st	13		BP	GO:0045933	positive regulation of muscle contraction	5/109	51/29008	1.3979e-06	0.000192663	0.000127672	Edn1/Gper1/Rgs2/Ptgs1/F2r	5
BP	GO:0045088	regulation of innate immune response	16/339	217/29008	6.69483e-09	1.41224e-06	1.03163e-06	Gbp5/Igtp/Zbp1/Slamf8/Parp14/Nlrc5/Parp9/Ifi203/Tap2/Stat2/Socs1/Isg15/Tlr2/Il18rap/N4bp1/Nectin2	16		BP	GO:0060485	mesenchyme development	9/109	293/29008	1.70717e-06	0.000222217	0.000147256	Grem1/Smad3/Edn1/Sox9/Scx/Phldb1/Sema5a/Smad7/Wnt10a	9
BP	GO:0060760	positive regulation of response to cytokine stimulus	9/339	53/29008	1.03117e-08	2.06072e-06	1.50534e-06	Igtp/Zbp1/Parp14/Nlrc5/Parp9/Ddx58/Crebrf/Tlr2/Ripk1	9		BP	GO:0000466	maturation of 5.8S rRNA from tricistronic rRNA transcript (SSU-rRNA, 5.8S rRNA, LSU-rRNA)	4/109	24/29008	1.89129e-06	0.000233226	0.000154552	Rrs1/Rcl1/Urb1/Nop9	4
BP	GO:0009896	positive regulation of catabolic process	23/339	494/29008	2.46527e-08	4.68032e-06	3.41894e-06	Igtp/Dtx3l/Zfp36/Trib3/Crebrf/Tlr2/Rock1/Noct/Fbxl5/Rgma/Plekhf1/Foxo3/Dcp2/Amer1/Atm/Ier3/Bid/Smcr8/Twist1/Psen1/Sh3bp4/Rnf139/Hspb8	23		BP	GO:0060070	canonical Wnt signaling pathway	9/109	303/29008	2.24781e-06	0.000263331	0.000174501	Grem1/Smad3/Edn1/Sox9/Sema5a/Egfr/Sox2/Wnt10a/Tmem64	9
BP	GO:1901342	regulation of vasculature development	18/339	306/29008	2.61427e-08	4.72686e-06	3.45294e-06	Wars/Cyp1b1/Hk2/Rhob/Wnt4/Erap1/F3/Rock1/Tnfrsf1a/Jcad/Ninj1/Cx3cl1/Adamts1/Adgra2/Pak4/Btg1/Rhoj/Spred1	18		BP	GO:0001704	formation of primary germ layer	6/109	102/29008	2.46152e-06	0.000269501	0.00017859	Dusp4/Dusp5/Smad3/Scx/Epha2/Sox2	6
BP	GO:0019882	antigen processing and presentation	12/339	126/29008	3.16173e-08	5.45687e-06	3.98621e-06	Psmb9/Tap2/Psmb8/Tapbpl/H2-T24/H2-T23/H2-Q4/Erap1/H2-T22/Fgl2/Rab8b/Rab32	12		BP	GO:0071276	cellular response to cadmium ion	4/109	26/29008	2.64555e-06	0.000269501	0.00017859	Egfr/Sox2/Mmp9/Gsn	4
BP	GO:0031331	positive regulation of cellular catabolic process	21/339	425/29008	3.71162e-08	6.1274e-06	4.47602e-06	Igtp/Dtx3l/Zfp36/Trib3/Tlr2/Rock1/Noct/Fbxl5/Rgma/Plekhf1/Foxo3/Dcp2/Amer1/Atm/Bid/Smcr8/Twist1/Psen1/Sh3bp4/Rnf139/Hspb8	21		BP	GO:1903055	positive regulation of extracellular matrix organization	4/109	26/29008	2.64555e-06	0.000269501	0.00017859	Smad3/Sox9/Phldb1/Sema5a	4
BP	GO:0046854	phosphatidylinositol phosphate biosynthetic process	8/339	46/29008	5.67921e-08	8.95338e-06	6.54039e-06	Socs3/Socs1/Itpkc/Inpp1/Fam126a/Ip6k1/Smg1/Pi4k2a	8		BP	GO:0048762	mesenchymal cell differentiation	8/109	237/29008	3.29656e-06	0.000321826	0.000213264	Grem1/Smad3/Edn1/Sox9/Phldb1/Sema5a/Smad7/Wnt10a	8
BP	GO:0048732	gland development	22/339	477/29008	5.89503e-08	8.95338e-06	6.54039e-06	Wt1/Notch1/Xdh/Tgm2/Hoxd3/Wnt4/B4galt1/Ntn1/Tgfa/Fgf10/Arid5b/Jun/Atm/Hoxd9/Rpgrip1l/Cdkn1b/Aacs/Igf1r/Lrp5/Psen1/Met/Fem1b	22		BP	GO:0090502	RNA phosphodiester bond hydrolysis, endonucleolytic	4/109	29/29008	4.16664e-06	0.000390497	0.00025877	Rrs1/Rcl1/Tsr1/Nop9	4
BP	GO:0048608	reproductive structure development	22/339	480/29008	6.57648e-08	9.60419e-06	7.0158e-06	Wt1/Fst/Notch1/Socs3/Ptx3/Greb1l/Wnt4/Foxo3/Vcam1/Fgf10/Arid5b/Adamts1/Akap9/Atm/Cdkn1b/Junb/Igf1r/Brip1/Dhcr24/Cul7/Met/Fem1b	22		BP	GO:0007369	gastrulation	7/109	178/29008	5.12179e-06	0.000461552	0.000305856	Dusp4/Dusp5/Smad3/Scx/Phldb1/Epha2/Sox2	7
BP	GO:0061458	reproductive system development	22/339	484/29008	7.59853e-08	1.06858e-05	7.8059e-06	Wt1/Fst/Notch1/Socs3/Ptx3/Greb1l/Wnt4/Foxo3/Vcam1/Fgf10/Arid5b/Adamts1/Akap9/Atm/Cdkn1b/Junb/Igf1r/Brip1/Dhcr24/Cul7/Met/Fem1b	22		BP	GO:0061036	positive regulation of cartilage development	4/109	31/29008	5.48805e-06	0.00047264	0.000313204	Smad3/Sox9/Scx/Smad7	4
BP	GO:0051348	negative regulation of transferase activity	16/339	259/29008	8.01785e-08	1.08728e-05	7.94249e-06	Dtx3l/Wars/Zfp36/Pik3ip1/Trib3/Mvp/Gadd45b/Cdkn1b/Heg1/Aida/Cep85/Spred1/Lats2/Smcr8/Lrp5/Psen1	16		BP	GO:0090257	regulation of muscle system process	8/109	255/29008	5.64828e-06	0.00047264	0.000313204	Fbxo32/Smad3/Edn1/Gper1/Rgs2/Ptgs1/F2r/Smad7	8
BP	GO:0045765	regulation of angiogenesis	17/339	302/29008	1.20458e-07	1.57717e-05	1.15212e-05	Wars/Cyp1b1/Hk2/Rhob/Erap1/F3/Rock1/Tnfrsf1a/Jcad/Ninj1/Cx3cl1/Adamts1/Adgra2/Pak4/Btg1/Rhoj/Spred1	17		BP	GO:0045668	negative regulation of osteoblast differentiation	5/109	68/29008	5.8965e-06	0.000476397	0.000315693	Grem1/Smad3/Sox9/Sox2/Tmem64	5
BP	GO:0006914	autophagy	20/339	437/29008	2.69161e-07	3.29678e-05	2.40828e-05	Iigp1/Igtp/Hk2/Trib3/Tlr2/Rock1/Plekhm1/Dram1/Plekhf1/Foxo3/Atm/Atg2a/Bid/Smcr8/Smg1/Myo5a/Psen1/Sh3bp4/Hspb8/Ilrun	20		BP	GO:0006940	regulation of smooth muscle contraction	5/109	69/29008	6.33824e-06	0.000495017	0.000328032	Edn1/Gper1/Rgs2/Ptgs1/F2r	5
BP	GO:0061919	process utilizing autophagic mechanism	20/339	437/29008	2.69161e-07	3.29678e-05	2.40828e-05	Iigp1/Igtp/Hk2/Trib3/Tlr2/Rock1/Plekhm1/Dram1/Plekhf1/Foxo3/Atm/Atg2a/Bid/Smcr8/Smg1/Myo5a/Psen1/Sh3bp4/Hspb8/Ilrun	20		BP	GO:0061035	regulation of cartilage development	5/109	71/29008	7.29925e-06	0.000541099	0.000358569	Grem1/Smad3/Sox9/Scx/Smad7	5
BP	GO:0033673	negative regulation of kinase activity	14/339	226/29008	5.04776e-07	5.98949e-05	4.37528e-05	Wars/Pik3ip1/Trib3/Mvp/Gadd45b/Cdkn1b/Heg1/Aida/Cep85/Spred1/Lats2/Smcr8/Lrp5/Psen1	14		BP	GO:0016055	Wnt signaling pathway	10/109	449/29008	7.77638e-06	0.000541099	0.000358569	Grem1/Apcdd1/Smad3/Edn1/Sox9/Sema5a/Egfr/Sox2/Wnt10a/Tmem64	10
BP	GO:0022604	regulation of cell morphogenesis	17/339	337/29008	5.6429e-07	6.26307e-05	4.57513e-05	Cdc42ep2/Rhob/Has2/Fmnl2/Gna13/Rnd3/Numbl/Brwd3/Rnd1/Rnf157/Rhoj/F11r/Cdc42ep3/Rhobtb2/Strip1/Cul7/Met	17		BP	GO:0090501	RNA phosphodiester bond hydrolysis	5/109	72/29008	7.82062e-06	0.000541099	0.000358569	Rrs1/Rcl1/Tsr1/Nob1/Nop9	5
BP	GO:0060330	regulation of response to interferon-gamma	5/339	15/29008	5.77317e-07	6.26307e-05	4.57513e-05	Igtp/Parp14/Nlrc5/Parp9/Socs1	5		BP	GO:0001558	regulation of cell growth	10/109	450/29008	7.92841e-06	0.000541099	0.000358569	Grem1/Smad3/Edn1/Gas1/Sema5a/Egfr/Ppan/Rgs2/Smad7/Eif4g1	10
BP	GO:0060334	regulation of interferon-gamma-mediated signaling pathway	5/339	15/29008	5.77317e-07	6.26307e-05	4.57513e-05	Igtp/Parp14/Nlrc5/Parp9/Socs1	5		BP	GO:0198738	cell-cell signaling by wnt	10/109	451/29008	8.083e-06	0.000541099	0.000358569	Grem1/Apcdd1/Smad3/Edn1/Sox9/Sema5a/Egfr/Sox2/Wnt10a/Tmem64	10
BP	GO:0045601	regulation of endothelial cell differentiation	7/339	43/29008	6.28292e-07	6.62674e-05	4.84079e-05	Notch1/Xdh/Rock1/Tnfrsf1a/Btg1/F11r/Cul7	7		BP	GO:0045987	positive regulation of smooth muscle contraction	4/109	35/29008	9.02745e-06	0.000580162	0.000384455	Edn1/Gper1/Ptgs1/F2r	4
BP	GO:0007264	small GTPase mediated signal transduction	19/339	425/29008	7.63359e-07	7.83371e-05	5.72248e-05	Notch1/Cdc42ep2/Rhob/Rock1/Rab30/Ntn1/Gna13/Rnd3/Fgf10/Jun/Rnd1/Heg1/Rab9/Rhoj/F11r/Cdc42ep3/Rhobtb2/Dhcr24/Met	19		BP	GO:0001952	regulation of cell-matrix adhesion	6/109	128/29008	9.16175e-06	0.000580162	0.000384455	Grem1/Peak1/Serpine1/Smad3/Plau/Rasa1	6
BP	GO:0031348	negative regulation of defense response	14/339	236/29008	8.48414e-07	8.47744e-05	6.19272e-05	Slamf8/Parp14/Nlrc5/Tap2/Stat2/Socs3/Isg15/Zfp36/Fgl2/Tnfrsf1a/Cx3cl1/Ier3/Sharpin/Ilrun	14		BP	GO:2000027	regulation of animal organ morphogenesis	6/109	132/29008	1.09264e-05	0.000673699	0.000446439	Grem1/Apcdd1/Edn1/Sox9/Wnt10a/Fgf7	6
BP	GO:0006469	negative regulation of protein kinase activity	13/339	203/29008	8.88834e-07	8.65359e-05	6.3214e-05	Wars/Trib3/Mvp/Gadd45b/Cdkn1b/Heg1/Aida/Cep85/Spred1/Lats2/Smcr8/Lrp5/Psen1	13		BP	GO:0046686	response to cadmium ion	4/109	38/29008	1.26166e-05	0.000750308	0.000497205	Egfr/Sox2/Mmp9/Gsn	4
BP	GO:0001961	positive regulation of cytokine-mediated signaling pathway	7/339	47/29008	1.17808e-06	0.000111829	8.16903e-05	Igtp/Zbp1/Parp14/Nlrc5/Parp9/Crebrf/Ripk1	7		BP	GO:0030278	regulation of ossification	6/109	136/29008	1.29565e-05	0.000750308	0.000497205	Grem1/Fam20c/Ank/Smad3/Sox9/Smad7	6
BP	GO:0044406	adhesion of symbiont to host	5/339	18/29008	1.60033e-06	0.000148206	0.000108264	Gbp6/Gbp2b/Gbp2/Gbp9/Nectin2	5		BP	GO:0048732	gland development	10/109	477/29008	1.31296e-05	0.000750308	0.000497205	Smad3/Lbh/Plau/Edn1/Sox9/Egfr/Epha2/Sox2/Wnt10a/Fgf7	10
BP	GO:0006661	phosphatidylinositol biosynthetic process	9/339	96/29008	1.94226e-06	0.000175589	0.000128267	Socs3/Socs1/Itpkc/Inpp1/Fam126a/Ip6k1/Smg1/Pign/Pi4k2a	9		BP	GO:0043010	camera-type eye development	9/109	381/29008	1.42124e-05	0.000764715	0.000506752	Aqp5/Smad3/Sox9/Gas1/Egfr/Epha2/Sox2/Dlx1/Fat1	9
BP	GO:0043588	skin development	15/339	294/29008	2.279e-06	0.000197362	0.000144172	Fst/Notch1/Zfp36/Rock1/Fosl2/Fgf10/Traf3ip2/Mfsd12/Sharpin/Acvr1b/Lats2/Dhcr24/Myo5a/Psen1/Met	15		BP	GO:0051549	positive regulation of keratinocyte migration	3/109	13/29008	1.43608e-05	0.000764715	0.000506752	Serpine1/Mmp9/Fgf7	3
BP	GO:0022612	gland morphogenesis	11/339	155/29008	2.28705e-06	0.000197362	0.000144172	Notch1/Tgm2/Wnt4/B4galt1/Ntn1/Tgfa/Fgf10/Igf1r/Lrp5/Met/Fem1b	11		BP	GO:0060394	negative regulation of pathway-restricted SMAD protein phosphorylation	3/109	13/29008	1.43608e-05	0.000764715	0.000506752	Grem1/Pmepa1/Smad7	3
BP	GO:0010506	regulation of autophagy	14/339	259/29008	2.54089e-06	0.000213932	0.000156276	Iigp1/Igtp/Trib3/Tlr2/Rock1/Dram1/Plekhf1/Foxo3/Atm/Bid/Smcr8/Smg1/Sh3bp4/Hspb8	14		BP	GO:0030500	regulation of bone mineralization	5/109	84/29008	1.66498e-05	0.000866902	0.000574468	Grem1/Fam20c/Ank/Smad3/Sox9	5
BP	GO:0008360	regulation of cell shape	11/339	157/29008	2.59175e-06	0.000213932	0.000156276	Cdc42ep2/Rhob/Fmnl2/Gna13/Rnd3/Brwd3/Rnd1/Rhoj/F11r/Cdc42ep3/Rhobtb2	11		BP	GO:0006820	anion transport	10/109	495/29008	1.80429e-05	0.000908656	0.000602138	Slc16a13/Ank/Prkg2/Edn1/Rgs2/Slc7a5/Slc25a24/Slc25a30/Slc16a1/Sfxn1	10
BP	GO:0051090	regulation of DNA-binding transcription factor activity	18/339	425/29008	3.19057e-06	0.000257758	0.00018829	Nlrc5/Cyp1b1/Ddx58/Eif2ak2/Tlr2/Trim25/Bcl3/Il18rap/Ppp2r5b/Ripk1/Slco3a1/Cx3cl1/Arid5b/Peli1/Igf1r/Id3/Twist1/Lrp5	18		BP	GO:1901201	regulation of extracellular matrix assembly	3/109	14/29008	1.82274e-05	0.000908656	0.000602138	Smad3/Sox9/Phldb1	3
BP	GO:0002474	antigen processing and presentation of peptide antigen via MHC class I	7/339	55/29008	3.50876e-06	0.000277558	0.000202754	Tap2/Tapbpl/H2-T24/H2-T23/H2-Q4/Erap1/H2-T22	7		BP	GO:0001649	osteoblast differentiation	7/109	220/29008	2.02981e-05	0.000990799	0.000656571	Grem1/Fam20c/Smad3/Sox9/Epha2/Sox2/Tmem64	7
BP	GO:0060333	interferon-gamma-mediated signaling pathway	5/339	21/29008	3.69278e-06	0.000286153	0.000209033	Igtp/Parp14/Nlrc5/Parp9/Socs1	5		BP	GO:0003188	heart valve formation	3/109	15/29008	2.27219e-05	0.00105631	0.000699982	Zfpm1/Sox9/Scx	3
BP	GO:0003158	endothelium development	10/339	133/29008	3.94213e-06	0.000299365	0.000218684	Notch1/Xdh/Rhob/Rock1/Tnfrsf1a/Heg1/Btg1/F11r/Cul7/Met	10		BP	GO:0051547	regulation of keratinocyte migration	3/109	15/29008	2.27219e-05	0.00105631	0.000699982	Serpine1/Mmp9/Fgf7	3
BP	GO:0060562	epithelial tube morphogenesis	17/339	394/29008	4.68871e-06	0.000349079	0.000255	Wt1/Notch1/Greb1l/Rhob/Wnt4/Rgma/B4galt1/Ntn1/Gna13/Fgf10/Tulp3/Sox4/Twist1/Arl13b/Lrp5/Psen1/Met	17		BP	GO:0007160	cell-matrix adhesion	7/109	225/29008	2.34451e-05	0.00105631	0.000699982	Grem1/Peak1/Serpine1/Smad3/Plau/Rasa1/Ston1	7
BP	GO:0048762	mesenchymal cell differentiation	13/339	237/29008	4.94315e-06	0.000360945	0.000263668	Notch1/Wnt4/Rock1/Has2/Il17rd/Fgf10/Amer1/Loxl3/Glipr2/Sdhaf2/Spred1/Twist1/Cul7	13		BP	GO:0061138	morphogenesis of a branching epithelium	7/109	226/29008	2.41204e-05	0.00105631	0.000699982	Grem1/Edn1/Sox9/Sema5a/Epha2/Sox2/Fgf7	7
BP	GO:0031346	positive regulation of cell projection organization	18/339	441/29008	5.31449e-06	0.000376676	0.000275159	Cdc42ep2/Enc1/Plekhm1/Cenpj/Rgma/Ppp2r5b/Ntn1/Cx3cl1/Adamts1/Rab8b/Numbl/Kif3c/Igf1r/Neu1/Cdc42ep3/Cul7/Dynll1/Met	18		BP	GO:0071560	cellular response to transforming growth factor beta stimulus	7/109	226/29008	2.41204e-05	0.00105631	0.000699982	Pmepa1/Serpine1/Smad3/Sox9/Scx/Smad7/Dlx1	7
BP	GO:0032102	negative regulation of response to external stimulus	17/339	398/29008	5.35699e-06	0.000376676	0.000275159	Slamf8/Parp14/Nlrc5/Tap2/Notch1/Stat2/Socs3/Isg15/Zfp36/Wnt4/Fgl2/Tnfrsf1a/Rgma/Cx3cl1/Ier3/Sharpin/Ilrun	17		BP	GO:0001837	epithelial to mesenchymal transition	6/109	152/29008	2.43451e-05	0.00105631	0.000699982	Grem1/Smad3/Edn1/Sox9/Phldb1/Smad7	6
BP	GO:0140289	protein mono-ADP-ribosylation	4/339	11/29008	5.66797e-06	0.000391296	0.000285839	Parp14/Parp9/Parp12/Parp8	4		BP	GO:1904035	regulation of epithelial cell apoptotic process	5/109	92/29008	2.58977e-05	0.00108906	0.000721688	Angptl4/Serpine1/Sema5a/Gper1/Gsn	5
BP	GO:0031334	positive regulation of protein-containing complex assembly	13/339	243/29008	6.48128e-06	0.000439454	0.000321018	Gbp5/Fas/Isg15/Wars/Cdc42ep2/Ppp2r5b/Akap9/Atm/Cdkn1b/Arl2/Cdc42ep3/Bid/Met	13		BP	GO:0071559	response to transforming growth factor beta	7/109	230/29008	2.6984e-05	0.00108906	0.000721688	Pmepa1/Serpine1/Smad3/Sox9/Scx/Smad7/Dlx1	7
BP	GO:0002483	antigen processing and presentation of endogenous peptide antigen	6/339	41/29008	7.76224e-06	0.000508159	0.000371207	Tap2/H2-T24/H2-T23/H2-Q4/Erap1/H2-T22	6		BP	GO:0030111	regulation of Wnt signaling pathway	8/109	317/29008	2.71857e-05	0.00108906	0.000721688	Grem1/Apcdd1/Smad3/Sox9/Sema5a/Egfr/Sox2/Tmem64	8
BP	GO:0019885	antigen processing and presentation of endogenous peptide antigen via MHC class I	6/339	41/29008	7.76224e-06	0.000508159	0.000371207	Tap2/H2-T24/H2-T23/H2-Q4/Erap1/H2-T22	6		BP	GO:0042475	odontogenesis of dentin-containing tooth	5/109	93/29008	2.72878e-05	0.00108906	0.000721688	Fam20c/Apcdd1/Serpine1/Dlx1/Wnt10a	5
BP	GO:0030865	cortical cytoskeleton organization	7/339	63/29008	8.83125e-06	0.000563612	0.000411715	Rhob/Rock1/Fmnl2/Rnd3/Rnd1/Rhobtb2/Strip1	7		BP	GO:0000054	ribosomal subunit export from nucleus	3/109	16/29008	2.7889e-05	0.00108906	0.000721688	Rrs1/Riok2/Nop9	3
BP	GO:0045766	positive regulation of angiogenesis	11/339	179/29008	9.13717e-06	0.000563612	0.000411715	Cyp1b1/Hk2/Rhob/Erap1/F3/Tnfrsf1a/Jcad/Ninj1/Cx3cl1/Pak4/Btg1	11		BP	GO:0033750	ribosome localization	3/109	16/29008	2.7889e-05	0.00108906	0.000721688	Rrs1/Riok2/Nop9	3
BP	GO:1904018	positive regulation of vasculature development	11/339	179/29008	9.13717e-06	0.000563612	0.000411715	Cyp1b1/Hk2/Rhob/Erap1/F3/Tnfrsf1a/Jcad/Ninj1/Cx3cl1/Pak4/Btg1	11		BP	GO:1903053	regulation of extracellular matrix organization	4/109	47/29008	2.97038e-05	0.00114092	0.00075605	Smad3/Sox9/Phldb1/Sema5a	4
BP	GO:0007265	Ras protein signal transduction	15/339	330/29008	9.20304e-06	0.000563612	0.000411715	Notch1/Cdc42ep2/Rock1/Rab30/Ntn1/Gna13/Fgf10/Jun/Heg1/Rab9/Rhoj/F11r/Cdc42ep3/Dhcr24/Met	15		BP	GO:0045667	regulation of osteoblast differentiation	6/109	158/29008	3.02733e-05	0.00114404	0.000758117	Grem1/Fam20c/Smad3/Sox9/Sox2/Tmem64	6
BP	GO:0002683	negative regulation of immune system process	18/339	460/29008	9.43579e-06	0.000568694	0.000415427	Slamf8/Parp14/Nlrc5/Cd274/Tap2/Stat2/Fas/Tapbpl/Socs1/Isg15/Bst2/Fgl2/Cx3cl1/Atm/Loxl3/Peli1/Fbn1/Ilrun	18		BP	GO:0003012	muscle system process	9/109	425/29008	3.34847e-05	0.00123639	0.000819317	Fbxo32/Smad3/Edn1/Gper1/Rgs2/Ptgs1/F2r/Smad7/Gsn	9
BP	GO:0014812	muscle cell migration	9/339	117/29008	9.98404e-06	0.000575564	0.000420446	Cyp1b1/F3/Rock1/Has2/Gna13/Adamts1/Il6st/Myo5a/Met	9		BP	GO:0071428	rRNA-containing ribonucleoprotein complex export from nucleus	3/109	17/29008	3.37725e-05	0.00123639	0.000819317	Rrs1/Riok2/Nop9	3
BP	GO:0045446	endothelial cell differentiation	9/339	117/29008	9.98404e-06	0.000575564	0.000420446	Notch1/Xdh/Rock1/Tnfrsf1a/Heg1/Btg1/F11r/Cul7/Met	9		BP	GO:0001654	eye development	9/109	430/29008	3.66656e-05	0.00132165	0.000875817	Aqp5/Smad3/Sox9/Gas1/Egfr/Epha2/Sox2/Dlx1/Fat1	9
BP	GO:0007346	regulation of mitotic cell cycle	18/339	462/29008	1.00045e-05	0.000575564	0.000420446	Muc1/Ripk1/Tgfa/Fgf10/Adamts1/Atm/Pim3/Cdkn1b/Ier3/Btg1/Igf1r/Sox4/Bid/Kmt2e/Cul7/Lrp5/Gen1/Met	18		BP	GO:0006937	regulation of muscle contraction	6/109	164/29008	3.731e-05	0.0013245	0.000877706	Edn1/Gper1/Rgs2/Ptgs1/F2r/Smad7	6
BP	GO:0060485	mesenchyme development	14/339	293/29008	1.04456e-05	0.000591972	0.000432432	Wt1/Notch1/Wnt4/Rock1/Has2/Il17rd/Fgf10/Amer1/Loxl3/Glipr2/Sdhaf2/Spred1/Twist1/Cul7	14		BP	GO:0048863	stem cell differentiation	7/109	243/29008	3.82917e-05	0.00133324	0.000883498	Grem1/Lbh/Edn1/Sox9/Sema5a/Sox2/Wnt10a	7
BP	GO:0003002	regionalization	16/339	379/29008	1.16974e-05	0.00065112	0.000475639	Wt1/Notch1/Hoxd3/Mllt3/Hoxd4/Fgf10/En1/Atm/Hoxd9/Hoxb8/Rpgrip1l/Aida/Tulp3/Arl13b/Lrp5/Psen1	16		BP	GO:0150063	visual system development	9/109	433/29008	3.86942e-05	0.00133324	0.000883498	Aqp5/Smad3/Sox9/Gas1/Egfr/Epha2/Sox2/Dlx1/Fat1	9
BP	GO:0019883	antigen processing and presentation of endogenous antigen	6/339	44/29008	1.18323e-05	0.00065112	0.000475639	Tap2/H2-T24/H2-T23/H2-Q4/Erap1/H2-T22	6		BP	GO:0001763	morphogenesis of a branching structure	7/109	245/29008	4.0334e-05	0.00135279	0.000896449	Grem1/Edn1/Sox9/Sema5a/Epha2/Sox2/Fgf7	7
BP	GO:0030330	DNA damage response, signal transduction by p53 class mediator	7/339	66/29008	1.2064e-05	0.000654387	0.000478026	Muc1/Bcl3/Foxo3/Atm/Sox4/Spred1/Twist1	7		BP	GO:2001267	regulation of cysteine-type endopeptidase activity involved in apoptotic signaling pathway	3/109	18/29008	4.04162e-05	0.00135279	0.000896449	Smad3/Mmp9/Gsn	3
BP	GO:0001837	epithelial to mesenchymal transition	10/339	152/29008	1.28846e-05	0.000676996	0.000494542	Notch1/Rock1/Has2/Il17rd/Loxl3/Glipr2/Sdhaf2/Spred1/Twist1/Cul7	10		BP	GO:0048880	sensory system development	9/109	437/29008	4.15464e-05	0.00137103	0.000908538	Aqp5/Smad3/Sox9/Gas1/Egfr/Epha2/Sox2/Dlx1/Fat1	9
BP	GO:0030099	myeloid cell differentiation	17/339	426/29008	1.29755e-05	0.000676996	0.000494542	Batf2/Fas/Batf3/Isg15/Zfp36/Tlr2/Ripk1/Ninj1/Foxo3/Jun/Hoxb8/Junb/Fbn1/Ltbr/Acvr1b/Kmt2e/Psen1	17		BP	GO:0060828	regulation of canonical Wnt signaling pathway	7/109	247/29008	4.24651e-05	0.00138188	0.000915731	Grem1/Smad3/Sox9/Sema5a/Egfr/Sox2/Tmem64	7
BP	GO:1903555	regulation of tumor necrosis factor superfamily cytokine production	11/339	186/29008	1.31187e-05	0.000676996	0.000494542	Cd274/Ddx58/Zfp36/Tlr2/Tnfrsf1a/Bcl3/Ripk1/Cx3cl1/Twist1/Psen1/Ilrun	11		BP	GO:0070167	regulation of biomineral tissue development	5/109	103/29008	4.46161e-05	0.00143199	0.000948937	Grem1/Fam20c/Ank/Smad3/Sox9	5
BP	GO:2001020	regulation of response to DNA damage stimulus	12/339	222/29008	1.32286e-05	0.000676996	0.000494542	Parp9/Dtx3l/Muc1/Rmi2/Fgf10/Atm/Ier3/Bid/Spred1/Smg1/Twist1/Fem1b	12		BP	GO:0048015	phosphatidylinositol-mediated signaling	6/109	170/29008	4.56028e-05	0.00143277	0.000949453	Edn1/Sox9/Gper1/Egfr/F2r/Gsn	6
BP	GO:0032103	positive regulation of response to external stimulus	17/339	427/29008	1.33723e-05	0.000676996	0.000494542	Gbp5/Igtp/Zbp1/Nlrc5/Parp9/Ifi203/Tlr2/Tnfrsf1a/Il18rap/Ripk1/Ninj1/Cx3cl1/Fgf10/S1pr1/Igf1r/Nectin2/Met	17		BP	GO:0035296	regulation of tube diameter	6/109	171/29008	4.71181e-05	0.00143277	0.000949453	Dusp5/Edn1/Gper1/Rgs2/Ptgs1/F2r	6
BP	GO:0002274	myeloid leukocyte activation	13/339	261/29008	1.39199e-05	0.000695447	0.000508019	Batf2/Batf3/Tlr2/Il18rap/Cx3cl1/Jun/Traf3ip2/Atm/Ltbr/Nectin2/Kmt2e/Pi4k2a/Psen1	13		BP	GO:0097746	blood vessel diameter maintenance	6/109	171/29008	4.71181e-05	0.00143277	0.000949453	Dusp5/Edn1/Gper1/Rgs2/Ptgs1/F2r	6
BP	GO:0001655	urogenital system development	16/339	385/29008	1.41941e-05	0.000699936	0.000511299	Wt1/Notch1/Greb1l/Wnt4/Fgf10/Arid5b/Adamts1/Amer1/Traf3ip2/Rpgrip1l/Cdkn1b/Fbn1/Igf1r/Sox4/Id3/Fem1b	16		BP	GO:0032330	regulation of chondrocyte differentiation	4/109	53/29008	4.79275e-05	0.00143277	0.000949453	Grem1/Smad3/Sox9/Smad7	4
BP	GO:0061138	morphogenesis of a branching epithelium	12/339	226/29008	1.58099e-05	0.000769522	0.000562131	Wt1/Notch1/Socs3/Tgm2/Greb1l/Wnt4/B4galt1/Gna13/Fgf10/Lrp5/Met/Fem1b	12		BP	GO:2000351	regulation of endothelial cell apoptotic process	4/109	53/29008	4.79275e-05	0.00143277	0.000949453	Angptl4/Serpine1/Sema5a/Gper1	4
BP	GO:0007259	receptor signaling pathway via JAK-STAT	11/339	190/29008	1.60106e-05	0.000769522	0.000562131	Parp14/Parp9/Notch1/Stat2/Socs3/Socs1/Cyp1b1/Tnfrsf1a/Bcl3/Cenpj/Il6st	11		BP	GO:0035150	regulation of tube size	6/109	172/29008	4.86735e-05	0.00143277	0.000949453	Dusp5/Edn1/Gper1/Rgs2/Ptgs1/F2r	6
BP	GO:0060039	pericardium development	5/339	28/29008	1.66764e-05	0.000776877	0.000567504	Wt1/Notch1/Vcam1/Rpgrip1l/Heg1	5		BP	GO:0110149	regulation of biomineralization	5/109	105/29008	4.8921e-05	0.00143277	0.000949453	Grem1/Fam20c/Ank/Smad3/Sox9	5
BP	GO:0002460	adaptive immune response based on somatic recombination of immune receptors built from immunoglobulin superfamily domains	18/339	480/29008	1.66837e-05	0.000776877	0.000567504	Cd274/Tap2/Notch1/C1s2/Fas/H2-T24/H2-T23/C1ra/H2-Q4/C1rl/C1rb/H2-T22/Fgl2/Bcl3/Il18rap/Traf3ip2/Loxl3/Nectin2	18		BP	GO:0048017	inositol lipid-mediated signaling	6/109	173/29008	5.02697e-05	0.0014541	0.000963584	Edn1/Sox9/Gper1/Egfr/F2r/Gsn	6
BP	GO:0071706	tumor necrosis factor superfamily cytokine production	11/339	191/29008	1.68145e-05	0.000776877	0.000567504	Cd274/Ddx58/Zfp36/Tlr2/Tnfrsf1a/Bcl3/Ripk1/Cx3cl1/Twist1/Psen1/Ilrun	11		BP	GO:0070371	ERK1 and ERK2 cascade	8/109	349/29008	5.35942e-05	0.00153136	0.00101478	Dusp9/Dusp4/Edn1/Sox9/Gper1/Egfr/Epha2/F2r	8
BP	GO:0030856	regulation of epithelial cell differentiation	10/339	157/29008	1.70846e-05	0.000776877	0.000567504	Notch1/Xdh/Zfp36/Rock1/Tnfrsf1a/Cdkn1b/Btg1/F11r/Spred1/Cul7	10		BP	GO:0051546	keratinocyte migration	3/109	20/29008	5.61554e-05	0.00158521	0.00105047	Serpine1/Mmp9/Fgf7	3
BP	GO:0007249	I-kappaB kinase/NF-kappaB signaling	12/339	228/29008	1.72579e-05	0.000776877	0.000567504	Tlr2/Rock1/Trim25/Bcl3/Ripk1/Alpk1/Cx3cl1/Usp25/Traf3ip2/Peli1/Ltbr/Sharpin	12		BP	GO:0015711	organic anion transport	8/109	352/29008	5.69029e-05	0.00158718	0.00105178	Slc16a13/Edn1/Rgs2/Slc7a5/Slc25a24/Slc25a30/Slc16a1/Sfxn1	8
BP	GO:0001570	vasculogenesis	8/339	96/29008	1.73912e-05	0.000776877	0.000567504	Wt1/Notch1/Xdh/Has2/Heg1/Junb/Spred1/Cul7	8		BP	GO:0072577	endothelial cell apoptotic process	4/109	56/29008	5.95971e-05	0.00164278	0.00108862	Angptl4/Serpine1/Sema5a/Gper1	4
BP	GO:0090559	regulation of membrane permeability	8/339	97/29008	1.8764e-05	0.000828453	0.00060518	Hk2/Plekhf1/Heg1/Ier3/F11r/Bid/Slc35f6/Slc9a1	8		BP	GO:0032332	positive regulation of chondrocyte differentiation	3/109	21/29008	6.53356e-05	0.00178002	0.00117956	Smad3/Sox9/Smad7	3
BP	GO:0000082	G1/S transition of mitotic cell cycle	11/339	194/29008	1.94399e-05	0.000848428	0.000619771	Muc1/Ripk1/Fgf10/Adamts1/Cdkn1b/Sox4/Bach1/Acvr1b/Bid/Lats2/Kmt2e	11		BP	GO:0050673	epithelial cell proliferation	9/109	471/29008	7.38241e-05	0.00196494	0.0013021	Smad3/Plau/Sox9/Gas1/Sema5a/Egfr/Epha2/Sox2/Fgf7	9
BP	GO:0009952	anterior/posterior pattern specification	12/339	232/29008	2.05048e-05	0.000884736	0.000646294	Wt1/Notch1/Hoxd3/Mllt3/Hoxd4/En1/Atm/Hoxd9/Hoxb8/Tulp3/Lrp5/Psen1	12		BP	GO:0042481	regulation of odontogenesis	3/109	22/29008	7.5445e-05	0.00196494	0.0013021	Apcdd1/Edn1/Wnt10a	3
BP	GO:0001667	ameboidal-type cell migration	17/339	444/29008	2.19959e-05	0.000938409	0.000685502	Notch1/Cyp1b1/Rhob/Rock1/Has2/Jcad/Fgf10/Arid5b/Adgra2/Jun/Glipr2/Rhoj/Acvr1b/Spred1/Twist1/Lrp5/Met	17		BP	GO:0001942	hair follicle development	5/109	115/29008	7.54779e-05	0.00196494	0.0013021	Apcdd1/Sox9/Egfr/Wnt10a/Fgf7	5
BP	GO:0097696	receptor signaling pathway via STAT	11/339	197/29008	2.2413e-05	0.000945581	0.000690741	Parp14/Parp9/Notch1/Stat2/Socs3/Socs1/Cyp1b1/Tnfrsf1a/Bcl3/Cenpj/Il6st	11		BP	GO:0002062	chondrocyte differentiation	5/109	115/29008	7.54779e-05	0.00196494	0.0013021	Grem1/Smad3/Sox9/Scx/Smad7	5
BP	GO:0046474	glycerophospholipid biosynthetic process	10/339	163/29008	2.36325e-05	0.000986072	0.000720319	Socs3/Socs1/Etnk1/Itpkc/Inpp1/Fam126a/Ip6k1/Smg1/Pign/Pi4k2a	10		BP	GO:0048592	eye morphogenesis	6/109	188/29008	7.96732e-05	0.00202907	0.0013446	Aqp5/Sox9/Gas1/Epha2/Sox2/Fat1	6
BP	GO:0045089	positive regulation of innate immune response	9/339	131/29008	2.47776e-05	0.00102261	0.000747014	Gbp5/Igtp/Zbp1/Nlrc5/Parp9/Ifi203/Tlr2/Il18rap/Nectin2	9		BP	GO:0048754	branching morphogenesis of an epithelial tube	6/109	188/29008	7.96732e-05	0.00202907	0.0013446	Grem1/Edn1/Sox9/Sema5a/Epha2/Sox2	6
BP	GO:0046777	protein autophosphorylation	12/339	237/29008	2.53026e-05	0.00103305	0.000754638	Eif2ak2/Ppp2r5b/Ripk1/Mvp/Jun/Atm/Pim3/Igf1r/Acvr1b/Lmtk2/Smg1/Met	12		BP	GO:0006939	smooth muscle contraction	5/109	117/29008	8.19106e-05	0.00206362	0.00136749	Edn1/Gper1/Rgs2/Ptgs1/F2r	5
BP	GO:0043254	regulation of protein-containing complex assembly	17/339	451/29008	2.67936e-05	0.00108198	0.000790378	Gbp5/Igtp/Fas/Isg15/Wars/Cdc42ep2/Eif2ak2/Tlr2/Ppp2r5b/Akap9/Atm/Cdkn1b/Aida/Arl2/Cdc42ep3/Bid/Met	17		BP	GO:1903829	positive regulation of cellular protein localization	7/109	277/29008	8.72273e-05	0.0021439	0.00142069	Glis2/Gper1/Egfr/Epha2/Slc5a3/Trim8/Zpr1	7
BP	GO:0048525	negative regulation of viral process	8/339	102/29008	2.70708e-05	0.00108198	0.000790378	Isg15/Ptx3/Bst2/Eif2ak2/Zfp36/Trim56/Trim25/N4bp1	8		BP	GO:0022404	molting cycle process	5/109	119/29008	8.87573e-05	0.0021439	0.00142069	Apcdd1/Sox9/Egfr/Wnt10a/Fgf7	5
BP	GO:0010508	positive regulation of autophagy	9/339	133/29008	2.79454e-05	0.0011032	0.000805882	Igtp/Tlr2/Rock1/Plekhf1/Foxo3/Bid/Smcr8/Sh3bp4/Hspb8	9		BP	GO:0022405	hair cycle process	5/109	119/29008	8.87573e-05	0.0021439	0.00142069	Apcdd1/Sox9/Egfr/Wnt10a/Fgf7	5
BP	GO:0001916	positive regulation of T cell mediated cytotoxicity	6/339	51/29008	2.81829e-05	0.0011032	0.000805882	Tap2/H2-T24/H2-T23/H2-Q4/H2-T22/Nectin2	6		BP	GO:0098773	skin epidermis development	5/109	119/29008	8.87573e-05	0.0021439	0.00142069	Apcdd1/Sox9/Egfr/Wnt10a/Fgf7	5
BP	GO:0042770	signal transduction in response to DNA damage	10/339	167/29008	2.91046e-05	0.00112766	0.000823745	Muc1/Bcl3/Foxo3/Atm/Ier3/Sox4/Bid/Spred1/Twist1/Fem1b	10		BP	GO:1904019	epithelial cell apoptotic process	5/109	120/29008	9.23414e-05	0.00219734	0.00145611	Angptl4/Serpine1/Sema5a/Gper1/Gsn	5
BP	GO:0002244	hematopoietic progenitor cell differentiation	10/339	170/29008	3.38898e-05	0.00129979	0.000949491	Fst/Notch1/Samd9l/Herc6/Cebpd/Eif2ak2/Mllt3/Ston2/Sox4/Psen1	10		BP	GO:0060537	muscle tissue development	9/109	486/29008	9.36634e-05	0.00219734	0.00145611	Megf10/Grem1/Zfpm1/Smad3/Edn1/Sox9/Scx/Rgs2/Smad7	9
BP	GO:0001763	morphogenesis of a branching structure	12/339	245/29008	3.50149e-05	0.00132952	0.000971203	Wt1/Notch1/Socs3/Tgm2/Greb1l/Wnt4/B4galt1/Gna13/Fgf10/Lrp5/Met/Fem1b	12		BP	GO:0098656	anion transmembrane transport	6/109	194/29008	9.47064e-05	0.00219734	0.00145611	Ank/Rgs2/Slc7a5/Slc25a30/Slc16a1/Sfxn1	6
BP	GO:0048002	antigen processing and presentation of peptide antigen	7/339	78/29008	3.63077e-05	0.00136495	0.000997089	Tap2/Tapbpl/H2-T24/H2-T23/H2-Q4/Erap1/H2-T22	7		BP	GO:0042255	ribosome assembly	4/109	63/29008	9.47211e-05	0.00219734	0.00145611	Ppan/Rrs1/Pwp2/Mdn1	4
BP	GO:0007266	Rho protein signal transduction	9/339	138/29008	3.74015e-05	0.00139229	0.00101706	Cdc42ep2/Rock1/Ntn1/Gna13/Heg1/Rhoj/F11r/Cdc42ep3/Met	9		BP	GO:0030282	bone mineralization	5/109	123/29008	0.000103765	0.00238353	0.00157949	Grem1/Fam20c/Ank/Smad3/Sox9	5
BP	GO:0070266	necroptotic process	5/339	33/29008	3.83879e-05	0.00141182	0.00103132	Zbp1/Fas/Itpk1/Ripk1/Peli1	5		BP	GO:0046942	carboxylic acid transport	7/109	288/29008	0.000111093	0.0025271	0.00167463	Slc16a13/Edn1/Rgs2/Slc7a5/Slc25a30/Slc16a1/Sfxn1	7
BP	GO:1904748	regulation of apoptotic process involved in development	4/339	17/29008	3.8671e-05	0.00141182	0.00103132	Wt1/Notch1/Tnfrsf1a/B4galt1	4		BP	GO:0043500	muscle adaptation	5/109	127/29008	0.000120648	0.00271806	0.00180117	Fbxo32/Smad3/Edn1/Rgs2/Gsn	5
BP	GO:0002833	positive regulation of response to biotic stimulus	10/339	173/29008	3.93324e-05	0.00141182	0.00103132	Gbp5/Igtp/Zbp1/Nlrc5/Cd274/Parp9/Ifi203/Tlr2/Il18rap/Nectin2	10		BP	GO:0043588	skin development	7/109	294/29008	0.000126197	0.002816	0.00186607	Apcdd1/Sox9/Egfr/Ptgs1/Epha2/Wnt10a/Fgf7	7
BP	GO:0031098	stress-activated protein kinase signaling cascade	12/339	248/29008	3.94134e-05	0.00141182	0.00103132	Xdh/Fas/Eif2ak2/Zfp36/Ripk1/Usp25/Gadd45b/Rell1/Aida/Igf1r/Ltbr/Met	12		BP	GO:0000027	ribosomal large subunit assembly	3/109	27/29008	0.00014135	0.00312436	0.00207042	Ppan/Rrs1/Mdn1	3
BP	GO:0050792	regulation of viral process	10/339	174/29008	4.13051e-05	0.00146575	0.00107072	Notch1/Isg15/Ptx3/Bst2/Eif2ak2/Zfp36/Trim56/Trim25/N4bp1/Nectin2	10		BP	GO:0050678	regulation of epithelial cell proliferation	8/109	403/29008	0.00014498	0.00316819	0.00209946	Smad3/Plau/Sox9/Gas1/Sema5a/Egfr/Sox2/Fgf7	8
BP	GO:0002476	antigen processing and presentation of endogenous peptide antigen via MHC class Ib	5/339	34/29008	4.45777e-05	0.00155286	0.00113435	Tap2/H2-T24/H2-T23/H2-Q4/H2-T22	5		BP	GO:0043281	regulation of cysteine-type endopeptidase activity involved in apoptotic process	6/109	210/29008	0.000146037	0.00316819	0.00209946	Smad3/Gper1/F2r/Sox2/Mmp9/Gsn	6
BP	GO:0002484	antigen processing and presentation of endogenous peptide antigen via MHC class I via ER pathway	5/339	34/29008	4.45777e-05	0.00155286	0.00113435	Tap2/H2-T24/H2-T23/H2-Q4/H2-T22	5		BP	GO:0090305	nucleic acid phosphodiester bond hydrolysis	5/109	133/29008	0.00014983	0.00322066	0.00213423	Rrs1/Rcl1/Tsr1/Nob1/Nop9	5
BP	GO:0035107	appendage morphogenesis	10/339	177/29008	4.77379e-05	0.00163298	0.00119288	Notch1/Fgf10/En1/Hoxd9/Rpgrip1l/Tulp3/Sox4/Twist1/Lrp5/Psen1	10		BP	GO:0051216	cartilage development	6/109	212/29008	0.000153756	0.00327501	0.00217024	Grem1/Smad3/Edn1/Sox9/Scx/Smad7	6
BP	GO:0035108	limb morphogenesis	10/339	177/29008	4.77379e-05	0.00163298	0.00119288	Notch1/Fgf10/En1/Hoxd9/Rpgrip1l/Tulp3/Sox4/Twist1/Lrp5/Psen1	10		BP	GO:1905039	carboxylic acid transmembrane transport	5/109	134/29008	0.000155176	0.00327547	0.00217055	Rgs2/Slc7a5/Slc25a30/Slc16a1/Sfxn1	5
BP	GO:0046488	phosphatidylinositol metabolic process	9/339	143/29008	4.94343e-05	0.00167591	0.00122424	Socs3/Socs1/Itpkc/Inpp1/Fam126a/Ip6k1/Smg1/Pign/Pi4k2a	9		BP	GO:1903825	organic acid transmembrane transport	5/109	135/29008	0.000160666	0.0033469	0.00221789	Rgs2/Slc7a5/Slc25a30/Slc16a1/Sfxn1	5
BP	GO:0002428	antigen processing and presentation of peptide antigen via MHC class Ib	5/339	35/29008	5.15119e-05	0.00171571	0.00125331	Tap2/H2-T24/H2-T23/H2-Q4/H2-T22	5		BP	GO:0010631	epithelial cell migration	7/109	306/29008	0.000161417	0.0033469	0.00221789	Grem1/Serpine1/Sox9/Sema5a/Epha2/Mmp9/Fgf7	7
BP	GO:0006471	protein ADP-ribosylation	5/339	35/29008	5.15119e-05	0.00171571	0.00125331	Parp14/Parp9/Parp12/Wars/Parp8	5		BP	GO:0014065	phosphatidylinositol 3-kinase signaling	5/109	136/29008	0.000166304	0.00341799	0.00226499	Edn1/Sox9/Gper1/Egfr/F2r	5
BP	GO:0044843	cell cycle G1/S phase transition	11/339	216/29008	5.20358e-05	0.00171809	0.00125505	Muc1/Ripk1/Fgf10/Adamts1/Cdkn1b/Sox4/Bach1/Acvr1b/Bid/Lats2/Kmt2e	11		BP	GO:0090132	epithelium migration	7/109	308/29008	0.000167993	0.00342268	0.0022681	Grem1/Serpine1/Sox9/Sema5a/Epha2/Mmp9/Fgf7	7
BP	GO:0008654	phospholipid biosynthetic process	11/339	217/29008	5.42524e-05	0.00177583	0.00129723	Socs3/Socs1/Etnk1/Itpkc/Inpp1/Sgms2/Fam126a/Ip6k1/Smg1/Pign/Pi4k2a	11		BP	GO:0090130	tissue migration	7/109	310/29008	0.000174785	0.00345183	0.00228742	Grem1/Serpine1/Sox9/Sema5a/Epha2/Mmp9/Fgf7	7
BP	GO:0090287	regulation of cellular response to growth factor stimulus	13/339	299/29008	5.70674e-05	0.00185201	0.00135288	Fst/Notch1/Xdh/Wnt4/Rgma/Ppp2r5b/Jcad/Il17rd/Fgf10/Adgra2/Fbn1/Spred1/Lats2	13		BP	GO:0032967	positive regulation of collagen biosynthetic process	3/109	29/29008	0.000175616	0.00345183	0.00228742	Serpine1/Scx/F2r	3
BP	GO:0001914	regulation of T cell mediated cytotoxicity	6/339	58/29008	5.91398e-05	0.001903	0.00139013	Tap2/H2-T24/H2-T23/H2-Q4/H2-T22/Nectin2	6		BP	GO:0010611	regulation of cardiac muscle hypertrophy	4/109	74/29008	0.000177259	0.00345183	0.00228742	Fbxo32/Smad3/Edn1/Rgs2	4
BP	GO:0007389	pattern specification process	17/339	482/29008	6.11179e-05	0.00195012	0.00142455	Wt1/Fst/Notch1/Hoxd3/Mllt3/Hoxd4/Fgf10/En1/Atm/Hoxd9/Hoxb8/Rpgrip1l/Aida/Tulp3/Arl13b/Lrp5/Psen1	17		BP	GO:0042303	molting cycle	5/109	138/29008	0.000178032	0.00345183	0.00228742	Apcdd1/Sox9/Egfr/Wnt10a/Fgf7	5
BP	GO:0032680	regulation of tumor necrosis factor production	10/339	183/29008	6.31964e-05	0.00199951	0.00146063	Ddx58/Zfp36/Tlr2/Tnfrsf1a/Bcl3/Ripk1/Cx3cl1/Twist1/Psen1/Ilrun	10		BP	GO:0042633	hair cycle	5/109	138/29008	0.000178032	0.00345183	0.00228742	Apcdd1/Sox9/Egfr/Wnt10a/Fgf7	5
BP	GO:0002832	negative regulation of response to biotic stimulus	8/339	115/29008	6.40437e-05	0.00199951	0.00146063	Slamf8/Parp14/Nlrc5/Tap2/Stat2/Isg15/Fgl2/Ilrun	8		BP	GO:0030198	extracellular matrix organization	7/109	311/29008	0.000178264	0.00345183	0.00228742	Grem1/Smad3/Sox9/Scx/Phldb1/Sema5a/Mmp9	7
BP	GO:0016032	viral process	14/339	346/29008	6.47102e-05	0.00199951	0.00146063	Zbp1/Notch1/Isg15/Ptx3/Bst2/Eif2ak2/Zfp36/Trim56/Trim25/Ripk1/Vcam1/Jun/N4bp1/Nectin2	14		BP	GO:0006936	muscle contraction	7/109	312/29008	0.000181798	0.00346302	0.00229484	Edn1/Gper1/Rgs2/Ptgs1/F2r/Smad7/Gsn	7
BP	GO:0046902	regulation of mitochondrial membrane permeability	6/339	59/29008	6.51932e-05	0.00199951	0.00146063	Hk2/Plekhf1/Ier3/Bid/Slc35f6/Slc9a1	6		BP	GO:0043062	extracellular structure organization	7/109	312/29008	0.000181798	0.00346302	0.00229484	Grem1/Smad3/Sox9/Scx/Phldb1/Sema5a/Mmp9	7
BP	GO:0060070	canonical Wnt signaling pathway	13/339	303/29008	6.52988e-05	0.00199951	0.00146063	Notch1/Wnt4/Mllt3/Foxo3/Fgf10/Adgra2/Amer1/Sox4/Sdhaf2/Bcl9/Lats2/Lrp5/Psen1	13		BP	GO:0045229	external encapsulating structure organization	7/109	313/29008	0.000185388	0.00349963	0.00231909	Grem1/Smad3/Sox9/Scx/Phldb1/Sema5a/Mmp9	7
BP	GO:0070265	necrotic cell death	6/339	60/29008	7.17311e-05	0.00216349	0.00158041	Zbp1/Fas/Itpk1/Ripk1/Ninj1/Peli1	6		BP	GO:0007492	endoderm development	4/109	75/29008	0.000186707	0.00349963	0.00231909	Dusp4/Dusp5/Smad3/Sox2	4
BP	GO:0010631	epithelial cell migration	13/339	306/29008	7.21308e-05	0.00216349	0.00158041	Notch1/Cyp1b1/Rhob/Rock1/Has2/Jcad/Fgf10/Adgra2/Jun/Glipr2/Rhoj/Spred1/Met	13		BP	GO:1905207	regulation of cardiocyte differentiation	3/109	30/29008	0.000194596	0.00361856	0.0023979	Grem1/Gper1/Egfr	3
BP	GO:0008585	female gonad development	8/339	117/29008	7.23632e-05	0.00216349	0.00158041	Wt1/Fst/Ptx3/Wnt4/Foxo3/Arid5b/Adamts1/Atm	8		BP	GO:0035270	endocrine system development	5/109	141/29008	0.000196796	0.00363065	0.00240592	Smad3/Edn1/Sox9/Sox2/Pde3b	5
BP	GO:0046660	female sex differentiation	9/339	151/29008	7.54194e-05	0.00223724	0.00163429	Wt1/Fst/Ptx3/Wnt4/Foxo3/Fgf10/Arid5b/Adamts1/Atm	9		BP	GO:0014743	regulation of muscle hypertrophy	4/109	77/29008	0.000206684	0.0037807	0.00250535	Fbxo32/Smad3/Edn1/Rgs2	4
BP	GO:0090132	epithelium migration	13/339	308/29008	7.70226e-05	0.00225647	0.00164834	Notch1/Cyp1b1/Rhob/Rock1/Has2/Jcad/Fgf10/Adgra2/Jun/Glipr2/Rhoj/Spred1/Met	13		BP	GO:0090596	sensory organ morphogenesis	7/109	319/29008	0.000208156	0.0037807	0.00250535	Aqp5/Edn1/Sox9/Gas1/Epha2/Sox2/Fat1	7
BP	GO:0002064	epithelial cell development	12/339	266/29008	7.72561e-05	0.00225647	0.00164834	Wt1/Notch1/Rock1/Tnfrsf1a/B4galt1/Fosl2/Akap9/Heg1/F11r/Il6st/Met/Fem1b	12		BP	GO:2000352	negative regulation of endothelial cell apoptotic process	3/109	31/29008	0.000214857	0.00385671	0.00255572	Angptl4/Serpine1/Sema5a	3
BP	GO:0032640	tumor necrosis factor production	10/339	188/29008	7.91516e-05	0.00228424	0.00166862	Ddx58/Zfp36/Tlr2/Tnfrsf1a/Bcl3/Ripk1/Cx3cl1/Twist1/Psen1/Ilrun	10		BP	GO:0045927	positive regulation of growth	7/109	321/29008	0.000216229	0.00385671	0.00255572	Serpine1/Edn1/Sema5a/Egfr/Smad7/Zpr1/Eif4g1	7
BP	GO:1903706	regulation of hemopoiesis	15/339	398/29008	7.94098e-05	0.00228424	0.00166862	Slamf8/Fas/Socs1/Isg15/Zfp36/Fgl2/Ripk1/Ninj1/Foxo3/Jun/Hoxb8/Loxl3/Fbn1/Sox4/Acvr1b	15		BP	GO:0010810	regulation of cell-substrate adhesion	6/109	226/29008	0.00021728	0.00385671	0.00255572	Grem1/Peak1/Serpine1/Smad3/Plau/Rasa1	6
BP	GO:0090130	tissue migration	13/339	310/29008	8.21994e-05	0.0023467	0.00171425	Notch1/Cyp1b1/Rhob/Rock1/Has2/Jcad/Fgf10/Adgra2/Jun/Glipr2/Rhoj/Spred1/Met	13		BP	GO:0010714	positive regulation of collagen metabolic process	3/109	32/29008	0.000236437	0.0041652	0.00276015	Serpine1/Scx/F2r	3
BP	GO:1903900	regulation of viral life cycle	9/339	153/29008	8.3462e-05	0.00236496	0.00172759	Notch1/Isg15/Ptx3/Bst2/Eif2ak2/Trim56/Trim25/N4bp1/Nectin2	9		BP	GO:0001822	kidney development	7/109	327/29008	0.000241975	0.00423095	0.00280371	Grem1/Gcnt4/Smad3/Glis2/Sox9/Smad7/Mmp9	7
BP	GO:0001912	positive regulation of leukocyte mediated cytotoxicity	7/339	89/29008	8.48682e-05	0.0023703	0.00173149	Tap2/H2-T24/H2-T23/H2-Q4/H2-T22/Il18rap/Nectin2	7		BP	GO:0045598	regulation of fat cell differentiation	5/109	148/29008	0.000246431	0.00427695	0.0028342	Zfpm1/Smad3/Gper1/Metrnl/Tmem64	5
BP	GO:0030198	extracellular matrix organization	13/339	311/29008	8.48989e-05	0.0023703	0.00173149	Wt1/Notch1/Ptx3/Cyp1b1/Flrt2/Tnfrsf1a/Bcl3/Has2/B4galt1/Adamts4/Adamts5/Adamts1/Loxl3	13		BP	GO:0010614	negative regulation of cardiac muscle hypertrophy	3/109	33/29008	0.000259371	0.00445204	0.00295022	Fbxo32/Smad3/Rgs2	3
BP	GO:0046545	development of primary female sexual characteristics	8/339	120/29008	8.65109e-05	0.00239768	0.00175149	Wt1/Fst/Ptx3/Wnt4/Foxo3/Arid5b/Adamts1/Atm	8		BP	GO:0003018	vascular process in circulatory system	6/109	234/29008	0.000261917	0.00445204	0.00295022	Dusp5/Edn1/Gper1/Rgs2/Ptgs1/F2r	6
BP	GO:0043062	extracellular structure organization	13/339	312/29008	8.76749e-05	0.00240196	0.00175461	Wt1/Notch1/Ptx3/Cyp1b1/Flrt2/Tnfrsf1a/Bcl3/Has2/B4galt1/Adamts4/Adamts5/Adamts1/Loxl3	13		BP	GO:0051147	regulation of muscle cell differentiation	5/109	150/29008	0.00026222	0.00445204	0.00295022	Megf10/Grem1/Edn1/Gper1/Rgs2	5
BP	GO:0002475	antigen processing and presentation via MHC class Ib	5/339	39/29008	8.79305e-05	0.00240196	0.00175461	Tap2/H2-T24/H2-T23/H2-Q4/H2-T22	5		BP	GO:0008544	epidermis development	7/109	333/29008	0.000270138	0.00455347	0.00301744	Apcdd1/Sox9/Egfr/Ptgs1/Epha2/Wnt10a/Fgf7	7
BP	GO:0045229	external encapsulating structure organization	13/339	313/29008	9.05292e-05	0.00245528	0.00179357	Wt1/Notch1/Ptx3/Cyp1b1/Flrt2/Tnfrsf1a/Bcl3/Has2/B4galt1/Adamts4/Adamts5/Adamts1/Loxl3	13		BP	GO:0001667	ameboidal-type cell migration	8/109	444/29008	0.000279156	0.00467188	0.00309591	Grem1/Serpine1/Edn1/Sox9/Sema5a/Epha2/Mmp9/Fgf7	8
BP	GO:0014911	positive regulation of smooth muscle cell migration	6/339	63/29008	9.45349e-05	0.00254574	0.00185965	Cyp1b1/F3/Has2/Adamts1/Il6st/Myo5a	6		BP	GO:2000116	regulation of cysteine-type endopeptidase activity	6/109	239/29008	0.000293283	0.00487349	0.00322951	Smad3/Gper1/F2r/Sox2/Mmp9/Gsn	6
BP	GO:0001819	positive regulation of cytokine production	17/339	500/29008	9.53639e-05	0.00254998	0.00186274	Gbp5/Cd274/Isg15/Cyp1b1/Ddx58/Eif2ak2/Trim56/F3/Tlr2/Tnfrsf1a/Bcl3/Ripk1/Cx3cl1/Heg1/Peli1/Twist1/Psen1	17		BP	GO:0022612	gland morphogenesis	5/109	155/29008	0.000305056	0.00498911	0.00330612	Plau/Sox9/Egfr/Epha2/Fgf7	5
BP	GO:0010634	positive regulation of epithelial cell migration	9/339	156/29008	9.68691e-05	0.00257211	0.00187891	Rhob/Has2/Jcad/Fgf10/Adgra2/Jun/Glipr2/Rhoj/Met	9		BP	GO:0010632	regulation of epithelial cell migration	6/109	241/29008	0.000306625	0.00498911	0.00330612	Serpine1/Sox9/Sema5a/Epha2/Mmp9/Fgf7	6
BP	GO:0031349	positive regulation of defense response	12/339	273/29008	9.87866e-05	0.00260481	0.0019028	Gbp5/Igtp/Zbp1/Nlrc5/Parp9/Ifi203/Tlr2/Tnfrsf1a/Il18rap/Ripk1/Ninj1/Nectin2	12		BP	GO:0014741	negative regulation of muscle hypertrophy	3/109	35/29008	0.000309446	0.00498911	0.00330612	Fbxo32/Smad3/Rgs2	3
BP	GO:0007548	sex differentiation	13/339	317/29008	0.000102766	0.00269104	0.00196579	Wt1/Fst/Ptx3/Greb1l/Wnt4/Foxo3/Fgf10/Arid5b/Adamts1/Akap9/Atm/Brip1/Dhcr24	13		BP	GO:0010634	positive regulation of epithelial cell migration	5/109	156/29008	0.000314225	0.00498911	0.00330612	Serpine1/Sox9/Sema5a/Mmp9/Fgf7	5
BP	GO:1901652	response to peptide	15/339	412/29008	0.0001163	0.00301001	0.0021988	Serpina3g/Notch1/Stat2/Socs3/Socs1/Trib3/Wdtc1/Rock1/Vcam1/Rab8b/Igf1r/Ywhag/Myo5a/Psen1/Slc9a1	15		BP	GO:0048593	camera-type eye morphogenesis	5/109	156/29008	0.000314225	0.00498911	0.00330612	Aqp5/Sox9/Epha2/Sox2/Fat1	5
BP	GO:0021915	neural tube development	10/339	197/29008	0.000116532	0.00301001	0.0021988	Notch1/Itpk1/Rgma/En1/Rpgrip1l/Tulp3/Sox4/Twist1/Arl13b/Psen1	10		BP	GO:0019229	regulation of vasoconstriction	4/109	86/29008	0.000316032	0.00498911	0.00330612	Dusp5/Edn1/Ptgs1/F2r	4
BP	GO:0014910	regulation of smooth muscle cell migration	7/339	94/29008	0.00011996	0.00307763	0.00224819	Cyp1b1/F3/Has2/Gna13/Adamts1/Il6st/Myo5a	7		BP	GO:0048041	focal adhesion assembly	4/109	86/29008	0.000316032	0.00498911	0.00330612	Grem1/Peak1/Smad3/Ston1	4
BP	GO:0032872	regulation of stress-activated MAPK cascade	10/339	198/29008	0.000121481	0.00308129	0.00225087	Xdh/Fas/Eif2ak2/Ripk1/Gadd45b/Rell1/Aida/Igf1r/Ltbr/Met	10		BP	GO:0072001	renal system development	7/109	342/29008	0.000317276	0.00498911	0.00330612	Grem1/Gcnt4/Smad3/Glis2/Sox9/Smad7/Mmp9	7
BP	GO:0043123	positive regulation of I-kappaB kinase/NF-kappaB signaling	8/339	126/29008	0.000121726	0.00308129	0.00225087	Trim25/Ripk1/Alpk1/Cx3cl1/Traf3ip2/Peli1/Ltbr/Sharpin	8		BP	GO:0014706	striated muscle tissue development	8/109	461/29008	0.000358641	0.00560197	0.00371225	Megf10/Grem1/Zfpm1/Smad3/Edn1/Scx/Rgs2/Smad7	8
BP	GO:0051403	stress-activated MAPK cascade	11/339	238/29008	0.00012354	0.00309635	0.00226186	Xdh/Fas/Eif2ak2/Zfp36/Ripk1/Gadd45b/Rell1/Aida/Igf1r/Ltbr/Met	11		BP	GO:0071364	cellular response to epidermal growth factor stimulus	3/109	37/29008	0.000365363	0.00566917	0.00375678	Sox9/Rasa1/Zpr1	3
BP	GO:0032956	regulation of actin cytoskeleton organization	14/339	368/29008	0.000123952	0.00309635	0.00226186	Cdc42ep2/Bst2/Rhob/Wnt4/Tlr2/Rock1/Rnd3/Cx3cl1/S1pr1/Rnd1/F11r/Cdc42ep3/Rhobtb2/Met	14		BP	GO:1900182	positive regulation of protein localization to nucleus	4/109	92/29008	0.000408716	0.00628399	0.0041642	Glis2/Gper1/Trim8/Zpr1	4
BP	GO:0032970	regulation of actin filament-based process	15/339	416/29008	0.000129263	0.00320792	0.00234336	Cdc42ep2/Bst2/Rhob/Wnt4/Tlr2/Rock1/Rnd3/Cx3cl1/Akap9/S1pr1/Rnd1/F11r/Cdc42ep3/Rhobtb2/Met	15		BP	GO:0052548	regulation of endopeptidase activity	7/109	357/29008	0.00041035	0.00628399	0.0041642	Serpine1/Smad3/Gper1/F2r/Sox2/Mmp9/Gsn	7
BP	GO:0030539	male genitalia development	4/339	23/29008	0.000136127	0.00333468	0.00243596	Wt1/Greb1l/Fgf10/Dhcr24	4		BP	GO:0010717	regulation of epithelial to mesenchymal transition	4/109	93/29008	0.000425859	0.00640886	0.00424694	Grem1/Smad3/Phldb1/Smad7	4
BP	GO:0046426	negative regulation of receptor signaling pathway via JAK-STAT	4/339	23/29008	0.000136127	0.00333468	0.00243596	Parp14/Socs3/Socs1/Bcl3	4		BP	GO:0001706	endoderm formation	3/109	39/29008	0.000427396	0.00640886	0.00424694	Dusp4/Dusp5/Sox2	3
BP	GO:0070302	regulation of stress-activated protein kinase signaling cascade	10/339	201/29008	0.000137408	0.00333481	0.00243606	Xdh/Fas/Eif2ak2/Ripk1/Gadd45b/Rell1/Aida/Igf1r/Ltbr/Met	10		BP	GO:0030178	negative regulation of Wnt signaling pathway	5/109	167/29008	0.000429445	0.00640886	0.00424694	Grem1/Apcdd1/Sox9/Sox2/Tmem64	5
BP	GO:0010632	regulation of epithelial cell migration	11/339	241/29008	0.000137889	0.00333481	0.00243606	Notch1/Rhob/Has2/Jcad/Fgf10/Adgra2/Jun/Glipr2/Rhoj/Spred1/Met	11		BP	GO:0071248	cellular response to metal ion	5/109	167/29008	0.000429445	0.00640886	0.00424694	Egfr/Sox2/Mmp9/Slc25a24/Gsn	5
BP	GO:0001822	kidney development	13/339	327/29008	0.00013979	0.00335938	0.00245401	Wt1/Notch1/Greb1l/Wnt4/Fgf10/Arid5b/Adamts1/Amer1/Traf3ip2/Rpgrip1l/Fbn1/Sox4/Id3	13		BP	GO:0031214	biomineral tissue development	5/109	168/29008	0.000441309	0.00653549	0.00433086	Grem1/Fam20c/Ank/Smad3/Sox9	5
BP	GO:0097300	programmed necrotic cell death	5/339	43/29008	0.000141497	0.00337902	0.00246835	Zbp1/Fas/Itpk1/Ripk1/Peli1	5		BP	GO:0002088	lens development in camera-type eye	4/109	94/29008	0.000443509	0.00653549	0.00433086	Smad3/Epha2/Sox2/Fat1	4
BP	GO:0030879	mammary gland development	9/339	165/29008	0.000148384	0.00352133	0.00257231	Xdh/Wnt4/B4galt1/Ntn1/Tgfa/Fgf10/Hoxd9/Igf1r/Lrp5	9		BP	GO:0045444	fat cell differentiation	6/109	260/29008	0.000458599	0.00670579	0.00444372	Zfpm1/Smad3/Gper1/Rgs2/Metrnl/Tmem64	6
BP	GO:1902742	apoptotic process involved in development	5/339	44/29008	0.000158121	0.0037291	0.00272408	Wt1/Notch1/Tnfrsf1a/B4galt1/Lrp5	5		BP	GO:0070849	response to epidermal growth factor	3/109	40/29008	0.000460791	0.00670579	0.00444372	Sox9/Rasa1/Zpr1	3
BP	GO:0043011	myeloid dendritic cell differentiation	4/339	24/29008	0.000161854	0.00379358	0.00277118	Batf2/Batf3/Ltbr/Psen1	4		BP	GO:0110148	biomineralization	5/109	170/29008	0.000465776	0.0067365	0.00446407	Grem1/Fam20c/Ank/Smad3/Sox9	5
BP	GO:0008544	epidermis development	13/339	333/29008	0.000167113	0.00386286	0.00282179	Fst/Notch1/Zfp36/Rock1/Fosl2/Fgf10/Mfsd12/Igf1r/Sharpin/Acvr1b/Lats2/Myo5a/Psen1	13		BP	GO:0031589	cell-substrate adhesion	7/109	366/29008	0.000475924	0.00682118	0.00452018	Grem1/Peak1/Serpine1/Smad3/Plau/Rasa1/Ston1	7
BP	GO:0048736	appendage development	10/339	206/29008	0.000167862	0.00386286	0.00282179	Notch1/Fgf10/En1/Hoxd9/Rpgrip1l/Tulp3/Sox4/Twist1/Lrp5/Psen1	10		BP	GO:0022618	ribonucleoprotein complex assembly	5/109	171/29008	0.000478386	0.00682118	0.00452018	Ppan/Rrs1/Pwp2/Mdn1/Zrsr2	5
BP	GO:0060173	limb development	10/339	206/29008	0.000167862	0.00386286	0.00282179	Notch1/Fgf10/En1/Hoxd9/Rpgrip1l/Tulp3/Sox4/Twist1/Lrp5/Psen1	10		BP	GO:0007044	cell-substrate junction assembly	4/109	96/29008	0.000480365	0.00682118	0.00452018	Grem1/Peak1/Smad3/Ston1	4
BP	GO:0042509	regulation of tyrosine phosphorylation of STAT protein	6/339	70/29008	0.000170358	0.00389669	0.00284651	Parp14/Parp9/Socs3/Socs1/Tnfrsf1a/Il6st	6		BP	GO:1903522	regulation of blood circulation	6/109	264/29008	0.000497003	0.00701493	0.00464857	Dusp5/Edn1/Rgs2/Ptgs1/F2r/Smad7	6
BP	GO:0031343	positive regulation of cell killing	7/339	100/29008	0.000176744	0.00401854	0.00293552	Tap2/H2-T24/H2-T23/H2-Q4/H2-T22/Il18rap/Nectin2	7		BP	GO:0030509	BMP signaling pathway	5/109	173/29008	0.000504377	0.00707637	0.00468929	Grem1/Smad3/Scx/Smad7/Dlx1	5
BP	GO:0045017	glycerolipid biosynthetic process	10/339	208/29008	0.000181541	0.00410304	0.00299725	Socs3/Socs1/Etnk1/Itpkc/Inpp1/Fam126a/Ip6k1/Smg1/Pign/Pi4k2a	10		BP	GO:0014033	neural crest cell differentiation	4/109	98/29008	0.000519352	0.0072431	0.00479977	Edn1/Sox9/Sema5a/Wnt10a	4
BP	GO:0090068	positive regulation of cell cycle process	11/339	249/29008	0.000183265	0.00411583	0.00300659	Wnt4/Cenpj/Tgfa/Fgf10/Adamts1/Igf1r/Kmt2e/Kif3b/Lrp5/Gen1/Met	11		BP	GO:0085029	extracellular matrix assembly	3/109	43/29008	0.000570877	0.00791106	0.00524241	Smad3/Sox9/Phldb1	3
BP	GO:0001913	T cell mediated cytotoxicity	6/339	71/29008	0.000184275	0.00411583	0.00300659	Tap2/H2-T24/H2-T23/H2-Q4/H2-T22/Nectin2	6		BP	GO:0071826	ribonucleoprotein complex subunit organization	5/109	178/29008	0.000573999	0.00791106	0.00524241	Ppan/Rrs1/Pwp2/Mdn1/Zrsr2	5
BP	GO:1904893	negative regulation of receptor signaling pathway via STAT	4/339	25/29008	0.000190916	0.00423923	0.00309673	Parp14/Socs3/Socs1/Bcl3	4		BP	GO:0043502	regulation of muscle adaptation	4/109	101/29008	0.000581979	0.00797414	0.00528421	Fbxo32/Smad3/Edn1/Rgs2	4
BP	GO:0014909	smooth muscle cell migration	7/339	103/29008	0.000212346	0.00468765	0.0034243	Cyp1b1/F3/Has2/Gna13/Adamts1/Il6st/Myo5a	7		BP	GO:0150115	cell-substrate junction organization	4/109	102/29008	0.000603996	0.00822768	0.00545222	Grem1/Peak1/Smad3/Ston1	4
BP	GO:0072001	renal system development	13/339	342/29008	0.000216663	0.00473612	0.0034597	Wt1/Notch1/Greb1l/Wnt4/Fgf10/Arid5b/Adamts1/Amer1/Traf3ip2/Rpgrip1l/Fbn1/Sox4/Id3	13		BP	GO:0000056	ribosomal small subunit export from nucleus	2/109	10/29008	0.000617299	0.00826476	0.00547679	Riok2/Nop9	2
BP	GO:0048536	spleen development	5/339	47/29008	0.000217036	0.00473612	0.0034597	Fas/Samd9l/Bcl3/Fgf10/Traf3ip2	5		BP	GO:0006971	hypotonic response	2/109	10/29008	0.000617299	0.00826476	0.00547679	Aqp5/Prkg2	2
BP	GO:0001666	response to hypoxia	10/339	214/29008	0.000228331	0.00495414	0.00361897	Notch1/Fosl2/Atm/Sod3/Alkbh5/Ddit4/Tm9sf4/Bach1/Twist1/Slc9a1	10		BP	GO:2001269	positive regulation of cysteine-type endopeptidase activity involved in apoptotic signaling pathway	2/109	10/29008	0.000617299	0.00826476	0.00547679	Smad3/Gsn	2
BP	GO:0007260	tyrosine phosphorylation of STAT protein	6/339	74/29008	0.000231474	0.00496557	0.00362732	Parp14/Parp9/Socs3/Socs1/Tnfrsf1a/Il6st	6		BP	GO:0007173	epidermal growth factor receptor signaling pathway	4/109	103/29008	0.000626597	0.00829444	0.00549646	Sox9/Gper1/Egfr/Mmp9	4
BP	GO:0050688	regulation of defense response to virus	6/339	74/29008	0.000231474	0.00496557	0.00362732	Parp9/Dtx3l/Ddx58/Fgl2/Traf3ip2/Ilrun	6		BP	GO:0014066	regulation of phosphatidylinositol 3-kinase signaling	4/109	103/29008	0.000626597	0.00829444	0.00549646	Sox9/Gper1/Egfr/F2r	4
BP	GO:1903131	mononuclear cell differentiation	16/339	489/29008	0.000234558	0.00500346	0.003655	Batf2/Slamf8/Fas/Batf3/Socs1/Wnt4/Fgl2/Bcl3/Nfil3/Jun/Traf3ip2/Atm/Loxl3/Sox4/Ltbr/Psen1	16		BP	GO:0001655	urogenital system development	7/109	385/29008	0.000641858	0.00835848	0.0055389	Grem1/Gcnt4/Smad3/Glis2/Sox9/Smad7/Mmp9	7
BP	GO:0061299	retina vasculature morphogenesis in camera-type eye	3/339	11/29008	0.00024348	0.00516477	0.00377283	Cyp1b1/Rhoj/Lrp5	3		BP	GO:0001657	ureteric bud development	4/109	104/29008	0.000649791	0.00835848	0.0055389	Grem1/Smad3/Sox9/Smad7	4
BP	GO:0045637	regulation of myeloid cell differentiation	10/339	219/29008	0.000274686	0.00579435	0.00423274	Fas/Isg15/Zfp36/Ripk1/Ninj1/Foxo3/Jun/Hoxb8/Fbn1/Acvr1b	10		BP	GO:0003300	cardiac muscle hypertrophy	4/109	104/29008	0.000649791	0.00835848	0.0055389	Fbxo32/Smad3/Edn1/Rgs2	4
BP	GO:0030326	embryonic limb morphogenesis	8/339	143/29008	0.000290278	0.0059793	0.00436784	Notch1/En1/Hoxd9/Rpgrip1l/Tulp3/Twist1/Lrp5/Psen1	8		BP	GO:0072163	mesonephric epithelium development	4/109	104/29008	0.000649791	0.00835848	0.0055389	Grem1/Smad3/Sox9/Smad7	4
BP	GO:0035113	embryonic appendage morphogenesis	8/339	143/29008	0.000290278	0.0059793	0.00436784	Notch1/En1/Hoxd9/Rpgrip1l/Tulp3/Twist1/Lrp5/Psen1	8		BP	GO:0072164	mesonephric tubule development	4/109	104/29008	0.000649791	0.00835848	0.0055389	Grem1/Smad3/Sox9/Smad7	4
BP	GO:0051783	regulation of nuclear division	8/339	143/29008	0.000290278	0.0059793	0.00436784	Wnt4/Tgfa/Atm/Igf1r/Cul7/Lrp5/Gen1/Met	8		BP	GO:0050918	positive chemotaxis	3/109	45/29008	0.000652839	0.00835848	0.0055389	Smad3/Sema5a/Fgf7	3
BP	GO:0021532	neural tube patterning	5/339	50/29008	0.000291328	0.0059793	0.00436784	En1/Rpgrip1l/Tulp3/Arl13b/Psen1	5		BP	GO:0071772	response to BMP	5/109	184/29008	0.000666801	0.00844494	0.00559619	Grem1/Smad3/Scx/Smad7/Dlx1	5
BP	GO:0043618	regulation of transcription from RNA polymerase II promoter in response to stress	5/339	50/29008	0.000291328	0.0059793	0.00436784	Notch1/Atf3/Muc1/Jun/Bach1	5		BP	GO:0071773	cellular response to BMP stimulus	5/109	184/29008	0.000666801	0.00844494	0.00559619	Grem1/Smad3/Scx/Smad7/Dlx1	5
BP	GO:0016055	Wnt signaling pathway	15/339	449/29008	0.000293427	0.00599	0.00437566	Notch1/Rnf213/Wnt4/Tlr2/Mllt3/Foxo3/Fgf10/Adgra2/Amer1/Sox4/Sdhaf2/Bcl9/Lats2/Lrp5/Psen1	15		BP	GO:0001894	tissue homeostasis	6/109	280/29008	0.000676319	0.00851944	0.00564556	Sox9/Scx/Ptgs1/F2r/Fgf7/Tmem64	6
BP	GO:1900745	positive regulation of p38MAPK cascade	4/339	28/29008	0.000300593	0.00607922	0.00444083	Xdh/Gadd45b/Rell1/Met	4		BP	GO:0030279	negative regulation of ossification	3/109	46/29008	0.000696484	0.00863332	0.00572103	Grem1/Sox9/Smad7	3
BP	GO:1901653	cellular response to peptide	12/339	308/29008	0.000300999	0.00607922	0.00444083	Socs3/Socs1/Trib3/Wdtc1/Rock1/Vcam1/Rab8b/Igf1r/Ywhag/Myo5a/Psen1/Slc9a1	12		BP	GO:0032965	regulation of collagen biosynthetic process	3/109	46/29008	0.000696484	0.00863332	0.00572103	Serpine1/Scx/F2r	3
BP	GO:0016236	macroautophagy	10/339	222/29008	0.000306101	0.00611315	0.00446562	Igtp/Tlr2/Plekhm1/Atg2a/Smcr8/Smg1/Myo5a/Psen1/Hspb8/Ilrun	10		BP	GO:1903524	positive regulation of blood circulation	3/109	46/29008	0.000696484	0.00863332	0.00572103	Dusp5/Edn1/Rgs2	3
BP	GO:2001233	regulation of apoptotic signaling pathway	14/339	402/29008	0.000306357	0.00611315	0.00446562	Fas/Atf3/Muc1/Wnt4/Ripk1/Plekhf1/Cx3cl1/Fgf10/Ier3/Ltbr/Bid/Slc35f6/Psen1/Fem1b	14		BP	GO:0035051	cardiocyte differentiation	5/109	186/29008	0.000700099	0.00863332	0.00572103	Grem1/Edn1/Gper1/Egfr/Rgs2	5
BP	GO:0198738	cell-cell signaling by wnt	15/339	451/29008	0.000307509	0.00611315	0.00446562	Notch1/Rnf213/Wnt4/Tlr2/Mllt3/Foxo3/Fgf10/Adgra2/Amer1/Sox4/Sdhaf2/Bcl9/Lats2/Lrp5/Psen1	15		BP	GO:0001823	mesonephros development	4/109	107/29008	0.000723023	0.00886934	0.00587743	Grem1/Smad3/Sox9/Smad7	4
BP	GO:0007088	regulation of mitotic nuclear division	7/339	110/29008	0.00031816	0.00622298	0.00454585	Tgfa/Atm/Igf1r/Cul7/Lrp5/Gen1/Met	7		BP	GO:0060562	epithelial tube morphogenesis	7/109	394/29008	0.000735026	0.00890607	0.00590177	Grem1/Smad3/Edn1/Sox9/Sema5a/Epha2/Sox2	7
BP	GO:0072331	signal transduction by p53 class mediator	8/339	145/29008	0.000318835	0.00622298	0.00454585	Muc1/Bcl3/Foxo3/Atm/Ddit4/Sox4/Spred1/Twist1	8		BP	GO:0015804	neutral amino acid transport	3/109	47/29008	0.000741947	0.00890607	0.00590177	Rgs2/Slc7a5/Sfxn1	3
BP	GO:0003183	mitral valve morphogenesis	3/339	12/29008	0.000321832	0.00622298	0.00454585	Notch1/Sox4/Twist1	3		BP	GO:0014897	striated muscle hypertrophy	4/109	108/29008	0.000748679	0.00890607	0.00590177	Fbxo32/Smad3/Edn1/Rgs2	4
BP	GO:0097400	interleukin-17-mediated signaling pathway	3/339	12/29008	0.000321832	0.00622298	0.00454585	Notch1/Usp25/Traf3ip2	3		BP	GO:0048145	regulation of fibroblast proliferation	4/109	108/29008	0.000748679	0.00890607	0.00590177	Serpine1/Rasa1/Egfr/Mmp9	4
BP	GO:0045926	negative regulation of growth	11/339	266/29008	0.000322867	0.00622298	0.00454585	Wt1/Notch1/Bst2/Rgma/Ntn1/Ripk1/Sertad3/Cdkn1b/Acvr1b/Sertad1/Sh3bp4	11		BP	GO:0043409	negative regulation of MAPK cascade	5/109	189/29008	0.000752359	0.00890607	0.00590177	Dusp9/Dusp4/Dusp5/Gper1/Rgs2	5
BP	GO:0050730	regulation of peptidyl-tyrosine phosphorylation	11/339	266/29008	0.000322867	0.00622298	0.00454585	Parp14/Parp9/Socs3/Socs1/Tnfrsf1a/Ppp2r5b/Mvp/Tgfa/Fgf10/Il6st/Psen1	11		BP	GO:0014889	muscle atrophy	2/109	11/29008	0.000752626	0.00890607	0.00590177	Fbxo32/Gsn	2
BP	GO:0051091	positive regulation of DNA-binding transcription factor activity	11/339	267/29008	0.000333301	0.00639163	0.00466904	Ddx58/Eif2ak2/Tlr2/Trim25/Il18rap/Ppp2r5b/Ripk1/Slco3a1/Cx3cl1/Arid5b/Lrp5	11		BP	GO:0033689	negative regulation of osteoblast proliferation	2/109	11/29008	0.000752626	0.00890607	0.00590177	Grem1/Smad3	2
BP	GO:0044772	mitotic cell cycle phase transition	14/339	406/29008	0.000338346	0.00645577	0.0047159	Muc1/Ripk1/Fgf10/Adamts1/Atm/Cdkn1b/Ier3/Sox4/Bach1/Acvr1b/Bid/Lats2/Kmt2e/Gen1	14		BP	GO:0042310	vasoconstriction	4/109	109/29008	0.000774972	0.00906483	0.00600698	Dusp5/Edn1/Ptgs1/F2r	4
BP	GO:0002237	response to molecule of bacterial origin	14/339	409/29008	0.000364177	0.0069139	0.00505056	Gbp6/Gbp10/Igtp/Gbp2/Cd274/Ptgfr/Tap2/Eif2ak2/Zfp36/Tlr2/Noct/Litaf/Cx3cl1/Peli1	14		BP	GO:0032102	negative regulation of response to external stimulus	7/109	398/29008	0.00077973	0.00906483	0.00600698	Grem1/Serpine1/Smad3/Plau/Sema5a/Gper1/Metrnl	7
BP	GO:0051271	negative regulation of cellular component movement	12/339	315/29008	0.000368499	0.00696116	0.00508508	Slamf8/Notch1/Fas/Bst2/Cyp1b1/Rhob/Wnt4/Gna13/Foxo3/Cx3cl1/Cdkn1b/Spred1	12		BP	GO:0045165	cell fate commitment	6/109	288/29008	0.000782958	0.00906483	0.00600698	Edn1/Sox9/Gas1/Sox2/Dlx1/Wnt10a	6
BP	GO:0008630	intrinsic apoptotic signaling pathway in response to DNA damage	7/339	113/29008	0.000374818	0.00704547	0.00514667	Muc1/Tnfrsf1a/Bcl3/Atm/Ier3/Ddit4/Bid	7		BP	GO:0061448	connective tissue development	6/109	288/29008	0.000782958	0.00906483	0.00600698	Grem1/Smad3/Edn1/Sox9/Scx/Smad7	6
BP	GO:0002711	positive regulation of T cell mediated immunity	6/339	81/29008	0.000378752	0.00704962	0.0051497	Tap2/H2-T24/H2-T23/H2-Q4/H2-T22/Nectin2	6		BP	GO:0003179	heart valve morphogenesis	3/109	48/29008	0.000789256	0.00906483	0.00600698	Zfpm1/Sox9/Scx	3
BP	GO:0045824	negative regulation of innate immune response	6/339	81/29008	0.000378752	0.00704962	0.0051497	Slamf8/Parp14/Nlrc5/Tap2/Stat2/Isg15	6		BP	GO:0033628	regulation of cell adhesion mediated by integrin	3/109	48/29008	0.000789256	0.00906483	0.00600698	Serpine1/Plau/Epha2	3
BP	GO:0030850	prostate gland development	5/339	53/29008	0.000383462	0.00706798	0.00516311	Notch1/Fgf10/Cdkn1b/Igf1r/Fem1b	5		BP	GO:0014896	muscle hypertrophy	4/109	110/29008	0.000801911	0.00916526	0.00607352	Fbxo32/Smad3/Edn1/Rgs2	4
BP	GO:0038066	p38MAPK cascade	5/339	53/29008	0.000383462	0.00706798	0.00516311	Xdh/Zfp36/Gadd45b/Rell1/Met	5		BP	GO:0048144	fibroblast proliferation	4/109	111/29008	0.000829505	0.00938903	0.00622181	Serpine1/Rasa1/Egfr/Mmp9	4
BP	GO:0006401	RNA catabolic process	11/339	272/29008	0.000389822	0.00710298	0.00518868	Zfp36/Helz2/Slfn9/Rock1/Noct/Dcp2/Traf3ip2/Atm/Alkbh5/Carhsp1/Smg1	11		BP	GO:1905477	positive regulation of protein localization to membrane	4/109	111/29008	0.000829505	0.00938903	0.00622181	Gper1/Egfr/Epha2/Slc5a3	4
BP	GO:0030111	regulation of Wnt signaling pathway	12/339	317/29008	0.000389987	0.00710298	0.00518868	Notch1/Rnf213/Tlr2/Mllt3/Foxo3/Fgf10/Adgra2/Amer1/Sox4/Sdhaf2/Lats2/Psen1	12		BP	GO:0071496	cellular response to external stimulus	6/109	295/29008	0.000886538	0.00994027	0.0065871	Angptl4/Sox9/Scx/Ppan/Mmp9/Eif4g1	6
BP	GO:0048754	branching morphogenesis of an epithelial tube	9/339	188/29008	0.000390973	0.00710298	0.00518868	Wt1/Notch1/Greb1l/Wnt4/B4galt1/Gna13/Fgf10/Lrp5/Met	9		BP	GO:0038127	ERBB signaling pathway	4/109	113/29008	0.000886691	0.00994027	0.0065871	Sox9/Gper1/Egfr/Mmp9	4
BP	GO:1902806	regulation of cell cycle G1/S phase transition	8/339	150/29008	0.000400365	0.00723898	0.00528803	Muc1/Ripk1/Fgf10/Adamts1/Cdkn1b/Sox4/Bid/Kmt2e	8		BP	GO:0007183	SMAD protein complex assembly	2/109	12/29008	0.000900935	0.0100042	0.00662948	Pmepa1/Smad3	2
BP	GO:0003174	mitral valve development	3/339	13/29008	0.000414766	0.00739373	0.00540107	Notch1/Sox4/Twist1	3		BP	GO:0060502	epithelial cell proliferation involved in lung morphogenesis	2/109	12/29008	0.000900935	0.0100042	0.00662948	Sox9/Fgf7	2
BP	GO:0042532	negative regulation of tyrosine phosphorylation of STAT protein	3/339	13/29008	0.000414766	0.00739373	0.00540107	Parp14/Socs3/Socs1	3		BP	GO:1905475	regulation of protein localization to membrane	5/109	199/29008	0.000947786	0.0104532	0.00692701	Gper1/Egfr/Epha2/Slc5a3/Gsn	5
BP	GO:0097398	cellular response to interleukin-17	3/339	13/29008	0.000414766	0.00739373	0.00540107	Notch1/Usp25/Traf3ip2	3		BP	GO:0090287	regulation of cellular response to growth factor stimulus	6/109	299/29008	0.000950292	0.0104532	0.00692701	Grem1/Fam20c/Pmepa1/Smad3/Smad7/Dlx1	6
BP	GO:0001942	hair follicle development	7/339	115/29008	0.000416878	0.00739666	0.00540322	Fst/Notch1/Fgf10/Mfsd12/Acvr1b/Myo5a/Psen1	7		BP	GO:0061005	cell differentiation involved in kidney development	3/109	52/29008	0.000997543	0.0108514	0.00719086	Grem1/Glis2/Mmp9	3
BP	GO:0006402	mRNA catabolic process	10/339	231/29008	0.000418886	0.00739772	0.00540399	Zfp36/Helz2/Rock1/Noct/Dcp2/Traf3ip2/Atm/Alkbh5/Carhsp1/Smg1	10		BP	GO:1904036	negative regulation of epithelial cell apoptotic process	3/109	52/29008	0.000997543	0.0108514	0.00719086	Angptl4/Serpine1/Sema5a	3
BP	GO:0018108	peptidyl-tyrosine phosphorylation	12/339	322/29008	0.00044839	0.00786288	0.00574379	Parp14/Parp9/Socs3/Socs1/Tnfrsf1a/Ppp2r5b/Mvp/Tgfa/Fgf10/Igf1r/Il6st/Psen1	12		BP	GO:0045765	regulation of angiogenesis	6/109	302/29008	0.00100038	0.0108514	0.00719086	Grem1/Serpine1/Sema5a/Epha2/Mmp9/Pde3b	6
BP	GO:0035455	response to interferon-alpha	4/339	31/29008	0.000449367	0.00786288	0.00574379	Ifit3/Ifit1/Bst2/Eif2ak2	4		BP	GO:0030308	negative regulation of cell growth	5/109	202/29008	0.00101316	0.0108892	0.00721591	Grem1/Smad3/Gas1/Sema5a/Rgs2	5
BP	GO:0043620	regulation of DNA-templated transcription in response to stress	5/339	55/29008	0.000456082	0.00794378	0.00580288	Notch1/Atf3/Muc1/Jun/Bach1	5		BP	GO:0048771	tissue remodeling	5/109	202/29008	0.00101316	0.0108892	0.00721591	Grem1/Epha2/F2r/Mmp9/Tmem64	5
BP	GO:0008637	apoptotic mitochondrial changes	7/339	117/29008	0.000462626	0.00802096	0.00585926	Fas/Hk2/Ggct/Jun/Ier3/Bid/Slc35f6	7		BP	GO:0010712	regulation of collagen metabolic process	3/109	53/29008	0.00105452	0.0112819	0.00747617	Serpine1/Scx/F2r	3
BP	GO:0140014	mitotic nuclear division	11/339	278/29008	0.000468067	0.00807841	0.00590123	Tgfa/Atm/Cdkn1b/Igf1r/Cep85/Cul7/Kif3b/Lrp5/Knstrn/Gen1/Met	11		BP	GO:0042487	regulation of odontogenesis of dentin-containing tooth	2/109	13/29008	0.00106213	0.0113117	0.0074959	Apcdd1/Wnt10a	2
BP	GO:0018212	peptidyl-tyrosine modification	12/339	325/29008	0.000486851	0.00836458	0.00611027	Parp14/Parp9/Socs3/Socs1/Tnfrsf1a/Ppp2r5b/Mvp/Tgfa/Fgf10/Igf1r/Il6st/Psen1	12		BP	GO:1901342	regulation of vasculature development	6/109	306/29008	0.0010703	0.0113443	0.00751749	Grem1/Serpine1/Sema5a/Epha2/Mmp9/Pde3b	6
BP	GO:0034340	response to type I interferon	5/339	56/29008	0.000496053	0.00848429	0.00619772	Zbp1/Nlrc5/Stat2/Isg15/Trim56	5		BP	GO:0032963	collagen metabolic process	4/109	119/29008	0.00107487	0.0113443	0.00751749	Serpine1/Scx/F2r/Mmp9	4
BP	GO:0042742	defense response to bacterium	15/339	473/29008	0.000505102	0.00849419	0.00620495	Iigp1/Gbp6/Gbp10/Gbp2b/Igtp/Gbp2/Irgm2/Slamf8/Gbp9/Isg15/Tlr2/Tnfrsf1a/Bcl3/Adamts4/Adamts5	15		BP	GO:0043491	protein kinase B signaling	5/109	205/29008	0.00108183	0.0113665	0.00753223	Sox9/Sema5a/Gper1/Egfr/Epha2	5
BP	GO:0031116	positive regulation of microtubule polymerization	4/339	32/29008	0.000508864	0.00849419	0.00620495	Akap9/Cdkn1b/Arl2/Met	4		BP	GO:0030307	positive regulation of cell growth	5/109	206/29008	0.00110547	0.0115441	0.0076499	Edn1/Sema5a/Egfr/Smad7/Eif4g1	5
BP	GO:0060561	apoptotic process involved in morphogenesis	4/339	32/29008	0.000508864	0.00849419	0.00620495	Notch1/Tnfrsf1a/B4galt1/Lrp5	4		BP	GO:0035272	exocrine system development	3/109	54/29008	0.00111351	0.0115441	0.0076499	Sox9/Egfr/Fgf7	3
BP	GO:0018107	peptidyl-threonine phosphorylation	7/339	119/29008	0.000512291	0.00849419	0.00620495	Igtp/Rock1/Ddit4/Acvr1b/Lmtk2/Spred1/Met	7		BP	GO:0043090	amino acid import	3/109	54/29008	0.00111351	0.0115441	0.0076499	Rgs2/Slc7a5/Sfxn1	3
BP	GO:0022404	molting cycle process	7/339	119/29008	0.000512291	0.00849419	0.00620495	Fst/Notch1/Fgf10/Mfsd12/Acvr1b/Myo5a/Psen1	7		BP	GO:1902905	positive regulation of supramolecular fiber organization	5/109	208/29008	0.0011539	0.0119101	0.00789242	Gm14137/Smad3/Edn1/Sema5a/Gsn	5
BP	GO:0022405	hair cycle process	7/339	119/29008	0.000512291	0.00849419	0.00620495	Fst/Notch1/Fgf10/Mfsd12/Acvr1b/Myo5a/Psen1	7		BP	GO:0032964	collagen biosynthetic process	3/109	55/29008	0.00117455	0.0120701	0.00799846	Serpine1/Scx/F2r	3
BP	GO:0098773	skin epidermis development	7/339	119/29008	0.000512291	0.00849419	0.00620495	Fst/Notch1/Fgf10/Mfsd12/Acvr1b/Myo5a/Psen1	7		BP	GO:0015849	organic acid transport	6/109	314/29008	0.00122136	0.0123398	0.00817718	Edn1/Rgs2/Slc7a5/Slc25a30/Slc16a1/Sfxn1	6
BP	GO:0002573	myeloid leukocyte differentiation	10/339	238/29008	0.000528814	0.00869224	0.00634963	Batf2/Batf3/Tlr2/Ripk1/Ninj1/Jun/Junb/Fbn1/Ltbr/Psen1	10		BP	GO:0035435	phosphate ion transmembrane transport	2/109	14/29008	0.00123611	0.0123398	0.00817718	Ank/Slc25a30	2
BP	GO:0097191	extrinsic apoptotic signaling pathway	10/339	238/29008	0.000528814	0.00869224	0.00634963	Fas/Atf3/Ripk1/Foxo3/Cx3cl1/Fgf10/Ltbr/Acvr1b/Bid/Fem1b	10		BP	GO:0086103	G protein-coupled receptor signaling pathway involved in heart process	2/109	14/29008	0.00123611	0.0123398	0.00817718	Edn1/Rgs2	2
BP	GO:0050732	negative regulation of peptidyl-tyrosine phosphorylation	5/339	57/29008	0.000538602	0.00877819	0.00641241	Parp14/Socs3/Socs1/Mvp/Psen1	5		BP	GO:0010463	mesenchymal cell proliferation	3/109	56/29008	0.00123766	0.0123398	0.00817718	Sox9/Gas1/Fgf7	3
BP	GO:0001910	regulation of leukocyte mediated cytotoxicity	7/339	120/29008	0.000538667	0.00877819	0.00641241	Tap2/H2-T24/H2-T23/H2-Q4/H2-T22/Il18rap/Nectin2	7		BP	GO:0030514	negative regulation of BMP signaling pathway	3/109	56/29008	0.00123766	0.0123398	0.00817718	Grem1/Smad7/Dlx1	3
BP	GO:0042593	glucose homeostasis	11/339	283/29008	0.000542939	0.00881	0.00643565	Hk2/Foxo3/Vcam1/Pim3/Aacs/Fbn1/Igf1r/Sox4/Rab11fip5/Lrp5/Met	11		BP	GO:0030858	positive regulation of epithelial cell differentiation	3/109	56/29008	0.00123766	0.0123398	0.00817718	Serpine1/Sox9/Sox2	3
BP	GO:0002449	lymphocyte mediated immunity	15/339	477/29008	0.000550773	0.00889908	0.00650072	Tap2/C1s2/Fas/H2-T24/H2-T23/C1ra/H2-Q4/C1rl/C1rb/H2-T22/Fgl2/Bcl3/Il18rap/Traf3ip2/Nectin2	15		BP	GO:0035019	somatic stem cell population maintenance	3/109	56/29008	0.00123766	0.0123398	0.00817718	Lbh/Sox9/Sox2	3
BP	GO:0003007	heart morphogenesis	11/339	284/29008	0.000559053	0.00892851	0.00652222	Notch1/Flrt2/Has2/Adamts1/Jun/S1pr1/Heg1/Sox4/Twist1/Arl13b/Psen1	11		BP	GO:1903844	regulation of cellular response to transforming growth factor beta stimulus	4/109	124/29008	0.00125179	0.0124277	0.00823545	Pmepa1/Smad3/Smad7/Dlx1	4
BP	GO:0033500	carbohydrate homeostasis	11/339	284/29008	0.000559053	0.00892851	0.00652222	Hk2/Foxo3/Vcam1/Pim3/Aacs/Fbn1/Igf1r/Sox4/Rab11fip5/Lrp5/Met	11		BP	GO:0034504	protein localization to nucleus	6/109	317/29008	0.00128203	0.0126742	0.00839879	Glis2/Sox9/Gper1/Rrs1/Trim8/Zpr1	6
BP	GO:0008406	gonad development	10/339	240/29008	0.000564281	0.00892851	0.00652222	Wt1/Fst/Ptx3/Wnt4/Foxo3/Arid5b/Adamts1/Akap9/Atm/Brip1	10		BP	GO:0050679	positive regulation of epithelial cell proliferation	5/109	215/29008	0.00133584	0.0131507	0.00871454	Sox9/Gas1/Sema5a/Egfr/Fgf7	5
BP	GO:0045667	regulation of osteoblast differentiation	8/339	158/29008	0.000565449	0.00892851	0.00652222	Notch1/Cebpd/Wnt4/Noct/Id3/Il6st/Twist1/Lrp5	8		BP	GO:0035265	organ growth	5/109	216/29008	0.00136346	0.0132994	0.00881307	Dusp9/Edn1/Sox9/Rgs2/Fgf7	5
BP	GO:0002230	positive regulation of defense response to virus by host	4/339	33/29008	0.000573757	0.00892851	0.00652222	Parp9/Dtx3l/Ddx58/Traf3ip2	4		BP	GO:0043280	positive regulation of cysteine-type endopeptidase activity involved in apoptotic process	4/109	127/29008	0.0013672	0.0132994	0.00881307	Smad3/Gper1/F2r/Gsn	4
BP	GO:0002486	antigen processing and presentation of endogenous peptide antigen via MHC class I via ER pathway, TAP-independent	4/339	33/29008	0.000573757	0.00892851	0.00652222	H2-T24/H2-T23/H2-Q4/H2-T22	4		BP	GO:0045599	negative regulation of fat cell differentiation	3/109	58/29008	0.00137021	0.0132994	0.00881307	Zfpm1/Smad3/Gper1	3
BP	GO:0033687	osteoblast proliferation	4/339	33/29008	0.000573757	0.00892851	0.00652222	Eif2ak2/Junb/Igf1r/Lrp5	4		BP	GO:0034329	cell junction assembly	7/109	439/29008	0.00137364	0.0132994	0.00881307	Grem1/Peak1/Smad3/Epha2/Smad7/Ston1/Eif4g1	7
BP	GO:0060740	prostate gland epithelium morphogenesis	4/339	33/29008	0.000573757	0.00892851	0.00652222	Notch1/Fgf10/Igf1r/Fem1b	4		BP	GO:0060249	anatomical structure homeostasis	6/109	322/29008	0.00138824	0.0133854	0.00887005	Sox9/Scx/Ptgs1/F2r/Fgf7/Tmem64	6
BP	GO:1903901	negative regulation of viral life cycle	4/339	33/29008	0.000573757	0.00892851	0.00652222	Ptx3/Bst2/Trim56/Trim25	4		BP	GO:0090101	negative regulation of transmembrane receptor protein serine/threonine kinase signaling pathway	4/109	128/29008	0.00140726	0.0134818	0.00893394	Grem1/Pmepa1/Smad7/Dlx1	4
BP	GO:0036293	response to decreased oxygen levels	10/339	241/29008	0.00058274	0.00903128	0.00659729	Notch1/Fosl2/Atm/Sod3/Alkbh5/Ddit4/Tm9sf4/Bach1/Twist1/Slc9a1	10		BP	GO:0052547	regulation of peptidase activity	7/109	441/29008	0.00140975	0.0134818	0.00893394	Serpine1/Smad3/Gper1/F2r/Sox2/Mmp9/Gsn	7
BP	GO:0043010	camera-type eye development	13/339	381/29008	0.00060316	0.00930974	0.00680071	Wt1/Cyp1b1/Ninj1/Rcn1/Fgf10/Jun/Rpgrip1l/Cdkn1b/Tulp3/Rhoj/Spred1/Twist1/Lrp5	13		BP	GO:0070141	response to UV-A	2/109	15/29008	0.00142279	0.0135512	0.00897996	Egfr/Mmp9	2
BP	GO:0060443	mammary gland morphogenesis	5/339	59/29008	0.000631857	0.0097132	0.00709543	Wnt4/B4galt1/Ntn1/Fgf10/Lrp5	5		BP	GO:0003170	heart valve development	3/109	59/29008	0.00143969	0.0136566	0.00904981	Zfpm1/Sox9/Scx	3
BP	GO:0045137	development of primary sexual characteristics	10/339	244/29008	0.000641137	0.00973271	0.00710968	Wt1/Fst/Ptx3/Wnt4/Foxo3/Arid5b/Adamts1/Akap9/Atm/Brip1	10		BP	GO:0070372	regulation of ERK1 and ERK2 cascade	6/109	326/29008	0.00147794	0.0139092	0.00921716	Dusp9/Dusp4/Gper1/Egfr/Epha2/F2r	6
BP	GO:0060512	prostate gland morphogenesis	4/339	34/29008	0.000644315	0.00973271	0.00710968	Notch1/Fgf10/Igf1r/Fem1b	4		BP	GO:1901888	regulation of cell junction assembly	5/109	220/29008	0.00147818	0.0139092	0.00921716	Grem1/Peak1/Smad3/Epha2/Eif4g1	5
BP	GO:0070542	response to fatty acid	4/339	34/29008	0.000644315	0.00973271	0.00710968	Tlr2/Foxo3/Aacs/Id3	4		BP	GO:0061041	regulation of wound healing	4/109	130/29008	0.00148984	0.0139627	0.00925267	Serpine1/Smad3/Plau/F2r	4
BP	GO:0002730	regulation of dendritic cell cytokine production	3/339	15/29008	0.000648506	0.00973271	0.00710968	Bst2/Ddx58/Tlr2	3		BP	GO:1904705	regulation of vascular associated smooth muscle cell proliferation	3/109	61/29008	0.0015852	0.0147973	0.0098057	Edn1/Gper1/Mmp9	3
BP	GO:0072074	kidney mesenchyme development	3/339	15/29008	0.000648506	0.00973271	0.00710968	Wt1/Wnt4/Amer1	3		BP	GO:0043254	regulation of protein-containing complex assembly	7/109	451/29008	0.00160154	0.0148457	0.00983775	Gm14137/Pmepa1/Sox9/Rasa1/Cand1/Gsn/Eif4g1	7
BP	GO:0110156	methylguanosine-cap decapping	3/339	15/29008	0.000648506	0.00973271	0.00710968	Zfp36/Noct/Dcp2	3		BP	GO:0090090	negative regulation of canonical Wnt signaling pathway	4/109	133/29008	0.00161995	0.0148457	0.00983775	Grem1/Sox9/Sox2/Tmem64	4
BP	GO:0045787	positive regulation of cell cycle	12/339	336/29008	0.000652525	0.00975448	0.00712558	Wnt4/Cenpj/Tgfa/Fgf10/Adamts1/Cdkn1b/Igf1r/Kmt2e/Kif3b/Lrp5/Gen1/Met	12		BP	GO:0048562	embryonic organ morphogenesis	6/109	332/29008	0.00162072	0.0148457	0.00983775	Smad3/Edn1/Sox9/Gas1/Epha2/Sox2	6
BP	GO:0030308	negative regulation of cell growth	9/339	202/29008	0.000656601	0.00977692	0.00714198	Wt1/Bst2/Rgma/Ntn1/Sertad3/Cdkn1b/Acvr1b/Sertad1/Sh3bp4	9		BP	GO:0055119	relaxation of cardiac muscle	2/109	16/29008	0.00162206	0.0148457	0.00983775	Rgs2/Gsn	2
BP	GO:0044262	cellular carbohydrate metabolic process	11/339	291/29008	0.000683416	0.0101364	0.00740461	Hk2/Itpk1/Has2/B4galt1/B4galt5/Gys1/Inpp1/Ier3/Ip6k1/Ddit4/Il6st	11		BP	GO:2000232	regulation of rRNA processing	2/109	16/29008	0.00162206	0.0148457	0.00983775	Usp36/Riok2	2
BP	GO:0001818	negative regulation of cytokine production	11/339	292/29008	0.000702929	0.0103462	0.00755784	Cd274/Bst2/Zfp36/Tlr2/Tnfrsf1a/Bcl3/Cx3cl1/N4bp1/Twist1/Met/Ilrun	11		BP	GO:0062197	cellular response to chemical stress	6/109	333/29008	0.0016455	0.0150016	0.00994107	Aqp5/Prkg2/Edn1/Egfr/Mmp9/Slc25a24	6
BP	GO:0060828	regulation of canonical Wnt signaling pathway	10/339	247/29008	0.000704286	0.0103462	0.00755784	Notch1/Mllt3/Foxo3/Fgf10/Adgra2/Amer1/Sox4/Sdhaf2/Lats2/Psen1	10		BP	GO:1903078	positive regulation of protein localization to plasma membrane	3/109	62/29008	0.00166128	0.0150285	0.0099589	Gper1/Egfr/Epha2	3
BP	GO:0001656	metanephros development	6/339	91/29008	0.000705733	0.0103462	0.00755784	Wt1/Greb1l/Wnt4/Fgf10/Fbn1/Id3	6		BP	GO:1990874	vascular associated smooth muscle cell proliferation	3/109	62/29008	0.00166128	0.0150285	0.0099589	Edn1/Gper1/Mmp9	3
BP	GO:0051052	regulation of DNA metabolic process	13/339	388/29008	0.000713539	0.0103805	0.00758288	Wt1/Parp9/Dtx3l/Cyp1b1/Rfc3/Rmi2/Fgf10/Dcp2/Atm/Ier3/Igf1r/Smg1/Twist1	13		BP	GO:0051495	positive regulation of cytoskeleton organization	5/109	227/29008	0.00169585	0.0152823	0.0101271	Gm14137/Smad3/Edn1/Sema5a/Gsn	5
BP	GO:1902903	regulation of supramolecular fiber organization	13/339	388/29008	0.000713539	0.0103805	0.00758288	Cdc42ep2/Wnt4/Tlr2/Cx3cl1/Akap9/S1pr1/Cdkn1b/F11r/Atxn7/Arl2/Cdc42ep3/Psen1/Met	13		BP	GO:0060393	regulation of pathway-restricted SMAD protein phosphorylation	3/109	63/29008	0.00173961	0.0156165	0.0103485	Grem1/Pmepa1/Smad7	3
BP	GO:0030336	negative regulation of cell migration	11/339	293/29008	0.000722903	0.0104367	0.00762397	Slamf8/Notch1/Fas/Bst2/Cyp1b1/Rhob/Wnt4/Gna13/Foxo3/Cx3cl1/Spred1	11		BP	GO:0050920	regulation of chemotaxis	5/109	229/29008	0.00176215	0.0157585	0.0104426	Grem1/Serpine1/Smad3/Edn1/Sema5a	5
BP	GO:1901990	regulation of mitotic cell cycle phase transition	11/339	293/29008	0.000722903	0.0104367	0.00762397	Muc1/Ripk1/Fgf10/Adamts1/Atm/Cdkn1b/Ier3/Sox4/Bid/Kmt2e/Gen1	11		BP	GO:0051893	regulation of focal adhesion assembly	3/109	64/29008	0.00182021	0.0161543	0.010705	Grem1/Peak1/Smad3	3
BP	GO:0006417	regulation of translation	13/339	390/29008	0.000748034	0.0106967	0.00781389	Wt1/Cyp1b1/Eif2ak2/Zfp36/Enc1/Rock1/Noct/Bcl3/Foxo3/Klhl25/Dcp2/Sox4/Rnf139	13		BP	GO:0090109	regulation of cell-substrate junction assembly	3/109	64/29008	0.00182021	0.0161543	0.010705	Grem1/Peak1/Smad3	3
BP	GO:0044770	cell cycle phase transition	15/339	492/29008	0.000754813	0.0106967	0.00781389	Muc1/Ripk1/Fgf10/Adamts1/Atm/Cdkn1b/Ier3/Sox4/Bach1/Acvr1b/Bid/Lats2/Kmt2e/Gen1/Fem1b	15		BP	GO:0007000	nucleolus organization	2/109	17/29008	0.00183383	0.0162139	0.0107444	Polr1b/Usp36	2
BP	GO:0050777	negative regulation of immune response	9/339	206/29008	0.000754971	0.0106967	0.00781389	Slamf8/Parp14/Nlrc5/Tap2/Stat2/Isg15/Fgl2/Loxl3/Ilrun	9		BP	GO:0042471	ear morphogenesis	4/109	140/29008	0.00195389	0.0172104	0.0114048	Edn1/Sox9/Gas1/Sox2	4
BP	GO:0018210	peptidyl-threonine modification	7/339	127/29008	0.000754997	0.0106967	0.00781389	Igtp/Rock1/Ddit4/Acvr1b/Lmtk2/Spred1/Met	7		BP	GO:0001707	mesoderm formation	3/109	66/29008	0.00198832	0.0172542	0.0114338	Smad3/Scx/Epha2	3
BP	GO:0046425	regulation of receptor signaling pathway via JAK-STAT	7/339	127/29008	0.000754997	0.0106967	0.00781389	Parp14/Notch1/Socs3/Socs1/Cyp1b1/Bcl3/Cenpj	7		BP	GO:0030193	regulation of blood coagulation	3/109	66/29008	0.00198832	0.0172542	0.0114338	Serpine1/Plau/F2r	3
BP	GO:0050727	regulation of inflammatory response	12/339	342/29008	0.000761265	0.0107454	0.00784948	Zbp1/Slamf8/Socs3/Zfp36/Tlr2/Tnfrsf1a/Ripk1/Ninj1/Cx3cl1/Atm/Ier3/Sharpin	12		BP	GO:0060389	pathway-restricted SMAD protein phosphorylation	3/109	66/29008	0.00198832	0.0172542	0.0114338	Grem1/Pmepa1/Smad7	3
BP	GO:0001678	cellular glucose homeostasis	8/339	166/29008	0.000781692	0.0107712	0.0078683	Hk2/Vcam1/Pim3/Aacs/Igf1r/Sox4/Rab11fip5/Lrp5	8		BP	GO:0060688	regulation of morphogenesis of a branching structure	3/109	66/29008	0.00198832	0.0172542	0.0114338	Grem1/Sox9/Fgf7	3
BP	GO:0070482	response to oxygen levels	11/339	296/29008	0.000785676	0.0107712	0.0078683	Notch1/Fas/Fosl2/Atm/Sod3/Alkbh5/Ddit4/Tm9sf4/Bach1/Twist1/Slc9a1	11		BP	GO:0006997	nucleus organization	4/109	141/29008	0.00200519	0.0173364	0.0114883	Gper1/Polr1b/Usp36/Zpr1	4
BP	GO:2000045	regulation of G1/S transition of mitotic cell cycle	7/339	128/29008	0.000790818	0.0107712	0.0078683	Muc1/Ripk1/Fgf10/Adamts1/Sox4/Bid/Kmt2e	7		BP	GO:0046777	protein autophosphorylation	5/109	237/29008	0.00204649	0.0174707	0.0115773	Grem1/Peak1/Prkg2/Egfr/Riok2	5
BP	GO:0002371	dendritic cell cytokine production	3/339	16/29008	0.000791273	0.0107712	0.0078683	Bst2/Ddx58/Tlr2	3		BP	GO:0071241	cellular response to inorganic substance	5/109	237/29008	0.00204649	0.0174707	0.0115773	Egfr/Sox2/Mmp9/Slc25a24/Gsn	5
BP	GO:0042640	anagen	3/339	16/29008	0.000791273	0.0107712	0.0078683	Notch1/Myo5a/Psen1	3		BP	GO:0010470	regulation of gastrulation	2/109	18/29008	0.00205801	0.0174707	0.0115773	Scx/Phldb1	2
BP	GO:0097396	response to interleukin-17	3/339	16/29008	0.000791273	0.0107712	0.0078683	Notch1/Usp25/Traf3ip2	3		BP	GO:0060192	negative regulation of lipase activity	2/109	18/29008	0.00205801	0.0174707	0.0115773	Angptl4/Rgs2	2
BP	GO:1902337	regulation of apoptotic process involved in morphogenesis	3/339	16/29008	0.000791273	0.0107712	0.0078683	Notch1/Tnfrsf1a/B4galt1	3		BP	GO:0072077	renal vesicle morphogenesis	2/109	18/29008	0.00205801	0.0174707	0.0115773	Grem1/Sox9	2
BP	GO:0010717	regulation of epithelial to mesenchymal transition	6/339	93/29008	0.000791492	0.0107712	0.0078683	Notch1/Il17rd/Glipr2/Sdhaf2/Spred1/Twist1	6		BP	GO:0070613	regulation of protein processing	3/109	67/29008	0.00207587	0.0175587	0.0116356	Serpine1/Gas1/Gsn	3
BP	GO:0001960	negative regulation of cytokine-mediated signaling pathway	5/339	62/29008	0.000793752	0.0107712	0.0078683	Parp14/Nlrc5/Stat2/Isg15/Il6st	5		BP	GO:0060425	lung morphogenesis	3/109	68/29008	0.00216579	0.018123	0.0120095	Sox9/Sox2/Fgf7	3
BP	GO:0006066	alcohol metabolic process	12/339	344/29008	0.000800719	0.0107712	0.0078683	Cyp1b1/Wnt4/Itpk1/Ttc39b/Msmo1/Ebp/Sqle/Itpkc/Inpp1/Ip6k1/Dhcr24/Lrp5	12		BP	GO:1900046	regulation of hemostasis	3/109	68/29008	0.00216579	0.018123	0.0120095	Serpine1/Plau/F2r	3
BP	GO:0048285	organelle fission	15/339	495/29008	0.000802523	0.0107712	0.0078683	Stat2/Wnt4/Mtfr2/Tgfa/Atm/Cdkn1b/Igf1r/Cep85/Brip1/Cul7/Kif3b/Lrp5/Knstrn/Gen1/Met	15		BP	GO:1901224	positive regulation of NIK/NF-kappaB signaling	3/109	68/29008	0.00216579	0.018123	0.0120095	Grem1/Edn1/Egfr	3
BP	GO:0031112	positive regulation of microtubule polymerization or depolymerization	4/339	36/29008	0.0008035	0.0107712	0.0078683	Akap9/Cdkn1b/Arl2/Met	4		BP	GO:0150116	regulation of cell-substrate junction organization	3/109	69/29008	0.00225809	0.0187317	0.0124129	Grem1/Peak1/Smad3	3
BP	GO:0035115	embryonic forelimb morphogenesis	4/339	36/29008	0.0008035	0.0107712	0.0078683	En1/Hoxd9/Rpgrip1l/Twist1	4		BP	GO:1904377	positive regulation of protein localization to cell periphery	3/109	69/29008	0.00225809	0.0187317	0.0124129	Gper1/Egfr/Epha2	3
BP	GO:0060338	regulation of type I interferon-mediated signaling pathway	4/339	36/29008	0.0008035	0.0107712	0.0078683	Zbp1/Nlrc5/Stat2/Isg15	4		BP	GO:0010469	regulation of signaling receptor activity	4/109	146/29008	0.00227574	0.0187317	0.0124129	Grem1/Serpine1/Plau/Edn1	4
BP	GO:0032869	cellular response to insulin stimulus	9/339	208/29008	0.000808479	0.0107712	0.0078683	Socs3/Socs1/Trib3/Wdtc1/Rab8b/Igf1r/Ywhag/Myo5a/Slc9a1	9		BP	GO:0060348	bone development	5/109	243/29008	0.00228074	0.0187317	0.0124129	Grem1/Fam20c/Zfpm1/Sox9/Scx	5
BP	GO:1902905	positive regulation of supramolecular fiber organization	9/339	208/29008	0.000808479	0.0107712	0.0078683	Cdc42ep2/Wnt4/Cx3cl1/Akap9/Cdkn1b/Arl2/Cdc42ep3/Psen1/Met	9		BP	GO:0010801	negative regulation of peptidyl-threonine phosphorylation	2/109	19/29008	0.0022945	0.0187317	0.0124129	Smad7/Eif4g1	2
BP	GO:0051785	positive regulation of nuclear division	5/339	63/29008	0.000854029	0.0113383	0.00828254	Wnt4/Tgfa/Igf1r/Lrp5/Met	5		BP	GO:0042730	fibrinolysis	2/109	19/29008	0.0022945	0.0187317	0.0124129	Serpine1/Plau	2
BP	GO:0034976	response to endoplasmic reticulum stress	10/339	254/29008	0.000871771	0.0115335	0.00842515	Atf3/Eif2ak2/Trib3/Crebrf/Trim25/Usp25/Jun/Manf/Bid/Rnf139	10		BP	GO:1905209	positive regulation of cardiocyte differentiation	2/109	19/29008	0.0022945	0.0187317	0.0124129	Grem1/Gper1	2
BP	GO:0061384	heart trabecula morphogenesis	4/339	37/29008	0.000892669	0.011769	0.00859716	Notch1/Adamts1/S1pr1/Heg1	4		BP	GO:0048706	embryonic skeletal system development	4/109	147/29008	0.00233272	0.0188788	0.0125104	Smad3/Scx/Gas1/Dlx1	4
BP	GO:0032874	positive regulation of stress-activated MAPK cascade	7/339	131/29008	0.000906397	0.0119086	0.00869917	Xdh/Eif2ak2/Ripk1/Gadd45b/Rell1/Ltbr/Met	7		BP	GO:0048146	positive regulation of fibroblast proliferation	3/109	70/29008	0.0023528	0.0188788	0.0125104	Serpine1/Rasa1/Egfr	3
BP	GO:0006839	mitochondrial transport	9/339	212/29008	0.000924766	0.0121081	0.00884486	Hk2/Sfxn5/Plekhf1/Ier3/Bid/Tomm40l/Slc35f6/Psen1/Slc9a1	9		BP	GO:0048332	mesoderm morphogenesis	3/109	70/29008	0.0023528	0.0188788	0.0125104	Smad3/Scx/Epha2	3
BP	GO:0043434	response to peptide hormone	12/339	351/29008	0.000952525	0.0123863	0.00904815	Serpina3g/Stat2/Socs3/Socs1/Trib3/Wdtc1/Rock1/Rab8b/Igf1r/Ywhag/Myo5a/Slc9a1	12		BP	GO:0050818	regulation of coagulation	3/109	70/29008	0.0023528	0.0188788	0.0125104	Serpine1/Plau/F2r	3
BP	GO:0110154	RNA decapping	3/339	17/29008	0.000952545	0.0123863	0.00904815	Zfp36/Noct/Dcp2	3		BP	GO:1903317	regulation of protein maturation	3/109	70/29008	0.0023528	0.0188788	0.0125104	Serpine1/Gas1/Gsn	3
BP	GO:0046661	male sex differentiation	8/339	172/29008	0.000983928	0.0127498	0.00931362	Wt1/Greb1l/Wnt4/Fgf10/Arid5b/Akap9/Brip1/Dhcr24	8		BP	GO:2001056	positive regulation of cysteine-type endopeptidase activity	4/109	148/29008	0.00239067	0.0191172	0.0126684	Smad3/Gper1/F2r/Gsn	4
BP	GO:0035794	positive regulation of mitochondrial membrane permeability	4/339	38/29008	0.000988583	0.0127498	0.00931362	Ier3/Bid/Slc35f6/Slc9a1	4		BP	GO:0072073	kidney epithelium development	4/109	150/29008	0.00250954	0.01978	0.0131075	Grem1/Smad3/Sox9/Smad7	4
BP	GO:0070304	positive regulation of stress-activated protein kinase signaling cascade	7/339	133/29008	0.000990566	0.0127498	0.00931362	Xdh/Eif2ak2/Ripk1/Gadd45b/Rell1/Ltbr/Met	7		BP	GO:0048872	homeostasis of number of cells	6/109	363/29008	0.0025325	0.01978	0.0131075	Zfpm1/Gcnt4/Glis2/Sox9/F2r/Sfxn1	6
BP	GO:0050679	positive regulation of epithelial cell proliferation	9/339	215/29008	0.0010206	0.013092	0.00956362	Notch1/F3/Has2/B4galt1/Jcad/Tgfa/Fgf10/Jun/Twist1	9		BP	GO:0030194	positive regulation of blood coagulation	2/109	20/29008	0.0025432	0.01978	0.0131075	Serpine1/F2r	2
BP	GO:2000146	negative regulation of cell motility	11/339	306/29008	0.00102849	0.0131488	0.00960512	Slamf8/Notch1/Fas/Bst2/Cyp1b1/Rhob/Wnt4/Gna13/Foxo3/Cx3cl1/Spred1	11		BP	GO:0030502	negative regulation of bone mineralization	2/109	20/29008	0.0025432	0.01978	0.0131075	Grem1/Sox9	2
BP	GO:0045444	fat cell differentiation	10/339	260/29008	0.00104018	0.0132535	0.0096816	Psmb8/Socs1/Cebpd/Zfp36/Trib3/Noct/Fgf10/Arid5b/Bbs1/Lrp5	10		BP	GO:0072079	nephron tubule formation	2/109	20/29008	0.0025432	0.01978	0.0131075	Grem1/Sox9	2
BP	GO:0060761	negative regulation of response to cytokine stimulus	5/339	66/29008	0.00105538	0.0134023	0.0097903	Parp14/Nlrc5/Stat2/Isg15/Il6st	5		BP	GO:0072087	renal vesicle development	2/109	20/29008	0.0025432	0.01978	0.0131075	Grem1/Sox9	2
BP	GO:0048705	skeletal system morphogenesis	10/339	261/29008	0.00107067	0.0135174	0.00987437	Hoxd3/Hoxd4/Has2/Arid5b/Hoxd9/Hoxb8/Tulp3/Twist1/Lrp5/Psen1	10		BP	GO:1900048	positive regulation of hemostasis	2/109	20/29008	0.0025432	0.01978	0.0131075	Serpine1/F2r	2
BP	GO:0022407	regulation of cell-cell adhesion	14/339	457/29008	0.00107157	0.0135174	0.00987437	Cd274/Notch1/Socs1/Wnt4/Fgl2/Has2/Cx3cl1/Vcam1/Loxl3/Peli1/Sox4/F11r/Chst2/Il6st	14		BP	GO:0061045	negative regulation of wound healing	3/109	72/29008	0.00254953	0.01978	0.0131075	Serpine1/Smad3/Plau	3
BP	GO:1904892	regulation of receptor signaling pathway via STAT	7/339	135/29008	0.00108077	0.0135883	0.00992616	Parp14/Notch1/Socs3/Socs1/Cyp1b1/Bcl3/Cenpj	7		BP	GO:1905330	regulation of morphogenesis of an epithelium	3/109	72/29008	0.00254953	0.01978	0.0131075	Grem1/Sox9/Fgf7	3
BP	GO:0001773	myeloid dendritic cell activation	4/339	39/29008	0.00109152	0.0136332	0.00995894	Batf2/Batf3/Ltbr/Psen1	4		BP	GO:0050921	positive regulation of chemotaxis	4/109	151/29008	0.00257047	0.0198112	0.0131282	Serpine1/Smad3/Edn1/Sema5a	4
BP	GO:0090049	regulation of cell migration involved in sprouting angiogenesis	4/339	39/29008	0.00109152	0.0136332	0.00995894	Notch1/Jcad/Rhoj/Spred1	4		BP	GO:1900180	regulation of protein localization to nucleus	4/109	151/29008	0.00257047	0.0198112	0.0131282	Glis2/Gper1/Trim8/Zpr1	4
BP	GO:0071375	cellular response to peptide hormone stimulus	10/339	264/29008	0.00116658	0.0145229	0.0106089	Socs3/Socs1/Trib3/Wdtc1/Rock1/Rab8b/Igf1r/Ywhag/Myo5a/Slc9a1	10		BP	GO:0032956	regulation of actin cytoskeleton organization	6/109	368/29008	0.00270971	0.0207787	0.0137694	Gm14137/Smad3/Edn1/Rasa1/Sema5a/Gsn	6
BP	GO:0007517	muscle organ development	12/339	360/29008	0.00118224	0.0146698	0.0107162	Wt1/Notch1/Atf3/Arid5b/Hoxd9/S1pr1/Heg1/Id3/Bcl9/Unc45a/Twist1/Met	12		BP	GO:0090092	regulation of transmembrane receptor protein serine/threonine kinase signaling pathway	5/109	253/29008	0.00271373	0.0207787	0.0137694	Grem1/Pmepa1/Smad3/Smad7/Dlx1	5
BP	GO:0001649	osteoblast differentiation	9/339	220/29008	0.00119811	0.0148183	0.0108247	Notch1/Cebpd/Wnt4/Noct/Junb/Id3/Il6st/Twist1/Lrp5	9		BP	GO:0033627	cell adhesion mediated by integrin	3/109	74/29008	0.00275614	0.0209663	0.0138937	Serpine1/Plau/Epha2	3
BP	GO:0045668	negative regulation of osteoblast differentiation	5/339	68/29008	0.00120788	0.0148906	0.0108775	Notch1/Noct/Id3/Twist1/Lrp5	5		BP	GO:0046824	positive regulation of nucleocytoplasmic transport	3/109	74/29008	0.00275614	0.0209663	0.0138937	Gper1/Zpr1/Riok2	3
BP	GO:0042303	molting cycle	7/339	138/29008	0.00122802	0.0150413	0.0109876	Fst/Notch1/Fgf10/Mfsd12/Acvr1b/Myo5a/Psen1	7		BP	GO:0070293	renal absorption	2/109	21/29008	0.00280403	0.0212616	0.0140894	Edn1/Gsn	2
BP	GO:0042633	hair cycle	7/339	138/29008	0.00122802	0.0150413	0.0109876	Fst/Notch1/Fgf10/Mfsd12/Acvr1b/Myo5a/Psen1	7		BP	GO:0014068	positive regulation of phosphatidylinositol 3-kinase signaling	3/109	75/29008	0.0028632	0.0215706	0.0142942	Sox9/Gper1/F2r	3
BP	GO:0031341	regulation of cell killing	7/339	139/29008	0.00128045	0.015633	0.0114198	Tap2/H2-T24/H2-T23/H2-Q4/H2-T22/Il18rap/Nectin2	7		BP	GO:0051149	positive regulation of muscle cell differentiation	3/109	75/29008	0.0028632	0.0215706	0.0142942	Grem1/Edn1/Gper1	3
BP	GO:1903556	negative regulation of tumor necrosis factor superfamily cytokine production	5/339	69/29008	0.00128996	0.0156986	0.0114677	Cd274/Bcl3/Cx3cl1/Twist1/Ilrun	5		BP	GO:0140694	non-membrane-bounded organelle assembly	6/109	373/29008	0.00289608	0.0217485	0.014412	Edn1/Ppan/Rrs1/Pwp2/Mdn1/Gsn	6
BP	GO:0032733	positive regulation of interleukin-10 production	4/339	41/29008	0.00131951	0.015836	0.0115681	Cd274/Isg15/Tlr2/Bcl3	4		BP	GO:0030856	regulation of epithelial cell differentiation	4/109	157/29008	0.00295751	0.0221388	0.0146707	Serpine1/Sox9/Sox2/Mmp9	4
BP	GO:0060603	mammary gland duct morphogenesis	4/339	41/29008	0.00131951	0.015836	0.0115681	Wnt4/Ntn1/Fgf10/Lrp5	4		BP	GO:1904062	regulation of cation transmembrane transport	6/109	376/29008	0.00301242	0.022478	0.0148955	Edn1/Gper1/Rgs2/F2r/Mmp9/Ahnak	6
BP	GO:0010801	negative regulation of peptidyl-threonine phosphorylation	3/339	19/29008	0.00133408	0.015836	0.0115681	Ddit4/Spred1/Met	3		BP	GO:0002043	blood vessel endothelial cell proliferation involved in sprouting angiogenesis	2/109	22/29008	0.00307689	0.0228138	0.015118	Sema5a/Epha2	2
BP	GO:0060544	regulation of necroptotic process	3/339	19/29008	0.00133408	0.015836	0.0115681	Zbp1/Ripk1/Peli1	3		BP	GO:0072273	metanephric nephron morphogenesis	2/109	22/29008	0.00307689	0.0228138	0.015118	Grem1/Sox9	2
BP	GO:0097284	hepatocyte apoptotic process	3/339	19/29008	0.00133408	0.015836	0.0115681	Fas/Igf1r/Bid	3		BP	GO:0048705	skeletal system morphogenesis	5/109	261/29008	0.00310078	0.0229184	0.0151873	Grem1/Smad3/Sox9/Scx/Gas1	5
BP	GO:1901550	regulation of endothelial cell development	3/339	19/29008	0.00133408	0.015836	0.0115681	Rock1/Tnfrsf1a/F11r	3		BP	GO:0031503	protein-containing complex localization	5/109	265/29008	0.00330856	0.0243623	0.0161441	Klhl21/Rrs1/Smad7/Riok2/Nop9	5
BP	GO:1903140	regulation of establishment of endothelial barrier	3/339	19/29008	0.00133408	0.015836	0.0115681	Rock1/Tnfrsf1a/F11r	3		BP	GO:0071426	ribonucleoprotein complex export from nucleus	3/109	79/29008	0.00331693	0.0243623	0.0161441	Rrs1/Riok2/Nop9	3
BP	GO:0034614	cellular response to reactive oxygen species	7/339	140/29008	0.00133461	0.015836	0.0115681	Cyp1b1/Rhob/Ripk1/Foxo3/Jun/Sod3/Met	7		BP	GO:0050820	positive regulation of coagulation	2/109	23/29008	0.00336169	0.0243878	0.016161	Serpine1/F2r	2
BP	GO:0070167	regulation of biomineral tissue development	6/339	103/29008	0.00134729	0.0159367	0.0116417	Notch1/Isg15/Wnt4/Sgms2/S1pr1/Twist1	6		BP	GO:0090190	positive regulation of branching involved in ureteric bud morphogenesis	2/109	23/29008	0.00336169	0.0243878	0.016161	Grem1/Sox9	2
BP	GO:0010976	positive regulation of neuron projection development	9/339	224/29008	0.00135739	0.0160063	0.0116925	Enc1/Rgma/Ppp2r5b/Cx3cl1/Adamts1/Kif3c/Igf1r/Neu1/Met	9		BP	GO:1900120	regulation of receptor binding	2/109	23/29008	0.00336169	0.0243878	0.016161	Gper1/Mmp9	2
BP	GO:0001503	ossification	13/339	417/29008	0.00136918	0.0160953	0.0117575	Notch1/Isg15/Cebpd/Wnt4/Noct/Slc26a2/Sgms2/S1pr1/Junb/Id3/Il6st/Twist1/Lrp5	13		BP	GO:0045926	negative regulation of growth	5/109	266/29008	0.00336204	0.0243878	0.016161	Grem1/Smad3/Gas1/Sema5a/Rgs2	5
BP	GO:0016052	carbohydrate catabolic process	7/339	141/29008	0.00139054	0.0162029	0.0118361	Hk2/Ier3/Ddit4/Neu1/Arl2/Lrp5/Psen1	7		BP	GO:0071166	ribonucleoprotein complex localization	3/109	80/29008	0.00343683	0.0248534	0.0164695	Rrs1/Riok2/Nop9	3
BP	GO:0035270	endocrine system development	7/339	141/29008	0.00139054	0.0162029	0.0118361	Wt1/Hoxd3/Wnt4/Fgf10/Arid5b/Igf1r/Sox4	7		BP	GO:0007178	transmembrane receptor protein serine/threonine kinase signaling pathway	6/109	387/29008	0.00346912	0.0250097	0.0165731	Grem1/Pmepa1/Smad3/Scx/Smad7/Dlx1	6
BP	GO:0045786	negative regulation of cell cycle	12/339	367/29008	0.00139113	0.0162029	0.0118361	Muc1/Rhob/Ppp2r5b/Ripk1/Atm/Cdkn1b/Ier3/Btg1/Sox4/Lats2/Gen1/Fem1b	12		BP	GO:1902903	regulation of supramolecular fiber organization	6/109	388/29008	0.00351306	0.0252487	0.0167315	Gm14137/Smad3/Edn1/Rasa1/Sema5a/Gsn	6
BP	GO:0007219	Notch signaling pathway	8/339	182/29008	0.00141223	0.0163983	0.0119789	Dtx3l/Notch1/Hoxd3/Fgf10/Tspan15/Cdkn1b/Il6st/Psen1	8		BP	GO:0048738	cardiac muscle tissue development	5/109	269/29008	0.0035262	0.0252657	0.0167428	Grem1/Zfpm1/Edn1/Rgs2/Smad7	5
BP	GO:0045785	positive regulation of cell adhesion	14/339	471/29008	0.00142268	0.0164192	0.0119941	Cd274/Socs1/Tgm2/Wnt4/Rock1/Has2/Ninj1/Cx3cl1/Vcam1/Atm/Sox4/F11r/Chst2/Il6st	14		BP	GO:0030903	notochord development	2/109	24/29008	0.00365833	0.0258957	0.0171602	Sox9/Epha2	2
BP	GO:0050673	epithelial cell proliferation	14/339	471/29008	0.00142268	0.0164192	0.0119941	Fst/Notch1/Xdh/Zfp36/F3/Has2/B4galt1/Jcad/Tgfa/Fgf10/Jun/Cdkn1b/Twist1/Psen1	14		BP	GO:0032331	negative regulation of chondrocyte differentiation	2/109	24/29008	0.00365833	0.0258957	0.0171602	Grem1/Sox9	2
BP	GO:0001774	microglial cell activation	4/339	42/29008	0.00144512	0.0165275	0.0120732	Tlr2/Cx3cl1/Jun/Atm	4		BP	GO:0035988	chondrocyte proliferation	2/109	24/29008	0.00365833	0.0258957	0.0171602	Sox9/Smad7	2
BP	GO:0036230	granulocyte activation	4/339	42/29008	0.00144512	0.0165275	0.0120732	Il18rap/Traf3ip2/Kmt2e/Pi4k2a	4		BP	GO:0043586	tongue development	2/109	24/29008	0.00365833	0.0258957	0.0171602	Sox2/Wnt10a	2
BP	GO:1900744	regulation of p38MAPK cascade	4/339	42/29008	0.00144512	0.0165275	0.0120732	Xdh/Gadd45b/Rell1/Met	4		BP	GO:0070373	negative regulation of ERK1 and ERK2 cascade	3/109	83/29008	0.00381235	0.0269046	0.0178288	Dusp9/Dusp4/Gper1	3
BP	GO:0002705	positive regulation of leukocyte mediated immunity	8/339	183/29008	0.00146212	0.0166218	0.0121421	Tap2/H2-T24/H2-T23/H2-Q4/Ddx58/H2-T22/Il18rap/Nectin2	8		BP	GO:0010950	positive regulation of endopeptidase activity	4/109	169/29008	0.00384764	0.0270722	0.0179399	Smad3/Gper1/F2r/Gsn	4
BP	GO:0035148	tube formation	8/339	183/29008	0.00146212	0.0166218	0.0121421	Notch1/Tgm2/Wnt4/Rgma/Fgf10/Tulp3/Sox4/Twist1	8		BP	GO:0048588	developmental cell growth	5/109	275/29008	0.00387171	0.0271599	0.017998	Edn1/Sox9/Sema5a/Rgs2/Smad7	5
BP	GO:0110149	regulation of biomineralization	6/339	105/29008	0.0014873	0.0168119	0.012281	Notch1/Isg15/Wnt4/Sgms2/S1pr1/Twist1	6		BP	GO:1903531	negative regulation of secretion by cell	4/109	170/29008	0.00392913	0.0274805	0.0182104	Edn1/Ptgs1/F2r/Pde3b	4
BP	GO:0051495	positive regulation of cytoskeleton organization	9/339	227/29008	0.0014877	0.0168119	0.012281	Cdc42ep2/Wnt4/Cenpj/Cx3cl1/Akap9/Cdkn1b/Arl2/Cdc42ep3/Met	9		BP	GO:0042474	middle ear morphogenesis	2/109	25/29008	0.00396673	0.0274972	0.0182215	Edn1/Gas1	2
BP	GO:0006650	glycerophospholipid metabolic process	10/339	273/29008	0.00149719	0.016869	0.0123227	Socs3/Socs1/Etnk1/Itpkc/Inpp1/Fam126a/Ip6k1/Smg1/Pign/Pi4k2a	10		BP	GO:0071392	cellular response to estradiol stimulus	2/109	25/29008	0.00396673	0.0274972	0.0182215	Gper1/Egfr	2
BP	GO:0050728	negative regulation of inflammatory response	7/339	143/29008	0.0015079	0.0169393	0.012374	Slamf8/Socs3/Zfp36/Tnfrsf1a/Cx3cl1/Ier3/Sharpin	7		BP	GO:0090189	regulation of branching involved in ureteric bud morphogenesis	2/109	25/29008	0.00396673	0.0274972	0.0182215	Grem1/Sox9	2
BP	GO:0042594	response to starvation	8/339	184/29008	0.0015134	0.0169509	0.0123826	Fas/Atf3/Eif2ak2/Zfp36/Wnt4/Foxo3/Slc2a1/Jun	8		BP	GO:1903034	regulation of response to wounding	4/109	171/29008	0.00401179	0.0277275	0.0183741	Serpine1/Smad3/Plau/F2r	4
BP	GO:0002697	regulation of immune effector process	13/339	424/29008	0.00158653	0.0177178	0.0129427	Slamf8/Tap2/H2-T24/H2-T23/Bst2/H2-Q4/Ddx58/H2-T22/Tlr2/Fgl2/Il18rap/Loxl3/Nectin2	13		BP	GO:0019827	stem cell population maintenance	4/109	172/29008	0.00409561	0.0282236	0.0187029	Lbh/Sox9/Sox2/Trim8	4
BP	GO:0007159	leukocyte cell-cell adhesion	12/339	373/29008	0.00159365	0.0177451	0.0129627	Cd274/Socs1/Rock1/Fgl2/Has2/Vcam1/Loxl3/Peli1/Sox4/F11r/Chst2/Il6st	12		BP	GO:0110053	regulation of actin filament organization	5/109	279/29008	0.00411512	0.0282748	0.0187368	Gm14137/Smad3/Rasa1/Sema5a/Gsn	5
BP	GO:0017148	negative regulation of translation	8/339	186/29008	0.00162022	0.0179883	0.0131403	Wt1/Eif2ak2/Zfp36/Enc1/Rock1/Noct/Dcp2/Rnf139	8		BP	GO:0051896	regulation of protein kinase B signaling	4/109	173/29008	0.00418061	0.0286408	0.0189794	Sema5a/Gper1/Egfr/Epha2	4
BP	GO:1901617	organic hydroxy compound biosynthetic process	9/339	230/29008	0.00162789	0.0180207	0.013164	Wnt4/Msmo1/Ebp/Sqle/Itpkc/Ip6k1/Mfsd12/Dhcr24/Myo5a	9		BP	GO:0006817	phosphate ion transport	2/109	26/29008	0.00428679	0.0291129	0.0192922	Ank/Slc25a30	2
BP	GO:0002456	T cell mediated immunity	7/339	145/29008	0.00163283	0.0180228	0.0131656	Tap2/H2-T24/H2-T23/H2-Q4/H2-T22/Il18rap/Nectin2	7		BP	GO:0007205	protein kinase C-activating G protein-coupled receptor signaling pathway	2/109	26/29008	0.00428679	0.0291129	0.0192922	Edn1/F2r	2
BP	GO:0033209	tumor necrosis factor-mediated signaling pathway	5/339	73/29008	0.00165992	0.0182688	0.0133452	Tnfrsf1a/Ripk1/Foxo3/Traf3ip2/Sharpin	5		BP	GO:0031639	plasminogen activation	2/109	26/29008	0.00428679	0.0291129	0.0192922	Serpine1/Plau	2
BP	GO:0071333	cellular response to glucose stimulus	7/339	146/29008	0.00169824	0.0186365	0.0136138	Vcam1/Pim3/Aacs/Igf1r/Sox4/Rab11fip5/Lrp5	7		BP	GO:0048638	regulation of developmental growth	6/109	406/29008	0.00437692	0.0296391	0.0196409	Dusp9/Serpine1/Edn1/Sema5a/Rgs2/Smad7	6
BP	GO:0007006	mitochondrial membrane organization	6/339	108/29008	0.00171776	0.0187228	0.0136769	Hk2/Plekhf1/Ier3/Bid/Slc35f6/Slc9a1	6		BP	GO:0003007	heart morphogenesis	5/109	284/29008	0.00443454	0.0299119	0.0198217	Zfpm1/Smad3/Edn1/Sox9/Smad7	5
BP	GO:0032007	negative regulation of TOR signaling	4/339	44/29008	0.0017209	0.0187228	0.0136769	Castor2/Atm/Ddit4/Sh3bp4	4		BP	GO:0098727	maintenance of cell number	4/109	176/29008	0.00444275	0.0299119	0.0198217	Lbh/Sox9/Sox2/Trim8	4
BP	GO:0097028	dendritic cell differentiation	4/339	44/29008	0.0017209	0.0187228	0.0136769	Batf2/Batf3/Ltbr/Psen1	4		BP	GO:0009612	response to mechanical stimulus	4/109	177/29008	0.00453253	0.030429	0.0201643	Sox9/Scx/Sox2/Gsn	4
BP	GO:0001885	endothelial cell development	5/339	74/29008	0.00176343	0.0191307	0.0139749	Rock1/Tnfrsf1a/Heg1/F11r/Met	5		BP	GO:0003338	metanephros morphogenesis	2/109	27/29008	0.00461843	0.0307414	0.0203713	Grem1/Sox9	2
BP	GO:0010720	positive regulation of cell development	12/339	378/29008	0.00178043	0.0192054	0.0140294	Notch1/Tgm2/Tlr2/Has2/Ntn1/Ninj1/Cx3cl1/Numbl/F11r/Il6st/Cul7/Met	12		BP	GO:0060563	neuroepithelial cell differentiation	2/109	27/29008	0.00461843	0.0307414	0.0203713	Fam20c/Serpine1	2
BP	GO:1901987	regulation of cell cycle phase transition	12/339	378/29008	0.00178043	0.0192054	0.0140294	Muc1/Ripk1/Fgf10/Adamts1/Atm/Cdkn1b/Ier3/Sox4/Bid/Kmt2e/Gen1/Fem1b	12		BP	GO:0070168	negative regulation of biomineral tissue development	2/109	27/29008	0.00461843	0.0307414	0.0203713	Grem1/Sox9	2
BP	GO:0001654	eye development	13/339	430/29008	0.0017949	0.0192493	0.0140615	Wt1/Cyp1b1/Ninj1/Rcn1/Fgf10/Jun/Rpgrip1l/Cdkn1b/Tulp3/Rhoj/Spred1/Twist1/Lrp5	13		BP	GO:0014032	neural crest cell development	3/109	89/29008	0.00463608	0.0307715	0.0203913	Edn1/Sox9/Sema5a	3
BP	GO:0002577	regulation of antigen processing and presentation	3/339	21/29008	0.00179971	0.0192493	0.0140615	Tap2/Tapbpl/Fgl2	3		BP	GO:0010952	positive regulation of peptidase activity	4/109	179/29008	0.00471576	0.0310366	0.0205669	Smad3/Gper1/F2r/Gsn	4
BP	GO:0007252	I-kappaB phosphorylation	3/339	21/29008	0.00179971	0.0192493	0.0140615	Tlr2/Cx3cl1/Usp25	3		BP	GO:0045766	positive regulation of angiogenesis	4/109	179/29008	0.00471576	0.0310366	0.0205669	Grem1/Serpine1/Sema5a/Mmp9	4
BP	GO:0071331	cellular response to hexose stimulus	7/339	148/29008	0.00183516	0.0195733	0.0142982	Vcam1/Pim3/Aacs/Igf1r/Sox4/Rab11fip5/Lrp5	7		BP	GO:1904018	positive regulation of vasculature development	4/109	179/29008	0.00471576	0.0310366	0.0205669	Grem1/Serpine1/Sema5a/Mmp9	4
BP	GO:0043122	regulation of I-kappaB kinase/NF-kappaB signaling	8/339	190/29008	0.00185175	0.0196855	0.0143801	Trim25/Ripk1/Alpk1/Cx3cl1/Traf3ip2/Peli1/Ltbr/Sharpin	8		BP	GO:0045665	negative regulation of neuron differentiation	3/109	90/29008	0.00478298	0.0313908	0.0208017	Sox9/Sox2/Dlx1	3
BP	GO:0035136	forelimb morphogenesis	4/339	45/29008	0.0018716	0.0196855	0.0143801	En1/Hoxd9/Rpgrip1l/Twist1	4		BP	GO:2001257	regulation of cation channel activity	4/109	180/29008	0.00480921	0.0314748	0.0208574	Edn1/Gper1/Mmp9/Ahnak	4
BP	GO:0045840	positive regulation of mitotic nuclear division	4/339	45/29008	0.0018716	0.0196855	0.0143801	Tgfa/Igf1r/Lrp5/Met	4		BP	GO:0032970	regulation of actin filament-based process	6/109	416/29008	0.00491987	0.0315471	0.0209053	Gm14137/Smad3/Edn1/Rasa1/Sema5a/Gsn	6
BP	GO:0050691	regulation of defense response to virus by host	4/339	45/29008	0.0018716	0.0196855	0.0143801	Parp9/Dtx3l/Ddx58/Traf3ip2	4		BP	GO:1903035	negative regulation of response to wounding	3/109	91/29008	0.00493267	0.0315471	0.0209053	Serpine1/Smad3/Plau	3
BP	GO:0050918	positive chemotaxis	4/339	45/29008	0.0018716	0.0196855	0.0143801	Cx3cl1/Fgf10/S1pr1/Met	4		BP	GO:0002089	lens morphogenesis in camera-type eye	2/109	28/29008	0.00496154	0.0315471	0.0209053	Epha2/Sox2	2
BP	GO:0032760	positive regulation of tumor necrosis factor production	6/339	110/29008	0.00188581	0.0197256	0.0144095	Ddx58/Tlr2/Tnfrsf1a/Ripk1/Twist1/Psen1	6		BP	GO:0010955	negative regulation of protein processing	2/109	28/29008	0.00496154	0.0315471	0.0209053	Serpine1/Gas1	2
BP	GO:0048704	embryonic skeletal system morphogenesis	6/339	110/29008	0.00188581	0.0197256	0.0144095	Hoxd3/Hoxd4/Hoxd9/Hoxb8/Tulp3/Twist1	6		BP	GO:0033688	regulation of osteoblast proliferation	2/109	28/29008	0.00496154	0.0315471	0.0209053	Grem1/Smad3	2
BP	GO:0071326	cellular response to monosaccharide stimulus	7/339	149/29008	0.00190675	0.019841	0.0144937	Vcam1/Pim3/Aacs/Igf1r/Sox4/Rab11fip5/Lrp5	7		BP	GO:0034629	cellular protein-containing complex localization	2/109	28/29008	0.00496154	0.0315471	0.0209053	Klhl21/Smad7	2
BP	GO:0150063	visual system development	13/339	433/29008	0.00190729	0.019841	0.0144937	Wt1/Cyp1b1/Ninj1/Rcn1/Fgf10/Jun/Rpgrip1l/Cdkn1b/Tulp3/Rhoj/Spred1/Twist1/Lrp5	13		BP	GO:0038083	peptidyl-tyrosine autophosphorylation	2/109	28/29008	0.00496154	0.0315471	0.0209053	Grem1/Egfr	2
BP	GO:0048562	embryonic organ morphogenesis	11/339	332/29008	0.00196156	0.0203498	0.0148654	Notch1/Hoxd3/Hoxd4/Ntn1/Fgf10/Hoxd9/Hoxb8/Tulp3/Twist1/Arl13b/Psen1	11		BP	GO:0042044	fluid transport	2/109	28/29008	0.00496154	0.0315471	0.0209053	Aqp5/Edn1	2
BP	GO:0000956	nuclear-transcribed mRNA catabolic process	6/339	111/29008	0.00197435	0.0203656	0.0148769	Zfp36/Helz2/Noct/Dcp2/Atm/Smg1	6		BP	GO:0110150	negative regulation of biomineralization	2/109	28/29008	0.00496154	0.0315471	0.0209053	Grem1/Sox9	2
BP	GO:0002709	regulation of T cell mediated immunity	6/339	111/29008	0.00197435	0.0203656	0.0148769	Tap2/H2-T24/H2-T23/H2-Q4/H2-T22/Nectin2	6		BP	GO:1903318	negative regulation of protein maturation	2/109	28/29008	0.00496154	0.0315471	0.0209053	Serpine1/Gas1	2
BP	GO:0032677	regulation of interleukin-8 production	5/339	76/29008	0.00198453	0.0203656	0.0148769	Ddx58/F3/Tlr2/Bcl3/Ripk1	5		BP	GO:0032535	regulation of cellular component size	6/109	417/29008	0.00497677	0.0315471	0.0209053	Gm14137/Prkg2/Edn1/Rasa1/Sema5a/Gsn	6
BP	GO:1905515	non-motile cilium assembly	5/339	76/29008	0.00198453	0.0203656	0.0148769	Cenpj/Rpgrip1l/Bbs1/Arl13b/Dynll1	5		BP	GO:0010038	response to metal ion	5/109	292/29008	0.00498184	0.0315471	0.0209053	Egfr/Sox2/Mmp9/Slc25a24/Gsn	5
BP	GO:0044851	hair cycle phase	3/339	22/29008	0.00206596	0.0208645	0.0152414	Notch1/Myo5a/Psen1	3		BP	GO:0003333	amino acid transmembrane transport	3/109	92/29008	0.00508516	0.0320283	0.0212241	Rgs2/Slc7a5/Sfxn1	3
BP	GO:0062098	regulation of programmed necrotic cell death	3/339	22/29008	0.00206596	0.0208645	0.0152414	Zbp1/Ripk1/Peli1	3		BP	GO:0060420	regulation of heart growth	3/109	92/29008	0.00508516	0.0320283	0.0212241	Dusp9/Edn1/Rgs2	3
BP	GO:1900746	regulation of vascular endothelial growth factor signaling pathway	3/339	22/29008	0.00206596	0.0208645	0.0152414	Xdh/Jcad/Adgra2	3		BP	GO:0090200	positive regulation of release of cytochrome c from mitochondria	2/109	29/29008	0.00531606	0.0333928	0.0221284	Gper1/Mmp9	2
BP	GO:0045639	positive regulation of myeloid cell differentiation	6/339	112/29008	0.00206601	0.0208645	0.0152414	Isg15/Ripk1/Ninj1/Foxo3/Jun/Acvr1b	6		BP	GO:0032409	regulation of transporter activity	5/109	297/29008	0.00534731	0.0334993	0.0221989	Edn1/Gper1/Slc5a3/Mmp9/Ahnak	5
BP	GO:1903557	positive regulation of tumor necrosis factor superfamily cytokine production	6/339	112/29008	0.00206601	0.0208645	0.0152414	Ddx58/Tlr2/Tnfrsf1a/Ripk1/Twist1/Psen1	6		BP	GO:0051090	regulation of DNA-binding transcription factor activity	6/109	425/29008	0.00544955	0.0340488	0.022563	Grem1/Edn1/Glis2/Smad7/Lrrfip1/Trim8	6
BP	GO:0048880	sensory system development	13/339	437/29008	0.00206611	0.0208645	0.0152414	Wt1/Cyp1b1/Ninj1/Rcn1/Fgf10/Jun/Rpgrip1l/Cdkn1b/Tulp3/Rhoj/Spred1/Twist1/Lrp5	13		BP	GO:0014031	mesenchymal cell development	3/109	95/29008	0.0055596	0.0345521	0.0228966	Edn1/Sox9/Sema5a	3
BP	GO:0032637	interleukin-8 production	5/339	77/29008	0.00210237	0.0211743	0.0154677	Ddx58/F3/Tlr2/Bcl3/Ripk1	5		BP	GO:0048864	stem cell development	3/109	95/29008	0.0055596	0.0345521	0.0228966	Edn1/Sox9/Sema5a	3
BP	GO:0034655	nucleobase-containing compound catabolic process	12/339	386/29008	0.00211646	0.0212598	0.0155302	Xdh/Zfp36/Helz2/Slfn9/Rock1/Noct/Dcp2/Traf3ip2/Atm/Alkbh5/Carhsp1/Smg1	12		BP	GO:0042692	muscle cell differentiation	6/109	428/29008	0.00563506	0.0346683	0.0229736	Megf10/Grem1/Edn1/Sox9/Gper1/Rgs2	6
BP	GO:0002824	positive regulation of adaptive immune response based on somatic recombination of immune receptors built from immunoglobulin superfamily domains	7/339	152/29008	0.00213458	0.021273	0.0155398	Cd274/Tap2/H2-T24/H2-T23/H2-Q4/H2-T22/Nectin2	7		BP	GO:0000470	maturation of LSU-rRNA	2/109	30/29008	0.00568188	0.0346683	0.0229736	Urb1/Mak16	2
BP	GO:0043488	regulation of mRNA stability	7/339	152/29008	0.00213458	0.021273	0.0155398	Zfp36/Rock1/Noct/Dcp2/Traf3ip2/Alkbh5/Carhsp1	7		BP	GO:0001516	prostaglandin biosynthetic process	2/109	30/29008	0.00568188	0.0346683	0.0229736	Edn1/Ptgs1	2
BP	GO:0051092	positive regulation of NF-kappaB transcription factor activity	7/339	152/29008	0.00213458	0.021273	0.0155398	Eif2ak2/Tlr2/Trim25/Il18rap/Ripk1/Slco3a1/Cx3cl1	7		BP	GO:0030878	thyroid gland development	2/109	30/29008	0.00568188	0.0346683	0.0229736	Smad3/Edn1	2
BP	GO:0001764	neuron migration	8/339	195/29008	0.00217704	0.0216394	0.0158074	Flrt2/Ntn1/Ddit4/Bbs1/Tubb2a/Twist1/Psen1/Met	8		BP	GO:0046457	prostanoid biosynthetic process	2/109	30/29008	0.00568188	0.0346683	0.0229736	Edn1/Ptgs1	2
BP	GO:0006110	regulation of glycolytic process	4/339	47/29008	0.00219996	0.0217532	0.0158906	Ier3/Ddit4/Arl2/Psen1	4		BP	GO:0046597	negative regulation of viral entry into host cell	2/109	30/29008	0.00568188	0.0346683	0.0229736	Trim8/Gsn	2
BP	GO:0043616	keratinocyte proliferation	4/339	47/29008	0.00219996	0.0217532	0.0158906	Fst/Zfp36/Has2/Fgf10	4		BP	GO:0090025	regulation of monocyte chemotaxis	2/109	30/29008	0.00568188	0.0346683	0.0229736	Grem1/Serpine1	2
BP	GO:0032496	response to lipopolysaccharide	12/339	388/29008	0.00220812	0.0217772	0.0159081	Gbp6/Gbp10/Igtp/Gbp2/Cd274/Ptgfr/Eif2ak2/Zfp36/Noct/Litaf/Cx3cl1/Peli1	12		BP	GO:1901222	regulation of NIK/NF-kappaB signaling	3/109	96/29008	0.00572344	0.0348312	0.0230816	Grem1/Edn1/Egfr	3
BP	GO:0031099	regeneration	7/339	153/29008	0.00221502	0.0217887	0.0159165	Fas/Rgma/Ninj1/Jun/Cdkn1b/Igf1r/Bcl9	7		BP	GO:0008064	regulation of actin polymerization or depolymerization	4/109	191/29008	0.00592051	0.0359372	0.0238144	Gm14137/Rasa1/Sema5a/Gsn	4
BP	GO:0006281	DNA repair	14/339	495/29008	0.00224676	0.0220437	0.0161028	Parp9/Dtx3l/Rfc3/Rmi2/Fgf10/Atm/Ier3/Vcpip1/Bach1/Mdc1/Brip1/Smg1/Twist1/Gen1	14		BP	GO:0061037	negative regulation of cartilage development	2/109	31/29008	0.00605891	0.0365877	0.0242455	Grem1/Sox9	2
BP	GO:0000280	nuclear division	13/339	442/29008	0.00227982	0.0223105	0.0162977	Wnt4/Tgfa/Atm/Cdkn1b/Igf1r/Cep85/Brip1/Cul7/Kif3b/Lrp5/Knstrn/Gen1/Met	13		BP	GO:2000637	positive regulation of gene silencing by miRNA	2/109	31/29008	0.00605891	0.0365877	0.0242455	Egfr/Eif4g1	2
BP	GO:2001234	negative regulation of apoptotic signaling pathway	9/339	242/29008	0.00229822	0.0224327	0.016387	Muc1/Wnt4/Ripk1/Cx3cl1/Fgf10/Ier3/Bid/Slc35f6/Psen1	9		BP	GO:0030832	regulation of actin filament length	4/109	194/29008	0.00625085	0.0376497	0.0249493	Gm14137/Rasa1/Sema5a/Gsn	4
BP	GO:0009991	response to extracellular stimulus	12/339	391/29008	0.00235166	0.0228955	0.016725	Fas/Atf3/Eif2ak2/Zfp36/Wnt4/Noct/Foxo3/Slc2a1/Vcam1/Jun/Aacs/Suox	12		BP	GO:0007162	negative regulation of cell adhesion	5/109	310/29008	0.00638584	0.0382418	0.0253416	Serpine1/Rasa1/Sema5a/Smad7/Pde3b	5
BP	GO:0010799	regulation of peptidyl-threonine phosphorylation	4/339	48/29008	0.00237814	0.0230941	0.0168701	Igtp/Ddit4/Spred1/Met	4		BP	GO:0002063	chondrocyte development	2/109	32/29008	0.00644708	0.0382418	0.0253416	Sox9/Smad7	2
BP	GO:0040013	negative regulation of locomotion	11/339	341/29008	0.00241226	0.0233657	0.0170685	Slamf8/Notch1/Fas/Bst2/Cyp1b1/Rhob/Wnt4/Gna13/Foxo3/Cx3cl1/Spred1	11		BP	GO:0032673	regulation of interleukin-4 production	2/109	32/29008	0.00644708	0.0382418	0.0253416	Zfpm1/Slc7a5	2
BP	GO:0032868	response to insulin	9/339	244/29008	0.00242865	0.0234051	0.0170973	Socs3/Socs1/Trib3/Wdtc1/Rab8b/Igf1r/Ywhag/Myo5a/Slc9a1	9		BP	GO:0045742	positive regulation of epidermal growth factor receptor signaling pathway	2/109	32/29008	0.00644708	0.0382418	0.0253416	Gper1/Mmp9	2
BP	GO:0072593	reactive oxygen species metabolic process	9/339	244/29008	0.00242865	0.0234051	0.0170973	Xdh/Cyp1b1/Hk2/Ripk1/Foxo3/Sod3/Ier3/Ddit4/Met	9		BP	GO:0060148	positive regulation of posttranscriptional gene silencing	2/109	32/29008	0.00644708	0.0382418	0.0253416	Egfr/Eif4g1	2
BP	GO:0038034	signal transduction in absence of ligand	5/339	80/29008	0.0024865	0.0237815	0.0173722	Fas/Ripk1/Foxo3/Cx3cl1/Fgf10	5		BP	GO:0061050	regulation of cell growth involved in cardiac muscle cell development	2/109	32/29008	0.00644708	0.0382418	0.0253416	Edn1/Rgs2	2
BP	GO:0045123	cellular extravasation	5/339	80/29008	0.0024865	0.0237815	0.0173722	Rock1/Cx3cl1/Vcam1/F11r/Chst2	5		BP	GO:0009895	negative regulation of catabolic process	5/109	311/29008	0.00647118	0.0382878	0.0253721	Smad3/Egfr/Usp36/Pde3b/Eif4g1	5
BP	GO:0097192	extrinsic apoptotic signaling pathway in absence of ligand	5/339	80/29008	0.0024865	0.0237815	0.0173722	Fas/Ripk1/Foxo3/Cx3cl1/Fgf10	5		BP	GO:0060326	cell chemotaxis	5/109	312/29008	0.00655732	0.0386743	0.0256282	Grem1/Serpine1/Edn1/Sema5a/Epha2	5
BP	GO:0002695	negative regulation of leukocyte activation	8/339	200/29008	0.00254564	0.0242859	0.0177407	Cd274/Fas/Socs1/Fgl2/Cx3cl1/Atm/Loxl3/Peli1	8		BP	GO:0060993	kidney morphogenesis	3/109	101/29008	0.00658602	0.0386743	0.0256282	Grem1/Gcnt4/Sox9	3
BP	GO:0034248	regulation of cellular amide metabolic process	13/339	448/29008	0.00255993	0.024297	0.0177488	Wt1/Cyp1b1/Eif2ak2/Zfp36/Enc1/Rock1/Noct/Bcl3/Foxo3/Klhl25/Dcp2/Sox4/Rnf139	13		BP	GO:0090630	activation of GTPase activity	3/109	101/29008	0.00658602	0.0386743	0.0256282	Rasa1/Epha2/Arhgap22	3
BP	GO:0071322	cellular response to carbohydrate stimulus	7/339	157/29008	0.00256041	0.024297	0.0177488	Vcam1/Pim3/Aacs/Igf1r/Sox4/Rab11fip5/Lrp5	7		BP	GO:0030510	regulation of BMP signaling pathway	3/109	102/29008	0.0067673	0.039607	0.0262463	Grem1/Smad7/Dlx1	3
BP	GO:0032728	positive regulation of interferon-beta production	4/339	49/29008	0.002566	0.024297	0.0177488	Isg15/Ddx58/Trim56/Tlr2	4		BP	GO:0051048	negative regulation of secretion	4/109	199/29008	0.00682827	0.039607	0.0262463	Edn1/Ptgs1/F2r/Pde3b	4
BP	GO:0002708	positive regulation of lymphocyte mediated immunity	7/339	158/29008	0.00265289	0.0250208	0.0182775	Tap2/H2-T24/H2-T23/H2-Q4/H2-T22/Il18rap/Nectin2	7		BP	GO:0009303	rRNA transcription	2/109	33/29008	0.00684628	0.039607	0.0262463	Polr1b/Cd3eap	2
BP	GO:0003181	atrioventricular valve morphogenesis	3/339	24/29008	0.0026688	0.0250208	0.0182775	Notch1/Sox4/Twist1	3		BP	GO:0033687	osteoblast proliferation	2/109	33/29008	0.00684628	0.039607	0.0262463	Grem1/Smad3	2
BP	GO:0060339	negative regulation of type I interferon-mediated signaling pathway	3/339	24/29008	0.0026688	0.0250208	0.0182775	Nlrc5/Stat2/Isg15	3		BP	GO:1903792	negative regulation of anion transport	2/109	33/29008	0.00684628	0.039607	0.0262463	Prkg2/Rgs2	2
BP	GO:1902547	regulation of cellular response to vascular endothelial growth factor stimulus	3/339	24/29008	0.0026688	0.0250208	0.0182775	Xdh/Jcad/Adgra2	3		BP	GO:1903901	negative regulation of viral life cycle	2/109	33/29008	0.00684628	0.039607	0.0262463	Trim8/Gsn	2
BP	GO:0002821	positive regulation of adaptive immune response	7/339	159/29008	0.00274791	0.0255954	0.0186973	Cd274/Tap2/H2-T24/H2-T23/H2-Q4/H2-T22/Nectin2	7		BP	GO:0009953	dorsal/ventral pattern formation	3/109	103/29008	0.00695152	0.0401168	0.0265841	Grem1/Edn1/Gas1	3
BP	GO:0002703	regulation of leukocyte mediated immunity	10/339	297/29008	0.00276306	0.0255954	0.0186973	Tap2/H2-T24/H2-T23/Bst2/H2-Q4/Ddx58/H2-T22/Tlr2/Il18rap/Nectin2	10		BP	GO:0051153	regulation of striated muscle cell differentiation	3/109	104/29008	0.0071387	0.040995	0.0271661	Grem1/Edn1/Rgs2	3
BP	GO:0045646	regulation of erythrocyte differentiation	4/339	50/29008	0.0027638	0.0255954	0.0186973	Isg15/Zfp36/Foxo3/Acvr1b	4		BP	GO:0090288	negative regulation of cellular response to growth factor stimulus	3/109	104/29008	0.0071387	0.040995	0.0271661	Grem1/Smad7/Dlx1	3
BP	GO:0060337	type I interferon signaling pathway	4/339	50/29008	0.0027638	0.0255954	0.0186973	Zbp1/Nlrc5/Stat2/Isg15	4		BP	GO:1901186	positive regulation of ERBB signaling pathway	2/109	34/29008	0.00725645	0.0414679	0.0274795	Gper1/Mmp9	2
BP	GO:0071357	cellular response to type I interferon	4/339	50/29008	0.0027638	0.0255954	0.0186973	Zbp1/Nlrc5/Stat2/Isg15	4		BP	GO:1904707	positive regulation of vascular associated smooth muscle cell proliferation	2/109	34/29008	0.00725645	0.0414679	0.0274795	Edn1/Mmp9	2
BP	GO:0007015	actin filament organization	13/339	453/29008	0.00281437	0.0260004	0.0189931	Cdc42ep2/Rhob/Wnt4/Tlr2/Rnd3/Cx3cl1/S1pr1/Rnd1/F11r/Cdc42ep3/Rhobtb2/Myo5a/Met	13		BP	GO:0046849	bone remodeling	3/109	105/29008	0.00732885	0.0417798	0.0276861	Grem1/Epha2/Tmem64	3
BP	GO:0031397	negative regulation of protein ubiquitination	5/339	83/29008	0.00291919	0.0267765	0.0195601	Dtx3l/Isg15/N4bp1/Sox4/Psen1	5		BP	GO:0007015	actin filament organization	6/109	453/29008	0.00736555	0.0418061	0.0277036	Gm14137/Smad3/Rasa1/Sema5a/Fat1/Gsn	6
BP	GO:0046785	microtubule polymerization	5/339	83/29008	0.00291919	0.0267765	0.0195601	Cenpj/Akap9/Cdkn1b/Arl2/Met	5		BP	GO:0051604	protein maturation	5/109	321/29008	0.00736916	0.0418061	0.0277036	Serpine1/Plau/Gas1/Naa50/Gsn	5
BP	GO:1904019	epithelial cell apoptotic process	6/339	120/29008	0.00291953	0.0267765	0.0195601	Fas/Zfp36/Foxo3/Pak4/Igf1r/Bid	6		BP	GO:0071214	cellular response to abiotic stimulus	5/109	322/29008	0.00746349	0.0421373	0.027923	Aqp5/Prkg2/Sox9/Scx/Mmp9	5
BP	GO:0061013	regulation of mRNA catabolic process	7/339	161/29008	0.00294578	0.0269305	0.0196725	Zfp36/Rock1/Noct/Dcp2/Traf3ip2/Alkbh5/Carhsp1	7		BP	GO:0104004	cellular response to environmental stimulus	5/109	322/29008	0.00746349	0.0421373	0.027923	Aqp5/Prkg2/Sox9/Scx/Mmp9	5
BP	GO:0035137	hindlimb morphogenesis	4/339	51/29008	0.00297178	0.0269305	0.0196725	Notch1/Hoxd9/Rpgrip1l/Twist1	4		BP	GO:0045833	negative regulation of lipid metabolic process	3/109	106/29008	0.00752198	0.0423654	0.0280742	Sox9/Gper1/Pde3b	3
BP	GO:0046596	regulation of viral entry into host cell	4/339	51/29008	0.00297178	0.0269305	0.0196725	Ptx3/Trim56/Trim25/Nectin2	4		BP	GO:0090183	regulation of kidney development	2/109	35/29008	0.00767748	0.0430265	0.0285123	Grem1/Sox9	2
BP	GO:0048806	genitalia development	4/339	51/29008	0.00297178	0.0269305	0.0196725	Wt1/Greb1l/Fgf10/Dhcr24	4		BP	GO:0048736	appendage development	4/109	206/29008	0.00769446	0.0430265	0.0285123	Grem1/Sox9/Scx/Gas1	4
BP	GO:0051438	regulation of ubiquitin-protein transferase activity	4/339	51/29008	0.00297178	0.0269305	0.0196725	Dtx3l/Trib3/Psen1/Fem1b	4		BP	GO:0060173	limb development	4/109	206/29008	0.00769446	0.0430265	0.0285123	Grem1/Sox9/Scx/Gas1	4
BP	GO:0050678	regulation of epithelial cell proliferation	12/339	403/29008	0.00300407	0.0271582	0.0198389	Notch1/Xdh/Zfp36/F3/Has2/B4galt1/Jcad/Tgfa/Fgf10/Jun/Cdkn1b/Twist1	12		BP	GO:0002683	negative regulation of immune system process	6/109	460/29008	0.00791227	0.0440232	0.0291728	Grem1/Zfpm1/Sox9/Gper1/Smad7/Masp1	6
BP	GO:0072659	protein localization to plasma membrane	10/339	301/29008	0.0030394	0.0274123	0.0200245	Rock1/Tnfrsf1a/Plekhf1/Tspan15/Rab8b/Fam126a/Bbs1/F11r/Cnpy4/Myo5a	10		BP	GO:0090263	positive regulation of canonical Wnt signaling pathway	3/109	108/29008	0.00791723	0.0440232	0.0291728	Smad3/Sema5a/Egfr	3
BP	GO:0030500	regulation of bone mineralization	5/339	84/29008	0.00307479	0.0276658	0.0202097	Isg15/Wnt4/Sgms2/S1pr1/Twist1	5		BP	GO:0006913	nucleocytoplasmic transport	5/109	327/29008	0.00794785	0.0440232	0.0291728	Gper1/Rrs1/Zpr1/Riok2/Nop9	5
BP	GO:0090092	regulation of transmembrane receptor protein serine/threonine kinase signaling pathway	9/339	253/29008	0.00309016	0.0277384	0.0202627	Fst/Notch1/Rgma/Il17rd/Fgf10/Fbn1/Acvr1b/Spred1/Lats2	9		BP	GO:0051169	nuclear transport	5/109	327/29008	0.00794785	0.0440232	0.0291728	Gper1/Rrs1/Zpr1/Riok2/Nop9	5
BP	GO:0038202	TORC1 signaling	4/339	52/29008	0.00319022	0.0285018	0.0208204	Castor2/Atm/Smcr8/Smg1	4		BP	GO:0007346	regulation of mitotic cell cycle	6/109	462/29008	0.00807371	0.0444966	0.0294865	Smad3/Edn1/Gas1/Egfr/Riok2/Eif4g1	6
BP	GO:0061005	cell differentiation involved in kidney development	4/339	52/29008	0.00319022	0.0285018	0.0208204	Wt1/Notch1/Wnt4/Amer1	4		BP	GO:0002053	positive regulation of mesenchymal cell proliferation	2/109	36/29008	0.00810929	0.0444966	0.0294865	Sox9/Gas1	2
BP	GO:0043525	positive regulation of neuron apoptotic process	5/339	85/29008	0.00323628	0.0288454	0.0210714	Fas/Tnfrsf1a/Foxo3/Jun/Atm	5		BP	GO:0060441	epithelial tube branching involved in lung morphogenesis	2/109	36/29008	0.00810929	0.0444966	0.0294865	Sox9/Sox2	2
BP	GO:0033002	muscle cell proliferation	9/339	255/29008	0.00325483	0.0289428	0.0211426	Notch1/Ripk1/Gna13/Cx3cl1/Adamts1/Jun/S1pr1/Cdkn1b/Igf1r	9		BP	GO:1904037	positive regulation of epithelial cell apoptotic process	2/109	36/29008	0.00810929	0.0444966	0.0294865	Gper1/Gsn	2
BP	GO:0009267	cellular response to starvation	7/339	164/29008	0.00326282	0.0289461	0.0211449	Fas/Atf3/Eif2ak2/Wnt4/Foxo3/Slc2a1/Jun	7		BP	GO:0016525	negative regulation of angiogenesis	3/109	110/29008	0.00832453	0.045571	0.0301984	Serpine1/Epha2/Pde3b	3
BP	GO:0002040	sprouting angiogenesis	6/339	123/29008	0.00329941	0.0292025	0.0213322	Notch1/Rnf213/Jcad/Adgra2/Rhoj/Spred1	6		BP	GO:0007435	salivary gland morphogenesis	2/109	37/29008	0.0085518	0.0461679	0.030594	Egfr/Fgf7	2
BP	GO:0034249	negative regulation of cellular amide metabolic process	8/339	209/29008	0.00333054	0.0294095	0.0214834	Wt1/Eif2ak2/Zfp36/Enc1/Rock1/Noct/Dcp2/Rnf139	8		BP	GO:0009954	proximal/distal pattern formation	2/109	37/29008	0.0085518	0.0461679	0.030594	Grem1/Dlx1	2
BP	GO:0002523	leukocyte migration involved in inflammatory response	3/339	26/29008	0.00336971	0.0295492	0.0215855	Slamf8/Ninj1/Cx3cl1	3		BP	GO:0031069	hair follicle morphogenesis	2/109	37/29008	0.0085518	0.0461679	0.030594	Wnt10a/Fgf7	2
BP	GO:0030325	adrenal gland development	3/339	26/29008	0.00336971	0.0295492	0.0215855	Wt1/Arid5b/Igf1r	3		BP	GO:0051953	negative regulation of amine transport	2/109	37/29008	0.0085518	0.0461679	0.030594	Rgs2/Ptgs1	2
BP	GO:0032925	regulation of activin receptor signaling pathway	3/339	26/29008	0.00336971	0.0295492	0.0215855	Fst/Fgf10/Acvr1b	3		BP	GO:0070306	lens fiber cell differentiation	2/109	37/29008	0.0085518	0.0461679	0.030594	Smad3/Epha2	2
BP	GO:0002042	cell migration involved in sprouting angiogenesis	4/339	53/29008	0.00341934	0.0299076	0.0218473	Notch1/Jcad/Rhoj/Spred1	4		BP	GO:0090075	relaxation of muscle	2/109	37/29008	0.0085518	0.0461679	0.030594	Rgs2/Gsn	2
BP	GO:0019058	viral life cycle	9/339	257/29008	0.00342633	0.0299076	0.0218473	Notch1/Isg15/Ptx3/Bst2/Eif2ak2/Trim56/Trim25/N4bp1/Nectin2	9		BP	GO:0045216	cell-cell junction organization	4/109	213/29008	0.00863009	0.0464834	0.0308031	Smad3/Epha2/F2r/Smad7	4
BP	GO:0043487	regulation of RNA stability	7/339	166/29008	0.00348821	0.0302962	0.0221312	Zfp36/Rock1/Noct/Dcp2/Traf3ip2/Alkbh5/Carhsp1	7		BP	GO:2000181	negative regulation of blood vessel morphogenesis	3/109	112/29008	0.00874397	0.0469888	0.031138	Serpine1/Epha2/Pde3b	3
BP	GO:0048511	rhythmic process	10/339	307/29008	0.0034948	0.0302962	0.0221312	Fas/Ptx3/Noct/Nfil3/Foxo3/Adamts1/Igf1r/Id3/Gpr176/Twist1	10		BP	GO:1901343	negative regulation of vasculature development	3/109	113/29008	0.00895825	0.0476265	0.0315606	Serpine1/Epha2/Pde3b	3
BP	GO:0097193	intrinsic apoptotic signaling pathway	10/339	307/29008	0.0034948	0.0302962	0.0221312	Cyp1b1/Muc1/Trib3/Tnfrsf1a/Bcl3/Plekhf1/Atm/Ier3/Ddit4/Bid	10		BP	GO:0001953	negative regulation of cell-matrix adhesion	2/109	38/29008	0.00900492	0.0476265	0.0315606	Serpine1/Rasa1	2
BP	GO:0030178	negative regulation of Wnt signaling pathway	7/339	167/29008	0.00360525	0.0311117	0.0227269	Notch1/Rnf213/Mllt3/Foxo3/Amer1/Sdhaf2/Lats2	7		BP	GO:0045879	negative regulation of smoothened signaling pathway	2/109	38/29008	0.00900492	0.0476265	0.0315606	Glis2/Gas1	2
BP	GO:0043433	negative regulation of DNA-binding transcription factor activity	7/339	167/29008	0.00360525	0.0311117	0.0227269	Nlrc5/Cyp1b1/Bcl3/Peli1/Igf1r/Id3/Twist1	7		BP	GO:0051482	positive regulation of cytosolic calcium ion concentration involved in phospholipase C-activating G protein-coupled signaling pathway	2/109	38/29008	0.00900492	0.0476265	0.0315606	Edn1/F2r	2
BP	GO:0006644	phospholipid metabolic process	11/339	360/29008	0.0036401	0.0313412	0.0228946	Socs3/Socs1/Etnk1/Itpkc/Inpp1/Sgms2/Fam126a/Ip6k1/Smg1/Pign/Pi4k2a	11		BP	GO:0072210	metanephric nephron development	2/109	38/29008	0.00900492	0.0476265	0.0315606	Grem1/Sox9	2
BP	GO:0051402	neuron apoptotic process	10/339	309/29008	0.00365809	0.0313651	0.022912	Fas/Casp7/Rock1/Tnfrsf1a/Foxo3/Cx3cl1/Jun/En1/Atm/Psen1	10		BP	GO:0098751	bone cell development	2/109	38/29008	0.00900492	0.0476265	0.0315606	Fam20c/Zfpm1	2
BP	GO:0035272	exocrine system development	4/339	54/29008	0.0036594	0.0313651	0.022912	Tgm2/Fgf10/Igf1r/Met	4		BP	GO:1900087	positive regulation of G1/S transition of mitotic cell cycle	2/109	38/29008	0.00900492	0.0476265	0.0315606	Egfr/Eif4g1	2
BP	GO:0031109	microtubule polymerization or depolymerization	6/339	126/29008	0.00371495	0.0315724	0.0230634	Cenpj/Akap9/Cdkn1b/Atxn7/Arl2/Met	6		BP	GO:0044843	cell cycle G1/S phase transition	4/109	216/29008	0.00905287	0.0477722	0.0316571	Gas1/Egfr/Zpr1/Eif4g1	4
BP	GO:0044270	cellular nitrogen compound catabolic process	12/339	414/29008	0.00372433	0.0315724	0.0230634	Xdh/Zfp36/Helz2/Slfn9/Rock1/Noct/Dcp2/Traf3ip2/Atm/Alkbh5/Carhsp1/Smg1	12		BP	GO:0008217	regulation of blood pressure	4/109	217/29008	0.00919674	0.0484224	0.032088	Smad3/Edn1/Ptgs1/F2r	4
BP	GO:0001909	leukocyte mediated cytotoxicity	7/339	168/29008	0.00372527	0.0315724	0.0230634	Tap2/H2-T24/H2-T23/H2-Q4/H2-T22/Il18rap/Nectin2	7		BP	GO:0018105	peptidyl-serine phosphorylation	5/109	340/29008	0.00930882	0.0489026	0.0324062	Prkg2/Mast4/Egfr/Smad7/Eif4g1	5
BP	GO:0051250	negative regulation of lymphocyte activation	7/339	168/29008	0.00372527	0.0315724	0.0230634	Cd274/Fas/Socs1/Fgl2/Atm/Loxl3/Peli1	7		BP	GO:0008154	actin polymerization or depolymerization	4/109	218/29008	0.0093421	0.0489677	0.0324493	Gm14137/Rasa1/Sema5a/Gsn	4
BP	GO:2001236	regulation of extrinsic apoptotic signaling pathway	7/339	168/29008	0.00372527	0.0315724	0.0230634	Atf3/Ripk1/Cx3cl1/Fgf10/Ltbr/Bid/Fem1b	7		BP	GO:0003014	renal system process	3/109	115/29008	0.00939602	0.0490309	0.0324912	Edn1/F2r/Gsn	3
BP	GO:0003176	aortic valve development	3/339	27/29008	0.00375842	0.0315724	0.0230634	Notch1/Tnfrsf1a/Twist1	3		BP	GO:1903076	regulation of protein localization to plasma membrane	3/109	115/29008	0.00939602	0.0490309	0.0324912	Gper1/Egfr/Epha2	3
BP	GO:0003338	metanephros morphogenesis	3/339	27/29008	0.00375842	0.0315724	0.0230634	Wt1/Wnt4/Fgf10	3		BP	GO:0032633	interleukin-4 production	2/109	39/29008	0.00946857	0.0491904	0.0325969	Zfpm1/Slc7a5	2
BP	GO:0036003	positive regulation of transcription from RNA polymerase II promoter in response to stress	3/339	27/29008	0.00375842	0.0315724	0.0230634	Notch1/Atf3/Muc1	3		BP	GO:1905332	positive regulation of morphogenesis of an epithelium	2/109	39/29008	0.00946857	0.0491904	0.0325969	Grem1/Sox9	2
BP	GO:0061298	retina vasculature development in camera-type eye	3/339	27/29008	0.00375842	0.0315724	0.0230634	Cyp1b1/Rhoj/Lrp5	3		BP	GO:0030316	osteoclast differentiation	3/109	116/29008	0.00961952	0.0496444	0.0328977	Fam20c/Epha2/Tmem64	3
BP	GO:0046700	heterocycle catabolic process	12/339	415/29008	0.00379616	0.0318191	0.0232436	Xdh/Zfp36/Helz2/Slfn9/Rock1/Noct/Dcp2/Traf3ip2/Atm/Alkbh5/Carhsp1/Smg1	12		BP	GO:0038061	NIK/NF-kappaB signaling	3/109	116/29008	0.00961952	0.0496444	0.0328977	Grem1/Edn1/Egfr	3
BP	GO:0009895	negative regulation of catabolic process	10/339	311/29008	0.00382737	0.03201	0.0233831	Zfp36/Noct/Usp25/Traf3ip2/N4bp1/Ier3/Ddit4/Smcr8/Smg1/Psen1	10		BP	GO:0051897	positive regulation of protein kinase B signaling	3/109	116/29008	0.00961952	0.0496444	0.0328977	Sema5a/Gper1/Egfr	3
BP	GO:0031396	regulation of protein ubiquitination	8/339	214/29008	0.00384115	0.0320546	0.0234157	Dtx3l/Isg15/Trib3/Amer1/N4bp1/Peli1/Sox4/Psen1	8		CC	GO:0030684	preribosome	11/112	80/28886	1.50799e-14	2.56358e-12	2.26991e-12	Ppan/Rrs1/Pwp2/Mdn1/Tsr1/Mak16/Nob1/Riok2/Mphosph10/Wdr46/Nop9	11
BP	GO:0032886	regulation of microtubule-based process	9/339	262/29008	0.00388626	0.0323599	0.0236387	Rock1/Cenpj/Akap9/Cdkn1b/Bbs1/Atxn7/Arl2/Gen1/Met	9		CC	GO:0030688	preribosome, small subunit precursor	4/112	13/28886	1.49039e-07	1.26684e-05	1.12172e-05	Tsr1/Nob1/Riok2/Nop9	4
BP	GO:0042531	positive regulation of tyrosine phosphorylation of STAT protein	4/339	55/29008	0.00391064	0.0324917	0.023735	Parp14/Parp9/Tnfrsf1a/Il6st	4		CC	GO:0030687	preribosome, large subunit precursor	4/112	25/28886	2.54386e-06	0.000144152	0.00012764	Ppan/Rrs1/Mdn1/Mak16	4
BP	GO:0010639	negative regulation of organelle organization	11/339	364/29008	0.00395327	0.0327742	0.0239413	Tlr2/Dcp2/Atm/S1pr1/Ier3/F11r/Atxn7/Smcr8/Slc35f6/Gen1/Met	11		CC	GO:0030686	90S preribosome	3/112	28/28886	0.000173199	0.00736098	0.00651777	Pwp2/Mphosph10/Nop9	3
BP	GO:0001889	liver development	6/339	128/29008	0.00401275	0.0329793	0.0240911	Notch1/Tgfa/Jun/Rpgrip1l/Aacs/Met	6		CC	GO:0032040	small-subunit processome	3/112	38/28886	0.0004336	0.0147424	0.0130536	Pwp2/Mphosph10/Wdr46	3
BP	GO:0006282	regulation of DNA repair	6/339	128/29008	0.00401275	0.0329793	0.0240911	Parp9/Dtx3l/Rmi2/Fgf10/Ier3/Twist1	6		CC	GO:0005667	transcription regulator complex	8/112	475/28886	0.000539011	0.015272	0.0135225	Zfpm1/Smad3/Glis2/Sox9/Scx/Smad7/Sox2/Cebpz	8
BP	GO:0030216	keratinocyte differentiation	6/339	128/29008	0.00401275	0.0329793	0.0240911	Notch1/Zfp36/Rock1/Fosl2/Sharpin/Lats2	6		CC	GO:0071141	SMAD protein complex	2/112	10/28886	0.000657008	0.0159559	0.0141281	Smad3/Smad7	2
BP	GO:0031929	TOR signaling	6/339	128/29008	0.00401275	0.0329793	0.0240911	Castor2/Atm/Ddit4/Smcr8/Smg1/Sh3bp4	6		CC	GO:0045178	basal part of cell	6/112	299/28886	0.00111801	0.0192131	0.0170122	Aqp5/Edn1/Phldb1/Egfr/Slc7a5/Slc16a1	6
BP	GO:0045069	regulation of viral genome replication	5/339	90/29008	0.0041365	0.0335725	0.0245245	Notch1/Isg15/Bst2/Eif2ak2/N4bp1	5		CC	GO:0031252	cell leading edge	7/112	411/28886	0.00112942	0.0192131	0.0170122	Rasa1/Gper1/Egfr/Epha2/Ston1/Fat1/Gsn	7
BP	GO:1901216	positive regulation of neuron death	6/339	129/29008	0.00416811	0.0335725	0.0245245	Fas/Tnfrsf1a/Foxo3/Jun/Atm/Ddit4	6		CC	GO:0005736	RNA polymerase I complex	2/112	13/28886	0.00113018	0.0192131	0.0170122	Polr1b/Cd3eap	2
BP	GO:0035019	somatic stem cell population maintenance	4/339	56/29008	0.0041733	0.0335725	0.0245245	Fgf10/Sox4/Bcl9/Lrp5	4		CC	GO:0001650	fibrillar center	4/112	142/28886	0.00230581	0.0356353	0.0315532	Smad7/Cd3eap/Map3k14/Urb1	4
BP	GO:0052372	modulation by symbiont of entry into host	4/339	56/29008	0.0041733	0.0335725	0.0245245	Ptx3/Trim56/Trim25/Nectin2	4		MF	GO:0008330	protein tyrosine/threonine phosphatase activity	3/105	11/28438	7.89837e-06	0.00179064	0.00141904	Dusp9/Dusp4/Dusp5	3
BP	GO:0061383	trabecula morphogenesis	4/339	56/29008	0.0041733	0.0335725	0.0245245	Notch1/Adamts1/S1pr1/Heg1	4		MF	GO:0017017	MAP kinase tyrosine/serine/threonine phosphatase activity	3/105	13/28438	1.3617e-05	0.00179064	0.00141904	Dusp9/Dusp4/Dusp5	3
BP	GO:0003171	atrioventricular valve development	3/339	28/29008	0.00417336	0.0335725	0.0245245	Notch1/Sox4/Twist1	3		MF	GO:0033549	MAP kinase phosphatase activity	3/105	18/28438	3.83326e-05	0.00336049	0.0026631	Dusp9/Dusp4/Dusp5	3
BP	GO:0033688	regulation of osteoblast proliferation	3/339	28/29008	0.00417336	0.0335725	0.0245245	Eif2ak2/Igf1r/Lrp5	3		MF	GO:0043425	bHLH transcription factor binding	3/105	32/28438	0.000224406	0.013365	0.0105914	Smad3/Sox9/Scx	3
BP	GO:0045648	positive regulation of erythrocyte differentiation	3/339	28/29008	0.00417336	0.0335725	0.0245245	Isg15/Foxo3/Acvr1b	3		MF	GO:0015291	secondary active transmembrane transporter activity	6/105	242/28438	0.000284551	0.013365	0.0105914	Slc16a13/Ank/Slc5a3/Slc7a5/Slc25a30/Slc16a1	6
BP	GO:0048820	hair follicle maturation	3/339	28/29008	0.00417336	0.0335725	0.0245245	Notch1/Myo5a/Psen1	3		MF	GO:0008138	protein tyrosine/serine/threonine phosphatase activity	3/105	36/28438	0.000319589	0.013365	0.0105914	Dusp9/Dusp4/Dusp5	3
BP	GO:0060445	branching involved in salivary gland morphogenesis	3/339	28/29008	0.00417336	0.0335725	0.0245245	Tgm2/Fgf10/Met	3		MF	GO:0046943	carboxylic acid transmembrane transporter activity	5/105	167/28438	0.000395588	0.013365	0.0105914	Slc16a13/Slc7a5/Slc25a30/Slc16a1/Sfxn1	5
BP	GO:0044403	biological process involved in symbiotic interaction	9/339	265/29008	0.00418458	0.0335916	0.0245385	Gbp6/Gbp2b/Gbp2/Gbp9/Ptx3/Trim56/Trim25/Jun/Nectin2	9		MF	GO:0005342	organic acid transmembrane transporter activity	5/105	168/28438	0.00040654	0.013365	0.0105914	Slc16a13/Slc7a5/Slc25a30/Slc16a1/Sfxn1	5
BP	GO:0070301	cellular response to hydrogen peroxide	5/339	91/29008	0.00433596	0.0347335	0.0253726	Cyp1b1/Rhob/Ripk1/Foxo3/Met	5		MF	GO:0008514	organic anion transmembrane transporter activity	5/105	184/28438	0.000614813	0.0179662	0.0142378	Slc7a5/Slc25a24/Slc25a30/Slc16a1/Sfxn1	5
BP	GO:0034504	protein localization to nucleus	10/339	317/29008	0.00437273	0.0348957	0.0254911	Parp9/Dtx3l/Notch1/Tnfrsf1a/Bcl3/Traf3ip2/Arl2/Lats2/Psen1/Ilrun	10		MF	GO:0008509	anion transmembrane transporter activity	6/105	312/28438	0.00107741	0.0283358	0.0224554	Ank/Slc7a5/Slc25a24/Slc25a30/Slc16a1/Sfxn1	6
BP	GO:1990778	protein localization to cell periphery	11/339	369/29008	0.0043746	0.0348957	0.0254911	Rock1/Tnfrsf1a/Plekhf1/Tspan15/Rab8b/Fam126a/Bbs1/F11r/Cnpy4/Arl13b/Myo5a	11		MF	GO:0070411	I-SMAD binding	2/105	14/28438	0.00119371	0.0285406	0.0226177	Smad3/Smad7	2
BP	GO:0031113	regulation of microtubule polymerization	4/339	57/29008	0.00444762	0.0353297	0.0258081	Akap9/Cdkn1b/Arl2/Met	4		MF	GO:0043422	protein kinase B binding	2/105	17/28438	0.00177117	0.0388181	0.0307624	Rasa1/Pde3b	2
BP	GO:0043647	inositol phosphate metabolic process	4/339	57/29008	0.00444762	0.0353297	0.0258081	Itpk1/Itpkc/Inpp1/Ip6k1	4		MF	GO:0106306	protein serine phosphatase activity	3/105	73/28438	0.0025218	0.0473738	0.0375426	Dusp9/Dusp4/Dusp5	3
BP	GO:0061008	hepaticobiliary system development	6/339	131/29008	0.00449209	0.035604	0.0260085	Notch1/Tgfa/Jun/Rpgrip1l/Aacs/Met	6		MF	GO:0106307	protein threonine phosphatase activity	3/105	73/28438	0.0025218	0.0473738	0.0375426	Dusp9/Dusp4/Dusp5	3
BP	GO:0010594	regulation of endothelial cell migration	7/339	174/29008	0.00451027	0.035604	0.0260085	Notch1/Rhob/Jcad/Adgra2/Rhoj/Spred1/Met	7
BP	GO:0071356	cellular response to tumor necrosis factor	7/339	174/29008	0.00451027	0.035604	0.0260085	Zfp36/Tnfrsf1a/Ripk1/Foxo3/Cx3cl1/Traf3ip2/Sharpin	7
BP	GO:0002822	regulation of adaptive immune response based on somatic recombination of immune receptors built from immunoglobulin superfamily domains	8/339	220/29008	0.00453147	0.0356971	0.0260765	Cd274/Tap2/H2-T24/H2-T23/H2-Q4/H2-T22/Loxl3/Nectin2	8
BP	GO:0006096	glycolytic process	5/339	92/29008	0.00454219	0.0357074	0.0260841	Hk2/Ier3/Ddit4/Arl2/Psen1	5
BP	GO:0043542	endothelial cell migration	8/339	221/29008	0.00465523	0.0364452	0.026623	Notch1/Cyp1b1/Rhob/Jcad/Adgra2/Rhoj/Spred1/Met	8
BP	GO:0045732	positive regulation of protein catabolic process	8/339	221/29008	0.00465523	0.0364452	0.026623	Trib3/Crebrf/Fbxl5/Rgma/Amer1/Ier3/Psen1/Rnf139	8
BP	GO:1902105	regulation of leukocyte differentiation	10/339	320/29008	0.00466747	0.0364658	0.026638	Slamf8/Fas/Socs1/Fgl2/Ripk1/Ninj1/Jun/Loxl3/Fbn1/Sox4	10
BP	GO:0014009	glial cell proliferation	4/339	58/29008	0.00473382	0.0366823	0.0267962	Notch1/Fas/Cx3cl1/Sox4	4
BP	GO:0032757	positive regulation of interleukin-8 production	4/339	58/29008	0.00473382	0.0366823	0.0267962	Ddx58/F3/Tlr2/Ripk1	4
BP	GO:0043470	regulation of carbohydrate catabolic process	4/339	58/29008	0.00473382	0.0366823	0.0267962	Ier3/Ddit4/Arl2/Psen1	4
BP	GO:0045071	negative regulation of viral genome replication	4/339	58/29008	0.00473382	0.0366823	0.0267962	Isg15/Bst2/Eif2ak2/N4bp1	4
BP	GO:0006757	ATP generation from ADP	5/339	93/29008	0.0047553	0.0367736	0.0268629	Hk2/Ier3/Ddit4/Arl2/Psen1	5
BP	GO:0051604	protein maturation	10/339	321/29008	0.00476911	0.0368055	0.0268862	C1ra/C1rl/Casp7/C1rb/F3/Tspan15/Sox4/Dhcr24/Psen1/Rnf139	10
BP	GO:0051054	positive regulation of DNA metabolic process	8/339	222/29008	0.00478156	0.0368268	0.0269017	Wt1/Parp9/Dtx3l/Cyp1b1/Rfc3/Fgf10/Atm/Igf1r	8
BP	GO:0090090	negative regulation of canonical Wnt signaling pathway	6/339	133/29008	0.00483427	0.037019	0.0270422	Notch1/Mllt3/Foxo3/Amer1/Sdhaf2/Lats2	6
BP	GO:0006091	generation of precursor metabolites and energy	12/339	428/29008	0.00483577	0.037019	0.0270422	Hk2/Mtfr2/Gys1/Ier3/Ddit4/Ndufv3/Sdhaf2/Arl2/Il6st/Bid/Myo5a/Psen1	12
BP	GO:0070997	neuron death	12/339	428/29008	0.00483577	0.037019	0.0270422	Fas/Casp7/Rock1/Tnfrsf1a/Foxo3/Cx3cl1/Jun/En1/Atm/Ddit4/Psen1/Slc9a1	12
BP	GO:0050866	negative regulation of cell activation	8/339	223/29008	0.00491051	0.0375155	0.0274048	Cd274/Fas/Socs1/Fgl2/Cx3cl1/Atm/Loxl3/Peli1	8
BP	GO:0031110	regulation of microtubule polymerization or depolymerization	5/339	94/29008	0.00497541	0.037859	0.0276557	Akap9/Cdkn1b/Atxn7/Arl2/Met	5
BP	GO:1903321	negative regulation of protein modification by small protein conjugation or removal	5/339	94/29008	0.00497541	0.037859	0.0276557	Dtx3l/Isg15/N4bp1/Sox4/Psen1	5
BP	GO:0032273	positive regulation of protein polymerization	6/339	134/29008	0.00501237	0.0380639	0.0278055	Cdc42ep2/Akap9/Cdkn1b/Arl2/Cdc42ep3/Met	6
BP	GO:0003170	heart valve development	4/339	59/29008	0.00503215	0.0381379	0.0278595	Notch1/Tnfrsf1a/Sox4/Twist1	4
BP	GO:0007530	sex determination	3/339	30/29008	0.00508393	0.0381495	0.027868	Wt1/Wnt4/Igf1r	3
BP	GO:0034123	positive regulation of toll-like receptor signaling pathway	3/339	30/29008	0.00508393	0.0381495	0.027868	Tlr2/Ninj1/Peli1	3
BP	GO:0046597	negative regulation of viral entry into host cell	3/339	30/29008	0.00508393	0.0381495	0.027868	Ptx3/Trim56/Trim25	3
BP	GO:0097345	mitochondrial outer membrane permeabilization	3/339	30/29008	0.00508393	0.0381495	0.027868	Ier3/Bid/Slc35f6	3
BP	GO:1904752	regulation of vascular associated smooth muscle cell migration	3/339	30/29008	0.00508393	0.0381495	0.027868	Gna13/Adamts1/Myo5a	3
BP	GO:0048660	regulation of smooth muscle cell proliferation	7/339	178/29008	0.00509901	0.0381872	0.0278955	Gna13/Cx3cl1/Adamts1/Jun/S1pr1/Cdkn1b/Igf1r	7
BP	GO:0046486	glycerolipid metabolic process	11/339	377/29008	0.0051223	0.0382862	0.0279678	Socs3/Socs1/Etnk1/Itpkc/Inpp1/Fam126a/Ip6k1/Il6st/Smg1/Pign/Pi4k2a	11
BP	GO:0061053	somite development	5/339	95/29008	0.00520265	0.0388103	0.0283507	Notch1/Wnt4/Atm/Loxl3/Psen1	5
BP	GO:0043087	regulation of GTPase activity	10/339	326/29008	0.00530372	0.0394813	0.0288408	Wnt4/Rgma/Cx3cl1/Tbc1d2b/Rundc1/S1pr1/F11r/Arl2/Sh3bp4/Met	10
BP	GO:0007163	establishment or maintenance of cell polarity	8/339	226/29008	0.00531339	0.0394813	0.0288408	Rhob/Rnd3/Fgf10/Traf3ip2/Rnd1/Rpgrip1l/Igf1r/Rhobtb2	8
BP	GO:0035924	cellular response to vascular endothelial growth factor stimulus	4/339	60/29008	0.00534282	0.0395452	0.0288875	Notch1/Xdh/Jcad/Adgra2	4
BP	GO:2001238	positive regulation of extrinsic apoptotic signaling pathway	4/339	60/29008	0.00534282	0.0395452	0.0288875	Atf3/Ripk1/Ltbr/Bid	4
BP	GO:0030278	regulation of ossification	6/339	136/29008	0.00538294	0.0397646	0.0290478	Notch1/Isg15/Wnt4/Sgms2/S1pr1/Twist1	6
BP	GO:0043523	regulation of neuron apoptotic process	9/339	276/29008	0.00543423	0.0400655	0.0292676	Fas/Rock1/Tnfrsf1a/Foxo3/Cx3cl1/Jun/En1/Atm/Psen1	9
BP	GO:0034260	negative regulation of GTPase activity	3/339	31/29008	0.00558049	0.0409847	0.0299391	F11r/Arl2/Sh3bp4	3
BP	GO:0060317	cardiac epithelial to mesenchymal transition	3/339	31/29008	0.00558049	0.0409847	0.0299391	Notch1/Has2/Twist1	3
BP	GO:0031102	neuron projection regeneration	4/339	61/29008	0.00566605	0.0413731	0.0302228	Fas/Rgma/Jun/Igf1r	4
BP	GO:0042698	ovulation cycle	4/339	61/29008	0.00566605	0.0413731	0.0302228	Ptx3/Foxo3/Adamts1/Igf1r	4
BP	GO:1904705	regulation of vascular associated smooth muscle cell proliferation	4/339	61/29008	0.00566605	0.0413731	0.0302228	Gna13/Adamts1/Jun/Cdkn1b	4
BP	GO:0019439	aromatic compound catabolic process	12/339	437/29008	0.00568029	0.0413974	0.0302405	Xdh/Zfp36/Helz2/Slfn9/Rock1/Noct/Dcp2/Traf3ip2/Atm/Alkbh5/Carhsp1/Smg1	12
BP	GO:0050920	regulation of chemotaxis	8/339	229/29008	0.00574104	0.0414181	0.0302556	Slamf8/Notch1/Ninj1/Cx3cl1/Fgf10/Adgra2/S1pr1/Met	8
BP	GO:0003211	cardiac ventricle formation	2/339	10/29008	0.00575948	0.0414181	0.0302556	Notch1/Sox4	2
BP	GO:0003330	regulation of extracellular matrix constituent secretion	2/339	10/29008	0.00575948	0.0414181	0.0302556	Notch1/Tnfrsf1a	2
BP	GO:0032621	interleukin-18 production	2/339	10/29008	0.00575948	0.0414181	0.0302556	Gbp5/Tlr2	2
BP	GO:1902746	regulation of lens fiber cell differentiation	2/339	10/29008	0.00575948	0.0414181	0.0302556	Cdkn1b/Spred1	2
BP	GO:1902884	positive regulation of response to oxidative stress	2/339	10/29008	0.00575948	0.0414181	0.0302556	Ripk1/Foxo3	2
BP	GO:1905709	negative regulation of membrane permeability	2/339	10/29008	0.00575948	0.0414181	0.0302556	Hk2/Heg1	2
BP	GO:0046165	alcohol biosynthetic process	6/339	138/29008	0.00577318	0.0414381	0.0302703	Wnt4/Msmo1/Ebp/Itpkc/Ip6k1/Dhcr24	6
BP	GO:0062014	negative regulation of small molecule metabolic process	5/339	98/29008	0.00592834	0.0424715	0.0310252	Wnt4/Trib3/Wdtc1/Ier3/Ddit4	5
BP	GO:0030177	positive regulation of Wnt signaling pathway	6/339	139/29008	0.00597586	0.0426777	0.0311758	Tlr2/Mllt3/Fgf10/Adgra2/Amer1/Sox4	6
BP	GO:0016126	sterol biosynthetic process	4/339	62/29008	0.00600207	0.0426777	0.0311758	Msmo1/Ebp/Sqle/Dhcr24	4
BP	GO:0046427	positive regulation of receptor signaling pathway via JAK-STAT	4/339	62/29008	0.00600207	0.0426777	0.0311758	Notch1/Socs1/Cyp1b1/Cenpj	4
BP	GO:1990874	vascular associated smooth muscle cell proliferation	4/339	62/29008	0.00600207	0.0426777	0.0311758	Gna13/Adamts1/Jun/Cdkn1b	4
BP	GO:0031668	cellular response to extracellular stimulus	8/339	231/29008	0.00604038	0.0427898	0.0312576	Fas/Atf3/Eif2ak2/Wnt4/Foxo3/Slc2a1/Vcam1/Jun	8
BP	GO:0045930	negative regulation of mitotic cell cycle	8/339	231/29008	0.00604038	0.0427898	0.0312576	Muc1/Ripk1/Atm/Cdkn1b/Ier3/Btg1/Sox4/Gen1	8
BP	GO:0048659	smooth muscle cell proliferation	7/339	184/29008	0.00608804	0.0429282	0.0313587	Gna13/Cx3cl1/Adamts1/Jun/S1pr1/Cdkn1b/Igf1r	7
BP	GO:0045616	regulation of keratinocyte differentiation	3/339	32/29008	0.00610514	0.0429282	0.0313587	Notch1/Zfp36/Rock1	3
BP	GO:0048011	neurotrophin TRK receptor signaling pathway	3/339	32/29008	0.00610514	0.0429282	0.0313587	Ppp2r5b/Ddit4/Lmtk2	3
BP	GO:1904738	vascular associated smooth muscle cell migration	3/339	32/29008	0.00610514	0.0429282	0.0313587	Gna13/Adamts1/Myo5a	3
BP	GO:1903037	regulation of leukocyte cell-cell adhesion	10/339	333/29008	0.00612979	0.0430218	0.0314272	Cd274/Socs1/Fgl2/Has2/Vcam1/Loxl3/Peli1/Sox4/Chst2/Il6st	10
BP	GO:0032653	regulation of interleukin-10 production	4/339	63/29008	0.00635109	0.0444928	0.0325017	Cd274/Isg15/Tlr2/Bcl3	4
BP	GO:0051235	maintenance of location	10/339	335/29008	0.0063833	0.0446361	0.0326064	Hk2/Ttc39b/Cx3cl1/Sqle/Akap9/Fbn1/Arl2/Myo5a/Psen1/Kdelr3	10
BP	GO:0042176	regulation of protein catabolic process	11/339	389/29008	0.00642975	0.0448545	0.0327659	Samd9l/Trib3/Crebrf/Fbxl5/Rgma/Usp25/Amer1/N4bp1/Ier3/Psen1/Rnf139	11
BP	GO:0009749	response to glucose	7/339	186/29008	0.00644754	0.0448545	0.0327659	Vcam1/Pim3/Aacs/Igf1r/Sox4/Rab11fip5/Lrp5	7
BP	GO:0016241	regulation of macroautophagy	5/339	100/29008	0.00644997	0.0448545	0.0327659	Igtp/Tlr2/Smcr8/Smg1/Hspb8	5
BP	GO:0009855	determination of bilateral symmetry	6/339	142/29008	0.00661502	0.0455522	0.0332756	Notch1/Fgf10/Rpgrip1l/Aida/Arl13b/Psen1	6
BP	GO:0071216	cellular response to biotic stimulus	10/339	337/29008	0.0066449	0.0455522	0.0332756	Gbp6/Gbp10/Igtp/Gbp2/Cd274/Zfp36/Tlr2/Litaf/Cx3cl1/Bid	10
BP	GO:0010803	regulation of tumor necrosis factor-mediated signaling pathway	3/339	33/29008	0.00665827	0.0455522	0.0332756	Tnfrsf1a/Ripk1/Sharpin	3
BP	GO:0051497	negative regulation of stress fiber assembly	3/339	33/29008	0.00665827	0.0455522	0.0332756	S1pr1/F11r/Met	3
BP	GO:1901099	negative regulation of signal transduction in absence of ligand	3/339	33/29008	0.00665827	0.0455522	0.0332756	Ripk1/Cx3cl1/Fgf10	3
BP	GO:1902110	positive regulation of mitochondrial membrane permeability involved in apoptotic process	3/339	33/29008	0.00665827	0.0455522	0.0332756	Ier3/Bid/Slc35f6	3
BP	GO:1904646	cellular response to amyloid-beta	3/339	33/29008	0.00665827	0.0455522	0.0332756	Vcam1/Igf1r/Psen1	3
BP	GO:1905314	semi-lunar valve development	3/339	33/29008	0.00665827	0.0455522	0.0332756	Notch1/Tnfrsf1a/Twist1	3
BP	GO:2001240	negative regulation of extrinsic apoptotic signaling pathway in absence of ligand	3/339	33/29008	0.00665827	0.0455522	0.0332756	Ripk1/Cx3cl1/Fgf10	3
BP	GO:0001836	release of cytochrome c from mitochondria	4/339	64/29008	0.00671332	0.0455809	0.0332966	Fas/Ggct/Jun/Bid	4
BP	GO:0032479	regulation of type I interferon production	5/339	101/29008	0.00672249	0.0455809	0.0332966	Isg15/Ddx58/Trim56/Tlr2/Ilrun	5
BP	GO:0043502	regulation of muscle adaptation	5/339	101/29008	0.00672249	0.0455809	0.0332966	Notch1/Rock1/Tnfrsf1a/Foxo3/Slc9a1	5
BP	GO:0046031	ADP metabolic process	5/339	101/29008	0.00672249	0.0455809	0.0332966	Hk2/Ier3/Ddit4/Arl2/Psen1	5
BP	GO:0060993	kidney morphogenesis	5/339	101/29008	0.00672249	0.0455809	0.0332966	Wt1/Greb1l/Wnt4/Fgf10/Sox4	5
BP	GO:0009799	specification of symmetry	6/339	143/29008	0.00683869	0.0462168	0.0337611	Notch1/Fgf10/Rpgrip1l/Aida/Arl13b/Psen1	6
BP	GO:0002819	regulation of adaptive immune response	8/339	236/29008	0.00684062	0.0462168	0.0337611	Cd274/Tap2/H2-T24/H2-T23/H2-Q4/H2-T22/Loxl3/Nectin2	8
BP	GO:0019724	B cell mediated immunity	9/339	287/29008	0.006955	0.046288	0.0338131	C1s2/Fas/C1ra/C1rl/C1rb/Fgl2/Bcl3/Traf3ip2/Nectin2	9
BP	GO:0000290	deadenylation-dependent decapping of nuclear-transcribed mRNA	2/339	11/29008	0.00698526	0.046288	0.0338131	Noct/Dcp2	2
BP	GO:0033629	negative regulation of cell adhesion mediated by integrin	2/339	11/29008	0.00698526	0.046288	0.0338131	Cyp1b1/Muc1	2
BP	GO:0034145	positive regulation of toll-like receptor 4 signaling pathway	2/339	11/29008	0.00698526	0.046288	0.0338131	Ninj1/Peli1	2
BP	GO:0048845	venous blood vessel morphogenesis	2/339	11/29008	0.00698526	0.046288	0.0338131	Notch1/Heg1	2
BP	GO:0060174	limb bud formation	2/339	11/29008	0.00698526	0.046288	0.0338131	Fgf10/Sox4	2
BP	GO:0060693	regulation of branching involved in salivary gland morphogenesis	2/339	11/29008	0.00698526	0.046288	0.0338131	Fgf10/Met	2
BP	GO:0060768	regulation of epithelial cell proliferation involved in prostate gland development	2/339	11/29008	0.00698526	0.046288	0.0338131	Notch1/Cdkn1b	2
BP	GO:0071044	histone mRNA catabolic process	2/339	11/29008	0.00698526	0.046288	0.0338131	Dcp2/Atm	2
BP	GO:0072075	metanephric mesenchyme development	2/339	11/29008	0.00698526	0.046288	0.0338131	Wt1/Wnt4	2
BP	GO:1900747	negative regulation of vascular endothelial growth factor signaling pathway	2/339	11/29008	0.00698526	0.046288	0.0338131	Xdh/Adgra2	2
BP	GO:0000302	response to reactive oxygen species	7/339	189/29008	0.00701612	0.0463308	0.0338443	Cyp1b1/Rhob/Ripk1/Foxo3/Jun/Sod3/Met	7
BP	GO:0009746	response to hexose	7/339	189/29008	0.00701612	0.0463308	0.0338443	Vcam1/Pim3/Aacs/Igf1r/Sox4/Rab11fip5/Lrp5	7
BP	GO:0018105	peptidyl-serine phosphorylation	10/339	340/29008	0.00705282	0.0464923	0.0339623	Igtp/Rock1/Ripk1/Akap9/Atm/Ddit4/Lmtk2/Lats2/Smg1/Met	10
BP	GO:0032613	interleukin-10 production	4/339	65/29008	0.00708897	0.0465689	0.0340183	Cd274/Isg15/Tlr2/Bcl3	4
BP	GO:1905710	positive regulation of membrane permeability	4/339	65/29008	0.00708897	0.0465689	0.0340183	Ier3/Bid/Slc35f6/Slc9a1	4
BP	GO:0022409	positive regulation of cell-cell adhesion	9/339	288/29008	0.00710792	0.0466127	0.0340503	Cd274/Socs1/Has2/Cx3cl1/Vcam1/Sox4/F11r/Chst2/Il6st	9
BP	GO:0034284	response to monosaccharide	7/339	190/29008	0.00721366	0.0469937	0.0343286	Vcam1/Pim3/Aacs/Igf1r/Sox4/Rab11fip5/Lrp5	7
BP	GO:0050767	regulation of neurogenesis	12/339	451/29008	0.00722272	0.0469937	0.0343286	Notch1/Fas/Tgm2/Tlr2/Rgma/Ntn1/Cx3cl1/Numbl/Il6st/Cul7/Psen1/Met	12
BP	GO:0010719	negative regulation of epithelial to mesenchymal transition	3/339	34/29008	0.00724027	0.0469937	0.0343286	Il17rd/Sdhaf2/Spred1	3
BP	GO:0021591	ventricular system development	3/339	34/29008	0.00724027	0.0469937	0.0343286	Numbl/Rpgrip1l/Bbs1	3
BP	GO:0043516	regulation of DNA damage response, signal transduction by p53 class mediator	3/339	34/29008	0.00724027	0.0469937	0.0343286	Atm/Spred1/Twist1	3
BP	GO:1903205	regulation of hydrogen peroxide-induced cell death	3/339	34/29008	0.00724027	0.0469937	0.0343286	Ripk1/Foxo3/Met	3
BP	GO:0009953	dorsal/ventral pattern formation	5/339	103/29008	0.00729153	0.0471551	0.0344465	En1/Aida/Tulp3/Arl13b/Psen1	5
BP	GO:0032606	type I interferon production	5/339	103/29008	0.00729153	0.0471551	0.0344465	Isg15/Ddx58/Trim56/Tlr2/Ilrun	5
BP	GO:0008203	cholesterol metabolic process	6/339	145/29008	0.00730239	0.0471551	0.0344465	Ttc39b/Msmo1/Ebp/Sqle/Dhcr24/Lrp5	6
BP	GO:0051098	regulation of binding	11/339	397/29008	0.00743771	0.0479473	0.0350252	Parp9/Dtx3l/Mitd1/Trib3/Rock1/Rgma/Jun/Twist1/Psen1/Met/Ilrun	11
BP	GO:0016239	positive regulation of macroautophagy	4/339	66/29008	0.00747823	0.0481269	0.0351564	Igtp/Tlr2/Smcr8/Hspb8	4
BP	GO:0090288	negative regulation of cellular response to growth factor stimulus	5/339	104/29008	0.00758827	0.0487524	0.0356133	Notch1/Xdh/Wnt4/Adgra2/Fbn1	5
BP	GO:0048706	embryonic skeletal system development	6/339	147/29008	0.0077884	0.0497856	0.0363681	Hoxd3/Hoxd4/Hoxd9/Hoxb8/Tulp3/Twist1	6
BP	GO:0003209	cardiac atrium morphogenesis	3/339	35/29008	0.00785147	0.0497856	0.0363681	Notch1/Heg1/Sox4	3
BP	GO:0010837	regulation of keratinocyte proliferation	3/339	35/29008	0.00785147	0.0497856	0.0363681	Zfp36/Has2/Fgf10	3
BP	GO:0035116	embryonic hindlimb morphogenesis	3/339	35/29008	0.00785147	0.0497856	0.0363681	Notch1/Rpgrip1l/Twist1	3
BP	GO:0043243	positive regulation of protein-containing complex disassembly	3/339	35/29008	0.00785147	0.0497856	0.0363681	Igtp/Igf1r/Smcr8	3
BP	GO:1902686	mitochondrial outer membrane permeabilization involved in programmed cell death	3/339	35/29008	0.00785147	0.0497856	0.0363681	Ier3/Bid/Slc35f6	3
BP	GO:0000281	mitotic cytokinesis	4/339	67/29008	0.00788131	0.0497856	0.0363681	Rhob/Mitd1/Rock1/Cul7	4
BP	GO:0009135	purine nucleoside diphosphate metabolic process	5/339	105/29008	0.00789332	0.0497856	0.0363681	Hk2/Ier3/Ddit4/Arl2/Psen1	5
BP	GO:0009179	purine ribonucleoside diphosphate metabolic process	5/339	105/29008	0.00789332	0.0497856	0.0363681	Hk2/Ier3/Ddit4/Arl2/Psen1	5
BP	GO:0032006	regulation of TOR signaling	5/339	105/29008	0.00789332	0.0497856	0.0363681	Castor2/Atm/Ddit4/Smcr8/Sh3bp4	5
BP	GO:0048661	positive regulation of smooth muscle cell proliferation	5/339	105/29008	0.00789332	0.0497856	0.0363681	Cx3cl1/Adamts1/Jun/S1pr1/Igf1r	5
CC	GO:0018995	host cellular component	6/339	10/28886	5.046e-10	5.83654e-08	4.95748e-08	Iigp1/Gbp6/Gbp2b/Gbp2/Irgm2/Gbp9	6
CC	GO:0033643	host cell part	6/339	10/28886	5.046e-10	5.83654e-08	4.95748e-08	Iigp1/Gbp6/Gbp2b/Gbp2/Irgm2/Gbp9	6
CC	GO:0043657	host cell	6/339	10/28886	5.046e-10	5.83654e-08	4.95748e-08	Iigp1/Gbp6/Gbp2b/Gbp2/Irgm2/Gbp9	6
CC	GO:0005769	early endosome	18/339	321/28886	5.75981e-08	4.99663e-06	4.24407e-06	Cd274/Dtx3l/Samd9l/H2-T23/H2-Q4/Rhob/H2-T22/Litaf/Vcam1/Rnf157/Ankfy1/Rab32/Tm9sf4/Rab11fip5/Lmtk2/Myo5a/Pi4k2a/Psen1	18
CC	GO:0005801	cis-Golgi network	7/339	73/28886	2.41739e-05	0.00167767	0.00142499	H2-T23/H2-Q4/H2-T22/Rab30/Akap9/Bcl9/Kdelr3	7
CC	GO:0000139	Golgi membrane	12/339	267/28886	8.32745e-05	0.00481604	0.00409068	Igtp/Notch1/Tvp23a/H2-T23/H2-Q4/H2-T22/Tnfrsf1a/Sgms2/Glipr2/Chst2/Man1c1/Kdelr3	12
CC	GO:0043230	extracellular organelle	8/339	125/28886	0.000118506	0.00514018	0.004366	Iigp1/Gbp6/Gbp2b/Gbp2/Irgm2/Gbp9/Cd274/Muc1	8
CC	GO:0065010	extracellular membrane-bounded organelle	8/339	125/28886	0.000118506	0.00514018	0.004366	Iigp1/Gbp6/Gbp2b/Gbp2/Irgm2/Gbp9/Cd274/Muc1	8
CC	GO:0072562	blood microparticle	3/339	10/28886	0.000180849	0.00697272	0.00592253	C1ra/C1rl/C1rb	3
CC	GO:0042470	melanosome	4/339	35/28886	0.000732176	0.0230968	0.0196181	Mfsd12/Rab32/Rab9/Myo5a	4
CC	GO:0048770	pigment granule	4/339	35/28886	0.000732176	0.0230968	0.0196181	Mfsd12/Rab32/Rab9/Myo5a	4
CC	GO:0031901	early endosome membrane	6/339	98/28886	0.0010638	0.0307615	0.0261283	Cd274/H2-T23/H2-Q4/H2-T22/Litaf/Pi4k2a	6
MF	GO:0003924	GTPase activity	27/339	294/28438	2.75127e-16	1.38939e-13	1.17581e-13	Iigp1/Gm4841/Gbp5/Gbp6/Gbp10/Gbp2b/Gm12185/Igtp/Gbp2/Irgm2/Gbp9/Tubb3/F830016B08Rik/9930111J21Rik1/Rhob/Rab30/Gna13/Rnd3/Gimap9/Rab8b/Rnd1/Rab32/Rab9/Rhoj/Tubb2a/Arl2/Rhobtb2	27
MF	GO:0005525	GTP binding	23/339	358/28438	7.55485e-11	1.9076e-08	1.61435e-08	Iigp1/Gbp5/Gbp6/Gbp10/Gbp2b/Gbp2/Gbp9/Tubb3/Tgm2/Rhob/Rab30/Gna13/Rnd3/Gimap9/Rab8b/Rnd1/Rab32/Rab9/Rhoj/Tubb2a/Arl2/Rhobtb2/Arl13b	23
MF	GO:0019001	guanyl nucleotide binding	23/339	381/28438	2.58252e-10	3.26043e-08	2.75922e-08	Iigp1/Gbp5/Gbp6/Gbp10/Gbp2b/Gbp2/Gbp9/Tubb3/Tgm2/Rhob/Rab30/Gna13/Rnd3/Gimap9/Rab8b/Rnd1/Rab32/Rab9/Rhoj/Tubb2a/Arl2/Rhobtb2/Arl13b	23
MF	GO:0032561	guanyl ribonucleotide binding	23/339	381/28438	2.58252e-10	3.26043e-08	2.75922e-08	Iigp1/Gbp5/Gbp6/Gbp10/Gbp2b/Gbp2/Gbp9/Tubb3/Tgm2/Rhob/Rab30/Gna13/Rnd3/Gimap9/Rab8b/Rnd1/Rab32/Rab9/Rhoj/Tubb2a/Arl2/Rhobtb2/Arl13b	23
MF	GO:1990404	protein ADP-ribosylase activity	4/339	15/28438	2.44094e-05	0.00246535	0.00208636	Parp14/Parp9/Parp12/Parp8	4
MF	GO:0019210	kinase inhibitor activity	6/339	67/28438	0.000148611	0.0107212	0.00907311	Socs1/Wars/Trib3/Cdkn1b/Spred1/Smcr8	6
MF	GO:0042605	peptide antigen binding	6/339	67/28438	0.000148611	0.0107212	0.00907311	Tap2/H2-T24/H2-T23/H2-Q4/H2-T22/Dhcr24	6
MF	GO:0003950	NAD+ ADP-ribosyltransferase activity	4/339	24/28438	0.000174577	0.0110202	0.0093261	Parp14/Parp9/Parp12/Parp8	4
MF	GO:0046979	TAP2 binding	4/339	26/28438	0.000241044	0.0128692	0.0108909	Tap2/H2-T23/H2-Q4/H2-T22	4
MF	GO:0046977	TAP binding	4/339	27/28438	0.00028032	0.0128692	0.0108909	Tap2/H2-T23/H2-Q4/H2-T22	4
MF	GO:0046978	TAP1 binding	4/339	27/28438	0.00028032	0.0128692	0.0108909	Tap2/H2-T23/H2-Q4/H2-T22	4
MF	GO:0004175	endopeptidase activity	15/339	447/28438	0.000344265	0.0142685	0.012075	Psmb9/Psmb8/C1s2/C1ra/C1rl/Casp7/C1rb/Erap1/F3/Adamts4/Adamts5/Usp25/Adamts1/Usp42/Psen1	15
MF	GO:0019003	GDP binding	6/339	79/28438	0.000367307	0.0142685	0.012075	Iigp1/Gbp2/Rhob/Rab8b/Rab9/Arl2	6
MF	GO:0071889	14-3-3 protein binding	5/339	55/28438	0.000498857	0.0179945	0.0152283	H2-T23/H2-Q4/Zfp36/H2-T22/Ddit4	5
MF	GO:0001227	DNA-binding transcription repressor activity, RNA polymerase II-specific	12/339	328/28438	0.000627509	0.0196589	0.0166368	Batf3/Atf3/Nfil3/Foxo3/Mafk/Jun/En1/Hoxd9/Hoxb8/Ikzf5/Mxd3/Bach1	12
MF	GO:0001217	DNA-binding transcription repressor activity	12/339	330/28438	0.000661783	0.0196589	0.0166368	Batf3/Atf3/Nfil3/Foxo3/Mafk/Jun/En1/Hoxd9/Hoxb8/Ikzf5/Mxd3/Bach1	12
MF	GO:0044389	ubiquitin-like protein ligase binding	12/339	330/28438	0.000661783	0.0196589	0.0166368	Parp9/Dtx3l/Stat2/Isg15/Ddx58/Trib3/Ripk1/Usp25/Jun/Ltbr/Bid/Cul7	12
MF	GO:0106310	protein serine kinase activity	10/339	246/28438	0.00079321	0.0222539	0.0188329	Eif2ak2/Rock1/Ripk1/Alpk1/Atm/Pim3/Pak4/Lmtk2/Lats2/Smg1	10
MF	GO:0042288	MHC class I protein binding	4/339	43/28438	0.00169703	0.0434427	0.0367644	Tap2/H2-T23/H2-Q4/H2-T22	4
MF	GO:0042277	peptide binding	12/339	370/28438	0.00175513	0.0434427	0.0367644	Tubb3/Tap2/H2-T24/H2-T23/H2-Q4/Erap1/H2-T22/Tlr2/Igf1r/Tomm40l/Dhcr24/Kdelr3	12
MF	GO:0019207	kinase regulator activity	9/339	229/28438	0.00180653	0.0434427	0.0367644	Igtp/Socs3/Socs1/Wars/Trib3/Mob3c/Cdkn1b/Spred1/Smcr8	9
MF	GO:0003712	transcription coregulator activity	14/339	480/28438	0.00203139	0.0466296	0.0394614	Parp14/Parp9/Notch1/Muc1/Wnt4/Trib3/Helz2/Trim25/Bcl3/Cenpj/Cdyl2/Arid5b/Bcl9/Usp21	14
