# Supplementary material for: m6A RNA methylation modulates IFN-γ-stimulated intestinal epithelial cell-intrinsic antiparasitic defense
Source: PLoS Pathog. 2026 Jul 20;22(7):e1014442. doi: 10.1371/journal.ppat.1014442 (PMC13399507; doi:10.1371/journal.ppat.1014442)
Supplement: S8 Table — (XLSX) [file ppat.1014442.s008.xlsx]

## Sheet: Sheet1
S8 Table. Full list of mRNA profiles revealed by RIP-Seq using anti-Mettl3 and anti-Mettl14 in IEC4.1 cells following IFN-γ stimulation
Figure 3A, RIP-Seq with anti-Mettl3					Figure 3A, RIP-Seq with anti-Mettl14
Gene	logFC	neg(logPValue)	Significance		Gene	logFC	neg(logPValue)	Significance
Gbp2b	8.44566	36.9152	Upregulated		Gbp2b	7.8384	37.9782	Upregulated
Nos2	5.89344	23.3682	Upregulated		Gbp2	6.9289	32.4855	Upregulated
Gbp7	5.63474	22.9993	Upregulated		Igtp	7.4652	31.0192	Upregulated
Igtp	5.74036	22.3107	Upregulated		Gbp7	5.96385	26.6399	Upregulated
Stat1	4.66143	20.4476	Upregulated		Gbp4	6.62462	25.9509	Upregulated
Cxcl10	5.00852	20.1737	Upregulated		Irgm2	5.50868	23.293	Upregulated
Cd274	5.6163	19.1187	Upregulated		Cxcl10	5.2229	23.0246	Upregulated
Irgm1	4.5972	17.8209	Upregulated		Gbp9	5.56626	22.7825	Upregulated
Parp14	4.34808	17.4741	Upregulated		Tap1	6.4512	22.761	Upregulated
Gbp3	4.6239	16.9288	Upregulated		Ifi47	6.35524	22.1196	Upregulated
Irf1	4.0483	16.1134	Upregulated		Cd274	5.33304	22.0738	Upregulated
Gbp9	4.57054	15.9321	Upregulated		Parp14	4.79964	21.7971	Upregulated
Irgm2	4.28661	14.3921	Upregulated		Nlrc5	4.78744	21.6173	Upregulated
Nlrc5	3.51697	13.0552	Upregulated		Stat1	4.70731	21.3038	Upregulated
Oasl2	4.09184	12.7566	Upregulated		Gbp3	4.76112	19.9029	Upregulated
Tubb3	4.18625	11.5696	Upregulated		Irgm1	4.59728	19.6029	Upregulated
Socs3	3.34882	11.2029	Upregulated		Irf1	4.35186	18.8192	Upregulated
Tap1	3.86813	10.5809	Upregulated		Gm12185	5.43517	17.1264	Upregulated
Ly6a	3.71113	10.0775	Upregulated		Mndal	4.28804	15.5068	Upregulated
Parp9	3.31932	9.92706	Upregulated		Oasl2	4.02161	14.8899	Upregulated
Dtx3l	3.22706	9.66952	Upregulated		Tap2	4.27185	14.7845	Upregulated
C1s1	3.10451	9.60721	Upregulated		Ly6a	4.68755	14.409	Upregulated
Nod1	3.01475	9.02832	Upregulated		Dtx3l	3.85837	14.3775	Upregulated
Stat3	2.81594	8.91024	Upregulated		Nos2	4.17041	13.6405	Upregulated
Stat2	2.86685	8.89009	Upregulated		Ifi203	3.54249	13.3443	Upregulated
Ripk2	2.84345	8.84821	Upregulated		Stat2	3.51802	12.848	Upregulated
Samhd1	2.64917	8.40573	Upregulated		Tmem140	4.394	12.6961	Upregulated
Kif19b	-3.87725	8.17937	Downregulated		Parp9	3.54303	12.4081	Upregulated
Rnf19b	2.65565	8.18152	Upregulated		Gvin2	3.79542	11.6236	Upregulated
Herc6	2.82148	8.129	Upregulated		Herc6	3.26522	11.58	Upregulated
Ifi203	2.84204	8.07403	Upregulated		Zbp1	3.88784	10.9002	Upregulated
Xaf1	3.07605	7.69007	Upregulated		Xaf1	3.56855	10.7471	Upregulated
Psmb10	3.49073	7.57653	Upregulated		Socs3	3.28078	10.678	Upregulated
Greb1l	2.48646	7.53942	Upregulated		Parp10	3.0384	10.2428	Upregulated
Tap2	2.84743	7.54817	Upregulated		Oas1b	3.78202	9.70238	Upregulated
Parp12	2.56951	7.40241	Upregulated		Samd9l	2.98899	9.68821	Upregulated
Fst	3.64754	7.3065	Upregulated		Tubb3	3.35679	9.21138	Upregulated
Cdc42ep2	2.90967	7.03142	Upregulated		Parp12	2.78317	8.9985	Upregulated
Tvp23a	2.65044	6.95548	Upregulated		Trim21	4.11425	8.79183	Upregulated
Uba7	3.35485	6.93249	Upregulated		Trim30a	3.28026	8.16306	Upregulated
Socs1	2.91231	6.88046	Upregulated		Ddx60	3.10633	8.13816	Upregulated
Aldh1l2	-2.4336	6.81447	Downregulated		Apol10b	3.43349	7.98598	Upregulated
Osmr	2.7222	6.71534	Upregulated		Trim12c	3.351	7.86558	Upregulated
Slc30a1	-2.95848	6.70461	Downregulated		Socs1	3.48504	7.85172	Upregulated
Cyb5r1	-2.44846	6.68439	Downregulated		Apol9a	2.64344	7.81806	Upregulated
Apol10b	3.02373	6.64235	Upregulated		C1s1	2.59093	7.49531	Upregulated
Tmem140	3.48431	6.56622	Upregulated		Mx2	2.83737	7.36336	Upregulated
Neurl3	2.62967	6.49556	Upregulated		Ifit1	2.95764	7.31347	Upregulated
Parp10	2.31662	6.40705	Upregulated		Uba7	2.87115	7.27098	Upregulated
Mlkl	2.33611	6.35926	Upregulated		Vwa5a	2.70229	7.25113	Upregulated
Apobec3	2.7327	6.33171	Upregulated		Stat3	2.39386	7.21892	Upregulated
Cx3cl1	2.27989	6.22621	Upregulated		Rnf213	2.32086	7.13767	Upregulated
Il13ra1	2.31969	6.22137	Upregulated		Sp100	2.64419	7.11244	Upregulated
Ccl7	2.41127	6.14172	Upregulated		Cdc42ep2	3.73301	7.07597	Upregulated
Osbpl6	-3.11297	6.13397	Downregulated		Nod1	2.66856	7.05063	Upregulated
Asap3	2.45439	6.00697	Upregulated		Ifi211	2.46483	7.01852	Upregulated
Vwa5a	2.78997	6.00523	Upregulated		Ifit3	3.15484	6.90441	Upregulated
Xdh	2.76278	5.94445	Upregulated		Isg15	2.8431	6.78344	Upregulated
Il15	2.2175	5.93401	Upregulated		Samhd1	2.29	6.72656	Upregulated
Sod2	2.30994	5.74295	Upregulated		Casp4	2.3591	6.70446	Upregulated
Rnf213	2.04234	5.72494	Upregulated		Ifi207	2.55838	6.70596	Upregulated
Lef1	-2.28634	5.59496	Downregulated		Ifi204	2.32124	6.66972	Upregulated
Fas	2.61225	5.55411	Upregulated		Parp11	2.39601	6.30795	Upregulated
Samd9l	2.37267	5.54476	Upregulated		Irf7	3.06361	6.26911	Upregulated
Atoh8	-2.74485	5.4892	Downregulated		Bst2	2.4656	6.11808	Upregulated
H2-T24	3.24188	5.49258	Upregulated		Cdh13	-2.1175	5.9202	Downregulated
Nr4a1	-2.56977	5.49566	Downregulated		Ubash3b	3.19083	5.86694	Upregulated
Parp11	2.50577	5.48162	Upregulated		9930111J21Rik1	2.34169	5.8486	Upregulated
Parp3	2.42156	5.32573	Upregulated		Plat	-3.22747	5.73805	Downregulated
Trib3	-2.25687	5.32873	Downregulated		Nrp1	-2.16412	5.57652	Downregulated
Il18rap	1.98216	5.26464	Upregulated		Rnf19b	2.05391	5.57711	Upregulated
9930111J21Rik1	2.53494	5.13271	Upregulated		H2-T23	2.57989	5.54652	Upregulated
Ifi202b	2.08034	5.13272	Upregulated		Trafd1	2.20296	5.50995	Upregulated
Irak2	2.22723	5.06907	Upregulated		H2-Q4	2.14422	5.44026	Upregulated
Ttc39b	1.95266	5.06348	Upregulated		Hoxd3	2.10412	5.25894	Upregulated
Casp12	2.47225	5.01833	Upregulated		Fhod3	1.95846	5.23041	Upregulated
Sp100	2.71971	4.95325	Upregulated		Snx10	1.96857	5.19796	Upregulated
Fhod3	1.90483	4.89192	Upregulated		Ido2	2.99532	5.12505	Upregulated
C1ra	2.33907	4.77453	Upregulated		Rnf114	1.99519	5.11389	Upregulated
Nsdhl	2.12735	4.74436	Upregulated		Tlr3	2.48047	5.08787	Upregulated
Ifi211	2.15678	4.71542	Upregulated		1110038F14Rik	2.45556	4.89624	Upregulated
Gpt2	-1.9763	4.64943	Downregulated		Apol9b	2.0362	4.8717	Upregulated
Erap1	2.11958	4.55961	Upregulated		Trim56	1.93771	4.87331	Upregulated
Tapbpl	2.84533	4.56207	Upregulated		Lgals3bp	2.0417	4.85751	Upregulated
Trim21	2.84533	4.56207	Upregulated		Slc25a29	2.42043	4.85243	Upregulated
Grb10	-2.24751	4.5483	Downregulated		Ifi202b	1.86262	4.74304	Upregulated
Vcam1	1.91293	4.53682	Upregulated		Mlkl	1.87804	4.73254	Upregulated
Cth	-2.51814	4.4424	Downregulated		Fas	2.14054	4.68246	Upregulated
Glis1	-1.94228	4.37874	Downregulated		Parp3	2.05716	4.68693	Upregulated
Klhl25	2.05115	4.37374	Upregulated		Xdh	2.01504	4.66968	Upregulated
Susd6	1.78042	4.32041	Upregulated		Usp18	2.55497	4.66138	Upregulated
Cdk6	1.72963	4.29097	Upregulated		Greb1l	1.8152	4.60629	Upregulated
Ifi35	2.18156	4.29898	Upregulated		Ube2l6	2.3573	4.52327	Upregulated
Slc7a11	-2.04808	4.29407	Downregulated		Tlcd4	1.81647	4.4705	Upregulated
Cebpd	2.6557	4.22666	Upregulated		Irf9	1.95968	4.3889	Upregulated
Hoxd3	1.90988	4.18565	Upregulated		Eif2ak2	1.75973	4.37122	Upregulated
Gadd45a	-2.31559	4.16555	Downregulated		Casp12	1.923	4.32444	Upregulated
Akna	-2.4688	4.13515	Downregulated		Osmr	1.82152	4.32289	Upregulated
Gsap	1.84676	4.11586	Upregulated		Mertk	-2.04707	4.28281	Downregulated
Apol9b	1.89524	4.09896	Upregulated		Mitd1	1.97428	4.2379	Upregulated
Hk2	1.76552	4.09835	Upregulated		Hk2	1.72994	4.18141	Upregulated
Ifi204	1.8773	4.10278	Upregulated		Thrb	-2.08475	4.15482	Downregulated
Ube2l6	2.37836	4.08973	Upregulated		Trim25	1.71097	4.10567	Upregulated
Ccl2	1.76834	4.08564	Upregulated		Idnk	2.48848	4.09713	Upregulated
Prkcg	-2.26126	4.06602	Downregulated		Rnf150	-2.31077	4.08973	Downregulated
Azin2	2.05134	4.03688	Upregulated		Ogfr	1.75667	4.03223	Upregulated
Lss	1.76794	4.02451	Upregulated		B2m	1.70012	3.99182	Upregulated
Mtss2	-1.85603	3.87721	Downregulated		Ifih1	1.92563	3.9946	Upregulated
Inpp4b	-2.38154	3.85709	Downregulated		Inpp4b	1.73934	3.9761	Upregulated
Nub1	1.80851	3.8327	Upregulated		Adam12	-1.76721	3.90446	Downregulated
Etnk1	1.63678	3.82667	Upregulated		Kirrel3	-1.63536	3.90166	Downregulated
St6galnac4	1.82569	3.80905	Upregulated		Ttc39b	1.6241	3.85315	Upregulated
Ldb3	-2.0302	3.78208	Downregulated		Sorcs2	-1.83053	3.84047	Downregulated
Slc6a9	-1.77146	3.77682	Downregulated		Tapbp	1.64269	3.83085	Upregulated
Hmgcs1	1.64073	3.73885	Upregulated		Neurl3	1.77041	3.82353	Upregulated
Psd3	-2.62584	3.7146	Downregulated		Helz2	1.60828	3.77536	Upregulated
Snx10	1.68285	3.70948	Upregulated		Ngf	-1.63311	3.77349	Downregulated
Notch1	2.04673	3.67426	Upregulated		Col9a3	2.09251	3.73632	Upregulated
Phyhd1	-2.3203	3.66877	Downregulated		Sgk1	-1.68958	3.65024	Downregulated
Cyp1b1	1.68461	3.65906	Upregulated		Dusp1	-1.69708	3.64467	Downregulated
Kdm7a	-1.95996	3.61478	Downregulated		Jcad	1.57515	3.60821	Upregulated
Upp1	2.46525	3.60818	Upregulated		Erap1	1.63233	3.5612	Upregulated
Apol9a	1.67482	3.5693	Upregulated		Gprin3	-1.6575	3.56269	Downregulated
Ifnar2	1.71784	3.56437	Upregulated		Tvp23a	1.74411	3.56441	Upregulated
Has2	2.10041	3.54571	Upregulated		Tapbpl	2.27188	3.55616	Upregulated
Ly6e	1.83974	3.54714	Upregulated		Ripk2	1.57447	3.50238	Upregulated
Trabd2b	-1.68093	3.4775	Downregulated		Trim69	2.00064	3.49071	Upregulated
Agbl3	-2.18449	3.38137	Downregulated		Ada	2.34968	3.47813	Upregulated
Hsd17b7	1.70796	3.38564	Upregulated		Psmb10	1.96715	3.43587	Upregulated
Tapbp	1.5433	3.39065	Upregulated		Myd88	1.72331	3.39505	Upregulated
Tgm2	1.68306	3.38285	Upregulated		C1ra	1.75316	3.38637	Upregulated
Zbtb5	1.79324	3.37915	Upregulated		C1s2	2.31735	3.38195	Upregulated
1110038F14Rik	1.93366	3.36866	Upregulated		Ripk1	1.5168	3.35106	Upregulated
Ogfr	1.6338	3.35569	Upregulated		Pxdc1	-1.80869	3.23656	Downregulated
Bcl3	1.98078	3.35214	Upregulated		Fgf7	-1.47276	3.20807	Downregulated
Slc1a4	-1.65091	3.33214	Downregulated		Pdgfra	-1.6737	3.20861	Downregulated
Chac1	-1.84948	3.31133	Downregulated		Pitpnc1	-1.77428	3.20816	Downregulated
Sh2d4b	-2.73423	3.30508	Downregulated		Ptgs2	-1.53155	3.20814	Downregulated
Ifit1	2.37264	3.28521	Upregulated		Fgl2	2.25043	3.18792	Upregulated
Srf	-1.58535	3.27295	Downregulated		Hmga2	-1.42541	3.16489	Downregulated
Vegfd	1.87745	3.26927	Upregulated		Upp1	2.12639	3.1196	Upregulated
Pck2	-1.58319	3.24391	Downregulated		Mt2	1.798	3.10445	Upregulated
Slit2	1.44866	3.24172	Upregulated		Il15	1.46558	3.09564	Upregulated
Plekhm1	1.53935	3.16678	Upregulated		Ccbe1	-1.43606	3.08512	Downregulated
Mtm1	-1.72948	3.16131	Downregulated		Ly6e	1.61608	3.08277	Upregulated
Cpeb2	-1.85212	3.15329	Downregulated		Sting1	1.91103	3.08798	Upregulated
Sbno2	1.44703	3.14394	Upregulated		Azin2	1.5986	3.07406	Upregulated
Synpo	1.74983	3.14178	Upregulated		Slco4a1	-1.61802	3.07248	Downregulated
Slfn9	1.53977	3.13123	Upregulated		A630023A22Rik	2.38559	3.06503	Upregulated
Tnfrsf1a	1.55759	3.12406	Upregulated		Adgrl3	-1.42069	3.06408	Downregulated
Asns	-1.53527	3.10452	Downregulated		Apol7a	2.38559	3.06503	Upregulated
Rmdn3	1.60949	3.10544	Upregulated		Igf1	-2.39166	3.05663	Downregulated
Myom1	-2.52297	3.05663	Downregulated		Cebpd	1.94246	3.05067	Upregulated
Wrn	1.54921	3.05541	Upregulated		Ifi35	1.59738	3.0515	Upregulated
Ppp1r15a	-1.62767	3.04616	Downregulated		Fosl1	-1.48455	3.04067	Downregulated
H2ac12	2.27563	2.99171	Upregulated		Plpp3	-1.71659	2.98141	Downregulated
Msmo1	1.46724	2.97684	Upregulated		Casp7	1.80747	2.97805	Upregulated
Ttll3	-1.63501	2.96925	Downregulated		Trpm3	1.50203	2.95849	Upregulated
Ero1a	-1.47819	2.96554	Downregulated		Megf10	-1.51603	2.90787	Downregulated
Acat2	1.46948	2.95608	Upregulated		Lap3	1.39144	2.89427	Upregulated
Irf2	1.42433	2.94389	Upregulated		Coq8b	1.90955	2.88102	Upregulated
Aacs	1.429	2.93375	Upregulated		Wdr25	1.39741	2.88218	Upregulated
Litaf	1.42083	2.93475	Upregulated		Katna1	1.41702	2.86897	Upregulated
Bach2	-1.52014	2.91922	Downregulated		Lox	-1.40065	2.8674	Downregulated
Eif2ak2	1.40029	2.90322	Upregulated		Irak2	1.44084	2.85814	Upregulated
Slc2a9	2.03897	2.88028	Upregulated		Rnf31	1.50365	2.85938	Upregulated
Cttnbp2nl	1.40901	2.85363	Upregulated		Gpr155	1.92749	2.85379	Upregulated
Ntn1	1.35291	2.85571	Upregulated		Tgm2	1.4973	2.8448	Upregulated
Ccdc25	1.60836	2.8198	Upregulated		Trim34b	2.30341	2.84282	Upregulated
Deptor	1.58451	2.83548	Upregulated		Ifnar2	1.40634	2.81679	Upregulated
Flrt2	1.44487	2.82929	Upregulated		Ccdc25	1.48272	2.80376	Upregulated
Gnpnat1	-1.84558	2.83455	Downregulated		Notch1	1.97129	2.79473	Upregulated
Katna1	1.46245	2.82358	Upregulated		Nub1	1.37532	2.78821	Upregulated
Mitd1	1.70526	2.82669	Upregulated		Mov10	1.37198	2.77718	Upregulated
Notch3	-2.43022	2.81912	Downregulated		Tenm2	1.89954	2.77532	Upregulated
Osbpl2	-1.491	2.82857	Downregulated		Tmco4	1.51434	2.77547	Upregulated
Ror1	1.58451	2.83548	Upregulated		Plekhm1	1.36047	2.7413	Upregulated
Tlr3	2.25886	2.81912	Upregulated		Vasn	-1.43556	2.72029	Downregulated
Mvd	1.71625	2.80136	Upregulated		Cdh26	-1.59614	2.71372	Downregulated
Irf7	2.20713	2.79345	Upregulated		Osbpl10	-1.91478	2.70885	Downregulated
St6galnac6	1.63069	2.78647	Upregulated		Sema5a	-1.29603	2.70381	Downregulated
Psme2	1.55279	2.77605	Upregulated		Gxylt2	-1.33546	2.69512	Downregulated
Msrb3	-1.3808	2.75654	Downregulated		Zbtb5	1.47375	2.68206	Upregulated
Elovl6	1.3368	2.74715	Upregulated		Blnk	-1.94409	2.67256	Downregulated
Cenpj	1.69717	2.74217	Upregulated		Nr4a1	-1.40268	2.67459	Downregulated
Zbtb18	-1.43289	2.73563	Downregulated		Tnfrsf14	2.44737	2.66911	Upregulated
Col6a3	1.85746	2.73028	Upregulated		Crem	1.47061	2.66464	Upregulated
Paqr3	-1.78921	2.722	Downregulated		Noct	1.35661	2.65273	Upregulated
Atxn7l1	1.32867	2.71844	Upregulated		Daxx	1.41797	2.64977	Upregulated
Tle4	-1.67619	2.71108	Downregulated		Nampt	1.30635	2.64466	Upregulated
Ptx3	2.17162	2.69359	Upregulated		Zfp469	-1.42148	2.64259	Downregulated
Sting1	1.80924	2.68929	Upregulated		Slfn9	1.30807	2.61802	Upregulated
Styk1	1.44176	2.68672	Upregulated		Ldlr	-1.29863	2.61467	Downregulated
Rundc1	1.64147	2.68336	Upregulated		Cx3cl1	1.35624	2.59494	Upregulated
Nup210l	-1.55023	2.67247	Downregulated		Znfx1	1.31356	2.59444	Upregulated
Thsd4	-1.89482	2.67256	Downregulated		Cdk6	1.26428	2.59077	Upregulated
Cp	1.37236	2.66652	Upregulated		Aox1	-1.71925	2.58144	Downregulated
Fam171b	-1.79773	2.65455	Downregulated		Col6a6	1.43817	2.54204	Upregulated
Fmnl2	1.29293	2.64476	Upregulated		Pik3ip1	2.39318	2.53916	Upregulated
Lmo7	1.36098	2.64647	Upregulated		Irf2	1.26258	2.51788	Upregulated
Aff3	-1.63777	2.60212	Downregulated		Tnfrsf1a	1.30995	2.49816	Upregulated
Cemip	2.13522	2.59328	Upregulated		Trabd2b	-1.4558	2.46611	Downregulated
Unc13c	-1.8593	2.58204	Downregulated		Shank2	-1.29739	2.4548	Downregulated
Tmem243	1.88566	2.57819	Upregulated		Cks2	-1.45367	2.44182	Downregulated
H2-Q4	1.40305	2.57258	Upregulated		Hap1	1.55428	2.43395	Upregulated
Pla2g4c	-1.51494	2.56165	Downregulated		Trim16	-1.42744	2.42989	Downregulated
Whrn	-1.66596	2.55645	Downregulated		Pnpla2	1.67447	2.41302	Upregulated
Fdps	1.32303	2.54844	Upregulated		Sbno2	1.21777	2.40467	Upregulated
H2-T23	1.58038	2.54749	Upregulated		Sp140	2.12353	2.39085	Upregulated
Psme1	1.72602	2.54944	Upregulated		Ptx3	1.45057	2.38618	Upregulated
Gpr155	2.27226	2.53916	Upregulated		Slc27a1	-1.41901	2.35608	Downregulated
Rab30	1.48677	2.52149	Upregulated		Ntn1	1.19664	2.35368	Upregulated
Dlx2	-2.21223	2.5047	Downregulated		Ninj1	1.37557	2.35029	Upregulated
Sox5	1.29038	2.5065	Upregulated		Ifitm3	1.33779	2.34762	Upregulated
Tubd1	2.04049	2.5047	Upregulated		Cd74	1.435	2.34218	Upregulated
Rtp4	1.52322	2.49033	Upregulated		Usf1	1.3118	2.34023	Upregulated
Zfp185	-1.82288	2.49119	Downregulated		Hes1	-1.35257	2.33342	Downregulated
Sqle	1.26487	2.48319	Upregulated		Pnpt1	1.22982	2.31612	Upregulated
Phactr1	1.35475	2.47706	Upregulated		Rab7b	-1.4637	2.2962	Downregulated
Rnf31	1.42681	2.46462	Upregulated		Fbxw17	1.32943	2.28873	Upregulated
Rhbdl1	-1.74156	2.45887	Downregulated		Insig1	-1.21085	2.28718	Downregulated
Cacnb2	1.25096	2.45109	Upregulated		Tor3a	1.21651	2.29165	Upregulated
Fdft1	1.29026	2.45119	Upregulated		Trim46	1.32238	2.28862	Upregulated
Npas3	-1.44042	2.45358	Downregulated		Egr3	-1.42344	2.27508	Downregulated
Trim56	1.32186	2.45011	Upregulated		H2-M3	2.07483	2.27648	Upregulated
Cul9	-2.11565	2.44328	Downregulated		Plxna2	-1.23533	2.27703	Downregulated
Flrt1	-2.11565	2.44328	Downregulated		Trim6	2.07483	2.27648	Upregulated
Slc38a7	-1.46754	2.44364	Downregulated		Elovl6	-1.17779	2.27176	Downregulated
Chst2	1.304	2.43826	Upregulated		Sspo	1.41262	2.26547	Upregulated
Pak1	1.24352	2.41025	Upregulated		Grem1	-1.18186	2.2615	Downregulated
Nav3	1.25063	2.40245	Upregulated		Pi15	-1.62094	2.24878	Downregulated
Pycr1	-1.78552	2.40003	Downregulated		Cxcl12	-1.20762	2.23384	Downregulated
Cspg5	-1.88551	2.3914	Downregulated		Enc1	1.24014	2.22132	Upregulated
Dlc1	-1.31952	2.39467	Downregulated		Mb	1.78228	2.21691	Upregulated
Smad9	-1.88551	2.3914	Downregulated		Rras	1.78228	2.21691	Upregulated
Ccn1	-1.25791	2.38879	Downregulated		Whamm	1.41871	2.21842	Upregulated
Dnmt3a	-1.41138	2.3845	Downregulated		Apln	-2.04919	2.2127	Downregulated
Bcas3	-1.25482	2.38082	Downregulated		Rundc1	1.33107	2.20099	Upregulated
Larp1b	-1.31813	2.3694	Downregulated		Mknk1	1.17292	2.19617	Upregulated
Nectin1	-1.63392	2.3446	Downregulated		Ifi27	1.31196	2.19177	Upregulated
Wfs1	-1.55095	2.34551	Downregulated		Alk	1.90365	2.18807	Upregulated
Cdr2	-1.42882	2.32944	Downregulated		Map2k6	-1.3728	2.18763	Downregulated
Them4	-1.74717	2.30859	Downregulated		Txnip	1.24808	2.17386	Upregulated
Lgals3bp	1.43439	2.30568	Upregulated		Adamts1	1.1809	2.16814	Upregulated
Cyp39a1	1.58964	2.30115	Upregulated		B4galt1	1.15243	2.15612	Upregulated
H2bc6	1.35992	2.29695	Upregulated		Fam20c	-1.22036	2.15453	Downregulated
Cdyl2	1.2396	2.29037	Upregulated		Sema3a	-1.19792	2.15793	Downregulated
Dr1	1.28236	2.28433	Upregulated		Slit2	1.12292	2.15666	Upregulated
Ebp	1.43336	2.28633	Upregulated		Wdtc1	1.18929	2.15134	Upregulated
Esco1	1.43336	2.28633	Upregulated		Arhgap22	-1.13422	2.14834	Downregulated
Fam20c	-1.25673	2.28411	Downregulated		Lmo4	1.17272	2.14629	Upregulated
Il4ra	1.28236	2.28433	Upregulated		Nkain2	2.21719	2.14462	Upregulated
Trpm3	-1.33036	2.28873	Downregulated		Pdgfb	-1.63192	2.13907	Downregulated
Ppfia4	-2.30552	2.27685	Downregulated		Arhgap18	-1.21783	2.12474	Downregulated
Mmp2	-1.6237	2.24878	Downregulated		Rgs3	-1.73324	2.125	Downregulated
Pgs1	1.18101	2.23718	Upregulated		Sod2	1.19198	2.11826	Upregulated
Vcan	1.21729	2.23802	Upregulated		Hmgcs1	-1.12541	2.11251	Downregulated
Serpinf1	-1.24197	2.23429	Downregulated		Rgma	1.52348	2.10859	Upregulated
Lrmda	-1.85555	2.22828	Downregulated		Gsap	1.15582	2.09761	Upregulated
Pkp1	-1.85555	2.22828	Downregulated		Ccnd1	-1.15478	2.09423	Downregulated
Slc11a2	1.19045	2.21774	Upregulated		Ereg	-1.19839	2.07757	Downregulated
N4bp2	-1.38678	2.20994	Downregulated		Dhcr24	-1.13925	2.07505	Downregulated
Hmox1	-1.47177	2.19176	Downregulated		Scd2	-1.09943	2.07031	Downregulated
Ppp2r5b	1.29843	2.19036	Upregulated		S100a4	-1.12069	2.06466	Downregulated
Cgnl1	-1.79837	2.18807	Downregulated		Acat2	-1.1365	2.04688	Downregulated
Ak5	-1.18997	2.18266	Downregulated		Endov	1.17794	2.04712	Upregulated
Rhob	1.25822	2.17266	Upregulated		Psme1	1.33612	2.04642	Upregulated
Nell2	-1.473	2.16262	Downregulated		Pfn2	-1.38063	2.04313	Downregulated
H1f2	1.20717	2.15719	Upregulated		Emp1	-1.09872	2.03508	Downregulated
Ripk1	1.19194	2.15065	Upregulated		Tmem116	1.56003	2.02659	Upregulated
Klhl24	-1.48749	2.14364	Downregulated		Cav2	-1.20157	2.02461	Downregulated
Fhdc1	-1.61067	2.13907	Downregulated		Diras2	1.8854	2.01185	Upregulated
Ablim1	1.14032	2.13564	Upregulated		Gna13	1.09226	2.00504	Upregulated
Casp4	1.40054	2.13004	Upregulated		H2ac6	-1.3674	2.00623	Downregulated
Dusp4	-1.47443	2.13065	Downregulated		Noc4l	1.18963	2.00729	Upregulated
Pik3r5	1.22164	2.13154	Upregulated		Trim26	1.1288	2.00607	Upregulated
Znfx1	1.17472	2.12753	Upregulated		Bphl	1.24732	2.00309	Upregulated
Ptgs2	-1.26917	2.11539	Downregulated		Slc22a23	-1.11399	1.99104	Downregulated
Herpud1	-1.33412	2.11109	Downregulated		Furin	1.13309	1.98716	Upregulated
Dgkh	-1.22085	2.09719	Downregulated		Gtpbp2	1.09107	1.98848	Upregulated
Fgf10	1.23475	2.09903	Upregulated		Klhl25	1.21231	1.98493	Upregulated
Isg15	1.59564	2.10075	Upregulated		St6galnac4	1.21766	1.97331	Upregulated
Rhbdd1	-1.17221	2.10541	Downregulated		Prune2	1.06016	1.97001	Upregulated
Steap2	1.15973	2.10312	Upregulated		Nsdhl	-1.16015	1.9593	Downregulated
Tbc1d9	-1.44047	2.09692	Downregulated		Col7a1	-1.23087	1.95418	Downregulated
Zbtb2	-1.2766	2.09902	Downregulated		H2-T24	1.52841	1.95237	Upregulated
Mvp	1.33737	2.09176	Upregulated		Mis18bp1	-1.17437	1.95363	Downregulated
1600012H06Rik	1.69775	2.07798	Upregulated		Pml	1.07301	1.94971	Upregulated
Adam8	1.28723	2.08113	Upregulated		Maml3	-1.0865	1.94527	Downregulated
Prune2	1.09869	2.07732	Upregulated		Zfand5	-1.0971	1.94629	Downregulated
Rps6ka2	-1.20886	2.07757	Downregulated		Adhfe1	1.70238	1.94069	Upregulated
Slc7a5	-1.14593	2.08121	Downregulated		Serpine1	-1.25626	1.94119	Downregulated
Snx24	1.14002	2.08099	Upregulated		Plk3	-1.24471	1.93546	Downregulated
Rnf114	1.17924	2.07181	Upregulated		1110002E22Rik	-1.83095	1.93093	Downregulated
Nampt	1.17705	2.05911	Upregulated		Map3k8	1.48228	1.93193	Upregulated
Tanc2	-1.3589	2.06125	Downregulated		Tnnt2	-1.45224	1.93193	Downregulated
Zmym6	-1.576	2.05874	Downregulated		Spsb1	1.26367	1.92918	Upregulated
Pcdh18	1.13648	2.05685	Upregulated		Fbxl5	1.06928	1.92459	Upregulated
Pml	1.13861	2.05562	Upregulated		Idi1	-1.17688	1.92342	Downregulated
Mx2	1.40619	2.0521	Upregulated		Rasa1	-1.05745	1.92431	Downregulated
Cd47	1.13012	2.04146	Upregulated		F3	1.17645	1.91678	Upregulated
Gcnt4	-1.28488	2.04144	Downregulated		Rcan2	-1.39134	1.90847	Downregulated
Jade3	-1.23961	2.03967	Downregulated		Aqp5	-1.74784	1.90325	Downregulated
Mtfr2	1.29674	2.02942	Upregulated		Ghr	-1.09294	1.89391	Downregulated
Slc9a9	-1.19487	2.02732	Downregulated		Adar	1.04805	1.88608	Upregulated
Dusp5	-1.30906	2.02125	Downregulated		Eda2r	1.10785	1.88748	Upregulated
Necab3	-1.34572	2.0196	Downregulated		Mfap3l	-1.33023	1.88612	Downregulated
Efcab8	-2.17498	2.01177	Downregulated		Ptprq	-1.30571	1.87756	Downregulated
Naip2	2.04214	2.01177	Upregulated		Pgs1	1.06211	1.8696	Upregulated
Nbl1	-1.92377	2.01185	Downregulated		Hexb	1.01515	1.83347	Upregulated
H2bc9	1.50026	2.00088	Upregulated		Asb13	1.34991	1.83079	Upregulated
Slco3a1	1.09269	1.99631	Upregulated		Vps37b	-1.06939	1.83138	Downregulated
Rock1	1.09486	1.99131	Upregulated		Islr2	1.5438	1.82591	Upregulated
Arl5b	-1.38825	1.98238	Downregulated		Pdgfrb	-1.06694	1.82839	Downregulated
Lap3	1.15689	1.97311	Upregulated		Pwwp3b	-1.2959	1.82784	Downregulated
Ranbp17	-2.04862	1.96611	Downregulated		Rbck1	1.05839	1.82571	Upregulated
Slc35a4	1.21611	1.96272	Upregulated		Srgap3	-1.14429	1.82175	Downregulated
Hmgcr	1.10087	1.95571	Upregulated		Tiparp	-1.03909	1.81709	Downregulated
Plgrkt	1.40204	1.95491	Upregulated		Zc3hav1l	1.21537	1.80723	Upregulated
Jcad	1.11087	1.95124	Upregulated		Csgalnact1	-1.02473	1.80354	Downregulated
Pde8a	-1.16563	1.9449	Downregulated		Ldb3	-1.44085	1.80383	Downregulated
Arhgef39	-1.62559	1.94069	Downregulated		Klhl21	-1.19369	1.80022	Downregulated
Ifit3	1.70246	1.94069	Upregulated		Ctnnal1	-1.08019	1.79391	Downregulated
Flcn	-1.21253	1.93277	Downregulated		Plgrkt	1.14348	1.79613	Upregulated
Gm14325	-1.95033	1.93093	Downregulated		Zfp213	1.42231	1.79398	Upregulated
Mib2	-1.26842	1.92918	Downregulated		Bcl3	1.34851	1.77903	Upregulated
Nsun4	1.28873	1.93275	Upregulated		Ppef2	1.3265	1.77546	Upregulated
Rhobtb2	1.21654	1.93277	Upregulated		Ptn	-1.24422	1.77075	Downregulated
Trim25	1.09142	1.9369	Upregulated		Adam32	1.6638	1.76591	Upregulated
Wnt4	1.27856	1.92918	Upregulated		Apobec3	1.15097	1.76664	Upregulated
Hbegf	-1.25672	1.9166	Downregulated		Dock8	-1.05137	1.76771	Downregulated
Phf10	-1.11668	1.90999	Downregulated		Pim3	1.05353	1.75409	Upregulated
Hoxd8	1.39705	1.90847	Upregulated		Zc3hav1	0.989601	1.75328	Not Significant
Ifit2	1.1915	1.90548	Upregulated		Cenpj	1.10531	1.74919	Upregulated
Med7	1.70946	1.90325	Upregulated		Hspa2	1.57822	1.74811	Upregulated
Sfxn5	1.102	1.90251	Upregulated		H2-T22	1.08047	1.73642	Upregulated
Stom	1.1412	1.89617	Upregulated		Msantd1	1.47623	1.73678	Upregulated
Slc7a1	-1.06135	1.89219	Downregulated		Rps29	1.1297	1.73711	Upregulated
2700097O09Rik	1.80525	1.8811	Upregulated		Slc11a2	0.999436	1.72994	Not Significant
Cpox	-1.24404	1.88119	Downregulated		Gas1	-1.38565	1.72702	Downregulated
Dennd3	1.1971	1.88515	Upregulated		Hoxd8	1.19718	1.7235	Upregulated
Fyn	-1.05745	1.87995	Downregulated		Lancl3	-1.80946	1.71812	Downregulated
Prkn	-2.105	1.87841	Downregulated		Ntng2	1.89633	1.71812	Upregulated
Slc5a5	-2.105	1.87841	Downregulated		Rock1	0.978095	1.7072	Not Significant
Tuba1a	1.07051	1.87498	Upregulated		Nol4	-1.02581	1.70228	Downregulated
Apol8	-1.33786	1.87378	Downregulated		Lvrn	1.72856	1.68563	Upregulated
Pbx3	-1.05878	1.87034	Downregulated		Rbm43	1.66757	1.67579	Upregulated
Nusap1	1.18039	1.8633	Upregulated		Eci1	1.05906	1.67239	Upregulated
Usp45	1.08961	1.86369	Upregulated		Mras	1.02525	1.67028	Upregulated
H2bc18	1.07688	1.86099	Upregulated		Alg3	1.41492	1.65555	Upregulated
Il1rl1	1.30115	1.85861	Upregulated		Arhgap27	1.41492	1.65555	Upregulated
Lmo4	1.13748	1.85939	Upregulated		Brinp3	-1.48621	1.66363	Downregulated
Trafd1	1.20322	1.85931	Upregulated		Gfra1	1.41492	1.65555	Upregulated
Vegfa	-1.04749	1.85731	Downregulated		Gm5141	-1.39932	1.65555	Downregulated
Plscr1	1.18647	1.85577	Upregulated		Il18rap	0.962605	1.66049	Not Significant
Itpk1	1.12395	1.85459	Upregulated		Map2k3	-1.01018	1.66464	Downregulated
Nkain1	-1.16406	1.84891	Downregulated		Psme2b	1.34484	1.65695	Upregulated
Amn1	1.37587	1.84165	Upregulated		Uqcrq	1.06961	1.66073	Upregulated
Hmcn2	-1.98483	1.84223	Downregulated		Susd6	0.965719	1.65033	Not Significant
Rbck1	1.1064	1.84614	Upregulated		Trib3	0.971871	1.64209	Not Significant
Syn3	1.84578	1.84223	Upregulated		Mcc	-0.96042	1.64071	Not Significant
Dhcr24	1.06139	1.8349	Upregulated		Apobec1	1.01812	1.63323	Upregulated
Sc5d	1.07993	1.8359	Upregulated		Dbi	-1.12727	1.63145	Downregulated
Plekhg5	-1.15543	1.82572	Downregulated		Bnc2	-0.944817	1.6251	Not Significant
Dusp1	-1.3162	1.82273	Downregulated		Sgo2a	-0.986869	1.62063	Not Significant
H1f4	1.06102	1.81606	Upregulated		Ccn2	-1.13123	1.61885	Downregulated
Klf4	-1.2492	1.81336	Downregulated		Nqo1	-1.1974	1.61582	Downregulated
Arid5b	1.02743	1.80828	Upregulated		Tgfbr2	-0.970456	1.61595	Not Significant
Bok	-1.21845	1.80723	Downregulated		Lpcat4	-1.21498	1.60971	Downregulated
Cybc1	1.20778	1.80456	Upregulated		H1f5	-1.04104	1.60635	Downregulated
Eci1	1.20684	1.80309	Upregulated		H2ac20	-1.22478	1.60658	Downregulated
Faap100	-1.19036	1.80124	Downregulated		Fam20a	-1.03107	1.60435	Downregulated
C3	1.16496	1.79703	Upregulated		Ugcg	-0.974388	1.59802	Not Significant
Dpp7	-1.40315	1.79398	Downregulated		Prkar2b	-0.964837	1.59388	Not Significant
S1pr1	1.65906	1.79448	Upregulated		Rtp4	1.00329	1.59151	Upregulated
Serpinb9	1.65906	1.79448	Upregulated		Col24a1	1.742	1.58327	Upregulated
Xpot	-1.04324	1.7959	Downregulated		Dmac2l	1.742	1.58327	Upregulated
Ifitm2	1.39094	1.79007	Upregulated		Tpd52l1	-1.65498	1.58327	Downregulated
Vasn	-1.0571	1.782	Downregulated		Zfp945	0.956905	1.58267	Not Significant
Col20a1	-1.19154	1.76623	Downregulated		Dock10	1.49364	1.57219	Upregulated
Dhcr7	1.19315	1.76626	Upregulated		Nr1d1	-1.41695	1.57378	Downregulated
Gpat3	1.22608	1.7668	Upregulated		Phactr1	0.978066	1.57792	Not Significant
H3c6	1.19315	1.76626	Upregulated		Pik3r3	-1.01336	1.57514	Downregulated
Idi1	1.2008	1.76634	Upregulated		Plau	-1.40623	1.57219	Downregulated
Il7	1.2008	1.76634	Upregulated		Tincr	1.49364	1.57219	Upregulated
Parp4	1.14934	1.76784	Upregulated		Adam19	-1.09424	1.57089	Downregulated
Sesn2	-1.14527	1.76664	Downregulated		Eya1	-1.09698	1.56755	Downregulated
C2cd5	1.06143	1.76195	Upregulated		Slc6a6	-0.942305	1.566	Not Significant
Ccbe1	1.00247	1.75696	Upregulated		Rab3ip	0.997257	1.56489	Not Significant
Extl3	1.01937	1.75486	Upregulated		Otud1	-1.17472	1.56361	Downregulated
Furin	1.04096	1.75904	Upregulated		Lpar1	-0.955606	1.56104	Not Significant
Gclc	-1.07523	1.76057	Downregulated		Ltbp1	-0.91698	1.55258	Not Significant
Glce	-1.03289	1.75584	Downregulated		Peg10	-0.959434	1.55137	Not Significant
Qtrt1	-1.53844	1.75599	Downregulated		Tm4sf1	-0.938231	1.53793	Not Significant
Ttc39c	1.00531	1.75455	Upregulated		H2-K1	0.96261	1.52668	Not Significant
Adcy3	-1.51131	1.74811	Downregulated		Fam219a	-1.03499	1.52291	Downregulated
Mx1	1.60588	1.74811	Upregulated		Slc6a9	0.914377	1.52222	Not Significant
Peli2	-1.51131	1.74811	Downregulated		Stx11	1.1825	1.52256	Upregulated
Ptpn6	1.91168	1.74465	Upregulated		Elk3	-0.932891	1.51683	Not Significant
Trim30a	1.91168	1.74465	Upregulated		Twist2	-0.917601	1.51547	Not Significant
Emilin2	-1.42836	1.73678	Downregulated		Nle1	1.19221	1.51148	Upregulated
Shisa4	1.47738	1.73276	Upregulated		Gfod1	-0.922439	1.51008	Not Significant
Adamts4	1.44405	1.72956	Upregulated		Cfh	1.10019	1.50844	Upregulated
Bri3	-1.1019	1.71995	Downregulated		Eml1	-0.946756	1.50458	Not Significant
Cxcl1	1.19342	1.72665	Upregulated		Rgs2	1.33921	1.50141	Upregulated
Ddit3	-1.28694	1.72017	Downregulated		Gtpbp3	1.02941	1.49602	Upregulated
Enc1	1.06638	1.72266	Upregulated		Pycr1	0.999334	1.49639	Not Significant
Fbxw17	1.18572	1.72731	Upregulated		Slco3a1	0.899023	1.49166	Not Significant
Mtmr11	1.26285	1.72024	Upregulated		Armcx1	-1.39348	1.47921	Downregulated
Smco4	-1.3331	1.72083	Downregulated		Cyp26c1	1.67822	1.46739	Upregulated
Tbpl1	-1.08476	1.72309	Downregulated		Gipc2	1.75963	1.46967	Upregulated
Uros	1.78472	1.71812	Upregulated		Gm14137	-1.67278	1.46967	Downregulated
Klf9	-1.06339	1.71514	Downregulated		Kctd11	-1.43029	1.47453	Downregulated
Insig1	1.08481	1.70608	Upregulated		Muc1	1.75963	1.46967	Upregulated
H2bc14	1.14057	1.69766	Upregulated		Pdlim2	-1.11365	1.46548	Downregulated
Lrch1	1.07842	1.69824	Upregulated		Pdpn	-0.917487	1.47389	Not Significant
Slc29a2	1.68599	1.69923	Upregulated		Plch2	1.67822	1.46739	Upregulated
Bid	1.04478	1.69167	Upregulated		Runx2	-0.892738	1.47563	Not Significant
Gpr176	-1.10002	1.6903	Downregulated		S100a5	-1.59121	1.46739	Downregulated
Itpr2	-0.999546	1.69207	Not Significant		Scd4	-1.39348	1.47921	Downregulated
Stxbp1	0.998444	1.69031	Not Significant		Tmem117	1.51757	1.47453	Upregulated
Serpine1	-1.06873	1.68056	Downregulated		Tor1aip1	0.909649	1.46475	Not Significant
Tenm4	-1.18963	1.67933	Downregulated		Wdr83os	1.24038	1.4655	Upregulated
Akap17a	-1.19459	1.67456	Downregulated		Zfp65	-1.11815	1.45917	Downregulated
Clba1	-1.52109	1.6687	Downregulated		Il31ra	0.872142	1.45762	Not Significant
Dusp14	-1.52109	1.6687	Downregulated		Tuba4a	-1.07758	1.4551	Downregulated
Helb	1.21634	1.6697	Upregulated		Gdf11	-1.12291	1.45263	Downregulated
Zfp532	-1.10484	1.67034	Downregulated		Rgl2	0.980768	1.45055	Not Significant
Id2	-1.25737	1.66649	Downregulated		Shisa5	0.968153	1.45078	Not Significant
Aldh18a1	-0.988055	1.66462	Not Significant		Ahr	-0.974176	1.44652	Not Significant
Aqp5	-1.29894	1.66189	Downregulated		Ltbp2	-0.948287	1.43765	Not Significant
H1f3	1.06842	1.66213	Upregulated		Prkra	-1.14833	1.43673	Downregulated
Pde4b	1.26033	1.66189	Upregulated		Dhx58	1.18841	1.42851	Upregulated
Ankrd13d	-1.38896	1.6563	Downregulated		Lef1	-1.02883	1.42992	Downregulated
Fbxo9	1.35767	1.65612	Upregulated		Mfsd14a	-0.892889	1.42944	Not Significant
Foxred2	-1.37438	1.65555	Downregulated		Rpl26	1.06127	1.42259	Upregulated
H2ac20	1.31344	1.65798	Upregulated		Dcp2	0.889809	1.4154	Not Significant
Rabep2	-1.33919	1.65612	Downregulated		Etfrf1	1.35799	1.41555	Upregulated
Ppm1e	-1.14901	1.64486	Downregulated		Zfp36	1.06175	1.41535	Upregulated
Tor1aip1	1.02265	1.63942	Upregulated		Fastk	0.984159	1.41436	Not Significant
Tead4	-1.03153	1.63663	Downregulated		Eva1c	-0.964893	1.41056	Not Significant
Jun	1.03533	1.63257	Upregulated		H2-D1	0.966917	1.40912	Not Significant
Asb8	1.20412	1.62998	Upregulated		Lpcat2	-1.10725	1.4	Downregulated
Coro2b	-1.17241	1.62998	Downregulated		Samd12	1.06282	1.4	Upregulated
Irs2	-1.00007	1.62901	Downregulated		Stard5	0.964835	1.40046	Not Significant
Ttyh3	-1.04554	1.62797	Downregulated		Depdc1a	-0.933785	1.39396	Not Significant
Slc39a10	1.09076	1.62558	Upregulated		Lin7c	-0.899247	1.39357	Not Significant
Fbxl5	0.976211	1.6245	Not Significant		Pgap1	-1.01544	1.39013	Downregulated
Wdtc1	1.02399	1.61933	Upregulated		Tpm1	-0.853887	1.3905	Not Significant
Thoc6	-1.08134	1.61637	Downregulated		Usp25	0.867758	1.38954	Not Significant
Ppa1	1.04799	1.61443	Upregulated		Lrp4	-1.34478	1.38728	Downregulated
Apol7a	1.84173	1.61065	Upregulated		B4galt5	0.86903	1.38357	Not Significant
Hes1	-1.95394	1.61065	Downregulated		Btg2	-0.913663	1.38191	Not Significant
Map3k8	1.84173	1.61065	Upregulated		Jak3	1.46534	1.37774	Upregulated
Mthfd2	-1.03421	1.60999	Downregulated		Fkbp14	-1.41763	1.36841	Downregulated
Gja1	1.04192	1.60205	Upregulated		Itgbl1	-1.41763	1.36841	Downregulated
Hexb	-0.928593	1.60183	Not Significant		Mx1	1.50483	1.36841	Upregulated
Grem1	-0.953667	1.59862	Not Significant		Nell2	-1.22013	1.37088	Downregulated
Noct	1.00426	1.59319	Upregulated		Oplah	1.15992	1.37047	Upregulated
Optn	1.72096	1.59388	Upregulated		Macrod1	0.910383	1.36679	Not Significant
Zyg11b	-0.985225	1.59088	Not Significant		Asap3	0.961484	1.36589	Not Significant
Aptx	-1.34845	1.5759	Downregulated		Irf2bp2	-0.907214	1.36419	Not Significant
Arhgap29	-1.34845	1.5759	Downregulated		Snx24	0.857215	1.36405	Not Significant
Ass1	-1.70239	1.57679	Downregulated		0610010K14Rik	0.000939708	0	Not Significant
Cdkl3	1.55266	1.57679	Upregulated		0610030E20Rik	0.464576	0.445174	Not Significant
H2ac22	1.44295	1.5759	Upregulated		1110004F10Rik	0.2781	0.246062	Not Significant
Helz2	0.948176	1.58461	Not Significant		1110059E24Rik	0.2914	0.293643	Not Significant
Ndufv3	1.35165	1.58419	Upregulated		1110059G10Rik	0.303576	0.0654727	Not Significant
Nfkbiz	0.963048	1.57802	Not Significant		1110065P20Rik	0.317743	0.134121	Not Significant
Nr1d2	-1.02822	1.57894	Downregulated		1600012H06Rik	-0.893113	0.753619	Not Significant
Pcyt2	1.03041	1.5805	Upregulated		1600014C10Rik	1.27855	0.931206	Not Significant
Pomp	1.083	1.58624	Upregulated		1700003E16Rik	0.550314	0.169073	Not Significant
Stard5	-1.70239	1.57679	Downregulated		1700017B05Rik	-0.300033	0.284026	Not Significant
Tmem258	1.40888	1.57842	Upregulated		1700019A02Rik	0.453572	0.145017	Not Significant
Lrfn4	-1.02427	1.57201	Downregulated		1700025G04Rik	-0.223461	0.218903	Not Significant
Znrf1	0.933017	1.5711	Not Significant		1700029H14Rik	-0.295928	0.198411	Not Significant
Cxxc5	-1.08865	1.56755	Downregulated		1700030J22Rik	0.67387	0.308168	Not Significant
Tnfrsf1b	0.958749	1.56321	Not Significant		1700030K09Rik	0.273961	0.116108	Not Significant
Ptchd4	0.932128	1.55529	Not Significant		1700066M21Rik	-0.738285	0.757132	Not Significant
Mthfd1l	-0.93243	1.55249	Not Significant		1700088E04Rik	-0.106587	0	Not Significant
Rbm38	-1.09902	1.54537	Downregulated		1700102P08Rik	0.282067	0.0616177	Not Significant
C1qtnf6	1.22422	1.53999	Upregulated		1700109H08Rik	0.204946	0.179923	Not Significant
H4c14	1.06471	1.53449	Upregulated		1700123O20Rik	0.0438873	0.0226831	Not Significant
Scd2	0.908644	1.53496	Not Significant		1810024B03Rik	0.0435175	0	Not Significant
En1	1.17497	1.53288	Upregulated		1810030O07Rik	-0.570441	0.664824	Not Significant
B4galt1	0.942909	1.52867	Not Significant		1810037I17Rik	0.165419	0.118382	Not Significant
Atp10d	1.14307	1.52256	Upregulated		1810055G02Rik	0.28564	0.267728	Not Significant
Cyp51	0.962437	1.52228	Not Significant		2010109A12Rik	1.02854	0.505417	Not Significant
Ldlr	0.929909	1.51784	Not Significant		2010315B03Rik	-0.0668585	0.0196893	Not Significant
Slc25a33	-1.11246	1.51862	Downregulated		2210016L21Rik	-0.212553	0.122665	Not Significant
Bcat1	0.935421	1.51667	Not Significant		2210408I21Rik	-0.373173	0.39515	Not Significant
Tnip1	0.970499	1.51454	Not Significant		2300009A05Rik	0.701116	0.399967	Not Significant
Megf10	-1.08368	1.51333	Downregulated		2310009B15Rik	-1.024	0.767806	Not Significant
Dclre1c	1.17284	1.50562	Upregulated		2310011J03Rik	0.746394	0.567455	Not Significant
Ebf1	-0.921369	1.50511	Not Significant		2310022A10Rik	0.50456	0.511402	Not Significant
H2-T22	1.00448	1.50612	Upregulated		2310022B05Rik	-0.120117	0.100316	Not Significant
Myd88	1.17284	1.50562	Upregulated		2310033P09Rik	-0.166474	0.0872663	Not Significant
Pcyt1b	1.00054	1.49578	Upregulated		2310057M21Rik	-0.603701	0.600527	Not Significant
Gna13	0.919753	1.49312	Not Significant		2310061I04Rik	-0.381986	0.28046	Not Significant
Pimreg	1.05899	1.49226	Upregulated		2410002F23Rik	0.233729	0.181482	Not Significant
Cenpe	0.920425	1.48955	Not Significant		2410004B18Rik	-0.111729	0.0261908	Not Significant
Tom1	-1.07749	1.48856	Downregulated		2510002D24Rik	0.261357	0	Not Significant
Bak1	1.00661	1.48468	Upregulated		2510039O18Rik	-0.0568176	0.0303482	Not Significant
Lonrf1	-1.37853	1.48441	Downregulated		2610008E11Rik	-0.0592924	0.0462615	Not Significant
Masp2	-1.37853	1.48441	Downregulated		2700049A03Rik	0.127696	0.10789	Not Significant
Brpf3	-0.940404	1.48241	Not Significant		2700062C07Rik	-0.135499	0.0501562	Not Significant
Ulk1	-1.023	1.48285	Downregulated		2700097O09Rik	0.00836222	0	Not Significant
C1rl	1.48757	1.47921	Upregulated		2810004N23Rik	0.134035	0.0996967	Not Significant
Ccdc107	-1.77456	1.46967	Downregulated		2810021J22Rik	0.416233	0.413937	Not Significant
Cdon	-1.0104	1.47854	Downregulated		2900092C05Rik	0.194731	0.0441756	Not Significant
Cfap69	0.963097	1.46589	Not Significant		3110009E18Rik	-0.952812	1.09923	Not Significant
Dph7	-1.77456	1.46967	Downregulated		3110040N11Rik	0.403396	0.167178	Not Significant
Epg5	-0.957617	1.47074	Not Significant		3110082I17Rik	-0.275125	0.277696	Not Significant
Lbh	-0.962126	1.47138	Not Significant		3300002I08Rik	-0.324725	0.3007	Not Significant
Mboat2	-1.77456	1.46967	Downregulated		4833420G17Rik	-0.173424	0.14872	Not Significant
Mob3c	1.22793	1.4655	Upregulated		4833439L19Rik	-0.060448	0.0496445	Not Significant
Nedd8	1.13035	1.46642	Upregulated		4921524J17Rik	0.0439637	0.0300314	Not Significant
Nudt13	1.49637	1.46807	Upregulated		4930402F06Rik	1.25464	0.964414	Not Significant
Pygm	-1.77456	1.46967	Downregulated		4930453N24Rik	0.215152	0.190507	Not Significant
Sdcbp2	-1.47396	1.46807	Downregulated		4930503L19Rik	0.0141013	0.00598353	Not Significant
Sspn	-0.954388	1.4655	Not Significant		4930522L14Rik	-0.18942	0.153837	Not Significant
Strbp	-1.02155	1.47943	Downregulated		4930523C07Rik	0.27707	0.227277	Not Significant
Syne1	-0.910613	1.47646	Not Significant		4930550C14Rik	0.400259	0.081299	Not Significant
Tomm6	1.21194	1.47283	Upregulated		4930579G24Rik	-0.0383589	0	Not Significant
Traf1	1.49637	1.46807	Upregulated		4930590J08Rik	0.337732	0.16358	Not Significant
Tspan2	-1.77456	1.46967	Downregulated		4931406C07Rik	0.776749	0.591852	Not Significant
Zfp931	-1.87204	1.47656	Downregulated		4931414P19Rik	0.332681	0.278452	Not Significant
Dcps	1.11859	1.45263	Upregulated		4933427D14Rik	-0.0450872	0.0341067	Not Significant
Shmt2	-0.922535	1.45252	Not Significant		4933434E20Rik	-0.122714	0.0996403	Not Significant
Dcaf10	-1.00874	1.45074	Downregulated		5031439G07Rik	-0.270619	0.265986	Not Significant
Rap1gap2	0.935355	1.44693	Not Significant		5730455P16Rik	0.136963	0.113522	Not Significant
Dcp2	0.923972	1.44317	Not Significant		5730480H06Rik	-0.200248	0.139283	Not Significant
Chek1	-1.08626	1.43877	Downregulated		6030458C11Rik	0.343343	0.357552	Not Significant
Lonp1	-0.8924	1.43948	Not Significant		6430548M08Rik	-0.0965559	0.0240612	Not Significant
Retreg2	-0.991739	1.43764	Not Significant		9130008F23Rik	0.362554	0.120342	Not Significant
Tgfb2	-1.24925	1.43333	Downregulated		9130401M01Rik	0.376198	0.383119	Not Significant
Sqstm1	-0.907782	1.43184	Not Significant		9330159F19Rik	1.16141	0.559093	Not Significant
Lpcat3	0.987569	1.42867	Not Significant		9430015G10Rik	0.0127495	0	Not Significant
Rnf115	0.920954	1.42861	Not Significant		9430038I01Rik	-0.0125103	0	Not Significant
Aebp2	0.886578	1.42484	Not Significant		9530068E07Rik	0.0895206	0.0729617	Not Significant
Rasa2	-0.942222	1.42525	Not Significant		9930012K11Rik	-0.216549	0.0654727	Not Significant
Tlcd4	-0.896703	1.42423	Not Significant		A130010J15Rik	0.523875	0.209896	Not Significant
Vim	0.869807	1.42624	Not Significant		A3galt2	0.849516	1.03872	Not Significant
H3c11	1.01962	1.41814	Upregulated		A430005L14Rik	0.110804	0.0729962	Not Significant
Erlin1	-0.921498	1.4139	Not Significant		A430033K04Rik	0.104855	0	Not Significant
Lpin1	1.10803	1.41581	Upregulated		A630089N07Rik	0.0779864	0.0680754	Not Significant
Rsu1	-0.898073	1.41504	Not Significant		AA986860	-0.873941	0.627076	Not Significant
Skil	-0.901752	1.41558	Not Significant		Aaas	0.328767	0.338301	Not Significant
Twf1	0.935892	1.41446	Not Significant		Aacs	0.158776	0.146401	Not Significant
Abhd14b	1.3601	1.40629	Upregulated		Aagab	0.390513	0.402522	Not Significant
Adh7	-1.13002	1.40751	Downregulated		Aak1	-0.180486	0.176442	Not Significant
Hapln4	-1.31827	1.40629	Downregulated		Aamdc	-0.194957	0.0616177	Not Significant
Klf16	-1.03428	1.40558	Downregulated		Aamp	-0.00720983	0	Not Significant
Mov10	0.908993	1.40795	Not Significant		Aar2	0.128743	0.107455	Not Significant
Nfkb1	0.864965	1.40341	Not Significant		Aars2	0.357036	0.299115	Not Significant
Pex5	0.934562	1.40397	Not Significant		Aarsd1	0.191496	0.139827	Not Significant
Als2cl	1.19826	1.40161	Upregulated		Aasdh	0.445029	0.453618	Not Significant
Pnpt1	1.01238	1.40051	Upregulated		Aasdhppt	-0.483395	0.461155	Not Significant
Tmem241	1.10611	1.4	Upregulated		Aatf	0.0395308	0.0326811	Not Significant
Ermard	-1.1563	1.39885	Downregulated		AB010352	0.101474	0.0638943	Not Significant
Gnb4	0.917576	1.39373	Not Significant		Abca1	-0.893113	0.753619	Not Significant
Rusc2	-0.91798	1.3936	Not Significant		Abca2	0.036609	0.0241248	Not Significant
Sec23a	-1.06358	1.39185	Downregulated		Abca3	0.12814	0.108487	Not Significant
Cpne8	0.930904	1.387	Not Significant		Abca4	0.370423	0.326664	Not Significant
Epn2	0.870677	1.3876	Not Significant		Abca5	0.0288673	0	Not Significant
Tnfrsf9	1.44046	1.38728	Upregulated		Abca7	0.073066	0.0460505	Not Significant
Arl6ip5	0.921465	1.38152	Not Significant		Abca8b	-0.344634	0.241796	Not Significant
Crybg1	0.994769	1.38215	Not Significant		Abcb10	0.405666	0.36457	Not Significant
E130308A19Rik	-0.926374	1.3798	Not Significant		Abcb1a	1.09929	0.84604	Not Significant
Dnmt3b	-1.36423	1.37774	Downregulated		Abcb1b	0.203144	0.192526	Not Significant
Sash1	-1.36423	1.37774	Downregulated		Abcb6	0.253651	0.198721	Not Significant
Klhl21	-0.988953	1.37634	Not Significant		Abcb7	-0.170905	0.163839	Not Significant
Entpd5	-1.20575	1.37088	Downregulated		Abcb8	0.0843569	0.055824	Not Significant
Inpp1	1.07296	1.37161	Upregulated		Abcc1	-0.3397	0.381114	Not Significant
Mt2	1.07296	1.37161	Upregulated		Abcc10	-0.468219	0.364894	Not Significant
Mtcl1	-0.920762	1.37119	Not Significant		Abcc4	0.493722	0.620469	Not Significant
Spag1	1.0111	1.36978	Upregulated		Abcc5	-0.0692363	0.0582126	Not Significant
Tspo	0.934328	1.36853	Not Significant		Abcd1	-0.125451	0.0585996	Not Significant
Txndc16	-1.38511	1.36841	Downregulated		Abcd2	-1.52449	1.35175	Downregulated
Zfp568	-0.934899	1.36886	Not Significant		Abcd3	-0.133464	0.117193	Not Significant
Cenps	1.43779	1.35959	Upregulated		Abcd4	0.765105	0.69581	Not Significant
Ifitm3	1.00211	1.36395	Upregulated		Abce1	-0.00478515	0.00333162	Not Significant
Mettl22	-1.41017	1.35959	Downregulated		Abcf1	0.225794	0.223872	Not Significant
Naaa	-1.20985	1.35968	Downregulated		Abcf2	0.144838	0.129637	Not Significant
Psph	-1.03815	1.36242	Downregulated		Abcf3	0.347275	0.345204	Not Significant
S100a13	1.43779	1.35959	Upregulated		Abcg2	-0.285227	0.17027	Not Significant
Slc38a6	1.05148	1.36242	Upregulated		Abcg4	0.14232	0	Not Significant
Tbc1d2	1.43779	1.35959	Upregulated		Abhd1	-1.29438	1.29567	Not Significant
Tusc2	1.43779	1.35959	Upregulated		Abhd10	-0.0967521	0.067951	Not Significant
Ninj1	0.987288	1.3562	Not Significant		Abhd11	0.212371	0.0479762	Not Significant
Stard4	0.912734	1.35663	Not Significant		Abhd12	-0.043951	0.0286711	Not Significant
Pdia5	-0.963721	1.35275	Not Significant		Abhd13	-0.0990802	0.0690517	Not Significant
Pacrg	-1.63012	1.35175	Downregulated		Abhd14a	-0.499484	0.308358	Not Significant
Adar	0.860621	1.34774	Not Significant		Abhd14b	-0.629878	0.47207	Not Significant
H2ac8	1.10144	1.34566	Upregulated		Abhd16a	0.915422	1.27982	Not Significant
Pcdh17	1.58431	1.34566	Upregulated		Abhd17a	0.284425	0.231055	Not Significant
Adal	-1.78521	1.3426	Downregulated		Abhd17b	-0.205615	0.191005	Not Significant
Traf3ip2	0.964363	1.34258	Not Significant		Abhd17c	-0.229702	0.214117	Not Significant
H2-D1	0.99266	1.34168	Not Significant		Abhd18	-0.0148439	0	Not Significant
H2ac13	1.04806	1.33709	Upregulated		Abhd2	0.227933	0.225827	Not Significant
Ppme1	0.917792	1.33723	Not Significant		Abhd4	-0.473114	0.383366	Not Significant
Atp11c	-0.902133	1.33159	Not Significant		Abhd5	-0.220628	0.202636	Not Significant
Hexa	-0.995735	1.32981	Not Significant		Abhd6	0.18044	0.0409673	Not Significant
Stk39	-1.16409	1.32594	Downregulated		Abhd8	0.0703229	0.0386291	Not Significant
Fam111a	0.870549	1.32344	Not Significant		Abi1	-0.464025	0.57119	Not Significant
Mok	1.3172	1.3229	Upregulated		Abi2	-0.465167	0.56581	Not Significant
Nsg1	1.09368	1.32413	Upregulated		Abitram	-0.425969	0.428099	Not Significant
Gas2	-1.02402	1.31851	Downregulated		Abl1	-0.208048	0.204508	Not Significant
Col6a6	-0.866719	1.31733	Not Significant		Abl2	0.172987	0.167963	Not Significant
Cd320	-1.16566	1.31339	Downregulated		Ablim1	0.316985	0.348585	Not Significant
Gatc	-1.16566	1.31339	Downregulated		Abr	-0.490796	0.607134	Not Significant
Psmb5	1.10316	1.31259	Upregulated		Abracl	-0.811589	1.01142	Not Significant
Arl4c	0.865836	1.31099	Not Significant		Abraxas1	0.683301	0.894054	Not Significant
H4c2	1.00498	1.30958	Upregulated		Abraxas2	0.00747423	0	Not Significant
Klf10	-0.916236	1.30869	Not Significant		Abt1	0.223708	0.127963	Not Significant
Dennd6b	1.11346	1.30049	Not Significant		Abtb1	0.801762	0.452652	Not Significant
H2ac15	0.908671	1.30116	Not Significant		Abtb2	0.262089	0.259062	Not Significant
Sccpdh	-1.12923	1.30049	Not Significant		Acaa1a	0.993769	1.24	Not Significant
Tbx20	1.11346	1.30049	Not Significant		Acaa2	0.0855222	0.0571771	Not Significant
Il17rc	0.933175	1.29896	Not Significant		Acaca	-0.267038	0.283778	Not Significant
Nod2	0.955662	1.29657	Not Significant		Acacb	0.455747	0.217666	Not Significant
Pmepa1	-0.837603	1.29475	Not Significant		Acad10	-0.276809	0.172116	Not Significant
Cdh18	-0.925186	1.29215	Not Significant		Acad11	0.245169	0.191757	Not Significant
Phldb1	-0.840323	1.29282	Not Significant		Acad12	-0.578695	0.346059	Not Significant
Tlr2	1.0518	1.29262	Not Significant		Acad8	-0.0339142	0	Not Significant
4930523C07Rik	0.997796	1.2824	Not Significant		Acad9	-0.370653	0.368856	Not Significant
Cr1l	-1.00552	1.28446	Not Significant		Acadl	-0.301106	0.303616	Not Significant
Dpm2	1.23824	1.28627	Not Significant		Acadm	-0.0132992	0	Not Significant
Foxo4	-1.12903	1.28777	Not Significant		Acads	0.751132	0.666281	Not Significant
Fzd3	-1.30791	1.2813	Not Significant		Acadsb	-0.158228	0.122179	Not Significant
Grhl1	-1.30791	1.2813	Not Significant		Acadvl	0.309349	0.281751	Not Significant
Hecw2	-0.999217	1.2824	Not Significant		Acap2	-0.156359	0.149253	Not Significant
Lrrc4c	0.997796	1.2824	Not Significant		Acap3	-0.0914895	0.0603934	Not Significant
Mocs1	-1.16935	1.28627	Not Significant		Acat1	0.0136263	0	Not Significant
Myc	-0.86765	1.28704	Not Significant		Acat3	-0.864658	0.577205	Not Significant
Ndufb10	1.43927	1.2813	Not Significant		Acbd3	-0.170489	0.152602	Not Significant
Nol4l	-0.975919	1.28107	Not Significant		Acbd4	0.828875	0.777398	Not Significant
Ppm1h	1.23824	1.28627	Not Significant		Acbd5	-0.436255	0.470937	Not Significant
Sdc4	0.834695	1.28579	Not Significant		Acbd6	0.0149571	0.011948	Not Significant
Thrb	-1.10179	1.28064	Not Significant		Accs	0.480882	0.228656	Not Significant
Zyx	-0.838282	1.28244	Not Significant		Acd	0.595727	0.676945	Not Significant
Phgdh	-0.824338	1.27914	Not Significant		Acer3	-0.0573565	0.0454001	Not Significant
Hnrnph2	0.922045	1.27315	Not Significant		Acin1	0.189136	0.184719	Not Significant
Rab32	1.26128	1.27162	Not Significant		Ackr3	0.577308	0.6078	Not Significant
Ggta1	0.829114	1.26754	Not Significant		Acly	-0.754354	1.1389	Not Significant
Kcnh2	-1.32402	1.26652	Not Significant		Aco1	-0.169702	0.14417	Not Significant
Mpp4	-1.32402	1.26652	Not Significant		Aco2	0.214943	0.214319	Not Significant
Oxr1	-0.825078	1.26639	Not Significant		Acot13	-0.265136	0.188549	Not Significant
Tmem44	-1.32402	1.26652	Not Significant		Acot2	0.10929	0.0715373	Not Significant
Dclk2	-0.889407	1.26498	Not Significant		Acot7	-0.289031	0.303337	Not Significant
Rbpms2	-0.963716	1.2634	Not Significant		Acot8	-0.192236	0.135287	Not Significant
Pim1	1.00514	1.26252	Not Significant		Acot9	-0.145054	0.130332	Not Significant
D17H6S56E-5	0.833611	1.25906	Not Significant		Acox1	-0.15632	0.141853	Not Significant
Haspin	1.15059	1.2603	Not Significant		Acox2	-0.202463	0.098739	Not Significant
Spsb1	0.912287	1.25967	Not Significant		Acox3	-0.036822	0	Not Significant
Tbx15	1.15059	1.2603	Not Significant		Acp1	-0.465726	0.389484	Not Significant
Hk1	0.828464	1.25526	Not Significant		Acp2	0.389336	0.381493	Not Significant
Ints9	0.936439	1.25603	Not Significant		Acp6	0.312399	0.285198	Not Significant
Mmgt2	1.24572	1.25616	Not Significant		Acrbp	0.427428	0.176015	Not Significant
Pde4a	-0.908429	1.25561	Not Significant		Acsbg1	-0.487574	0.479889	Not Significant
Col4a6	-0.99333	1.25182	Not Significant		Acsf2	0.645454	0.708405	Not Significant
Fam20a	-0.99333	1.25182	Not Significant		Acsf3	0.39839	0.230277	Not Significant
Snx30	-0.883141	1.25384	Not Significant		Acsl1	0.623872	0.765567	Not Significant
Dnajb4	0.923524	1.24772	Not Significant		Acsl3	-0.286519	0.299742	Not Significant
Smad1	-0.852861	1.24711	Not Significant		Acsl4	-0.251676	0.261756	Not Significant
Emc6	-1.1283	1.24545	Not Significant		Acsl5	0.20472	0.190238	Not Significant
Lancl1	-0.97935	1.24254	Not Significant		Acsl6	0.60872	0.516207	Not Significant
Chpf2	0.86554	1.23944	Not Significant		Acss2	-0.285227	0.17027	Not Significant
Hectd2	-1.22552	1.23985	Not Significant		Acta2	-0.387011	0.401853	Not Significant
9430038I01Rik	-1.55657	1.2365	Not Significant		Actb	-0.162051	0.158727	Not Significant
Col11a2	-1.55657	1.2365	Not Significant		Actg1	-0.519395	0.659789	Not Significant
Ubash3b	1.43588	1.2365	Not Significant		Actl6a	-0.077499	0.0577395	Not Significant
Rrp7a	0.883917	1.23254	Not Significant		Actn1	-0.611386	0.838823	Not Significant
Gorab	1.01785	1.22967	Not Significant		Actn4	-0.189716	0.186131	Not Significant
Ppm1d	-0.983829	1.22765	Not Significant		Actr10	-0.0351803	0.0178374	Not Significant
Sharpin	1.01008	1.22765	Not Significant		Actr1a	0.108984	0.0935486	Not Significant
Mmp11	-1.07329	1.22633	Not Significant		Actr1b	-0.164286	0.154709	Not Significant
Rapgef3	-1.09595	1.22649	Not Significant		Actr2	-0.380988	0.43739	Not Significant
Tle1	-0.825068	1.22543	Not Significant		Actr3	-0.0550287	0.0470901	Not Significant
Lrp4	-1.61515	1.22204	Not Significant		Actr5	0.0925294	0	Not Significant
Plaat3	1.5108	1.22204	Not Significant		Actr6	-0.565581	0.429879	Not Significant
H1f5	0.844839	1.21762	Not Significant		Actr8	0.450121	0.416453	Not Significant
Cln8	-1.05369	1.21474	Not Significant		Acvr1	-0.166925	0.153841	Not Significant
Hmgn3	1.03937	1.21225	Not Significant		Acvr1b	0.340951	0.336573	Not Significant
Rmnd5a	-0.846535	1.21208	Not Significant		Acvr2a	-0.0173783	0.0110381	Not Significant
Smad7	-0.82912	1.21115	Not Significant		Acy1	0.622572	0.287791	Not Significant
Pik3ip1	1.60892	1.20901	Not Significant		Acy3	0.618376	0.184938	Not Significant
Tmem200b	-1.69281	1.20901	Not Significant		Acyp1	0.253962	0.0872663	Not Significant
Zdhhc12	1.60892	1.20901	Not Significant		Acyp2	0.228031	0.175308	Not Significant
Gnb1l	-0.885181	1.20733	Not Significant		Adal	-0.0200072	0	Not Significant
Plekhf1	0.951711	1.20746	Not Significant		Adam10	-0.230469	0.231916	Not Significant
Bad	1.02769	1.20543	Not Significant		Adam15	0.628585	0.82194	Not Significant
Pdlim5	-0.785331	1.20477	Not Significant		Adam17	-0.0714142	0.0480446	Not Significant
Arhgap26	-1.05076	1.20123	Not Significant		Adam1a	-0.2064	0.124436	Not Significant
Dok4	0.995481	1.20123	Not Significant		Adam8	0.319168	0.27475	Not Significant
Slc25a36	-0.844899	1.20231	Not Significant		Adam9	0.654691	0.922919	Not Significant
Acsl5	0.834517	1.1991	Not Significant		Adamts10	-0.631962	0.599006	Not Significant
Crtc3	-0.856177	1.19631	Not Significant		Adamts12	0.17347	0.146362	Not Significant
Ghitm	-0.806702	1.19662	Not Significant		Adamts14	-0.436046	0.46562	Not Significant
H3c10	1.04672	1.19745	Not Significant		Adamts2	-0.863369	0.94185	Not Significant
Snx29	-0.861912	1.1974	Not Significant		Adamts4	0.668959	0.504936	Not Significant
LTO1	1.1814	1.19562	Not Significant		Adamts5	-0.727445	0.690634	Not Significant
Ska1	1.11752	1.19493	Not Significant		Adamts6	0.399952	0.467958	Not Significant
Tor1aip2	0.800109	1.19407	Not Significant		Adamts7	-0.765163	0.98359	Not Significant
Mvk	0.89385	1.19313	Not Significant		Adamts9	-0.667719	0.884974	Not Significant
Ttc8	0.982696	1.19251	Not Significant		Adamtsl1	0.340614	0.114025	Not Significant
Col9a3	-1.2493	1.18529	Not Significant		Adamtsl3	0.420103	0.50585	Not Significant
Eapp	-1.2493	1.18529	Not Significant		Adamtsl4	0.828875	0.777398	Not Significant
Fat4	0.786065	1.19081	Not Significant		Adamtsl5	-0.640511	0.530604	Not Significant
Fgf2	-1.2493	1.18529	Not Significant		Adarb1	-0.548424	0.676158	Not Significant
Lif	0.938162	1.18612	Not Significant		Adarb2	0.707953	0.204718	Not Significant
Mfap3l	0.938162	1.18612	Not Significant		Adat1	0.0681879	0.049096	Not Significant
Rfx5	0.996825	1.18546	Not Significant		Adat2	-0.0172966	0	Not Significant
Rnf111	-0.797695	1.18547	Not Significant		Adck1	0.189272	0.160012	Not Significant
Sema3b	-1.2493	1.18529	Not Significant		Adck2	0.660337	0.378137	Not Significant
Smdt1	0.938162	1.18612	Not Significant		Adck5	0.043945	0.0132081	Not Significant
Stxbp3	0.843529	1.18831	Not Significant		Adcy10	0.622572	0.287791	Not Significant
Usp18	1.38509	1.18529	Not Significant		Adcy3	0.625756	0.433364	Not Significant
Hace1	-0.813537	1.18352	Not Significant		Adcy6	-0.193375	0.180112	Not Significant
Irgq	1.20282	1.17699	Not Significant		Adcy7	-0.794712	1.2262	Not Significant
Tmem47	-1.08995	1.17781	Not Significant		Adcy9	0.0738199	0.0592336	Not Significant
Cnnm4	-0.846826	1.17371	Not Significant		Add1	0.124755	0.111	Not Significant
Sh3tc2	-0.819246	1.17338	Not Significant		Add3	-0.444201	0.423122	Not Significant
Spire2	0.87911	1.17129	Not Significant		Adgra2	0.772543	1.17339	Not Significant
Fign	0.847222	1.1674	Not Significant		Adgra3	0.0569684	0.0443974	Not Significant
Cd74	-1.26023	1.16511	Not Significant		Adgre5	-0.505037	0.341138	Not Significant
Pak4	0.877357	1.16428	Not Significant		Adgrl1	-0.386051	0.421953	Not Significant
Rnf130	-1.26023	1.16511	Not Significant		Adgrl2	0.259886	0.208028	Not Significant
Dennd4a	-0.802396	1.16151	Not Significant		Adh1	0.0431138	0	Not Significant
Ap1s1	0.8323	1.15772	Not Significant		Adh5	0.584817	0.714561	Not Significant
H4c8	0.822954	1.15886	Not Significant		Adh7	0.382605	0.415024	Not Significant
Plk3	-1.04054	1.15664	Not Significant		Adi1	0.0438014	0	Not Significant
S100a4	0.770714	1.158	Not Significant		Adig	0.427428	0.176015	Not Significant
Slc2a6	1.22737	1.15721	Not Significant		Adipor1	0.0752016	0.0620546	Not Significant
Zfp821	-1.04054	1.15664	Not Significant		Adipor2	-0.0198725	0.0131048	Not Significant
Chd1l	-0.933434	1.15106	Not Significant		Adk	-0.399726	0.472005	Not Significant
Cmtm7	-1.02334	1.15012	Not Significant		Adnp2	0.284315	0.284669	Not Significant
Jarid2	-0.753417	1.15253	Not Significant		Ado	-0.0325733	0.00987117	Not Significant
Ldlrad3	-0.771812	1.15258	Not Significant		Adora2a	0.579088	0.270112	Not Significant
Lpgat1	-0.78603	1.151	Not Significant		Adora2b	0.282067	0.0616177	Not Significant
Net1	0.811191	1.15232	Not Significant		Adpgk	0.281963	0.270246	Not Significant
Sgk1	-0.879865	1.15203	Not Significant		Adprh	0.433746	0.395014	Not Significant
Smad6	-0.879373	1.15017	Not Significant		Adprm	0.0909449	0	Not Significant
Tfdp2	-0.825433	1.15363	Not Significant		Adra1b	-1.00028	0.942511	Not Significant
Usp28	-0.83803	1.15252	Not Significant		Adra1d	0.421596	0.384836	Not Significant
Ank	-0.757341	1.14813	Not Significant		Adra2a	0.14232	0	Not Significant
Sod3	0.920045	1.14811	Not Significant		Adrb2	0.450882	0.0888142	Not Significant
Bloc1s5	1.31297	1.14393	Not Significant		Adrm1	0.0551855	0.0361218	Not Significant
Brdt	1.31297	1.14393	Not Significant		Adsl	0.31567	0.333455	Not Significant
Zcrb1	0.853404	1.14481	Not Significant		Adtrp	0.883648	0.538838	Not Significant
H2ac11	1.16256	1.14044	Not Significant		Aebp1	-0.149513	0.136155	Not Significant
Plekho1	-1.03654	1.14025	Not Significant		Aebp2	0.648621	0.913928	Not Significant
Zfp653	-1.03654	1.14025	Not Significant		Aen	-0.431429	0.371742	Not Significant
Plekha8	0.946355	1.13846	Not Significant		Afap1	-0.115084	0.100933	Not Significant
Ackr3	0.921464	1.13613	Not Significant		Afap1l2	-0.357027	0.372585	Not Significant
Extl2	0.921464	1.13613	Not Significant		Afdn	0.0280057	0.0232826	Not Significant
Snn	-0.923697	1.13613	Not Significant		Aff1	0.509555	0.657894	Not Significant
Fam135a	-0.792115	1.13059	Not Significant		Aff3	-0.471876	0.476697	Not Significant
Fbxo11	-0.762521	1.13029	Not Significant		Aff4	-0.0226374	0.0185098	Not Significant
Hdac5	-0.869062	1.13056	Not Significant		Afg1l	0.0744747	0.0628893	Not Significant
Ift140	-0.816379	1.13238	Not Significant		Afg3l1	-0.0536435	0.0364472	Not Significant
Parp8	0.762822	1.13031	Not Significant		Afg3l2	-0.0628779	0.0477257	Not Significant
Tmtc2	-0.753944	1.13185	Not Significant		Afmid	0.184312	0.133589	Not Significant
Id1	-0.92623	1.12758	Not Significant		Aftph	0.0574692	0.0468178	Not Significant
Crim1	-0.757527	1.1267	Not Significant		Aga	-0.0810779	0.0382176	Not Significant
Lrp8	0.76671	1.1254	Not Significant		Agap1	0.378681	0.44474	Not Significant
Arhgef3	0.758144	1.12465	Not Significant		Agap2	1.22179	0.783857	Not Significant
Kif22	0.922961	1.12371	Not Significant		Agap3	0.165118	0.153935	Not Significant
Kirrel3	0.746545	1.12376	Not Significant		Agbl2	0.768431	0.287104	Not Significant
Decr2	-1.47906	1.12184	Not Significant		Agbl3	0.356562	0.315438	Not Significant
Niban1	-0.892231	1.12083	Not Significant		Agbl4	1.14289	0.619881	Not Significant
Rhbdd2	0.88052	1.12083	Not Significant		Agbl5	0.61241	0.607245	Not Significant
Rxrb	-0.893624	1.12153	Not Significant		Agfg1	0.676545	0.976677	Not Significant
Bicral	-0.79552	1.11726	Not Significant		Agfg2	-0.619908	0.761942	Not Significant
Arhgef2	-0.748978	1.11623	Not Significant		Aggf1	-0.445292	0.476344	Not Significant
Mycl	-1.18379	1.11377	Not Significant		Agk	-0.33257	0.329045	Not Significant
Pigp	1.28916	1.11377	Not Significant		Agl	-0.364722	0.397344	Not Significant
Usp11	-1.18379	1.11377	Not Significant		Ago1	-0.0160881	0.0114572	Not Significant
Crls1	-0.91948	1.11315	Not Significant		Ago2	0.100801	0.0911484	Not Significant
B3gat3	-0.915487	1.11174	Not Significant		Ago3	-0.416769	0.495293	Not Significant
Aifm2	0.899145	1.1099	Not Significant		Agpat1	0.138554	0.119704	Not Significant
Nckap5	-0.909185	1.11023	Not Significant		Agpat2	-0.700031	0.648728	Not Significant
0610010K14Rik	-0.899056	0.784613	Not Significant		Agpat3	0.0974871	0.0828798	Not Significant
0610030E20Rik	0.021544	0	Not Significant		Agpat4	-0.110246	0.0897332	Not Significant
1110002E22Rik	0.212111	0	Not Significant		Agpat5	-0.28101	0.246062	Not Significant
1110004F10Rik	-0.133249	0.0794947	Not Significant		Agps	-0.115166	0.104984	Not Significant
1110059E24Rik	0.558358	0.642789	Not Significant		Agrn	0.672124	0.911566	Not Significant
1110065P20Rik	0.387357	0.198711	Not Significant		Agtpbp1	0.0187209	0.0141328	Not Significant
1600014C10Rik	-0.762525	0.395084	Not Significant		Agtrap	0.148643	0.101904	Not Significant
1700003E16Rik	-0.795836	0.204718	Not Significant		Ahctf1	-0.264832	0.280672	Not Significant
1700017B05Rik	-0.516922	0.5766	Not Significant		Ahcy	0.368654	0.354221	Not Significant
1700025G04Rik	0.0443089	0.0350443	Not Significant		Ahcyl1	-0.26466	0.278779	Not Significant
1700029H14Rik	-0.130418	0	Not Significant		Ahcyl2	-0.301459	0.313469	Not Significant
1700030J22Rik	-0.349322	0	Not Significant		Ahdc1	-0.235256	0.225971	Not Significant
1700030K09Rik	-0.224971	0.108388	Not Significant		Ahi1	0.328628	0.351647	Not Significant
1700066M21Rik	0.863655	0.958118	Not Significant		Ahnak	-0.452407	0.566582	Not Significant
1700088E04Rik	-0.41792	0.145017	Not Significant		Ahnak2	-0.514015	0.440844	Not Significant
1700109H08Rik	0.676821	0.762602	Not Significant		Ahrr	0.300184	0	Not Significant
1700123O20Rik	-0.484327	0.310925	Not Significant		Ahsa1	0.458623	0.498627	Not Significant
1810030O07Rik	-0.404184	0.369892	Not Significant		Ahsa2	-0.353952	0.326746	Not Significant
1810037I17Rik	0.765949	0.723845	Not Significant		AI597479	-0.356008	0.343942	Not Significant
1810055G02Rik	0.0929804	0.0694507	Not Significant		AI837181	0.703568	0.777295	Not Significant
2010315B03Rik	-1.21793	0.783857	Not Significant		AI987944	0.158695	0.0358311	Not Significant
2210016L21Rik	0.379006	0.254966	Not Significant		Aida	0.404353	0.458784	Not Significant
2210408I21Rik	0.14748	0.0972477	Not Significant		Aif1l	-0.145168	0.0925332	Not Significant
2300009A05Rik	-0.131621	0	Not Significant		Aifm1	-0.291904	0.293989	Not Significant
2310009B15Rik	0.344463	0.0982074	Not Significant		Aifm2	0.207975	0.155251	Not Significant
2310011J03Rik	-0.354358	0.201422	Not Significant		Aig1	0.916092	1.12537	Not Significant
2310022A10Rik	0.0182667	0	Not Significant		Aim2	0.0435175	0	Not Significant
2310022B05Rik	-0.212147	0.177362	Not Significant		Aimp1	-0.150197	0.110446	Not Significant
2310033P09Rik	0.0180887	0	Not Significant		Aimp2	-0.181514	0.128357	Not Significant
2310057M21Rik	0.0640435	0	Not Significant		Aip	0.0439495	0.0123958	Not Significant
2310061I04Rik	-0.210258	0.0945716	Not Significant		Ajm1	-0.68551	0.395084	Not Significant
2410002F23Rik	-0.40962	0.351012	Not Significant		Ajuba	0.286903	0.285912	Not Significant
2410004B18Rik	0.448988	0.31403	Not Significant		Ak1	-0.577842	0.520981	Not Significant
2510039O18Rik	-0.00948411	0	Not Significant		Ak2	0.464249	0.537293	Not Significant
2610008E11Rik	-0.240035	0.174733	Not Significant		Ak3	0.0762486	0.0628359	Not Significant
2700049A03Rik	-0.185238	0.14781	Not Significant		Ak4	0.210829	0	Not Significant
2700062C07Rik	0.185658	0.0751159	Not Significant		Ak5	-0.561751	0.742404	Not Significant
2810004N23Rik	0.0182667	0	Not Significant		Ak6	-0.0433414	0	Not Significant
2810021J22Rik	-0.420535	0.253896	Not Significant		Ak7	-0.586839	0.308168	Not Significant
2900092C05Rik	0.225345	0.081299	Not Significant		Ak8	0.0434686	0	Not Significant
3110009E18Rik	-0.465833	0.302688	Not Significant		Akap1	0.0047883	0	Not Significant
3110040N11Rik	0.855376	0.461845	Not Significant		Akap10	-0.000506553	0	Not Significant
3110082I17Rik	-0.0647383	0.0513793	Not Significant		Akap11	-0.057293	0.0498007	Not Significant
3300002I08Rik	0.232433	0.155601	Not Significant		Akap12	0.282683	0.302324	Not Significant
4833420G17Rik	0.124357	0.0792181	Not Significant		Akap13	-0.152655	0.144701	Not Significant
4833439L19Rik	0.260109	0.239047	Not Significant		Akap17a	0.0708135	0.0392616	Not Significant
4921524J17Rik	-0.0204156	0	Not Significant		Akap17b	0.389965	0.208563	Not Significant
4930453N24Rik	0.193097	0.132352	Not Significant		Akap5	-0.781941	0.717247	Not Significant
4930503L19Rik	-0.270776	0.236002	Not Significant		Akap6	0.0438507	0.0280622	Not Significant
4930522L14Rik	0.143365	0.0545353	Not Significant		Akap7	0.414497	0.391499	Not Significant
4930579G24Rik	0.574252	0.436831	Not Significant		Akap8	-0.11229	0.0964288	Not Significant
4930590J08Rik	-1.11352	0.43639	Not Significant		Akap8l	0.080245	0.0528036	Not Significant
4931406C07Rik	-1.1235	0.964414	Not Significant		Akap9	0.144401	0.133625	Not Significant
4931414P19Rik	0.221489	0.143529	Not Significant		Akirin1	0.0596977	0.0242586	Not Significant
4933427D14Rik	0.40839	0.423919	Not Significant		Akirin2	0.205748	0.182802	Not Significant
4933434E20Rik	-0.581589	0.639626	Not Significant		Akna	0.387264	0.424214	Not Significant
5031439G07Rik	0.0540622	0.044303	Not Significant		Akr1a1	0.0745783	0.062565	Not Significant
5730455P16Rik	-0.133289	0.0729962	Not Significant		Akr1b10	0.900689	0.948153	Not Significant
5730480H06Rik	-0.354358	0.201422	Not Significant		Akr1b8	-0.291505	0.244469	Not Significant
6030458C11Rik	-0.0292955	0.0130654	Not Significant		Akr1e1	0.400259	0.081299	Not Significant
6430548M08Rik	0.505837	0.394922	Not Significant		Akr7a5	-0.0867392	0.0395418	Not Significant
9130008F23Rik	0.484046	0.228656	Not Significant		Akt1	0.296034	0.30226	Not Significant
9130401M01Rik	-0.203445	0.133589	Not Significant		Akt1s1	0.383546	0.371652	Not Significant
9430015G10Rik	0.173509	0.137825	Not Significant		Akt2	0.39257	0.438504	Not Significant
9530068E07Rik	0.170212	0.145877	Not Significant		Akt3	0.37942	0.443912	Not Significant
9930012K11Rik	-0.992587	0.394235	Not Significant		Aktip	0.0304297	0.0210922	Not Significant
A130010J15Rik	0.276373	0.0888142	Not Significant		Alad	-0.0108397	0	Not Significant
A430005L14Rik	-0.308973	0.16358	Not Significant		Alas1	0.0439103	0.0190623	Not Significant
A430033K04Rik	1.07375	0.619881	Not Significant		Alcam	-0.589343	0.798529	Not Significant
A630089N07Rik	-0.208097	0.197948	Not Significant		Aldh16a1	0.265763	0.2101	Not Significant
AA986860	1.17632	0.931206	Not Significant		Aldh18a1	0.602107	0.82905	Not Significant
Aaas	-0.280977	0.267728	Not Significant		Aldh1l2	0.608342	0.84552	Not Significant
Aagab	0.23074	0.182364	Not Significant		Aldh2	0.10338	0.0722001	Not Significant
Aak1	0.474	0.582131	Not Significant		Aldh3a2	0.249694	0.231371	Not Significant
Aamdc	0.853579	0.394235	Not Significant		Aldh3b1	-0.689211	0.591852	Not Significant
Aamp	0.421851	0.439491	Not Significant		Aldh4a1	0.0979974	0	Not Significant
Aar2	0.322946	0.26547	Not Significant		Aldh5a1	0.450882	0.0888142	Not Significant
Aars2	-0.354358	0.201422	Not Significant		Aldh6a1	0.775909	0.539878	Not Significant
Aarsd1	-0.0938268	0.0545353	Not Significant		Aldh7a1	0.192928	0.169388	Not Significant
Aasdh	0.0360718	0	Not Significant		Aldh9a1	-0.121648	0.0469785	Not Significant
Aasdhppt	-0.315539	0.239079	Not Significant		Aldoa	-0.28151	0.28771	Not Significant
Aatf	-0.381443	0.417588	Not Significant		Alg1	-0.724446	0.71625	Not Significant
AB010352	1.02896	0.832683	Not Significant		Alg10b	0.0407766	0.0329905	Not Significant
Abca1	-0.607298	0.452842	Not Significant		Alg11	-0.162076	0.100211	Not Significant
Abca2	-0.171832	0.146797	Not Significant		Alg12	0.507024	0.505056	Not Significant
Abca3	-0.214903	0.171755	Not Significant		Alg13	-0.423763	0.485877	Not Significant
Abca5	-0.254769	0.188037	Not Significant		Alg14	0.218106	0.194022	Not Significant
Abca7	-0.296707	0.248594	Not Significant		Alg2	-0.426262	0.357816	Not Significant
Abca8b	-0.131333	0	Not Significant		Alg5	0.0439173	0.0179227	Not Significant
Abcb10	0.149748	0.0863263	Not Significant		Alg6	-0.432859	0.44878	Not Significant
Abcb1b	0.205461	0.179897	Not Significant		Alg8	0.516414	0.485712	Not Significant
Abcb6	-0.417597	0.302416	Not Significant		Alg9	-0.178199	0.145128	Not Significant
Abcb7	-0.180098	0.157044	Not Significant		Alkbh1	-0.171503	0.137202	Not Significant
Abcb8	0.506998	0.310925	Not Significant		Alkbh2	0.450882	0.0888142	Not Significant
Abcc1	-0.356908	0.402878	Not Significant		Alkbh3	0.24737	0.238698	Not Significant
Abcc10	0.420163	0.24326	Not Significant		Alkbh4	0.9219	0.675651	Not Significant
Abcc4	0.0705475	0.0572633	Not Significant		Alkbh5	0.350035	0.390287	Not Significant
Abcc5	-0.14904	0.13291	Not Significant		Alkbh6	0.136024	0	Not Significant
Abcd1	0.993498	1.06438	Not Significant		Alkbh7	0.735342	0.331959	Not Significant
Abcd2	0.126474	0	Not Significant		Alkbh8	0.0518816	0.0392328	Not Significant
Abcd3	-0.20314	0.174529	Not Significant		Alms1	-0.055826	0.0475432	Not Significant
Abcd4	0.628824	0.524199	Not Significant		Alox15	0.132566	0.0871946	Not Significant
Abce1	0.147858	0.135443	Not Significant		Alpk1	0.365663	0.377775	Not Significant
Abcf1	0.432626	0.470917	Not Significant		Als2	-0.208759	0.205765	Not Significant
Abcf2	-0.146226	0.108485	Not Significant		Als2cl	-0.0432869	0	Not Significant
Abcf3	-0.309762	0.222859	Not Significant		Alyref	-0.233587	0.214072	Not Significant
Abcg2	1.09902	0.880636	Not Significant		Amacr	-0.287376	0.177258	Not Significant
Abhd1	-0.656546	0.308168	Not Significant		Ambra1	-0.0410182	0.0346189	Not Significant
Abhd10	-0.787319	0.841757	Not Significant		Amd1	-0.068121	0.050129	Not Significant
Abhd11	-0.656546	0.308168	Not Significant		Amdhd2	0.150648	0.102739	Not Significant
Abhd12	-0.238065	0.202568	Not Significant		Amer1	0.708559	0.918662	Not Significant
Abhd13	-0.0721479	0.0307348	Not Significant		Amfr	0.301715	0.326686	Not Significant
Abhd14a	-0.762525	0.395084	Not Significant		Amhr2	0.261357	0	Not Significant
Abhd16a	0.708164	0.855308	Not Significant		Amigo1	0.346568	0.145542	Not Significant
Abhd17a	0.266282	0.215307	Not Significant		Amigo3	0.864943	0.484904	Not Significant
Abhd17b	-0.219793	0.198222	Not Significant		Ammecr1	-0.552662	0.718956	Not Significant
Abhd17c	0.0306794	0.00912865	Not Significant		Ammecr1l	-0.104412	0.0896371	Not Significant
Abhd18	-0.410451	0.240892	Not Significant		Amn	1.02854	0.505417	Not Significant
Abhd2	0.413351	0.473065	Not Significant		Amn1	0.352314	0.333448	Not Significant
Abhd4	0.312262	0.201422	Not Significant		Amot	-0.346079	0.374263	Not Significant
Abhd5	-0.46166	0.392591	Not Significant		Amotl1	0.165837	0.157923	Not Significant
Abhd6	-0.0180189	0	Not Significant		Amotl2	-0.0217661	0.014383	Not Significant
Abhd8	0.345418	0.334116	Not Significant		Ampd1	0.916433	1.15966	Not Significant
Abi1	-0.0384359	0.0307376	Not Significant		Ampd2	0.00867444	0.00476544	Not Significant
Abi2	-0.169864	0.150048	Not Significant		Ampd3	-0.973964	1.17968	Not Significant
Abitram	-0.185722	0.123724	Not Significant		Amz2	0.576935	0.617918	Not Significant
Abl1	0.296759	0.312055	Not Significant		Anapc1	0.0170581	0.0138896	Not Significant
Abl2	0.260457	0.270975	Not Significant		Anapc10	-0.218837	0.201143	Not Significant
Abr	-0.0178489	0.0106277	Not Significant		Anapc11	0.528503	0.537762	Not Significant
Abracl	-0.109603	0.0732021	Not Significant		Anapc13	0.289858	0.098739	Not Significant
Abraxas1	-0.213106	0.150381	Not Significant		Anapc15	-0.0519867	0.0310363	Not Significant
Abraxas2	-0.366896	0.294334	Not Significant		Anapc16	-0.285833	0.25794	Not Significant
Abt1	0.553989	0.292561	Not Significant		Anapc2	0.112221	0.0929971	Not Significant
Abtb1	0.126474	0	Not Significant		Anapc4	-0.237181	0.236841	Not Significant
Abtb2	0.307181	0.309642	Not Significant		Anapc5	0.199697	0.197652	Not Significant
Acaa1a	0.0361159	0	Not Significant		Anapc7	0.140081	0.113982	Not Significant
Acaa2	0.65198	0.53809	Not Significant		Angel2	0.104462	0.0766957	Not Significant
Acaca	0.570171	0.755629	Not Significant		Angptl2	-0.367623	0.405808	Not Significant
Acacb	-0.41792	0.145017	Not Significant		Angptl4	0.525716	0.278371	Not Significant
Acad10	1.21498	0.895237	Not Significant		Angptl6	0.227006	0.173637	Not Significant
Acad11	0.153898	0.0699179	Not Significant		Ank	-0.600107	0.825199	Not Significant
Acad8	0.239744	0.135287	Not Significant		Ank1	0.614204	0.621915	Not Significant
Acad9	0.115434	0.0559542	Not Significant		Ank2	0.58776	0.746283	Not Significant
Acadl	0.486001	0.496954	Not Significant		Ank3	-0.823886	1.31704	Not Significant
Acadm	-0.0246837	0	Not Significant		Ankfy1	0.337201	0.37601	Not Significant
Acads	0.367215	0.230277	Not Significant		Ankhd1	-0.179033	0.174556	Not Significant
Acadsb	-0.00437692	0	Not Significant		Ankib1	0.0083865	0.00525288	Not Significant
Acadvl	0.618987	0.640387	Not Significant		Ankle1	-0.75881	0.647482	Not Significant
Acap2	0.146629	0.134622	Not Significant		Ankle2	-0.310274	0.315787	Not Significant
Acap3	-0.447936	0.465264	Not Significant		Ankmy2	-0.584846	0.485629	Not Significant
Acat1	0.199757	0.167946	Not Significant		Ankra2	1.03732	0.865664	Not Significant
Acbd3	-0.249771	0.23173	Not Significant		Ankrd1	-0.750159	1.08695	Not Significant
Acbd4	0.599397	0.386839	Not Significant		Ankrd10	-0.361783	0.387289	Not Significant
Acbd5	0.197175	0.137708	Not Significant		Ankrd11	0.167254	0.164005	Not Significant
Acbd6	0.0734189	0.0574258	Not Significant		Ankrd12	-0.284645	0.302044	Not Significant
Accs	0.954021	0.566715	Not Significant		Ankrd13a	-0.180577	0.159256	Not Significant
Acd	0.219511	0.155251	Not Significant		Ankrd13b	0.235252	0.217059	Not Significant
Acer3	-0.133499	0.088385	Not Significant		Ankrd13c	-0.184765	0.177672	Not Significant
Acin1	0.305498	0.320697	Not Significant		Ankrd13d	1.08238	0.996323	Not Significant
Acly	0.709771	1.01729	Not Significant		Ankrd16	-0.778786	0.815429	Not Significant
Aco1	0.151915	0.117977	Not Significant		Ankrd17	-0.101778	0.0936855	Not Significant
Aco2	0.119641	0.103127	Not Significant		Ankrd2	-0.467057	0.292561	Not Significant
Acot13	0.571711	0.25461	Not Significant		Ankrd23	0.317743	0.134121	Not Significant
Acot7	-0.108326	0.0948045	Not Significant		Ankrd24	1.43991	0.976995	Not Significant
Acot8	0.330312	0.208563	Not Significant		Ankrd26	-0.320729	0.332606	Not Significant
Acot9	0.212606	0.187331	Not Significant		Ankrd27	0.0229294	0.00825947	Not Significant
Acox1	0.0612927	0.0439523	Not Significant		Ankrd28	-0.779736	1.1961	Not Significant
Acox3	0.647145	0.508766	Not Significant		Ankrd29	-0.514015	0.440844	Not Significant
Acp1	0.206596	0.124597	Not Significant		Ankrd33b	-0.63716	0.852	Not Significant
Acp2	-0.605811	0.575581	Not Significant		Ankrd39	1.10464	0.808569	Not Significant
Acp6	-0.71455	0.5544	Not Significant		Ankrd40	0.441994	0.496973	Not Significant
Acrbp	-0.606214	0.0982074	Not Significant		Ankrd42	0.100105	0	Not Significant
Acsbg1	0.861499	0.749446	Not Significant		Ankrd44	-0.268689	0.227214	Not Significant
Acsf2	-0.270374	0.192305	Not Significant		Ankrd46	0.543358	0.628038	Not Significant
Acsf3	0.665754	0.331959	Not Significant		Ankrd49	0.0802837	0.0510111	Not Significant
Acsl1	0.292621	0.237265	Not Significant		Ankrd50	-0.229925	0.23138	Not Significant
Acsl3	0.311088	0.316248	Not Significant		Ankrd52	0.0127988	0.00946292	Not Significant
Acsl4	0.563186	0.719554	Not Significant		Ankrd54	0.0562304	0.0393372	Not Significant
Acsl6	0.387357	0.198711	Not Significant		Ankrd7	-0.380965	0.251439	Not Significant
Acss2	0.647145	0.508766	Not Significant		Ankrd9	0.400259	0.081299	Not Significant
Acta2	0.0456212	0.0330279	Not Significant		Anks1	0.355223	0.388565	Not Significant
Actb	0.376916	0.443283	Not Significant		Anks1b	-0.777863	0.484904	Not Significant
Actg1	0.147062	0.136199	Not Significant		Anks3	0.0968497	0.0764863	Not Significant
Actl6a	0.11342	0.0827745	Not Significant		Anks6	0.705993	0.863376	Not Significant
Actn1	-0.630867	0.87702	Not Significant		Ankzf1	-0.101582	0.0420169	Not Significant
Actn4	-0.0229125	0.017929	Not Significant		Anln	-0.535077	0.703424	Not Significant
Actr10	0.575532	0.588303	Not Significant		Ano10	0.0853222	0.0689494	Not Significant
Actr1a	0.440225	0.491872	Not Significant		Ano6	-0.427877	0.513754	Not Significant
Actr1b	0.077179	0.0639878	Not Significant		Ano8	0.414062	0.381542	Not Significant
Actr2	0.234086	0.233019	Not Significant		Anp32a	0.176494	0.146507	Not Significant
Actr3	-0.155805	0.143546	Not Significant		Anp32b	-0.080559	0.0709612	Not Significant
Actr5	0.0675642	0	Not Significant		Anp32e	-0.497848	0.600802	Not Significant
Actr6	0.775934	0.484904	Not Significant		Anpep	0.911353	0.633665	Not Significant
Actr8	-0.132984	0.0369838	Not Significant		Antkmt	-0.191565	0.113411	Not Significant
Acvr1	-0.38172	0.42904	Not Significant		Antxr1	0.849106	1.00022	Not Significant
Acvr1b	0.0121592	0	Not Significant		Antxr2	-0.680112	0.950203	Not Significant
Acvr2a	-0.317762	0.303298	Not Significant		Anxa1	-0.524309	0.663827	Not Significant
Acy1	0.445585	0.156005	Not Significant		Anxa11	0.0749381	0.0363268	Not Significant
Acyp2	0.72896	0.752525	Not Significant		Anxa2	-0.543631	0.705239	Not Significant
Ada	1.33117	0.813652	Not Significant		Anxa3	-0.276356	0.28967	Not Significant
Adam10	-0.30418	0.308069	Not Significant		Anxa4	-0.00408093	0	Not Significant
Adam12	-0.308796	0.308743	Not Significant		Anxa5	-0.5922	0.777559	Not Significant
Adam15	0.762439	1.0569	Not Significant		Anxa6	0.163263	0.152103	Not Significant
Adam17	0.221719	0.199928	Not Significant		Anxa7	0.091859	0.0783795	Not Significant
Adam19	-0.684634	0.726623	Not Significant		Anxa9	-0.0433687	0.0160129	Not Significant
Adam1a	-0.516339	0.326063	Not Significant		Aoc2	0.371668	0.320124	Not Significant
Adam32	0.37528	0.169073	Not Significant		Aoc3	-0.627808	0.368847	Not Significant
Adam9	0.179293	0.168449	Not Significant		Aopep	0.00308099	0.00212015	Not Significant
Adamts1	0.741919	0.889056	Not Significant		Ap1ar	0.437047	0.511138	Not Significant
Adamts10	-0.596301	0.433364	Not Significant		Ap1b1	0.199201	0.189471	Not Significant
Adamts12	-0.679348	0.719059	Not Significant		Ap1g1	-0.146417	0.137652	Not Significant
Adamts14	0.420799	0.458932	Not Significant		Ap1g2	-0.531853	0.184938	Not Significant
Adamts2	-0.0404582	0	Not Significant		Ap1m1	0.00359515	0	Not Significant
Adamts5	-0.409797	0.340435	Not Significant		Ap1s1	-0.0766673	0.0540298	Not Significant
Adamts6	0.460221	0.540333	Not Significant		Ap1s2	-0.319887	0.305404	Not Significant
Adamts7	0.52691	0.589848	Not Significant		Ap2a1	-0.104436	0.0777408	Not Significant
Adamts9	0.316609	0.293623	Not Significant		Ap2a2	0.244907	0.25191	Not Significant
Adamtsl3	-0.43549	0.511883	Not Significant		Ap2b1	0.0591588	0.0507669	Not Significant
Adamtsl4	0.350823	0.290342	Not Significant		Ap2m1	0.296034	0.30226	Not Significant
Adamtsl5	-0.00805781	0	Not Significant		Ap2s1	0.158959	0.112769	Not Significant
Adarb1	0.335504	0.328878	Not Significant		Ap3b1	-0.117866	0.106005	Not Significant
Adat1	-0.558051	0.513637	Not Significant		Ap3d1	0.106183	0.0893258	Not Significant
Adat2	0.24218	0.0654727	Not Significant		Ap3m1	0.175057	0.150417	Not Significant
Adck1	0.571606	0.603097	Not Significant		Ap3m2	0.345276	0.235061	Not Significant
Adck2	0.593652	0.287104	Not Significant		Ap3s1	-0.0113233	0	Not Significant
Adck5	-0.555518	0.5405	Not Significant		Ap3s2	0.187535	0.162983	Not Significant
Adcy6	0.0990494	0.0835227	Not Significant		Ap4b1	-0.41734	0.350675	Not Significant
Adcy7	0.372094	0.428915	Not Significant		Ap4e1	-0.215343	0.199944	Not Significant
Adcy9	-0.283548	0.280298	Not Significant		Ap4m1	0.0439173	0.0179227	Not Significant
Add1	0.262978	0.260355	Not Significant		Ap4s1	0.18044	0.0409673	Not Significant
Add2	0.533797	0.204718	Not Significant		Ap5b1	0.486713	0.197121	Not Significant
Add3	-0.377182	0.223095	Not Significant		Ap5m1	0.184593	0.133572	Not Significant
Adgra2	0.263376	0.27069	Not Significant		Ap5s1	0.0436482	0	Not Significant
Adgra3	-0.0312961	0.0223531	Not Significant		Ap5z1	0.153034	0.103947	Not Significant
Adgre5	-0.712523	0.505423	Not Significant		Apaf1	-0.254567	0.250224	Not Significant
Adgrf5	0.0580009	0	Not Significant		Apba1	0.45698	0.282328	Not Significant
Adgrg1	-0.299191	0	Not Significant		Apba3	0.512795	0.549689	Not Significant
Adgrl1	-0.67703	0.917703	Not Significant		Apbb1	0.382628	0.3372	Not Significant
Adgrl2	-0.955499	0.984397	Not Significant		Apbb1ip	-0.205638	0.203521	Not Significant
Adgrl3	-0.144893	0.136175	Not Significant		Apbb2	-0.502068	0.646812	Not Significant
Adh5	-0.379577	0.339522	Not Significant		Apbb3	-0.0552853	0.0318853	Not Significant
Adhfe1	0.943503	0.621761	Not Significant		Apc	-0.0915021	0.0819146	Not Significant
Adi1	-0.132299	0.0616177	Not Significant		Apc2	0.625401	0.411527	Not Significant
Adipor1	0.0276674	0.0129808	Not Significant		Apcdd1	-0.985755	1.04439	Not Significant
Adipor2	-0.0908426	0.0620199	Not Significant		Apeh	0.186507	0.135257	Not Significant
Adk	0.0783428	0.0695656	Not Significant		Apex1	-0.293208	0.287441	Not Significant
Adnp2	-0.0405372	0.0275357	Not Significant		Apex2	0.227731	0.22957	Not Significant
Ado	0.614434	0.700586	Not Significant		Aph1a	-0.106266	0.0736582	Not Significant
Adora2b	-1.21793	0.783857	Not Significant		Aph1b	-0.356698	0.248933	Not Significant
Adpgk	-0.343672	0.306383	Not Significant		Aph1c	0.0437243	0	Not Significant
Adprh	-0.324963	0.177258	Not Significant		Api5	-0.162602	0.154372	Not Significant
Adprm	-0.420535	0.253896	Not Significant		Apip	-0.0812244	0	Not Significant
Adra1b	0.205837	0.0479762	Not Significant		Aplf	-0.0489658	0	Not Significant
Adra1d	0.172475	0.100854	Not Significant		Aplp2	-0.00689463	0.00444844	Not Significant
Adrm1	0.426489	0.431937	Not Significant		Apmap	0.216435	0.190684	Not Significant
Adsl	0.419047	0.445795	Not Significant		Apobr	0.445946	0.423122	Not Significant
Aebp1	0.504226	0.623445	Not Significant		Apoe	0.363901	0.175962	Not Significant
Aen	0.032241	0	Not Significant		Apol8	-0.140799	0.125658	Not Significant
Afap1	-0.118879	0.097024	Not Significant		Apoo	-0.641277	0.640299	Not Significant
Afap1l2	-0.0482135	0.0260888	Not Significant		Apool	0.216075	0.163327	Not Significant
Afdn	-0.362413	0.405216	Not Significant		App	0.392447	0.462833	Not Significant
Aff1	-0.0735406	0.0635293	Not Significant		Appbp2	-0.153304	0.135917	Not Significant
Aff4	-0.603194	0.815449	Not Significant		Appl1	-0.125476	0.11222	Not Significant
Afg1l	0.179697	0.140393	Not Significant		Appl2	-0.100252	0.0707987	Not Significant
Afg3l1	0.431476	0.44438	Not Significant		Aprt	0.159223	0.110091	Not Significant
Afg3l2	0.00892125	0	Not Significant		Aptx	0.317346	0.261047	Not Significant
Afmid	0.390761	0.264567	Not Significant		Aqp1	-0.789818	0.823092	Not Significant
Aftph	0.18937	0.174796	Not Significant		Aqr	0.111889	0.100866	Not Significant
Aga	-0.337106	0.185923	Not Significant		Araf	0.0517129	0.0384081	Not Significant
Agap1	-0.632829	0.891132	Not Significant		Arap1	0.0159782	0.0107459	Not Significant
Agap3	-0.466215	0.552137	Not Significant		Arap2	0.203063	0.0459915	Not Significant
Agbl5	0.784529	0.660374	Not Significant		Arc	0.417926	0.135622	Not Significant
Agfg1	0.740607	1.08971	Not Significant		Arcn1	-0.369493	0.416938	Not Significant
Agfg2	0.294861	0.278998	Not Significant		Areg	0.16893	0.121408	Not Significant
Aggf1	0.101763	0.0661786	Not Significant		Arel1	0.212583	0.183908	Not Significant
Agk	-0.554066	0.568869	Not Significant		Arf1	-0.314168	0.332631	Not Significant
Agl	0.00911807	0	Not Significant		Arf2	-0.525483	0.563558	Not Significant
Ago1	-0.0960458	0.074346	Not Significant		Arf3	0.260107	0.266038	Not Significant
Ago2	-0.335436	0.371077	Not Significant		Arf4	-0.380452	0.427237	Not Significant
Ago3	-0.0150244	0.00920268	Not Significant		Arf5	0.682	0.781544	Not Significant
Agpat1	-0.413305	0.437843	Not Significant		Arf6	-0.249786	0.233065	Not Significant
Agpat2	0.137088	0.0616758	Not Significant		Arfgap1	0.294717	0.293425	Not Significant
Agpat3	-0.231401	0.221177	Not Significant		Arfgap2	0.428414	0.485015	Not Significant
Agpat4	0.0137438	0.00689985	Not Significant		Arfgap3	0.0168338	0.00886763	Not Significant
Agpat5	-0.328607	0.278185	Not Significant		Arfgef1	-0.0661293	0.0578259	Not Significant
Agps	-0.0630315	0.0483561	Not Significant		Arfgef2	-0.0290812	0.022257	Not Significant
Agrn	-0.287949	0.294961	Not Significant		Arfip1	-0.0439734	0.0352089	Not Significant
Agtpbp1	-0.0599186	0.049417	Not Significant		Arfip2	0.360871	0.320166	Not Significant
Agtrap	0.527097	0.407972	Not Significant		Arfrp1	-0.0413184	0.0260888	Not Significant
Ahctf1	-0.178725	0.172996	Not Significant		Arglu1	-0.131152	0.11588	Not Significant
Ahcy	0.393301	0.32908	Not Significant		Arhgap1	-0.0141925	0	Not Significant
Ahcyl1	-0.210735	0.205511	Not Significant		Arhgap10	-0.50568	0.64887	Not Significant
Ahcyl2	-0.451626	0.499701	Not Significant		Arhgap11a	-0.593172	0.766704	Not Significant
Ahdc1	0.256907	0.255945	Not Significant		Arhgap12	-0.0744414	0.0630753	Not Significant
Ahi1	-0.523828	0.58136	Not Significant		Arhgap17	0.0397478	0.0286158	Not Significant
Ahnak	0.418297	0.508867	Not Significant		Arhgap19	-0.463481	0.503198	Not Significant
Ahnak2	0.225804	0.18047	Not Significant		Arhgap21	-0.201189	0.19802	Not Significant
Ahr	0.654982	0.796174	Not Significant		Arhgap23	-0.144059	0.13283	Not Significant
Ahsa1	0.483232	0.472992	Not Significant		Arhgap24	-0.68603	0.913762	Not Significant
Ahsa2	-0.183035	0.14114	Not Significant		Arhgap26	-0.00448187	0	Not Significant
AI597479	-0.0181386	0	Not Significant		Arhgap28	-0.243121	0.247106	Not Significant
AI837181	0.49143	0.477428	Not Significant		Arhgap29	0.0993876	0.0800794	Not Significant
AI987944	-0.132404	0.0582359	Not Significant		Arhgap31	-0.355504	0.394711	Not Significant
Aida	0.530222	0.60378	Not Significant		Arhgap32	-0.0508625	0.0422095	Not Significant
Aif1l	0.739516	0.876604	Not Significant		Arhgap33	-0.0711095	0.0358311	Not Significant
Aifm1	0.204139	0.17921	Not Significant		Arhgap35	-0.0333023	0.0274485	Not Significant
Aig1	-0.130418	0	Not Significant		Arhgap39	-0.0593693	0.0464681	Not Significant
Aimp1	0.26296	0.19982	Not Significant		Arhgap4	-0.147402	0.052564	Not Significant
Aimp2	-0.0478281	0	Not Significant		Arhgap42	-0.693883	1.00667	Not Significant
Aip	-0.351575	0.313094	Not Significant		Arhgap5	-0.273679	0.285705	Not Significant
Ajm1	-0.774598	0.262319	Not Significant		Arhgdia	-0.259018	0.26344	Not Significant
Ajuba	-0.159507	0.14483	Not Significant		Arhgdib	0.179376	0	Not Significant
Ak1	0.742464	0.795102	Not Significant		Arhgef1	0.311163	0.300407	Not Significant
Ak2	0.617766	0.738942	Not Significant		Arhgef10	0.0770562	0.0612263	Not Significant
Ak3	0.118511	0.103248	Not Significant		Arhgef10l	-0.124756	0.110837	Not Significant
Ak4	-0.509384	0.339528	Not Significant		Arhgef11	0.00930869	0.00443226	Not Significant
Ak6	0.375325	0.272489	Not Significant		Arhgef12	-0.184234	0.180479	Not Significant
Akap1	-0.3803	0.396847	Not Significant		Arhgef17	0.0468155	0.0387727	Not Significant
Akap10	0.374701	0.382583	Not Significant		Arhgef18	-0.0168273	0.0107528	Not Significant
Akap11	-0.13811	0.123938	Not Significant		Arhgef19	-0.464702	0.350015	Not Significant
Akap12	-0.279386	0.280423	Not Significant		Arhgef2	0.300604	0.329742	Not Significant
Akap13	0.403077	0.460824	Not Significant		Arhgef25	0.458259	0.442453	Not Significant
Akap17b	1.04635	0.674212	Not Significant		Arhgef26	0.772567	0.395084	Not Significant
Akap6	0.923083	0.633665	Not Significant		Arhgef28	-0.000380719	0	Not Significant
Akap7	0.748172	0.75146	Not Significant		Arhgef3	0.136578	0.126191	Not Significant
Akap8	0.0241007	0.0167756	Not Significant		Arhgef33	0.0434686	0	Not Significant
Akap8l	-0.355211	0.294806	Not Significant		Arhgef39	-0.242446	0.0699179	Not Significant
Akap9	0.24985	0.225732	Not Significant		Arhgef40	-0.454039	0.528738	Not Significant
Akirin1	-0.308853	0.239207	Not Significant		Arhgef5	-0.340479	0.364114	Not Significant
Akirin2	0.231177	0.183166	Not Significant		Arhgef7	-0.174185	0.160413	Not Significant
Akr1a1	0.140655	0.123237	Not Significant		Arhgef9	0.0793908	0.0499379	Not Significant
Akr1b10	0.815884	0.683476	Not Significant		Arid1a	-0.0863304	0.0764803	Not Significant
Akr1b8	0.648866	0.628475	Not Significant		Arid1b	-0.164849	0.159841	Not Significant
Akr7a5	0.279678	0.134121	Not Significant		Arid2	-0.162707	0.156553	Not Significant
Akt1	0.172677	0.158943	Not Significant		Arid3a	-0.38686	0.274678	Not Significant
Akt1s1	-0.401688	0.324993	Not Significant		Arid3b	-0.196312	0.0852039	Not Significant
Akt2	0.450956	0.503242	Not Significant		Arid4a	-0.355739	0.385602	Not Significant
Akt3	0.631621	0.880446	Not Significant		Arid4b	-0.1356	0.126982	Not Significant
Aktip	-0.0828686	0.0568357	Not Significant		Arid5a	0.66643	0.924977	Not Significant
Alad	-0.311305	0.293623	Not Significant		Arid5b	0.0887595	0.079579	Not Significant
Alas1	0.255309	0.162694	Not Significant		Arih1	-0.0105243	0.00787879	Not Significant
Alcam	0.142239	0.131422	Not Significant		Arih2	0.0490971	0.0343629	Not Significant
Aldh16a1	-0.133122	0.0310363	Not Significant		Arl1	-0.0908751	0.0754655	Not Significant
Aldh2	-0.114875	0.0900337	Not Significant		Arl10	0.0894606	0	Not Significant
Aldh3a2	-0.359168	0.293338	Not Significant		Arl13b	-0.05724	0.0426224	Not Significant
Aldh3b1	0.551348	0.394696	Not Significant		Arl14ep	0.176844	0.165292	Not Significant
Aldh4a1	0.042982	0	Not Significant		Arl15	0.149145	0.14229	Not Significant
Aldh6a1	-0.131333	0	Not Significant		Arl16	-0.25335	0.114025	Not Significant
Aldh7a1	0.372597	0.318039	Not Significant		Arl2	0.539418	0.54901	Not Significant
Aldh9a1	-0.0266378	0	Not Significant		Arl2bp	-0.276326	0.272975	Not Significant
Aldoa	0.394751	0.450741	Not Significant		Arl3	0.297918	0.268474	Not Significant
Aldoc	0.701141	0.317896	Not Significant		Arl4a	1.12942	0.674212	Not Significant
Alg1	-0.228937	0.0995957	Not Significant		Arl4c	-0.280231	0.256565	Not Significant
Alg10b	-0.24972	0.233313	Not Significant		Arl5a	-0.207027	0.182129	Not Significant
Alg11	-0.0554864	0.0261908	Not Significant		Arl5b	-0.374099	0.369101	Not Significant
Alg12	-0.133249	0.0794947	Not Significant		Arl6	0.0718519	0.0405917	Not Significant
Alg13	-0.343765	0.352413	Not Significant		Arl6ip1	0.032575	0.0179694	Not Significant
Alg14	0.351131	0.303601	Not Significant		Arl6ip4	0.471178	0.453028	Not Significant
Alg2	-0.191593	0.0757211	Not Significant		Arl6ip5	0.252592	0.25232	Not Significant
Alg3	-1.27344	0.964414	Not Significant		Arl6ip6	-0.265295	0.262134	Not Significant
Alg5	0.300522	0.139585	Not Significant		Arl8a	-0.356983	0.348466	Not Significant
Alg6	0.431328	0.421993	Not Significant		Arl8b	-0.222154	0.213994	Not Significant
Alg8	0.720087	0.5544	Not Significant		Arl9	0.691119	0.426697	Not Significant
Alg9	-0.0211672	0.013972	Not Significant		Armc1	-0.583097	0.728974	Not Significant
Alkbh1	-0.418337	0.403095	Not Significant		Armc10	0.205351	0.152817	Not Significant
Alkbh3	0.0610541	0.0378396	Not Significant		Armc2	0.770547	0.858279	Not Significant
Alkbh4	-0.276336	0.139585	Not Significant		Armc5	0.304724	0.103321	Not Significant
Alkbh5	0.0800335	0.0679937	Not Significant		Armc6	-0.0318322	0	Not Significant
Alkbh6	0.276373	0.0888142	Not Significant		Armc7	-0.325846	0.198711	Not Significant
Alkbh8	-0.0876987	0.0519314	Not Significant		Armc8	0.104382	0.0906714	Not Significant
Alms1	0.579694	0.734192	Not Significant		Armc9	-0.0869305	0.0690888	Not Significant
Alox15	0.445585	0.156005	Not Significant		Armcx2	0.0264844	0	Not Significant
Alpk1	0.162224	0.124496	Not Significant		Armcx3	0.4133	0.198711	Not Significant
Als2	0.37695	0.412812	Not Significant		Armcx4	-0.377615	0.372692	Not Significant
Alyref	0.311061	0.284952	Not Significant		Armh3	0.0310659	0.0241515	Not Significant
Amacr	0.365619	0.114025	Not Significant		Armt1	-0.199612	0.165882	Not Significant
Ambra1	-0.0334148	0.0263134	Not Significant		Arnt	0.0489094	0.0413008	Not Significant
Amd1	-0.186746	0.163762	Not Significant		Arnt2	-0.943858	0.566715	Not Significant
Amdhd2	-0.560186	0.454744	Not Significant		Arpc1a	-0.0130062	0	Not Significant
Amer1	0.540286	0.553553	Not Significant		Arpc1b	-0.0275342	0.0201162	Not Significant
Amfr	-0.316169	0.335271	Not Significant		Arpc2	-0.182359	0.174908	Not Significant
Amigo1	-1.27344	0.964414	Not Significant		Arpc3	0.229041	0.174733	Not Significant
Amigo3	-0.370802	0.209896	Not Significant		Arpc4	-0.196767	0.153304	Not Significant
Ammecr1	-0.327399	0.350086	Not Significant		Arpc5	-0.503029	0.561273	Not Significant
Ammecr1l	-0.149089	0.125092	Not Significant		Arpc5l	0.331307	0.346185	Not Significant
Amot	0.46887	0.517374	Not Significant		Arpin	0.191496	0.139827	Not Significant
Amotl1	-0.183058	0.172059	Not Significant		Arpp19	-0.101272	0.0829887	Not Significant
Amotl2	-0.203429	0.193072	Not Significant		Arrb1	-0.559797	0.613658	Not Significant
Ampd1	-0.856629	0.287104	Not Significant		Arrb2	-0.0490535	0.0333935	Not Significant
Ampd2	-0.1414	0.118346	Not Significant		Arrdc1	-0.18917	0.0945716	Not Significant
Ampd3	-0.295884	0.257612	Not Significant		Arrdc2	-0.175003	0	Not Significant
Amz2	-0.306779	0.227881	Not Significant		Arrdc3	-0.384816	0.292148	Not Significant
Anapc1	0.266962	0.276659	Not Significant		Arsa	0.453183	0.440311	Not Significant
Anapc10	-0.219762	0.182364	Not Significant		Arsb	-0.0393756	0.0202115	Not Significant
Anapc11	-0.193294	0.11559	Not Significant		Arsj	-0.899817	1.29655	Not Significant
Anapc15	-0.780135	0.598935	Not Significant		Arsk	0.442616	0.273155	Not Significant
Anapc16	-0.00655404	0	Not Significant		Artn	1.03467	0.717073	Not Significant
Anapc2	-0.194354	0.16327	Not Significant		Arv1	0.498083	0.557753	Not Significant
Anapc4	0.0741982	0.0513697	Not Significant		Arvcf	-0.564529	0.508868	Not Significant
Anapc5	-0.0874283	0.0732507	Not Significant		Asah1	-0.0999172	0.0868225	Not Significant
Anapc7	-0.295884	0.257612	Not Significant		Asah2	0.302437	0.289364	Not Significant
Angel2	-0.236242	0.168685	Not Significant		Asap1	-0.784948	1.23456	Not Significant
Angptl2	-0.165575	0.147674	Not Significant		Asap2	-0.0602793	0.0431732	Not Significant
Angptl4	0.853579	0.394235	Not Significant		Asb1	-0.00277852	0	Not Significant
Ank1	-0.257804	0.124436	Not Significant		Asb16	0.300184	0	Not Significant
Ank2	-0.902614	0.914569	Not Significant		Asb3	0.0207713	0.0153715	Not Significant
Ank3	0.407307	0.484075	Not Significant		Asb6	0.660578	0.708284	Not Significant
Ankfy1	0.477483	0.571294	Not Significant		Asb7	-0.0814303	0.0507351	Not Significant
Ankhd1	-0.0241427	0.0162809	Not Significant		Asb8	0.027671	0	Not Significant
Ankib1	0.0992281	0.0822575	Not Significant		Ascc1	0.386375	0.375725	Not Significant
Ankle1	-0.202829	0.0872663	Not Significant		Ascc2	0.410742	0.486804	Not Significant
Ankle2	-0.352159	0.338854	Not Significant		Ascc3	0.117428	0.109093	Not Significant
Ankmy2	0.473845	0.326272	Not Significant		Asf1a	-0.357391	0.310475	Not Significant
Ankra2	0.0580009	0	Not Significant		Asf1b	-0.664963	0.82269	Not Significant
Ankrd1	-0.245488	0.220405	Not Significant		Asgr1	0.453572	0.145017	Not Significant
Ankrd10	-0.329645	0.330738	Not Significant		Ash1l	-0.0975588	0.0889875	Not Significant
Ankrd11	-0.47378	0.594502	Not Significant		Ash2l	-0.088489	0.0749351	Not Significant
Ankrd12	-0.24545	0.239265	Not Significant		Asic2	1.24884	0.736982	Not Significant
Ankrd13a	0.256346	0.240081	Not Significant		Asl	-0.259982	0.143173	Not Significant
Ankrd13b	-0.250962	0.218718	Not Significant		Asns	0.760389	1.15631	Not Significant
Ankrd13c	-0.0916624	0.0782979	Not Significant		Asnsd1	0.0582947	0.0456177	Not Significant
Ankrd16	-0.700702	0.642461	Not Significant		Aspa	-0.673149	0.769761	Not Significant
Ankrd17	-0.241523	0.250289	Not Significant		Asph	-0.503358	0.62902	Not Significant
Ankrd23	-0.774598	0.262319	Not Significant		Aspm	-0.265697	0.278829	Not Significant
Ankrd26	0.299654	0.252119	Not Significant		Aspscr1	-0.243967	0.208512	Not Significant
Ankrd27	0.442911	0.438054	Not Significant		Asrgl1	0.00335813	0	Not Significant
Ankrd28	0.0131616	0.0101952	Not Significant		Ass1	-0.25335	0.114025	Not Significant
Ankrd29	1.08268	1.06814	Not Significant		Aste1	0.787772	0.866164	Not Significant
Ankrd33b	0.0853011	0.0733005	Not Significant		Asxl1	-0.106638	0.0978593	Not Significant
Ankrd39	0.225345	0.081299	Not Significant		Asxl2	0.0519053	0.0409858	Not Significant
Ankrd40	-0.0446221	0.0198823	Not Significant		Atad1	0.063513	0.0541455	Not Significant
Ankrd42	0.145255	0	Not Significant		Atad2	-0.291746	0.318748	Not Significant
Ankrd44	0.187206	0.0810627	Not Significant		Atad2b	-0.342047	0.367724	Not Significant
Ankrd46	-0.430343	0.379194	Not Significant		Atad3a	0.284854	0.286267	Not Significant
Ankrd49	0.00380461	0	Not Significant		Atad5	-0.103908	0.0910723	Not Significant
Ankrd50	0.224786	0.225735	Not Significant		Atat1	0.169083	0.120211	Not Significant
Ankrd52	0.00864084	0.00375237	Not Significant		Ate1	-0.227221	0.22316	Not Significant
Ankrd54	0.464665	0.469221	Not Significant		Atf1	-0.0756419	0.0639824	Not Significant
Ankrd7	0.344463	0.0982074	Not Significant		Atf2	-0.243797	0.248313	Not Significant
Ankrd9	0.392296	0.145017	Not Significant		Atf3	0.0912927	0.0788838	Not Significant
Anks1	-0.0484035	0.03561	Not Significant		Atf4	0.32161	0.358948	Not Significant
Anks3	-0.0804416	0.0555439	Not Significant		Atf5	0.0297614	0.0220511	Not Significant
Anks6	-0.00811598	0	Not Significant		Atf6	0.29713	0.323742	Not Significant
Ankzf1	-0.0402425	0	Not Significant		Atf6b	0.0439509	0.0121469	Not Significant
Anln	-0.129019	0.116321	Not Significant		Atf7	-0.0588788	0.0491123	Not Significant
Ano10	0.223203	0.194089	Not Significant		Atf7ip	-0.139995	0.12642	Not Significant
Ano6	0.0582192	0.0485479	Not Significant		Atg10	0.390004	0.437798	Not Significant
Ano8	0.501391	0.511402	Not Significant		Atg101	-0.460908	0.423922	Not Significant
Anp32a	0.789023	1.0253	Not Significant		Atg12	-0.267088	0.230074	Not Significant
Anp32b	-0.306307	0.322466	Not Significant		Atg13	-0.197944	0.164335	Not Significant
Anp32e	0.2107	0.190286	Not Significant		Atg14	0.0638015	0.0299713	Not Significant
Anpep	-0.656546	0.308168	Not Significant		Atg16l1	-0.067848	0.0525102	Not Significant
Antkmt	0.141535	0.074517	Not Significant		Atg16l2	0.154671	0.107347	Not Significant
Antxr1	0.185658	0.0751159	Not Significant		Atg2a	0.164904	0.140142	Not Significant
Antxr2	-0.770528	1.07072	Not Significant		Atg2b	0.0539575	0.0458789	Not Significant
Anxa1	0.550605	0.698715	Not Significant		Atg3	-0.0680571	0.0532575	Not Significant
Anxa11	0.689392	0.779179	Not Significant		Atg4a	0.412613	0.387646	Not Significant
Anxa2	0.0305646	0.0239929	Not Significant		Atg4b	0.346358	0.360025	Not Significant
Anxa3	-0.0175936	0.0124311	Not Significant		Atg4c	-0.142621	0.114376	Not Significant
Anxa4	0.620294	0.801425	Not Significant		Atg4d	0.354581	0.241796	Not Significant
Anxa5	0.0236229	0.0154292	Not Significant		Atg5	-0.194527	0.178512	Not Significant
Anxa6	0.135577	0.119581	Not Significant		Atg7	0.0718173	0.0603241	Not Significant
Anxa7	0.688609	0.846042	Not Significant		Atg9a	0.241495	0.224898	Not Significant
Anxa9	-0.051032	0.0274084	Not Significant		Atic	0.0400402	0.0335713	Not Significant
Aoc2	-0.945627	0.991486	Not Significant		Atl1	0.648541	0.470068	Not Significant
Aopep	0.0290022	0.0233462	Not Significant		Atl2	-0.344789	0.372752	Not Significant
Aox1	0.619337	0.575581	Not Significant		Atl3	-0.0133996	0.0100267	Not Significant
Ap1ar	0.541515	0.652531	Not Significant		Atm	0.401372	0.474293	Not Significant
Ap1b1	0.124019	0.098964	Not Significant		Atmin	0.385637	0.345344	Not Significant
Ap1g1	0.297957	0.314936	Not Significant		Atn1	-0.263993	0.260771	Not Significant
Ap1m1	-0.217282	0.185465	Not Significant		Atox1	-0.125451	0.0585996	Not Significant
Ap1s2	-0.176416	0.122799	Not Significant		Atp10a	0.241184	0.242138	Not Significant
Ap2a1	-0.0164775	0	Not Significant		Atp10d	0.557886	0.621689	Not Significant
Ap2a2	0.329217	0.358531	Not Significant		Atp11a	0.359544	0.400439	Not Significant
Ap2b1	0.265158	0.262232	Not Significant		Atp11b	0.251385	0.260019	Not Significant
Ap2m1	0.403921	0.438617	Not Significant		Atp11c	-0.342851	0.359102	Not Significant
Ap2s1	0.12899	0.0715373	Not Significant		Atp13a1	0.245157	0.232538	Not Significant
Ap3b1	-0.0350157	0.025198	Not Significant		Atp13a2	-0.271886	0.208011	Not Significant
Ap3d1	0.725142	0.938813	Not Significant		Atp13a3	-0.313203	0.346304	Not Significant
Ap3m1	0.409759	0.377653	Not Significant		Atp1a1	-0.158905	0.149664	Not Significant
Ap3m2	1.52215	1.07607	Not Significant		Atp1b3	-0.427488	0.499701	Not Significant
Ap3s1	0.0685461	0.0460505	Not Significant		Atp23	-0.125451	0.0585996	Not Significant
Ap3s2	-0.0326902	0	Not Significant		Atp2a2	-0.0849411	0.0758066	Not Significant
Ap4b1	0.423451	0.274678	Not Significant		Atp2a3	0.701738	0.808212	Not Significant
Ap4e1	-0.164817	0.1191	Not Significant		Atp2b1	-0.400278	0.46772	Not Significant
Ap4m1	-0.00242484	0	Not Significant		Atp2b4	-1.14171	1.17699	Not Significant
Ap4s1	0.446714	0.127479	Not Significant		Atp2c1	-0.339955	0.368759	Not Significant
Ap5b1	-0.0339941	0	Not Significant		Atp5pb	-0.0929853	0.0775755	Not Significant
Ap5m1	-0.284741	0.211525	Not Significant		Atp6ap1	0.296537	0.289948	Not Significant
Ap5s1	0.729461	0.394235	Not Significant		Atp6ap2	-0.418166	0.477527	Not Significant
Ap5z1	0.280517	0.192305	Not Significant		Atp6v0a1	-0.348903	0.359904	Not Significant
Apaf1	-0.0240264	0.00948533	Not Significant		Atp6v0a2	-0.123843	0.103248	Not Significant
Apba1	-1.12239	0.767806	Not Significant		Atp6v0a4	-0.997397	0.970318	Not Significant
Apba3	-0.704387	0.757132	Not Significant		Atp6v0b	0.470456	0.491941	Not Significant
Apbb1	0.801871	0.801835	Not Significant		Atp6v0c	-0.259341	0.231923	Not Significant
Apbb1ip	0.31592	0.317986	Not Significant		Atp6v0d1	-0.224047	0.211083	Not Significant
Apbb2	0.107927	0.099245	Not Significant		Atp6v0e	0.290123	0.276024	Not Significant
Apbb3	-0.19963	0.0840437	Not Significant		Atp6v0e2	1.44623	1.26652	Not Significant
Apc	0.0291856	0.0224294	Not Significant		Atp6v1a	-0.149529	0.135161	Not Significant
Apc2	0.423451	0.274678	Not Significant		Atp6v1b2	0.12831	0.111776	Not Significant
Apcdd1	-0.187241	0.0710681	Not Significant		Atp6v1c1	-0.107613	0.0956485	Not Significant
Apeh	-0.133298	0.0715373	Not Significant		Atp6v1d	-0.140976	0.10598	Not Significant
Apex1	0.460889	0.428674	Not Significant		Atp6v1e1	-0.0353819	0.0102033	Not Significant
Apex2	0.0605713	0.048783	Not Significant		Atp6v1f	0.877537	0.919238	Not Significant
Aph1a	0.24095	0.189098	Not Significant		Atp6v1g1	0.104043	0.0761638	Not Significant
Aph1b	0.447469	0.176015	Not Significant		Atp6v1h	-0.397223	0.456616	Not Significant
Api5	0.0468654	0.0308974	Not Significant		Atp7a	-0.276691	0.279571	Not Significant
Apip	0.69812	0.47207	Not Significant		Atp8a1	1.39996	0.813652	Not Significant
Aplf	-0.58916	0.405766	Not Significant		Atp8b2	-0.538706	0.671854	Not Significant
Apln	-1.18821	1.08987	Not Significant		Atp8b4	-1.01742	0.808569	Not Significant
Aplp2	-0.406207	0.445994	Not Significant		Atp8b5	0.433363	0.207734	Not Significant
Apmap	0.0445234	0	Not Significant		Atp9b	0.199415	0.196168	Not Significant
Apobec1	0.159474	0.0895022	Not Significant		Atpaf1	0.233011	0.179296	Not Significant
Apobr	-0.627268	0.449972	Not Significant		Atpaf2	-0.0713463	0.0443055	Not Significant
Apoe	-1.20783	0.826492	Not Significant		Atpsckmt	0.0439658	0.0288424	Not Significant
Apoo	-0.417597	0.302416	Not Significant		Atr	-0.0937922	0.0799647	Not Significant
Apool	0.725733	0.642542	Not Significant		Atraid	-0.642962	0.449977	Not Significant
App	0.125655	0.114407	Not Significant		Atrn	0.0787536	0.0641283	Not Significant
Appbp2	-0.10384	0.0844814	Not Significant		Atrnl1	-0.0351546	0.0293306	Not Significant
Appl1	0.0135364	0	Not Significant		Atrx	-0.299783	0.328972	Not Significant
Appl2	0.0312712	0	Not Significant		Atxn1	-0.345859	0.391066	Not Significant
Aprt	0.747965	0.858437	Not Significant		Atxn10	0.0354548	0.0294284	Not Significant
Aqp1	-0.208511	0.165815	Not Significant		Atxn1l	0.243603	0.232157	Not Significant
Aqr	-0.406719	0.428239	Not Significant		Atxn2	-0.0800045	0.068975	Not Significant
Araf	0.175438	0.14767	Not Significant		Atxn2l	0.182509	0.177357	Not Significant
Arap1	-0.321683	0.302084	Not Significant		Atxn3	-0.519111	0.539623	Not Significant
Arcn1	-0.086843	0.0726625	Not Significant		Atxn7	0.0439921	0.0305152	Not Significant
Areg	-0.267985	0.0654727	Not Significant		Atxn7l1	0.798034	1.23968	Not Significant
Arel1	0.31967	0.302219	Not Significant		Atxn7l2	-0.188106	0.0987714	Not Significant
Arf1	0.273407	0.282881	Not Significant		Atxn7l3	-0.0745687	0.0574258	Not Significant
Arf2	0.0546202	0.0218506	Not Significant		Atxn7l3b	-0.154665	0.131068	Not Significant
Arf3	0.483219	0.590299	Not Significant		AU022252	-0.302386	0.208563	Not Significant
Arf4	0.0264172	0.0156944	Not Significant		AU040320	0.188002	0.179695	Not Significant
Arf5	0.129113	0.0859555	Not Significant		AU041133	0.0438507	0.0280622	Not Significant
Arf6	-0.0443708	0.0320725	Not Significant		Auh	-0.128335	0.101899	Not Significant
Arfgap1	-0.256712	0.239334	Not Significant		Aunip	0.164971	0.115832	Not Significant
Arfgap2	-0.10116	0.072338	Not Significant		Aup1	0.421375	0.456258	Not Significant
Arfgap3	0.51801	0.616596	Not Significant		Aurka	-0.48274	0.523291	Not Significant
Arfgef1	-0.318996	0.345148	Not Significant		Aurkaip1	0.510336	0.518933	Not Significant
Arfgef2	-0.180506	0.165542	Not Significant		Aurkb	-0.25363	0.223702	Not Significant
Arfip1	-0.330673	0.343909	Not Significant		Aven	-0.494101	0.570653	Not Significant
Arfip2	-0.27319	0.2101	Not Significant		Avil	0.846906	1.25265	Not Significant
Arfrp1	-0.513453	0.486212	Not Significant		Avl9	-0.161016	0.143547	Not Significant
Arglu1	-0.102594	0.0872382	Not Significant		Avpi1	-0.0813714	0.0478135	Not Significant
Arhgap1	-0.260116	0.220405	Not Significant		AW146154	0.212371	0.0479762	Not Significant
Arhgap10	-0.207645	0.206932	Not Significant		AW209491	0.177795	0.127891	Not Significant
Arhgap11a	0.245738	0.238596	Not Significant		AW554918	-0.380251	0.439482	Not Significant
Arhgap12	-0.119799	0.104159	Not Significant		Awat2	-0.25335	0.114025	Not Significant
Arhgap17	0.0871601	0.0642386	Not Significant		Axdnd1	0.911353	0.633665	Not Significant
Arhgap18	0.0886157	0.0639713	Not Significant		Axin1	-0.119783	0.108424	Not Significant
Arhgap19	-0.183452	0.142644	Not Significant		Axl	-0.0224283	0.0183603	Not Significant
Arhgap21	-0.288263	0.304514	Not Significant		Azi2	0.506837	0.608013	Not Significant
Arhgap22	-0.115534	0.106071	Not Significant		Azin1	-0.841298	1.35234	Not Significant
Arhgap23	-0.377362	0.419832	Not Significant		B230217C12Rik	0.768431	0.287104	Not Significant
Arhgap24	0.0535403	0.0315948	Not Significant		B230219D22Rik	-0.300819	0.313008	Not Significant
Arhgap27	-0.131333	0	Not Significant		B230307C23Rik	-0.0215458	0.0123958	Not Significant
Arhgap28	0.697415	0.988207	Not Significant		B3galnt1	-0.0504069	0.0338584	Not Significant
Arhgap31	-0.324576	0.346393	Not Significant		B3galnt2	0.00613972	0	Not Significant
Arhgap32	-0.657507	0.886505	Not Significant		B3galt1	0.556649	0.722822	Not Significant
Arhgap35	-0.0741133	0.0628966	Not Significant		B3galt6	0.0435928	0	Not Significant
Arhgap39	-0.327524	0.306982	Not Significant		B3gat3	0.0439324	0.0153988	Not Significant
Arhgap4	-0.538944	0.0888142	Not Significant		B3glct	0.0439397	0.0141355	Not Significant
Arhgap42	0.12092	0.106239	Not Significant		B3gnt2	0.141497	0.125682	Not Significant
Arhgap5	0.0429471	0.0333807	Not Significant		B3gntl1	0.0355738	0.0273808	Not Significant
Arhgdia	0.517717	0.639467	Not Significant		B4galnt1	-0.27408	0.0751159	Not Significant
Arhgdib	0.0870389	0	Not Significant		B4galnt4	0.232765	0	Not Significant
Arhgef1	-0.110738	0.0700158	Not Significant		B4galt2	0.0268986	0	Not Significant
Arhgef10	-0.265149	0.244266	Not Significant		B4galt3	-0.41734	0.350675	Not Significant
Arhgef10l	-0.190653	0.173455	Not Significant		B4galt6	-0.307817	0.300073	Not Significant
Arhgef11	-0.144336	0.127665	Not Significant		B4galt7	-0.395547	0.3134	Not Significant
Arhgef12	0.024147	0.017738	Not Significant		B4gat1	0.0100351	0	Not Significant
Arhgef17	0.149265	0.13783	Not Significant		B630019K06Rik	0.167717	0	Not Significant
Arhgef18	0.180807	0.166088	Not Significant		B9d1	0.747789	0.424604	Not Significant
Arhgef19	-0.32026	0.245103	Not Significant		B9d2	0.378823	0.182917	Not Significant
Arhgef25	-0.279924	0.235061	Not Significant		Baalc	0.875446	0.317896	Not Significant
Arhgef26	-0.380238	0.265154	Not Significant		Babam1	-0.0798542	0.0555439	Not Significant
Arhgef28	-0.420535	0.253896	Not Significant		Babam2	-0.063632	0.0525753	Not Significant
Arhgef33	-0.606214	0.0982074	Not Significant		Bace1	-0.630498	0.784389	Not Significant
Arhgef40	0.01956	0.00960177	Not Significant		Bace2	-0.534098	0.24186	Not Significant
Arhgef5	0.270958	0.260195	Not Significant		Bach1	-0.170783	0.153801	Not Significant
Arhgef7	-0.100245	0.0786508	Not Significant		Bach2	-0.232809	0.22249	Not Significant
Arhgef9	0.496092	0.364894	Not Significant		Bad	0.505522	0.47368	Not Significant
Arid1a	-0.325341	0.357238	Not Significant		Bag1	-0.179575	0.158033	Not Significant
Arid1b	-0.318453	0.350565	Not Significant		Bag2	-0.26593	0.236002	Not Significant
Arid2	-0.156799	0.149147	Not Significant		Bag3	-0.527524	0.569597	Not Significant
Arid3a	-0.547061	0.498354	Not Significant		Bag4	-0.427311	0.445821	Not Significant
Arid3b	0.0465321	0	Not Significant		Bag5	-0.20161	0.117855	Not Significant
Arid4a	0.134955	0.0912239	Not Significant		Bag6	0.128874	0.118607	Not Significant
Arid4b	-0.251178	0.246855	Not Significant		Bahcc1	-0.537144	0.644724	Not Significant
Arid5a	0.0796604	0.0562887	Not Significant		Bahd1	0.227394	0.175848	Not Significant
Arih1	-0.0676969	0.0553701	Not Significant		Baiap2	-0.395326	0.444676	Not Significant
Arih2	-0.443683	0.495754	Not Significant		Baiap3	0.801762	0.452652	Not Significant
Arl1	0.337467	0.295815	Not Significant		Bak1	0.467835	0.512334	Not Significant
Arl10	-1.12442	0.99516	Not Significant		Banf1	0.0439502	0.0122701	Not Significant
Arl13b	-0.791243	0.98208	Not Significant		Banp	0.311232	0.330983	Not Significant
Arl14ep	-0.611817	0.714491	Not Significant		Bap1	0.10535	0.0831947	Not Significant
Arl15	-0.460075	0.560286	Not Significant		Bard1	0.000157606	0	Not Significant
Arl16	-0.387842	0	Not Significant		Basp1	-0.0282633	0.0183185	Not Significant
Arl2	0.615839	0.626493	Not Significant		Bax	0.0799562	0.0417554	Not Significant
Arl2bp	-0.105021	0.0811146	Not Significant		Baz1a	-0.379308	0.420625	Not Significant
Arl3	0.149748	0.0863263	Not Significant		Baz1b	-0.0236898	0.0198096	Not Significant
Arl4a	-0.387842	0	Not Significant		Baz2a	0.501921	0.625341	Not Significant
Arl5a	0.567497	0.633729	Not Significant		Baz2b	-0.0169086	0.0121914	Not Significant
Arl6	-0.615829	0.451146	Not Significant		Bbc3	-0.129626	0.0489099	Not Significant
Arl6ip1	-0.147572	0.120219	Not Significant		Bbip1	0.145463	0.100854	Not Significant
Arl6ip4	0.356293	0.278794	Not Significant		Bbof1	-0.578695	0.346059	Not Significant
Arl6ip6	-0.243767	0.198608	Not Significant		Bbs1	0.159261	0.109798	Not Significant
Arl8a	-0.56725	0.617855	Not Significant		Bbs10	-0.837939	0.461845	Not Significant
Arl8b	0.0605289	0.0390214	Not Significant		Bbs12	-0.0346606	0.0101182	Not Significant
Armc1	-0.212867	0.179078	Not Significant		Bbs2	0.378609	0.32714	Not Significant
Armc10	-0.867095	0.859124	Not Significant		Bbs4	0.235868	0.178707	Not Significant
Armc2	0.670486	0.524199	Not Significant		Bbs5	0.364481	0.248933	Not Significant
Armc5	0.0800771	0.0337379	Not Significant		Bbs7	0.180976	0.130677	Not Significant
Armc6	-0.177388	0.0918231	Not Significant		Bbs9	-0.130616	0.114368	Not Significant
Armc7	-0.47678	0.287791	Not Significant		Bbx	0.225176	0.230697	Not Significant
Armc8	0.281173	0.269552	Not Significant		BC004004	-0.109041	0.0830774	Not Significant
Armc9	-0.200082	0.17181	Not Significant		BC005537	-0.0954139	0.0801438	Not Significant
Armcx2	-0.210966	0.146687	Not Significant		BC005624	0.00551939	0	Not Significant
Armcx3	-0.992587	0.394235	Not Significant		BC024063	-0.251882	0.194802	Not Significant
Armcx4	-0.11241	0.0652846	Not Significant		BC025920	0.518427	0.0982074	Not Significant
Armh3	-0.173469	0.154324	Not Significant		BC031181	0.0122694	0	Not Significant
Armt1	-0.0757715	0.0203597	Not Significant		BC034090	0.335613	0.330765	Not Significant
Arnt	0.209845	0.20536	Not Significant		Bcap29	0.129212	0.0828665	Not Significant
Arnt2	0.851076	0.43639	Not Significant		Bcap31	-0.051777	0.0350252	Not Significant
Arpc1a	0.203121	0.16774	Not Significant		Bcar1	-0.290556	0.305079	Not Significant
Arpc1b	0.0170321	0.0100992	Not Significant		Bcar3	-0.360608	0.355385	Not Significant
Arpc2	0.100367	0.083752	Not Significant		Bcas2	0.0156173	0	Not Significant
Arpc3	0.291605	0.178707	Not Significant		Bcas3	0.0827304	0.0729361	Not Significant
Arpc4	0.0506584	0.0307348	Not Significant		Bcat1	0.254252	0.264661	Not Significant
Arpc5	-0.0775482	0.0563847	Not Significant		Bcat2	0.547384	0.458614	Not Significant
Arpc5l	-0.44101	0.433035	Not Significant		Bccip	0.0439312	0.0155982	Not Significant
Arpin	0.239744	0.135287	Not Significant		Bcdin3d	0.314079	0.204047	Not Significant
Arpp19	0.0671465	0.0363268	Not Significant		Bckdha	-0.0407272	0	Not Significant
Arrb1	0.29133	0.276439	Not Significant		Bckdhb	0.252838	0.232043	Not Significant
Arrb2	-0.236242	0.168685	Not Significant		Bckdk	0.430581	0.457836	Not Significant
Arrdc1	0.0878695	0	Not Significant		Bcl10	-0.418163	0.442174	Not Significant
Arrdc2	0.851076	0.43639	Not Significant		Bcl2	-0.222965	0.214758	Not Significant
Arrdc3	-0.284429	0.143529	Not Significant		Bcl2l1	-0.746056	1.07993	Not Significant
Arsa	-0.362436	0.321086	Not Significant		Bcl2l11	0.394953	0.417281	Not Significant
Arsb	0.187975	0.144326	Not Significant		Bcl2l12	0.420212	0.224534	Not Significant
Arsj	0.738811	0.983143	Not Significant		Bcl2l13	0.0774392	0.0619569	Not Significant
Arsk	0.447469	0.176015	Not Significant		Bcl2l15	0.276599	0.0945716	Not Significant
Artn	0.593652	0.287104	Not Significant		Bcl2l2	0.0593626	0.0237822	Not Significant
Arv1	0.539413	0.554343	Not Significant		Bcl6	0.586572	0.700515	Not Significant
Arvcf	-0.0317034	0	Not Significant		Bcl7a	0.501206	0.327834	Not Significant
Asah1	0.0808294	0.0511622	Not Significant		Bcl7b	-0.172012	0.130344	Not Significant
Asah2	0.386278	0.3372	Not Significant		Bcl7c	0.310014	0.262585	Not Significant
Asap1	-0.109151	0.100906	Not Significant		Bcl9	0.0658091	0.0444322	Not Significant
Asap2	-0.282488	0.258483	Not Significant		Bcl9l	-0.336484	0.34455	Not Significant
Asb1	-0.405731	0.350675	Not Significant		Bclaf1	-0.166049	0.160455	Not Significant
Asb13	1.09684	1.04489	Not Significant		Bclaf3	-0.207751	0.204831	Not Significant
Asb3	0.00382347	0	Not Significant		Bcor	-0.204606	0.188773	Not Significant
Asb6	0.409226	0.374334	Not Significant		Bcorl1	0.052535	0.0424213	Not Significant
Asb7	-0.102374	0.0443567	Not Significant		Bcr	-0.315801	0.342207	Not Significant
Ascc1	-0.64582	0.562108	Not Significant		Bcs1l	0.527199	0.407972	Not Significant
Ascc2	-0.54294	0.663172	Not Significant		Bdh2	0.523875	0.209896	Not Significant
Ascc3	0.0243825	0.0169088	Not Significant		Bdnf	-0.762773	1.06197	Not Significant
Asf1a	-0.243536	0.112364	Not Significant		Bdp1	-0.338166	0.373369	Not Significant
Asf1b	0.306426	0.282041	Not Significant		Becn1	0.220749	0.205101	Not Significant
Ash1l	0.100135	0.0908399	Not Significant		Bend3	-0.163234	0.117901	Not Significant
Ash2l	-0.0129118	0	Not Significant		Bend6	0.176327	0.152423	Not Significant
Asl	0.862257	0.778916	Not Significant		Bet1	-0.158456	0.0985746	Not Significant
Asnsd1	0.139013	0.0833334	Not Significant		Bet1l	0.235345	0.0810627	Not Significant
Aspa	0.571114	0.531087	Not Significant		Bex3	-0.18387	0.158615	Not Significant
Asph	-0.0028559	0	Not Significant		Bfar	0.418898	0.396786	Not Significant
Aspm	0.355355	0.383024	Not Significant		Bgn	-0.0739619	0.0659795	Not Significant
Aspscr1	-0.368403	0.362117	Not Significant		Bhlha15	1.50591	0.944147	Not Significant
Asrgl1	0.539043	0.197121	Not Significant		Bhlhb9	-0.19181	0.15546	Not Significant
Aste1	0.0182468	0	Not Significant		Bhlhe40	-0.608918	0.717715	Not Significant
Asxl1	-0.209075	0.209644	Not Significant		Bhlhe41	-0.945357	0.621761	Not Significant
Asxl2	0.211354	0.194118	Not Significant		Bicd1	-0.563367	0.705698	Not Significant
Atad1	0.169581	0.14066	Not Significant		Bicd2	-0.0499497	0.0403684	Not Significant
Atad2	0.0419633	0.0362686	Not Significant		Bicra	-0.251562	0.245842	Not Significant
Atad2b	-0.296565	0.2752	Not Significant		Bicral	0.00663218	0.00307128	Not Significant
Atad3a	-0.177562	0.147608	Not Significant		Bid	0.367771	0.382019	Not Significant
Atad5	0.06758	0.0483245	Not Significant		Bin1	-0.283517	0.28171	Not Significant
Atat1	0.237525	0.139827	Not Significant		Bin3	-0.210015	0.183137	Not Significant
Ate1	-0.490149	0.587023	Not Significant		Birc2	0.674311	0.816086	Not Significant
Atf1	-0.239737	0.231007	Not Significant		Birc3	0.255204	0.220405	Not Significant
Atf2	0.224798	0.207444	Not Significant		Birc5	-0.379295	0.366711	Not Significant
Atf3	-0.995392	1.09923	Not Significant		Birc6	-0.16671	0.163612	Not Significant
Atf4	-0.308948	0.328421	Not Significant		Bivm	-0.21352	0.179989	Not Significant
Atf5	-0.852686	1.00022	Not Significant		Blcap	-0.0413184	0.0260888	Not Significant
Atf6	-0.387439	0.432904	Not Significant		Blm	-0.0499352	0.0392108	Not Significant
Atf6b	-0.484833	0.44632	Not Significant		Blmh	0.082637	0.0658102	Not Significant
Atf7	-0.217501	0.213695	Not Significant		Bloc1s1	-0.393535	0.228656	Not Significant
Atf7ip	0.604697	0.770057	Not Significant		Bloc1s2	-0.735562	0.699665	Not Significant
Atg10	-0.0226178	0.0106515	Not Significant		Bloc1s3	0.0432399	0	Not Significant
Atg101	0.110965	0.0651063	Not Significant		Bloc1s4	-0.0487045	0	Not Significant
Atg12	0.350515	0.265154	Not Significant		Bloc1s5	0.235999	0.180049	Not Significant
Atg13	0.158658	0.0967747	Not Significant		Bloc1s6	-0.0322962	0.023551	Not Significant
Atg14	0.035984	0	Not Significant		Blvra	0.325059	0.273163	Not Significant
Atg16l1	-0.281153	0.279768	Not Significant		Blvrb	-0.14781	0.0810627	Not Significant
Atg16l2	0.36775	0.285255	Not Significant		Blzf1	-0.312316	0.260258	Not Significant
Atg2a	0.415387	0.402213	Not Significant		Bmerb1	0.382211	0.159239	Not Significant
Atg2b	0.0979212	0.0810218	Not Significant		Bmf	-0.463606	0.169073	Not Significant
Atg3	0.303597	0.265307	Not Significant		Bmi1	-0.44492	0.46903	Not Significant
Atg4a	-0.133298	0.0715373	Not Significant		Bmp1	-0.0423317	0.0305905	Not Significant
Atg4b	-0.351945	0.344645	Not Significant		Bmp2	-1.05618	0.619881	Not Significant
Atg4c	-0.40962	0.351012	Not Significant		Bmp2k	-0.211015	0.202276	Not Significant
Atg4d	-0.385731	0.230277	Not Significant		Bmp4	-0.536363	0.326063	Not Significant
Atg5	-0.0603507	0.0464916	Not Significant		Bmper	0.290317	0.279768	Not Significant
Atg7	-0.317341	0.31558	Not Significant		Bmpr1a	-0.212774	0.211121	Not Significant
Atg9a	-0.13352	0.102446	Not Significant		Bmpr2	-0.281976	0.299476	Not Significant
Atic	0.0191199	0.0123234	Not Significant		Bms1	0.0188612	0.0131249	Not Significant
Atl1	-0.132494	0.0552401	Not Significant		Bmt2	-0.436192	0.477954	Not Significant
Atl2	-0.268948	0.252146	Not Significant		Bnip1	1.24235	1.15721	Not Significant
Atl3	-0.103172	0.0892996	Not Significant		Bnip2	-0.314425	0.332254	Not Significant
Atm	0.738558	1.05327	Not Significant		Bnip3	0.963664	1.23199	Not Significant
Atmin	0.143365	0.0545353	Not Significant		Bnip3l	-0.0345068	0.0245865	Not Significant
Atn1	0.157618	0.136738	Not Significant		Bnipl	0.0432399	0	Not Significant
Atox1	0.243944	0.158367	Not Significant		Boc	1.03551	0.758756	Not Significant
Atp10a	0.628399	0.838292	Not Significant		Bod1	0.0927904	0.0514192	Not Significant
Atp11a	0.0051954	0	Not Significant		Bod1l	-0.10572	0.0951992	Not Significant
Atp11b	0.204275	0.198763	Not Significant		Bok	-0.508928	0.39647	Not Significant
Atp13a1	0.121775	0.0967677	Not Significant		Bola2	0.450882	0.0888142	Not Significant
Atp13a2	-0.0133473	0	Not Significant		Bola3	0.626048	0.452842	Not Significant
Atp13a3	-0.213411	0.21181	Not Significant		Bop1	-0.0881193	0.0757313	Not Significant
Atp1a1	-0.0556581	0.0449289	Not Significant		Bora	-0.176044	0.130556	Not Significant
Atp1b3	-0.54536	0.687192	Not Significant		Borcs5	0.51805	0.339313	Not Significant
Atp23	0.106774	0.0369838	Not Significant		Borcs6	-0.422013	0.240892	Not Significant
Atp2a2	-0.367178	0.417649	Not Significant		Borcs7	1.22179	0.783857	Not Significant
Atp2b1	-0.727734	1.05132	Not Significant		Bpgm	-0.856963	1.05445	Not Significant
Atp2b4	0.278845	0.0552401	Not Significant		Bpnt1	0.331326	0.289147	Not Significant
Atp2c1	-0.2315	0.209874	Not Significant		Bpnt2	-0.687288	0.969266	Not Significant
Atp5pb	0.327231	0.331495	Not Significant		Bptf	-0.328149	0.366646	Not Significant
Atp6ap1	-0.26462	0.234483	Not Significant		Braf	-0.035882	0.027084	Not Significant
Atp6ap2	-0.513052	0.529054	Not Significant		Brap	-0.111191	0.0875717	Not Significant
Atp6v0a1	0.170094	0.121738	Not Significant		Brat1	0.523977	0.516517	Not Significant
Atp6v0a2	0.341826	0.334507	Not Significant		Brca1	-0.0553448	0.0463951	Not Significant
Atp6v0a4	-0.762525	0.395084	Not Significant		Brca2	0.0743705	0.0641748	Not Significant
Atp6v0b	0.129091	0.0732021	Not Significant		Brcc3	-0.334237	0.335592	Not Significant
Atp6v0c	0.421862	0.408814	Not Significant		Brd1	-0.0664603	0.0567394	Not Significant
Atp6v0d1	-0.0453995	0.0197207	Not Significant		Brd2	-0.0563514	0.0486035	Not Significant
Atp6v0e	0.362068	0.300532	Not Significant		Brd3	-0.165725	0.154875	Not Significant
Atp6v1a	0.362192	0.383837	Not Significant		Brd3os	0.492524	0.463876	Not Significant
Atp6v1b2	-0.115575	0.0868151	Not Significant		Brd4	0.147531	0.141324	Not Significant
Atp6v1c1	0.092145	0.0779366	Not Significant		Brd7	-0.0977977	0.0804082	Not Significant
Atp6v1d	0.195849	0.107674	Not Significant		Brd8	-0.0389922	0.0286695	Not Significant
Atp6v1e1	0.806284	0.923112	Not Significant		Brd8dc	0.518427	0.0982074	Not Significant
Atp6v1f	-0.202829	0.0872663	Not Significant		Brd9	-0.263047	0.238349	Not Significant
Atp6v1g1	0.0280187	0	Not Significant		Brdt	0.677634	0.470458	Not Significant
Atp6v1h	-0.290002	0.289766	Not Significant		Brf1	0.121513	0.102433	Not Significant
Atp7a	0.311835	0.295743	Not Significant		Brf2	0.0438638	0.0261908	Not Significant
Atp8b2	0.202082	0.183871	Not Significant		Bri3	-0.266129	0.254904	Not Significant
Atp8b4	-0.538944	0.0888142	Not Significant		Bri3bp	0.0268168	0.020787	Not Significant
Atp9b	0.0831062	0.0669616	Not Significant		Brip1	-0.113495	0.0984855	Not Significant
Atpaf1	-0.252653	0.120121	Not Significant		Brix1	-0.135331	0.110569	Not Significant
Atpaf2	-0.499628	0.389985	Not Significant		Brk1	0.194114	0.169803	Not Significant
Atpsckmt	-0.00967271	0	Not Significant		Brms1	-0.469153	0.367322	Not Significant
Atr	-0.0638902	0.0443671	Not Significant		Brms1l	-0.0745687	0.0574258	Not Significant
Atraid	-0.392226	0.135622	Not Significant		Brox	-0.156327	0.13629	Not Significant
Atrn	-0.392931	0.422953	Not Significant		Brpf1	0.0580517	0.0410999	Not Significant
Atrnl1	-0.67216	0.941723	Not Significant		Brpf3	0.256592	0.25441	Not Significant
Atrx	0.176186	0.169169	Not Significant		Brsk1	-0.290819	0.19982	Not Significant
Atxn1	-0.350378	0.397155	Not Significant		Brwd1	-0.0472668	0.0406181	Not Significant
Atxn10	0.00592855	0.00203179	Not Significant		Brwd3	-0.339389	0.349712	Not Significant
Atxn1l	0.589827	0.752082	Not Significant		Bscl2	0.0813546	0.0432487	Not Significant
Atxn2	-0.304412	0.326346	Not Significant		Bsdc1	-0.211466	0.168095	Not Significant
Atxn2l	-0.00292629	0	Not Significant		Bsg	0.0208163	0.0166413	Not Significant
Atxn3	-0.133226	0.0832096	Not Significant		Btaf1	-0.12835	0.119716	Not Significant
Atxn7	-0.141079	0.120985	Not Significant		Btbd1	-0.143775	0.111158	Not Significant
Atxn7l2	0.448734	0.285757	Not Significant		Btbd10	-0.536725	0.629012	Not Significant
Atxn7l3	-0.121775	0.10046	Not Significant		Btbd19	-0.853811	0.958118	Not Significant
Atxn7l3b	0.14793	0.109457	Not Significant		Btbd2	0.656631	0.667045	Not Significant
AU022252	-0.0553003	0	Not Significant		Btbd3	0.241082	0.189377	Not Significant
AU040320	-0.319136	0.311732	Not Significant		Btbd7	-0.0479325	0.0397257	Not Significant
AU041133	-0.370802	0.209896	Not Significant		Btbd8	-0.0724208	0.0413456	Not Significant
Auh	0.0138556	0	Not Significant		Btbd9	0.0616767	0.0540201	Not Significant
Aunip	0.601786	0.586321	Not Significant		Btd	-0.508801	0.477428	Not Significant
Aup1	0.203062	0.159985	Not Significant		Btf3	0.0439925	0.0298741	Not Significant
Aurka	0.477509	0.519952	Not Significant		Btf3l4	0.0620617	0.0275762	Not Significant
Aurkaip1	0.236059	0.172715	Not Significant		Btg1	-0.21612	0.213962	Not Significant
Aurkb	0.406344	0.393588	Not Significant		Btg3	-0.691077	0.681291	Not Significant
Aven	-0.598904	0.756425	Not Significant		Btrc	-0.103514	0.0884483	Not Significant
Avil	-0.963626	0.832683	Not Significant		Bub1	-0.556847	0.697293	Not Significant
Avl9	0.0932703	0.0609089	Not Significant		Bub1b	-0.28797	0.306235	Not Significant
Avpi1	-0.184794	0.145989	Not Significant		Bub3	-0.228735	0.199928	Not Significant
AW146154	0.348068	0.0616177	Not Significant		Bud13	0.275876	0.217688	Not Significant
AW209491	-0.231218	0.114025	Not Significant		Bud23	-0.0751316	0.0352296	Not Significant
AW554918	-0.00414195	0	Not Significant		Bud31	0.00716754	0	Not Significant
Awat2	-0.63864	0.169073	Not Significant		Bysl	0.242043	0.20617	Not Significant
Axdnd1	0.392296	0.145017	Not Significant		Bzw1	-0.279945	0.296446	Not Significant
Axin1	-0.271079	0.279933	Not Significant		Bzw2	-0.00440335	0	Not Significant
Axl	0.0227504	0.0183154	Not Significant		C1d	-0.584846	0.485629	Not Significant
Azi2	0.370344	0.370337	Not Significant		C1galt1	-0.141381	0.100571	Not Significant
Azin1	-0.120425	0.109751	Not Significant		C1galt1c1	-0.287376	0.177258	Not Significant
B230219D22Rik	-0.326084	0.32776	Not Significant		C1qbp	0.212407	0.196822	Not Significant
B230307C23Rik	0.537079	0.460461	Not Significant		C1qtnf1	0.282067	0.0616177	Not Significant
B2m	0.687743	0.900926	Not Significant		C1qtnf12	0.304724	0.103321	Not Significant
B3galnt1	-0.22086	0.181885	Not Significant		C1qtnf6	0.142931	0.0318853	Not Significant
B3galnt2	-0.103167	0.0609089	Not Significant		C1rl	1.3351	1.3229	Upregulated
B3galt1	0.446928	0.48655	Not Significant		C2cd2	-0.198464	0.145953	Not Significant
B3galt6	-0.992587	0.394235	Not Significant		C2cd2l	-0.538823	0.440143	Not Significant
B3glct	-0.0404582	0	Not Significant		C2cd3	0.469027	0.547818	Not Significant
B3gnt2	-0.283471	0.279494	Not Significant		C2cd5	0.294677	0.3012	Not Significant
B3gntl1	-0.195609	0.137708	Not Significant		C3	0.720526	0.983143	Not Significant
B4galnt1	-0.387842	0	Not Significant		C330018D20Rik	-0.0923904	0	Not Significant
B4galnt4	0.225345	0.081299	Not Significant		C4a	0.305301	0.129088	Not Significant
B4galt2	0.0333647	0	Not Significant		C87436	0.357577	0.319552	Not Significant
B4galt3	-0.0875255	0	Not Significant		C9orf72	0.0568872	0.0413456	Not Significant
B4galt5	0.683967	0.968289	Not Significant		Caap1	-0.480904	0.557437	Not Significant
B4galt6	0.0886094	0.0558661	Not Significant		Cab39	-0.023559	0.0182272	Not Significant
B4galt7	-0.133083	0.0327843	Not Significant		Cab39l	-0.068834	0.046986	Not Significant
B4gat1	-0.624264	0.53289	Not Significant		Cabin1	0.151375	0.143632	Not Significant
B630019K06Rik	0.126474	0	Not Significant		Cables2	0.385432	0.375092	Not Significant
B9d1	-0.131333	0	Not Significant		Cabp1	0.860819	0.598935	Not Significant
B9d2	-0.41792	0.145017	Not Significant		Cabyr	0.00392768	0	Not Significant
Babam1	0.193918	0.130393	Not Significant		Cacfd1	0.280666	0.248955	Not Significant
Babam2	0.0996435	0.0854213	Not Significant		Cachd1	-0.417543	0.488004	Not Significant
Bace1	0.276207	0.262604	Not Significant		Cacna1a	-0.27408	0.0751159	Not Significant
Bach1	0.320121	0.32022	Not Significant		Cacna1c	-0.300788	0.317017	Not Significant
Bag1	-0.119456	0.0939354	Not Significant		Cacna2d1	-0.587585	0.782626	Not Significant
Bag2	-0.486563	0.482659	Not Significant		Cacnb1	0.0433349	0	Not Significant
Bag3	0.371434	0.338409	Not Significant		Cacnb2	0.730941	1.0703	Not Significant
Bag4	-0.133457	0.0911605	Not Significant		Cacnb3	0.153515	0.130042	Not Significant
Bag5	-0.0149805	0	Not Significant		Cacng7	-0.104582	0.0427684	Not Significant
Bag6	-0.15969	0.146794	Not Significant		Cactin	0.605293	0.732591	Not Significant
Bahcc1	-0.258403	0.255448	Not Significant		Cacul1	-0.432315	0.512309	Not Significant
Bahd1	-0.738302	0.904091	Not Significant		Cacybp	-0.0296578	0.0150479	Not Significant
Baiap2	-0.36421	0.404123	Not Significant		Cad	0.361292	0.411588	Not Significant
Banf1	0.466436	0.458391	Not Significant		Cadm1	-0.270432	0.289946	Not Significant
Banp	-0.319428	0.328233	Not Significant		Cadm2	0.778153	0.75146	Not Significant
Bap1	-0.146117	0.107531	Not Significant		Cadm4	0.0431138	0	Not Significant
Bard1	0.63918	0.831351	Not Significant		Cage1	-0.135499	0.0501562	Not Significant
Basp1	-0.259595	0.252105	Not Significant		Calcoco1	0.647696	0.761897	Not Significant
Bax	0.0131373	0	Not Significant		Cald1	-0.0928731	0.0846795	Not Significant
Baz1a	-0.31149	0.319729	Not Significant		Calhm2	-0.234197	0.108388	Not Significant
Baz1b	0.0392646	0.0332433	Not Significant		Calm1	-0.408165	0.463363	Not Significant
Baz2a	0.346426	0.357665	Not Significant		Calm2	-0.303579	0.323792	Not Significant
Baz2b	0.157832	0.147835	Not Significant		Calm3	-0.235937	0.217459	Not Significant
Bbc3	-1.02859	0.621761	Not Significant		Calr	-0.416453	0.495241	Not Significant
Bbip1	-0.183498	0.0669747	Not Significant		Calu	-0.269044	0.284915	Not Significant
Bbof1	-0.929869	0.52243	Not Significant		Camk1	0.198317	0.172085	Not Significant
Bbs1	-0.373381	0.302416	Not Significant		Camk1d	0.338662	0.387733	Not Significant
Bbs12	0.728921	0.79481	Not Significant		Camk2d	-0.163151	0.158529	Not Significant
Bbs2	0.522539	0.379204	Not Significant		Camk2g	-0.379843	0.414438	Not Significant
Bbs4	-0.667902	0.452652	Not Significant		Camk2n2	0.0435175	0	Not Significant
Bbs5	0.278845	0.0552401	Not Significant		Camkk1	-0.195971	0.120121	Not Significant
Bbs7	-0.0508511	0	Not Significant		Camkk2	0.277817	0.281844	Not Significant
Bbs9	0.115151	0.0972055	Not Significant		Camkmt	-0.235739	0.230162	Not Significant
Bbx	0.194678	0.191328	Not Significant		Caml	0.669984	0.690634	Not Significant
BC004004	-0.170398	0.140393	Not Significant		Camsap1	0.319583	0.350761	Not Significant
BC005537	0.0509762	0.034882	Not Significant		Camsap2	-0.0224106	0.0165912	Not Significant
BC005624	0.709872	0.51455	Not Significant		Camta1	-0.0466976	0.037412	Not Significant
BC024063	0.350268	0.223095	Not Significant		Camta2	-0.144683	0.0819143	Not Significant
BC031181	-0.378883	0.217666	Not Significant		Cand1	0.00675111	0.00518583	Not Significant
BC034090	-0.0945226	0.0448537	Not Significant		Cand2	0.653073	0.429879	Not Significant
Bcap29	-0.354698	0.241796	Not Significant		Cant1	0.482415	0.471921	Not Significant
Bcap31	0.204139	0.17921	Not Significant		Canx	-0.129504	0.121219	Not Significant
Bcar1	-0.431643	0.508353	Not Significant		Cap1	-0.187884	0.177366	Not Significant
Bcar3	-0.173453	0.114535	Not Significant		Cap2	0.596761	0.369637	Not Significant
Bcas2	0.103837	0.0619397	Not Significant		Capg	-0.0992641	0.0777821	Not Significant
Bcat2	-0.493645	0.326272	Not Significant		Capn1	0.187535	0.162983	Not Significant
Bccip	0.187503	0.0968581	Not Significant		Capn10	0.0253554	0	Not Significant
Bcdin3d	0.860393	0.640607	Not Significant		Capn11	0.797038	0.523647	Not Significant
Bckdha	-0.656546	0.308168	Not Significant		Capn15	0.0841924	0.0654991	Not Significant
Bckdhb	-0.454189	0.38626	Not Significant		Capn2	-0.24854	0.249665	Not Significant
Bckdk	0.165526	0.119647	Not Significant		Capn5	0.393098	0.351012	Not Significant
Bcl10	-0.0499279	0.0153988	Not Significant		Capn6	-0.443479	0.446256	Not Significant
Bcl2	-0.182008	0.160754	Not Significant		Capn7	-0.101208	0.0775103	Not Significant
Bcl2l1	-0.248248	0.24579	Not Significant		Capns1	0.0354743	0.0276924	Not Significant
Bcl2l11	0.81709	1.07699	Not Significant		Caprin1	-0.000222019	0	Not Significant
Bcl2l12	0.943503	0.621761	Not Significant		Caprin2	-0.29354	0.231055	Not Significant
Bcl2l13	0.396568	0.430079	Not Significant		Capza1	-0.151662	0.140457	Not Significant
Bcl2l15	-0.132027	0	Not Significant		Capza2	-0.128431	0.116529	Not Significant
Bcl2l2	-0.681284	0.721717	Not Significant		Capzb	-0.113269	0.100338	Not Significant
Bcl6	0.486865	0.445174	Not Significant		Car11	-0.27408	0.0751159	Not Significant
Bcl7a	-0.640092	0.550666	Not Significant		Car12	-0.0280502	0	Not Significant
Bcl7b	-0.683845	0.616821	Not Significant		Car13	-0.0466801	0.0275762	Not Significant
Bcl7c	-0.355211	0.294806	Not Significant		Car15	0.253962	0.0872663	Not Significant
Bcl9	0.545751	0.605056	Not Significant		Car5b	-0.317556	0.201454	Not Significant
Bcl9l	0.263094	0.266296	Not Significant		Car6	0.783874	1.01104	Not Significant
Bclaf1	-0.164984	0.156274	Not Significant		Car7	-0.175003	0	Not Significant
Bclaf3	-0.384952	0.410466	Not Significant		Card10	-0.551782	0.49729	Not Significant
Bcor	-0.210978	0.189748	Not Significant		Card19	-0.239191	0.159714	Not Significant
Bcorl1	0.114788	0.0856694	Not Significant		Card6	-0.175003	0	Not Significant
Bcr	0.311843	0.331563	Not Significant		Card9	1.30861	0.895237	Not Significant
Bcs1l	-0.522416	0.341138	Not Significant		Carf	-0.380706	0.367684	Not Significant
Bdnf	-0.346496	0.310846	Not Significant		Carhsp1	0.305309	0.319671	Not Significant
Bdp1	-0.127899	0.107627	Not Significant		Carm1	0.100289	0.0851257	Not Significant
Becn1	-0.0877566	0.0483442	Not Significant		Carmil1	0.709723	1.02532	Not Significant
Bend3	-0.386188	0.35275	Not Significant		Carmil2	-0.368802	0.24326	Not Significant
Bend6	0.00624712	0	Not Significant		Carnmt1	-0.23232	0.210445	Not Significant
Bet1	-0.132404	0.0582359	Not Significant		Carns1	1.30861	0.895237	Not Significant
Bet1l	-0.132847	0.0425069	Not Significant		Cars2	0.442581	0.42544	Not Significant
Bex3	0.663771	0.806438	Not Significant		Casc3	0.0809015	0.0639246	Not Significant
Bfar	-0.19208	0.113411	Not Significant		Casd1	-0.390146	0.345344	Not Significant
Bgn	0.163289	0.157646	Not Significant		Cask	0.104846	0.0946334	Not Significant
Bhlhb9	-0.752219	0.699665	Not Significant		Caskin2	0.0139366	0	Not Significant
Bhlhe40	0.0402924	0.0130654	Not Significant		Casp2	0.216277	0.189313	Not Significant
Bhlhe41	-0.569858	0.378137	Not Significant		Casp3	-0.173424	0.14872	Not Significant
Bicd1	0.304742	0.29523	Not Significant		Casp6	0.293945	0.124436	Not Significant
Bicd2	-0.0502978	0.039611	Not Significant		Casp8	0.0888086	0.0704074	Not Significant
Bicra	0.462962	0.507421	Not Significant		Casp8ap2	0.117502	0.107137	Not Significant
Bin1	0.408855	0.440308	Not Significant		Casp9	-0.738285	0.757132	Not Significant
Bin3	0.204065	0.136604	Not Significant		Cass4	0.303576	0.0654727	Not Significant
Birc2	0.390271	0.340548	Not Significant		Cast	-0.111116	0.101418	Not Significant
Birc3	0.728921	0.79481	Not Significant		Castor2	0.024862	0	Not Significant
Birc5	0.827898	1.06651	Not Significant		Cat	-0.305638	0.208371	Not Significant
Birc6	-0.113007	0.104296	Not Significant		Catsper2	-0.166474	0.0872663	Not Significant
Bivm	0.176268	0.123724	Not Significant		Catsper3	0.206534	0.0710681	Not Significant
Blcap	-0.152047	0.123729	Not Significant		Catsperd	0.127439	0.0824421	Not Significant
Blm	0.17273	0.128874	Not Significant		Catspere2	0.864943	0.484904	Not Significant
Blmh	0.137937	0.106211	Not Significant		Cav1	-0.826559	1.2609	Not Significant
Blnk	0.514719	0.278371	Not Significant		Cavin1	-0.29111	0.308717	Not Significant
Bloc1s1	0.344463	0.0982074	Not Significant		Cavin2	-0.504798	0.604124	Not Significant
Bloc1s2	-0.483298	0.371168	Not Significant		Cavin3	0.998299	0.97717	Not Significant
Bloc1s6	0.5426	0.499249	Not Significant		Cbarp	0.567922	0.224634	Not Significant
Blvra	0.625536	0.519603	Not Significant		Cbfa2t2	-0.115119	0.102944	Not Significant
Blvrb	0.479755	0.265547	Not Significant		Cbfb	-0.168642	0.16151	Not Significant
Blzf1	-0.675062	0.589949	Not Significant		Cbl	-0.0788929	0.0674646	Not Significant
Bmi1	-0.0541178	0.0386291	Not Significant		Cblb	-0.0269408	0.01451	Not Significant
Bmp1	0.567006	0.71694	Not Significant		Cbll1	-0.51537	0.453569	Not Significant
Bmp2k	-0.751457	1.04203	Not Significant		Cbr1	0.0434091	0	Not Significant
Bmp4	-0.790026	0.588225	Not Significant		Cbr3	-0.175003	0	Not Significant
Bmper	0.537206	0.62132	Not Significant		Cbr4	-0.14619	0	Not Significant
Bmpr1a	0.0855504	0.0714692	Not Significant		Cbx1	-0.0452321	0.029676	Not Significant
Bmpr2	-0.096795	0.0854932	Not Significant		Cbx2	0.0862886	0.0484534	Not Significant
Bms1	0.0287759	0.0144453	Not Significant		Cbx3	-0.378706	0.402239	Not Significant
Bmt2	-0.0249439	0.00941177	Not Significant		Cbx4	0.518676	0.560238	Not Significant
Bnc2	0.112207	0.102351	Not Significant		Cbx5	-0.20955	0.212808	Not Significant
Bnip1	0.539043	0.197121	Not Significant		Cbx7	0.257289	0.22273	Not Significant
Bnip2	-0.0168504	0.00663631	Not Significant		Cbx8	-0.723624	0.360162	Not Significant
Bnip3	0.255034	0.219885	Not Significant		Cby1	0.689394	0.642461	Not Significant
Bnip3l	0.11342	0.0827745	Not Significant		Cc2d1a	0.321324	0.329347	Not Significant
Bod1	-0.0854042	0.0542717	Not Significant		Cc2d1b	0.036571	0.0242449	Not Significant
Bod1l	0.00529661	0	Not Significant		Cc2d2a	0.108596	0.0864425	Not Significant
Bola2	-0.774598	0.262319	Not Significant		Ccar1	0.0958722	0.0862743	Not Significant
Bola3	-0.132404	0.0582359	Not Significant		Ccar2	-0.117621	0.0877219	Not Significant
Bop1	0.197612	0.17947	Not Significant		Ccdc102a	0.00136592	0	Not Significant
Bora	0.484358	0.464204	Not Significant		Ccdc107	0.342086	0.182725	Not Significant
Borcs5	-0.132404	0.0582359	Not Significant		Ccdc112	-0.0978064	0.0534682	Not Significant
Borcs6	0.559865	0.24186	Not Significant		Ccdc115	0.420212	0.224534	Not Significant
Borcs7	-0.131846	0	Not Significant		Ccdc116	0.712748	0.655718	Not Significant
Bpgm	0.000623016	0	Not Significant		Ccdc117	0.0439415	0.0138121	Not Significant
Bphl	0.365619	0.114025	Not Significant		Ccdc12	0.115802	0.0875078	Not Significant
Bpnt1	0.028515	0	Not Significant		Ccdc120	-0.17789	0.0948584	Not Significant
Bpnt2	0.159262	0.14384	Not Significant		Ccdc122	-0.210528	0.173231	Not Significant
Bptf	-0.119078	0.107493	Not Significant		Ccdc124	0.502099	0.474649	Not Significant
Braf	0.21763	0.199197	Not Significant		Ccdc126	-0.00841722	0	Not Significant
Brap	-0.366217	0.342749	Not Significant		Ccdc127	-0.000974976	0	Not Significant
Brat1	0.809144	0.870987	Not Significant		Ccdc134	-0.145546	0.101309	Not Significant
Brca1	0.0230344	0.0120192	Not Significant		Ccdc136	-0.429073	0.39472	Not Significant
Brca2	-0.0046858	0	Not Significant		Ccdc137	-0.230188	0.18047	Not Significant
Brcc3	0.297925	0.2502	Not Significant		Ccdc138	0.0639941	0.0408515	Not Significant
Brd1	-0.564927	0.743157	Not Significant		Ccdc14	-0.100923	0.064537	Not Significant
Brd2	-0.234838	0.238702	Not Significant		Ccdc141	0.181245	0.130403	Not Significant
Brd3	-0.196966	0.177771	Not Significant		Ccdc148	-0.128997	0.0638943	Not Significant
Brd3os	-0.992587	0.394235	Not Significant		Ccdc15	-0.443622	0.436426	Not Significant
Brd4	-0.047911	0.0404987	Not Significant		Ccdc150	-0.0623258	0	Not Significant
Brd7	0.00274024	0	Not Significant		Ccdc154	0.283536	0.120121	Not Significant
Brd8	0.0231741	0.0147074	Not Significant		Ccdc157	-0.224846	0.194234	Not Significant
Brd8dc	-0.13095	0	Not Significant		Ccdc159	0.875446	0.317896	Not Significant
Brd9	-0.460634	0.416453	Not Significant		Ccdc162	0.828875	0.777398	Not Significant
Brf1	0.0980358	0.0707714	Not Significant		Ccdc163	0.985088	0.789649	Not Significant
Brf2	0.256889	0.0945716	Not Significant		Ccdc167	-0.0280502	0	Not Significant
Bri3bp	-0.415651	0.4257	Not Significant		Ccdc169	-0.000380719	0	Not Significant
Brinp3	0.186515	0	Not Significant		Ccdc17	-0.681849	0.287104	Not Significant
Brip1	0.248738	0.234871	Not Significant		Ccdc171	0.289979	0.288612	Not Significant
Brix1	-0.255217	0.194538	Not Significant		Ccdc172	-0.175003	0	Not Significant
Brk1	0.267797	0.254298	Not Significant		Ccdc174	0.149093	0.101309	Not Significant
Brms1	0.280349	0.193083	Not Significant		Ccdc18	-0.268458	0.244156	Not Significant
Brms1l	-0.250292	0.205143	Not Significant		Ccdc181	0.456294	0.24326	Not Significant
Brox	0.101554	0.066957	Not Significant		Ccdc186	0.235266	0.233331	Not Significant
Brpf1	-0.13354	0.112084	Not Significant		Ccdc191	0.362677	0.365874	Not Significant
Brsk1	-0.13326	0.0777616	Not Significant		Ccdc22	0.0578812	0.0443671	Not Significant
Brwd1	-0.622025	0.857852	Not Significant		Ccdc24	0.193464	0	Not Significant
Brwd3	0.31752	0.289721	Not Significant		Ccdc28a	-0.177695	0.0942714	Not Significant
Bscl2	-0.299604	0.235991	Not Significant		Ccdc28b	1.03236	0.621761	Not Significant
Bsdc1	-0.336022	0.265154	Not Significant		Ccdc32	0.554418	0.292561	Not Significant
Bsg	-0.107	0.0913258	Not Significant		Ccdc34	-0.240092	0.210698	Not Significant
Bst2	0.82237	0.912132	Not Significant		Ccdc43	0.00685159	0	Not Significant
Btaf1	-0.288589	0.299147	Not Significant		Ccdc47	0.277748	0.28379	Not Significant
Btbd1	-0.133454	0.092316	Not Significant		Ccdc50	0.0927845	0.0818456	Not Significant
Btbd10	-0.234195	0.172836	Not Significant		Ccdc51	-0.581345	0.504936	Not Significant
Btbd19	-0.0592958	0	Not Significant		Ccdc57	0.000572367	0	Not Significant
Btbd2	0.337236	0.216952	Not Significant		Ccdc59	0.256328	0.19982	Not Significant
Btbd3	-0.294836	0.24602	Not Significant		Ccdc6	0.354246	0.392074	Not Significant
Btbd7	-0.333317	0.355704	Not Significant		Ccdc61	0.110804	0.0729962	Not Significant
Btbd8	-0.133314	0.0687907	Not Significant		Ccdc62	0.418276	0.367322	Not Significant
Btbd9	-0.371151	0.424131	Not Significant		Ccdc66	-0.0951862	0.0790151	Not Significant
Btd	-0.203445	0.133589	Not Significant		Ccdc71	0.0673341	0.0347211	Not Significant
Btf3	0.319043	0.308063	Not Significant		Ccdc71l	0.718497	0.544976	Not Significant
Btf3l4	-0.23221	0.102498	Not Significant		Ccdc74a	0.0434686	0	Not Significant
Btg1	0.415936	0.465958	Not Significant		Ccdc77	-0.0125562	0	Not Significant
Btg2	-0.749297	0.554015	Not Significant		Ccdc7b	0.67387	0.308168	Not Significant
Btg3	0.177581	0.0942714	Not Significant		Ccdc82	-0.203356	0.197993	Not Significant
Btrc	0.205555	0.187752	Not Significant		Ccdc85b	0.0439022	0.0203597	Not Significant
Bub1	0.164059	0.136293	Not Significant		Ccdc85c	-0.172012	0.130344	Not Significant
Bub1b	0.340769	0.350305	Not Significant		Ccdc86	0.175007	0.124496	Not Significant
Bub3	-0.204806	0.157763	Not Significant		Ccdc88a	-0.567375	0.757488	Not Significant
Bud13	0.361582	0.190472	Not Significant		Ccdc88c	-0.0997537	0.0425069	Not Significant
Bud23	0.385404	0.282328	Not Significant		Ccdc9	0.107942	0.0661786	Not Significant
Bud31	0.122275	0.0510111	Not Significant		Ccdc90b	0.735342	0.331959	Not Significant
Bysl	-0.108782	0.0754942	Not Significant		Ccdc91	-0.00381132	0	Not Significant
Bzw1	0.144129	0.129259	Not Significant		Ccdc92	0.0439261	0.0164507	Not Significant
Bzw2	-0.642843	0.720236	Not Significant		Ccdc93	-0.139928	0.123087	Not Significant
C030006K11Rik	0.126474	0	Not Significant		Ccdc97	0.721124	0.894347	Not Significant
C1d	1.05904	0.758756	Not Significant		Ccdc9b	-0.751779	0.828917	Not Significant
C1galt1	0.472574	0.48966	Not Significant		Cchcr1	-0.0308198	0.0133366	Not Significant
C1galt1c1	0.403086	0.120342	Not Significant		Ccin	0.303576	0.0654727	Not Significant
C1qbp	-0.544379	0.604343	Not Significant		Ccl2	-0.0117442	0.00559818	Not Significant
C1qtnf12	-0.890546	0.671615	Not Significant		Ccl25	0.212025	0.174529	Not Significant
C2cd2	-0.51851	0.407972	Not Significant		Ccl5	-0.409939	0.156005	Not Significant
C2cd2l	-0.991915	1.04439	Not Significant		Ccl7	-0.548647	0.565616	Not Significant
C2cd3	0.0803244	0.0412805	Not Significant		Ccm2	-0.212364	0.199624	Not Significant
C330018D20Rik	-0.13095	0	Not Significant		Ccn1	-0.680543	0.970686	Not Significant
C4a	0.553989	0.292561	Not Significant		Ccn4	-0.23962	0.247094	Not Significant
C87436	0.0987002	0.0469785	Not Significant		Ccna2	-0.768045	1.15581	Not Significant
C9orf72	0.280441	0.174385	Not Significant		Ccnb1	-0.598338	0.755965	Not Significant
Caap1	-0.27285	0.223436	Not Significant		Ccnb2	0.0113351	0	Not Significant
Cab39	-0.354472	0.387342	Not Significant		Ccnc	0.122503	0.0957374	Not Significant
Cab39l	-0.256952	0.197377	Not Significant		Ccnd2	0.600011	0.797764	Not Significant
Cabin1	-0.569922	0.750479	Not Significant		Ccnd3	0.00710781	0	Not Significant
Cables2	-0.657128	0.751853	Not Significant		Ccndbp1	0.383625	0.272591	Not Significant
Cabyr	-0.0402425	0	Not Significant		Ccne1	0.317743	0.134121	Not Significant
Cacfd1	0.250607	0.221471	Not Significant		Ccne2	-0.579867	0.670878	Not Significant
Cachd1	-0.398101	0.450244	Not Significant		Ccnf	-0.701964	0.954718	Not Significant
Cacna1c	0.354694	0.394998	Not Significant		Ccng1	-0.790623	1.06991	Not Significant
Cacna1i	0.593652	0.287104	Not Significant		Ccng2	-0.282943	0.215307	Not Significant
Cacna2d1	-0.706011	0.977616	Not Significant		Ccnh	-0.0241358	0.00886212	Not Significant
Cacnb1	-0.929869	0.52243	Not Significant		Ccni	-0.0700332	0.0569486	Not Significant
Cacnb3	-0.215517	0.202545	Not Significant		Ccnj	-0.172259	0.0777616	Not Significant
Cacng7	-1.0029	0.951946	Not Significant		Ccnk	-0.293324	0.269626	Not Significant
Cactin	-0.305572	0.252119	Not Significant		Ccnl1	-0.297541	0.317979	Not Significant
Cacul1	0.0691027	0.0538935	Not Significant		Ccnl2	0.0757019	0.0635106	Not Significant
Cacybp	0.616101	0.741073	Not Significant		Ccnq	-0.0711095	0.0358311	Not Significant
Cad	-0.0147648	0.00779005	Not Significant		Ccnt1	-0.133164	0.119953	Not Significant
Cadm1	-0.381331	0.445286	Not Significant		Ccnt2	0.0161712	0.0114609	Not Significant
Cadm2	-0.749297	0.554015	Not Significant		Ccny	-0.0150066	0.0113596	Not Significant
Cadm4	-1.24948	0.559093	Not Significant		Ccnyl1	-0.0745814	0.0530563	Not Significant
Calcoco1	-0.225874	0.0968581	Not Significant		Ccp110	0.167872	0.14378	Not Significant
Cald1	-0.345199	0.39185	Not Significant		Ccpg1	-0.0408019	0.0155982	Not Significant
Calhm2	0.707668	0.346059	Not Significant		Ccs	0.04393	0.0158028	Not Significant
Calm1	0.485482	0.577963	Not Significant		Ccsap	-0.736321	0.654099	Not Significant
Calm2	0.114938	0.0921645	Not Significant		Ccser1	-0.372465	0.430261	Not Significant
Calm3	0.628576	0.792156	Not Significant		Ccser2	-0.315264	0.338334	Not Significant
Calr	0.332626	0.365257	Not Significant		Cct2	0.203673	0.200613	Not Significant
Calu	-0.214964	0.21322	Not Significant		Cct3	-0.0180674	0.0135111	Not Significant
Camk1	-0.133343	0.0638943	Not Significant		Cct4	-0.125339	0.109298	Not Significant
Camk1d	-0.185503	0.186288	Not Significant		Cct5	-0.007002	0.0036935	Not Significant
Camk2d	0.0996537	0.0898137	Not Significant		Cct6a	0.0796661	0.0700467	Not Significant
Camk2g	-0.127922	0.113088	Not Significant		Cct7	0.216665	0.215313	Not Significant
Camk2n2	0.153898	0.0699179	Not Significant		Cct8	0.042108	0.0361019	Not Significant
Camkk1	0.0724507	0.0327843	Not Significant		Ccz1	-0.0979401	0.0743015	Not Significant
Camkk2	-0.120842	0.101987	Not Significant		Cd109	-0.0280502	0	Not Significant
Camkmt	-0.30782	0.322781	Not Significant		Cd14	-0.0487045	0	Not Significant
Caml	0.227699	0.120121	Not Significant		Cd151	-0.599775	0.565248	Not Significant
Camsap1	0.172633	0.15944	Not Significant		Cd164	-0.264379	0.263231	Not Significant
Camsap2	0.0413947	0.0294808	Not Significant		Cd248	0.121195	0	Not Significant
Camta1	-0.418893	0.481094	Not Significant		Cd276	-0.096049	0.0563847	Not Significant
Camta2	-0.234865	0.159023	Not Significant		Cd2ap	-0.28427	0.302424	Not Significant
Cand1	-0.075484	0.0622523	Not Significant		Cd2bp2	0.181299	0.157846	Not Significant
Cand2	-0.41792	0.145017	Not Significant		Cd320	0.379932	0.324993	Not Significant
Cant1	-0.00813276	0	Not Significant		Cd34	-0.187938	0.18707	Not Significant
Canx	0.158206	0.148736	Not Significant		Cd44	-0.611202	0.846328	Not Significant
Cap1	0.19461	0.175231	Not Significant		Cd46	0.153214	0.124582	Not Significant
Cap2	1.1201	0.84604	Not Significant		Cd47	0.714088	1.03455	Not Significant
Capg	0.677535	0.859041	Not Significant		Cd63	0.135726	0.11877	Not Significant
Capn1	0.590414	0.659007	Not Significant		Cd68	0.282067	0.0616177	Not Significant
Capn10	0.167541	0.11559	Not Significant		Cd79a	-0.175003	0	Not Significant
Capn15	-0.370497	0.397638	Not Significant		Cd81	-0.0290056	0.013656	Not Significant
Capn2	-0.0144425	0.00700604	Not Significant		Cd82	0.0865497	0.0694507	Not Significant
Capn5	0.368018	0.324708	Not Significant		Cd9	-0.73574	1.03847	Not Significant
Capn6	0.159474	0.0895022	Not Significant		Cd99l2	-0.182647	0.165049	Not Significant
Capn7	-0.0282717	0	Not Significant		Cda	-0.380965	0.251439	Not Significant
Capns1	0.166545	0.137467	Not Significant		Cdadc1	-0.0698293	0.0437707	Not Significant
Caprin1	0.132655	0.123131	Not Significant		Cdan1	-0.114055	0.0781838	Not Significant
Caprin2	-0.807709	0.687658	Not Significant		Cdc123	0.0490437	0.0340034	Not Significant
Capza1	0.176565	0.156319	Not Significant		Cdc14a	-0.321988	0.294995	Not Significant
Capza2	0.324507	0.342032	Not Significant		Cdc14b	-0.201893	0.189705	Not Significant
Capzb	-0.291255	0.301051	Not Significant		Cdc16	-0.160135	0.142881	Not Significant
Car12	-0.766791	0.618426	Not Significant		Cdc20	-0.407925	0.395106	Not Significant
Car13	-0.350322	0.266707	Not Significant		Cdc23	-0.235905	0.213455	Not Significant
Car5b	0.280517	0.192305	Not Significant		Cdc25a	-0.0575776	0.0414076	Not Significant
Card10	-0.0326902	0	Not Significant		Cdc25b	-0.656059	0.870275	Not Significant
Card19	-0.0522842	0.0150152	Not Significant		Cdc25c	-0.202593	0.167946	Not Significant
Carf	-0.494293	0.382678	Not Significant		Cdc26	-0.114371	0.0451968	Not Significant
Carhsp1	-0.125597	0.10537	Not Significant		Cdc27	-0.0503396	0.0406968	Not Significant
Carm1	-0.29107	0.295231	Not Significant		Cdc34	-0.381608	0.357658	Not Significant
Carmil1	0.628916	0.810978	Not Significant		Cdc37	-0.147664	0.126036	Not Significant
Carnmt1	-0.694109	0.869057	Not Significant		Cdc37l1	0.171778	0.161578	Not Significant
Cars2	0.390421	0.3134	Not Significant		Cdc40	0.111596	0.0952081	Not Significant
Casc3	-0.00493902	0	Not Significant		Cdc42	-0.167119	0.159922	Not Significant
Casd1	-0.363177	0.208563	Not Significant		Cdc42bpa	-0.0996324	0.0910956	Not Significant
Cask	-0.226022	0.21703	Not Significant		Cdc42bpb	0.0610368	0.0520324	Not Significant
Caskin2	0.24095	0.189098	Not Significant		Cdc42bpg	0.582567	0.655737	Not Significant
Casp2	0.431033	0.416235	Not Significant		Cdc42ep1	-0.0272257	0.0142758	Not Significant
Casp3	0.720861	0.879653	Not Significant		Cdc42ep3	-0.103864	0.0845177	Not Significant
Casp6	0.954021	0.566715	Not Significant		Cdc42ep4	0.1158	0.0777616	Not Significant
Casp7	0.903443	0.8459	Not Significant		Cdc42se1	-0.22996	0.210439	Not Significant
Casp8	0.392382	0.395422	Not Significant		Cdc42se2	0.522108	0.660742	Not Significant
Casp8ap2	0.19552	0.181337	Not Significant		Cdc45	0.0149754	0.0094527	Not Significant
Casp9	0.204457	0.110161	Not Significant		Cdc5l	-0.149581	0.135699	Not Significant
Cast	0.0931622	0.076103	Not Significant		Cdc6	0.082936	0.0566627	Not Significant
Castor2	0.523056	0.516517	Not Significant		Cdc7	-0.22042	0.202893	Not Significant
Cat	0.42611	0.302688	Not Significant		Cdc73	-0.196358	0.19036	Not Significant
Catsper2	0.853579	0.394235	Not Significant		Cdca2	-0.446035	0.522961	Not Significant
Catsper3	0.729461	0.394235	Not Significant		Cdca3	-0.131378	0.106211	Not Significant
Cav1	0.292302	0.294455	Not Significant		Cdca4	-0.232134	0.194358	Not Significant
Cav2	0.135313	0.0963846	Not Significant		Cdca5	-0.375937	0.352418	Not Significant
Cavin1	0.687156	0.972337	Not Significant		Cdca7	0.367886	0.371103	Not Significant
Cavin2	-0.0417206	0.0221766	Not Significant		Cdca7l	0.361872	0.344646	Not Significant
Cavin3	0.540816	0.325308	Not Significant		Cdca8	-0.136427	0.10675	Not Significant
Cbarp	0.349287	0.152064	Not Significant		Cdh10	0.518427	0.0982074	Not Significant
Cbfa2t2	0.126756	0.114586	Not Significant		Cdh11	0.553887	0.727275	Not Significant
Cbfb	-0.426595	0.489938	Not Significant		Cdh18	-0.422283	0.464918	Not Significant
Cbl	-0.368279	0.398593	Not Significant		Cdh2	-0.382991	0.446505	Not Significant
Cblb	0.206453	0.182249	Not Significant		Cdh23	0.360884	0.0751159	Not Significant
Cbll1	-0.65153	0.504936	Not Significant		Cdh24	0.462119	0.503269	Not Significant
Cbr2	-0.00805781	0	Not Significant		Cdin1	-0.299614	0.314223	Not Significant
Cbr3	0.106222	0	Not Significant		Cdip1	0.0666992	0.053345	Not Significant
Cbr4	-0.13095	0	Not Significant		Cdipt	0.163879	0.11559	Not Significant
Cbx1	0.161272	0.131786	Not Significant		Cdk1	-0.456105	0.529315	Not Significant
Cbx2	-0.409797	0.340435	Not Significant		Cdk10	0.392749	0.362684	Not Significant
Cbx3	-0.119173	0.0957804	Not Significant		Cdk11b	-0.00714966	0.00416273	Not Significant
Cbx4	-0.502691	0.440844	Not Significant		Cdk12	-0.155923	0.145192	Not Significant
Cbx5	0.246704	0.256672	Not Significant		Cdk13	-0.340728	0.381951	Not Significant
Cbx7	0.169806	0.116097	Not Significant		Cdk14	-0.479786	0.604679	Not Significant
Cby1	0.279678	0.134121	Not Significant		Cdk16	0.201743	0.195353	Not Significant
Cc2d1a	0.20166	0.160539	Not Significant		Cdk17	-0.203629	0.198363	Not Significant
Cc2d1b	0.223203	0.194089	Not Significant		Cdk18	-0.226845	0.17094	Not Significant
Cc2d2a	0.121134	0.0585996	Not Significant		Cdk19	-0.144057	0.12904	Not Significant
Ccar1	-0.372181	0.403882	Not Significant		Cdk2	-0.174202	0.151437	Not Significant
Ccar2	-0.0840876	0.0519703	Not Significant		Cdk20	-0.68551	0.395084	Not Significant
Ccdc102a	-0.216941	0.158617	Not Significant		Cdk2ap1	-0.0502333	0.0285537	Not Significant
Ccdc112	0.260756	0.129088	Not Significant		Cdk2ap2	-0.166279	0.12695	Not Significant
Ccdc115	0.186515	0	Not Significant		Cdk4	0.147628	0.137028	Not Significant
Ccdc116	-0.963405	0.317896	Not Significant		Cdk5	0.761267	0.890732	Not Significant
Ccdc117	-0.354926	0.279401	Not Significant		Cdk5r1	0.794064	0.580431	Not Significant
Ccdc12	0.382343	0.367314	Not Significant		Cdk5rap1	0.123967	0.0792063	Not Significant
Ccdc120	0.51046	0.374385	Not Significant		Cdk5rap2	-0.00210815	0.000718321	Not Significant
Ccdc122	0.26296	0.19982	Not Significant		Cdk5rap3	-0.276947	0.150381	Not Significant
Ccdc124	0.577751	0.48615	Not Significant		Cdk7	-0.193429	0.16668	Not Significant
Ccdc126	-0.614745	0.426697	Not Significant		Cdk8	0.0118828	0.0101532	Not Significant
Ccdc127	0.0612457	0.0269612	Not Significant		Cdk9	0.125548	0.10341	Not Significant
Ccdc134	0.792428	0.796672	Not Significant		Cdkal1	-0.122649	0.113566	Not Significant
Ccdc136	-0.172614	0.115506	Not Significant		Cdkl2	0.476985	0.538919	Not Significant
Ccdc137	0.145841	0.063343	Not Significant		Cdkl3	0.117635	0.0794947	Not Significant
Ccdc138	-0.513453	0.486212	Not Significant		Cdkl4	0.193464	0	Not Significant
Ccdc14	-0.0116447	0	Not Significant		Cdkl5	-0.0278562	0.0162835	Not Significant
Ccdc141	0.324673	0.211525	Not Significant		Cdkn1a	-0.072246	0.0521026	Not Significant
Ccdc148	0.551348	0.394696	Not Significant		Cdkn1b	0.0614063	0.0266639	Not Significant
Ccdc15	-0.650769	0.572565	Not Significant		Cdkn2a	0.120668	0.103595	Not Significant
Ccdc157	-0.109603	0.0732021	Not Significant		Cdkn2aip	-0.168054	0.139395	Not Significant
Ccdc159	0.344463	0.0982074	Not Significant		Cdkn2aipnl	-0.225699	0.183952	Not Significant
Ccdc162	-0.387842	0	Not Significant		Cdkn2b	0.0573658	0.0428029	Not Significant
Ccdc163	-0.543784	0.346059	Not Significant		Cdkn2c	-0.725131	0.838493	Not Significant
Ccdc167	0.173518	0.0782963	Not Significant		Cdkn2d	-0.568807	0.405766	Not Significant
Ccdc169	0.445585	0.156005	Not Significant		Cdkn3	-0.754349	0.732935	Not Significant
Ccdc171	0.768333	0.931998	Not Significant		Cdo1	0.276599	0.0945716	Not Significant
Ccdc174	-0.582891	0.411527	Not Significant		Cdon	-0.180843	0.168431	Not Significant
Ccdc18	0.315858	0.228694	Not Significant		Cdpf1	1.03236	0.621761	Not Significant
Ccdc186	-0.314676	0.29757	Not Significant		Cdr2	-0.547674	0.589608	Not Significant
Ccdc191	0.178874	0.0832096	Not Significant		Cdr2l	0.216458	0.205998	Not Significant
Ccdc22	-0.446428	0.376556	Not Significant		Cds2	-0.0709694	0.0539886	Not Significant
Ccdc24	-0.256417	0.135622	Not Significant		Cdsn	0.294989	0.285262	Not Significant
Ccdc28a	-0.506611	0.209896	Not Significant		Cdt1	0.643432	0.84788	Not Significant
Ccdc28b	-0.538944	0.0888142	Not Significant		Cdv3	-0.132835	0.11971	Not Significant
Ccdc32	0.749487	0.360162	Not Significant		Cdyl	0.0478279	0.0392757	Not Significant
Ccdc34	0.471004	0.448735	Not Significant		Cdyl2	0.0926662	0.0797424	Not Significant
Ccdc43	0.158658	0.0967747	Not Significant		Cebpb	0.609884	0.652001	Not Significant
Ccdc47	0.310462	0.284398	Not Significant		Cebpg	0.306916	0.318546	Not Significant
Ccdc50	0.0998985	0.0825169	Not Significant		Cebpz	-0.00038207	0	Not Significant
Ccdc51	0.392296	0.145017	Not Significant		Cebpzos	0.0436907	0	Not Significant
Ccdc57	-0.0277111	0.0102033	Not Significant		Cela1	0.222838	0.0501562	Not Significant
Ccdc59	0.860393	0.640607	Not Significant		Celf1	-0.198942	0.198032	Not Significant
Ccdc6	0.335273	0.358901	Not Significant		Celf2	-0.707174	1.05085	Not Significant
Ccdc61	-0.051032	0.0274084	Not Significant		Celsr2	0.592599	0.676415	Not Significant
Ccdc62	-0.47678	0.287791	Not Significant		Cemip	-0.952691	1.08242	Not Significant
Ccdc66	0.267902	0.212901	Not Significant		Cemip2	-0.706827	0.986437	Not Significant
Ccdc71	0.223106	0.115506	Not Significant		Cenpa	-0.593862	0.696807	Not Significant
Ccdc71l	0.484046	0.228656	Not Significant		Cenpb	0.153852	0.138732	Not Significant
Ccdc74a	-0.132299	0.0616177	Not Significant		Cenpc1	-0.546692	0.687154	Not Significant
Ccdc77	0.280686	0.2101	Not Significant		Cenpe	-0.609295	0.841346	Not Significant
Ccdc82	-0.116207	0.0984079	Not Significant		Cenpf	-0.688775	1.00509	Not Significant
Ccdc85b	-0.0891109	0.0504814	Not Significant		Cenph	0.0778448	0.0394847	Not Significant
Ccdc85c	0.450364	0.442765	Not Significant		Cenpi	-0.189404	0.176646	Not Significant
Ccdc86	0.296264	0.231544	Not Significant		Cenpk	-0.191261	0.14171	Not Significant
Ccdc88a	-0.171095	0.15678	Not Significant		Cenpl	-0.218569	0.157763	Not Significant
Ccdc88c	0.165169	0.102498	Not Significant		Cenpm	0.504896	0.496638	Not Significant
Ccdc9	-0.510315	0.401431	Not Significant		Cenpn	-0.0814205	0.0443671	Not Significant
Ccdc91	-0.208938	0.143173	Not Significant		Cenpo	0.0732938	0.0483119	Not Significant
Ccdc92	-0.0788568	0	Not Significant		Cenpp	-0.364568	0.405502	Not Significant
Ccdc93	0.263426	0.246191	Not Significant		Cenpq	-0.259843	0.220878	Not Significant
Ccdc97	-0.707299	0.762602	Not Significant		Cenps	-0.0297976	0	Not Significant
Ccdc9b	0.804632	0.907018	Not Significant		Cenpt	-0.055444	0.0386446	Not Significant
Cchcr1	-0.468536	0.503244	Not Significant		Cenpu	-0.267088	0.230074	Not Significant
Ccl25	-0.315539	0.239079	Not Significant		Cenpv	0.376603	0.201422	Not Significant
Ccm2	-0.133579	0.111776	Not Significant		Cenpw	-0.877945	0.839188	Not Significant
Ccn2	-0.814738	0.886309	Not Significant		Cep104	0.0285628	0.0187576	Not Significant
Ccn4	-0.0200744	0.0129945	Not Significant		Cep112	0.228694	0.223671	Not Significant
Ccna2	0.327963	0.354487	Not Significant		Cep120	-0.0230855	0.00667272	Not Significant
Ccnb1	0.411865	0.415445	Not Significant		Cep128	-0.292349	0.30293	Not Significant
Ccnb2	0.1539	0.112328	Not Significant		Cep131	0.164971	0.115832	Not Significant
Ccnc	-0.352016	0.305424	Not Significant		Cep135	-0.460248	0.507614	Not Significant
Ccnd1	0.555394	0.710873	Not Significant		Cep152	0.113565	0.0954313	Not Significant
Ccnd2	-0.278355	0.259737	Not Significant		Cep162	0.200249	0.197915	Not Significant
Ccnd3	-0.196066	0.173299	Not Significant		Cep164	-0.536587	0.623955	Not Significant
Ccndbp1	0.722673	0.399967	Not Significant		Cep170	-0.102019	0.092747	Not Significant
Ccne1	-0.843927	0.675651	Not Significant		Cep170b	0.113052	0.0946938	Not Significant
Ccne2	-0.382068	0.352418	Not Significant		Cep19	-0.611725	0.508766	Not Significant
Ccnf	0.402078	0.427685	Not Significant		Cep192	-0.097257	0.0879639	Not Significant
Ccng1	0.135313	0.0963846	Not Significant		Cep20	-0.0832143	0.0484534	Not Significant
Ccng2	0.0586426	0	Not Significant		Cep250	-0.14762	0.135237	Not Significant
Ccnh	-0.162413	0.0879059	Not Significant		Cep290	-0.128946	0.11402	Not Significant
Ccni	0.235403	0.219139	Not Significant		Cep295	0.0144635	0.0109264	Not Significant
Ccnj	-0.475594	0.362073	Not Significant		Cep350	0.0414696	0.0348294	Not Significant
Ccnk	-0.0541178	0.0386291	Not Significant		Cep41	0.26555	0.206366	Not Significant
Ccnl1	-0.112649	0.0916951	Not Significant		Cep43	-0.416706	0.475618	Not Significant
Ccnl2	0.165812	0.155059	Not Significant		Cep44	-0.420938	0.406821	Not Significant
Ccnq	-1.20783	0.826492	Not Significant		Cep55	-0.683507	0.864024	Not Significant
Ccnt1	0.0136611	0.00607962	Not Significant		Cep57	-0.383171	0.40392	Not Significant
Ccnt2	0.175261	0.152414	Not Significant		Cep57l1	-0.175361	0.162931	Not Significant
[truncated: 8,784 more rows]
