# Supplementary material for: m6A RNA methylation modulates IFN-γ-stimulated intestinal epithelial cell-intrinsic antiparasitic defense
Source: PLoS Pathog. 2026 Jul 20;22(7):e1014442. doi: 10.1371/journal.ppat.1014442 (PMC13399507; doi:10.1371/journal.ppat.1014442)
Supplement: S9 Table — (XLSX) [file ppat.1014442.s009.xlsx]

## Sheet: Sheet1
S9 Table. Full list of mRNAs associated with Mettl3 protein (as revealed by RIP-Seq with anti-Mettl3) and with an altered m6A methylation level (as revealed by MeRIP-Seq) in IEC4.1 cells following IFN-γ stimulation
m6A RIP Seq mRNAs with increased m6A (590)	Mettl3 RIP Upregulated Genes (336)	Upregulated genes shared in m6A RIP and Mettl3 RIP (115)	Mettl3 RIP Downregulated Genes (208)	m6A RIP Seq mRNAs with decreased m6A (131)	Downregulated genes shared in m6A RIP and Mettl3 RIP (8)
Gm4841	Gbp2b	Gbp2b	Kif19b	Cand1	Fam20c
Gm12185	Nos2	Igtp	Aldh1l2	Eif4g1	Dusp4
Gm4951	Gbp7	Irgm2	Slc30a1	Tcp1	Slc7a5
F830016B08Rik	Igtp	Psmb5	Cyb5r1	Serpinh1	Gcnt4
Mpeg1	Stat1	Cd274	Osbpl6	Mid1ip1	Dusp5
Gbp5	Cxcl10	Fst	Lef1	Umps	Serpine1
Gbp2b	Cd274	Parp14	Atoh8	Trim33	Aqp5
Gm12250	Irgm1	Tubb3	Nr4a1	Filip1l	Megf10
Igtp	Parp14	Nlrc5	Trib3	Fam20c
Sf3b4	Gbp3	Gbp9	Gpt2	Naa50
Gbp6	Irf1	Ifi203	Grb10	Gps1
Ctdsp1	Gbp9	Ifit3	Cth	Dusp9
Batf2	Irgm2	Rtp4	Glis1	Zrsr2
Larp1	Nlrc5	Parp9	Slc7a11	Megf10
Irgm2	Oasl2	Xdh	Gadd45a	Nop9
Gbp10	Tubb3	Samd9l	Akna	Aen
Zbp1	Socs3	Notch1	Prkcg	Ptgs1
Iigp1	Tap1	Apol10b	Mtss2	Plau
Psmb5	Ly6a	Tap2	Inpp4b	Grem1
Gnb2	Parp9	Dtx3l	Ldb3	Cops9
Ankrd52	Dtx3l	Stat2	Slc6a9	Fbxo32
Gbp2	C1s1	Tvp23a	Psd3	Apcdd1
Wt1	Nod1	Socs1	Phyhd1	Ctnnal1
Serpina3g	Stat3	Socs3	Kdm7a	Slc22a23
Gnpat	Stat2	Tapbpl	Trabd2b	Glis2
Rnf187	Ripk2	H2-T24	Agbl3	Edn1
Csrp2	Samhd1	Ppp2r5b	Slc1a4	Smad3
Praf2	Rnf19b	Lgals3bp	Chac1	Angptl4
Slamf8	Herc6	Ifit1	Sh2d4b	Sox9
Ubd	Ifi203	Cebpd	Srf	Lbh
Apol6	Xaf1	Isg15	Pck2	Gm14137
Cd274	Psmb10	Cdc42ep2	Mtm1	Gcnt4
Fst	Greb1l	Ptx3	Cpeb2	Gsn
Parp14	Tap2	Fas	Asns	Ppan
F2r	Parp12	C1ra	Myom1	Phrf1
Ptgfr	Fst	Prune2	Ppp1r15a	Aqp5
Tubb3	Cdc42ep2	Mitd1	Ttll3	Mdn1
Serpina3f	Tvp23a	Parp12	Ero1a	Pnn
Psmb9	Uba7	Rnf213	Bach2	Klhdc8a
Nlrc5	Socs1	H2-T23	Gnpnat1	Fat1
Drg1	Osmr	Greb1l	Notch3	Antxr2
Gbp9	Apol10b	H2-Q4	Osbpl2	Tsr1
Ifi203	Tmem140	Hk2	Msrb3	Ptp4a1
Ifit3	Neurl3	C1rl	Zbtb18	Peak1
Rtp4	Parp10	Herc6	Paqr3	Oaf
Parp9	Mlkl	Tgm2	Tle4	Prkg2
Xdh	Apobec3	Cyp1b1	Nup210l	Zfp397
Prrx1	Cx3cl1	Rhob	Thsd4	Ank
Psmb8	Il13ra1	Neurl3	Fam171b	Riok2
Ifit3b	Ccl7	Ogfr	Aff3	Zfpm1
Samd9l	Asap3	Wnt4	Unc13c	Nfx1
Adamts7	Vwa5a	Erap1	Pla2g4c	Rasa1
H2-Q5	Xdh	Trim56	Whrn	Pxdc1
9930111J21Rik2	Il15	Flrt2	Dlx2	Gjb4
Csf1	Sod2	9930111J21Rik1	Zfp185	Mphosph10
Notch1	Rnf213	Eif2ak2	Rhbdl1	Gper1
Apol10b	Fas	Il13ra1	Npas3	Nav1
Tap2	Samd9l	Hoxd3	Cul9	Dlx1
Dtx3l	H2-T24	Ttc39b	Flrt1	Dusp4
Stat2	Parp11	Bcl3	Slc38a7	Mmp9
Tvp23a	Parp3	Plekhm1	Pycr1	F2r
Slc25a23	Il18rap	Enc1	Cspg5	Lrrfip1
Muc1	9930111J21Rik1	Cenpj	Dlc1	Rgs2
Socs1	Ifi202b	Wdtc1	Smad9	Slc16a13
Socs3	Irak2	Noct	Ccn1	Gas1
C1rb	Ttc39b	Slfn9	Dnmt3a	Pnpla8
Ints3	Casp12	Mtfr2	Bcas3	Thumpd1
Nktr	Sp100	Snx24	Larp1b	Anapc1
Slc9a1	Fhod3	Litaf	Nectin1	Malat1
Tapbpl	C1ra	Adamts4	Wfs1	Masp1
H2-T24	Nsdhl	Mob3c	Cdr2	Mast4
Batf3	Ifi211	Tnfrsf1a	Them4	Angptl2
Ppp2r5b	Erap1	Itpk1	Fam20c	Lurap1l
Lgals3bp	Tapbpl	Cx3cl1	Trpm3	Scx
Ifit1	Trim21	Klhl25	Ppfia4	Serpine1
Cebpd	Vcam1	Il18rap	Mmp2	Slc25a30
Atf3	Klhl25	Trim25	Serpinf1	Trim16
Isg15	Susd6	Has2	Lrmda	Wdr46
Cdc42ep2	Cdk6	Rab30	Pkp1	Prpf4b
C1s2	Ifi35	Ripk1	N4bp2	Klhl21
Ptx3	Cebpd	Dr1	Hmox1	Tmem64
Lamtor1	Hoxd3	Rock1	Cgnl1	B3gntl1
Fas	Gsap	Ntn1	Ak5	Egfr
C1ra	Apol9b	Rmdn3	Nell2	Wnt10a
Prune2	Hk2	H2-T22	Klhl24	Sema5a
Mitd1	Ifi204	Jcad	Fhdc1	Cebpz
Parp12	Ube2l6	Etnk1	Dusp4	Trim8
Rnf213	Ccl2	Sfxn5	Ptgs2	Zfp503
H2-T23	Azin2	Znfx1	Herpud1	Epha2
Greb1l	Lss	Fmnl2	Dgkh	Zpr1
H2-Q4	Nub1	Msmo1	Rhbdd1	Slc5a3
Hk2	Etnk1	Slco3a1	Tbc1d9	Sox2
Zfp36	St6galnac4	Styk1	Zbtb2	Polr1b
C1rl	Hmgcs1	Cdyl2	Rps6ka2	Cd3eap
Herc6	Snx10	Mvp	Slc7a5	Phldb1
Tgm2	Notch1	Inpp1	Tanc2	Hgh1
Ddx58	Cyp1b1	Vcam1	Zmym6	Dusp5
Cyp1b1	Upp1	Ccdc25	Gcnt4	Usp36
Crebrf	Apol9a	Arid5b	Jade3	Rrs1
Bst2	Ifnar2	Rundc1	Slc9a9	Slc16a1
Rhob	Has2	Aacs	Dusp5	Ahnak
B4galt5	Ly6e	Sqle	Necab3	Smad7
F3	Hsd17b7	En1	Efcab8	Rps10
Vmn1r58	Tapbp	Jun	Nbl1	Map3k14
Helz2	Tgm2	Ndufv3	Arl5b	Tns3
Bcl9	Zbtb5	Ebp	Ranbp17	Ston1
Neurl3	1110038F14Rik	Pik3r5	Pde8a	Irf2bp2
Ogfr	Ogfr	Fgf10	Arhgef39	Cdr2l
Wnt4	Bcl3	Bid	Flcn	Ccdc86
Erap1	Ifit1	Chst2	Gm14325	Pmepa1
Trim56	Vegfd	Dhcr24	Mib2	Pde3b
Flrt2	Slit2	Elovl6	Hbegf	Lrrc58
9930111J21Rik1	Plekhm1	Rhobtb2	Phf10	Mak16
Eif2ak2	Sbno2	S1pr1	Slc7a1	Nop16
Gm6548	Synpo	Pcdh18	Cpox	Urb1
Il13ra1	Slfn9		Fyn	Rcl1
Ggct	Tnfrsf1a		Prkn	Timm8a1
Mga	Rmdn3		Slc5a5	Fgf7
Hoxd3	Wrn		Apol8	Pwp2
Pik3ip1	H2ac12		Pbx3	Nob1
Fgl2	Msmo1		Vegfa	Hmga2-ps1
Ttc39b	Acat2		Nkain1	Arhgap22
Castor2	Irf2		Hmcn2	Sfxn1
Trib3	Aacs		Plekhg5	Plekho2
Bcl3	Litaf		Dusp1	Slc7a5
Tomm40l	Eif2ak2		Klf4	Slc25a24
Tlr2	Slc2a9		Bok	Metrnl
Plekhm1	Cttnbp2nl		Faap100	Exosc6
Enc1	Ntn1		Dpp7	Kti12
Cenpj	Ccdc25		Xpot	2410002F23Rik
Wdtc1	Deptor		Vasn	Insyn1
Noct	Flrt2		Col20a1
Zgrf1	Katna1		Sesn2
Slc26a2	Mitd1		Gclc
Slfn9	Ror1		Glce
Wbp4	Tlr3		Qtrt1
Mtfr2	Mvd		Adcy3
Wdr24	Irf7		Peli2
Snx24	St6galnac6		Emilin2
Litaf	Psme2		Bri3
Tgfa	Elovl6		Ddit3
Gpr176	Cenpj		Smco4
Efcab14	Col6a3		Tbpl1
Adamts4	Atxn7l1		Klf9
Mob3c	Ptx3		Gpr176
Tnfrsf1a	Sting1		Serpine1
Itpk1	Styk1		Tenm4
Cx3cl1	Rundc1		Akap17a
Hoxd4	Cp		Clba1
Ip6k1	Fmnl2		Dusp14
Klhl25	Lmo7		Zfp532
Zfp292	Cemip		Id2
Il18rap	Tmem243		Aqp5
Mllt3	H2-Q4		Ankrd13d
Zfp628	Fdps		Foxred2
Arl2	H2-T23		Rabep2
Rgma	Psme1		Ppm1e
Rmi2	Gpr155		Tead4
Trim25	Rab30		Coro2b
Dram1	Sox5		Irs2
Has2	Tubd1		Ttyh3
Casp7	Rtp4		Thoc6
Rhoj	Sqle		Hes1
Rab30	Phactr1		Mthfd2
Arcn1	Rnf31		Aptx
Ripk1	Cacnb2		Arhgap29
Dr1	Fdft1		Ass1
Rock1	Trim56		Nr1d2
Wars	Chst2		Stard5
Plekhf1	Pak1		Lrfn4
B4galt1	Nav3		Cxxc5
Ntn1	Lgals3bp		Rbm38
Rmdn3	Cyp39a1		Slc25a33
Pnrc1	H2bc6		Megf10
Dexi	Cdyl2		Tom1
Numbl	Dr1		Lonrf1
H2-T22	Ebp		Masp2
Cdh11	Esco1		Ulk1
Traf3ip2	Il4ra		Ccdc107
Chaf1b	Pgs1		Cdon
Bard1	Vcan		Dph7
Fosl2	Slc11a2		Mboat2
Dnajb4	Ppp2r5b		Pygm
9930021J03Rik	Rhob		Sdcbp2
Jcad	H1f2		Strbp
Pak4	Ripk1		Tspan2
Foxo3	Ablim1		Zfp931
Rpgrip1l	Casp4		Dcaf10
Etnk1	Pik3r5		Chek1
Dusp6	Znfx1		Tgfb2
Bcorl1	Fgf10		Adh7
Tor3a	Isg15		Hapln4
Gys1	Steap2		Klf16
Gimap9	Mvp		Ermard
Spsb1	1600012H06Rik		Sec23a
Alpk1	Adam8		Dnmt3b
Man1c1	Prune2		Sash1
Ninj1	Snx24		Entpd5
Fbxl5	Rnf114		Txndc16
Cdkn1b	Nampt		Mettl22
Hoxd9	Pcdh18		Naaa
Adamts5	Pml		Psph
Nfil3	Mx2		Pacrg
Gna13	Cd47		Adal
N4bp1	Mtfr2		Stk39
Sfxn5	Naip2		Gas2
Znfx1	H2bc9		Cd320
Tbc1d22b	Slco3a1		Gatc
Rab11fip5	Rock1
Fmnl2	Lap3
Pign	Slc35a4
Msmo1	Hmgcr
1700025G04Rik	Plgrkt
B3gat3	Jcad
Glipr2	Ifit3
Fryl	Nsun4
Il17rd	Rhobtb2
Usp25	Trim25
Slc2a1	Wnt4
Junb	Hoxd8
Slco3a1	Ifit2
Ston2	Med7
Parva	Sfxn5
Kmt2e	Stom
Styk1	2700097O09Rik
Fbrs	Dennd3
Akap9	Tuba1a
Bhlhe40	Nusap1
Usp21	Usp45
Inka1	H2bc18
Rnd3	Il1rl1
Cdyl2	Lmo4
Igf1r	Trafd1
Itpkc	Plscr1
Pdzrn3	Itpk1
Gipc1	Amn1
Mvp	Rbck1
Inpp1	Syn3
Prcc	Dhcr24
Zfp319	Sc5d
Hoxb8	H1f4
Dubr	Arid5b
Marchf9	Cybc1
Vcam1	Eci1
Man2a2	C3
Tulp3	S1pr1
Tmem189	Serpinb9
Nod2	Ifitm2
Rfc3	Dhcr7
Sod3	Gpat3
Adamts1	H3c6
Wasf2	Idi1
Ccdc25	Il7
Adgra2	Parp4
Ywhah	C2cd5
Zfp697	Ccbe1
Brwd3	Extl3
2610507B11Rik	Furin
Rab32	Ttc39c
Arid5b	Mx1
Cenpf	Ptpn6
Sik3	Trim30a
Bbs1	Shisa4
Sec16a	Adamts4
Mxd3	Cxcl1
Ctsb	Enc1
Ccdc71l	Fbxw17
Rnf157	Mtmr11
Hcfc1	Uros
Trib1	Insig1
Sertad3	H2bc14
Hspb8	Lrch1
Kdm3b	Slc29a2
Rab20	Bid
Eif1ad4	Helb
Sdc3	H1f3
Amer1	Pde4b
4930523C07Rik	Fbxo9
Usp42	H2ac20
Rilpl1	Tor1aip1
Ap3s2	Jun
Polr2l	Asb8
Tbc1d2b	Slc39a10
Tm9sf4	Wdtc1
Tspan15	Ppa1
Cep85	Apol7a
Raph1	Map3k8
Sgms2	Gja1
Rundc1	Noct
Med29	Optn
Eef1akmt1	Cdkl3
Kif24	H2ac22
Aacs	Ndufv3
Scpep1	Pcyt2
Prkar2a	Pomp
Brip1	Tmem258
Atm	C1qtnf6
Sqle	H4c14
Dusp8	En1
En1	Atp10d
Mllt6	Dclre1c
Sesn2	H2-T22
Sharpin	Myd88
Kif3c	Pcyt1b
Dynll1	Pimreg
Leng8	Bak1
Prag1	C1rl
Helq	Mob3c
Btbd2	Nedd8
Jun	Nudt13
Sec22a	Tomm6
Dnal4	Traf1
Mafk	Dcps
Dcp2	H3c11
Nup98	Lpin1
Ier3	Abhd14b
Ccdc92	Als2cl
Them6	Pnpt1
Ndufv3	Tmem241
Clk3	Tnfrsf9
Lrp5	Inpp1
Itprid2	Mt2
Cul7	Spag1
Id3	Cenps
Ebp	Ifitm3
Rhog	S100a13
Cyb5d2	Slc38a6
Bsdc1	Tbc1d2
Manf	Tusc2
Rab8b	H2ac8
Tceanc2	Pcdh17
Eral1	H2ac13
Aida	Mok
Rnd1	Nsg1
Fam126a	Psmb5
Ankfy1	H4c2
Surf4
Lrp10
Fbxo30
Cnpy4
Ltbr
Rnpepl1
Fem1b
Pik3r5
Lrrc8c
Olfml3
Peli1
Parp8
AW549877
Ikzf5
Mmp14
Unc45a
Apba3
Hivep1
Lats2
Rcn1
Heg1
Kdelr3
Ccdc120
Hoxa4
Bmt2
Fbn1
Strip1
Neu1
Tmed10
Nxpe3
Zcchc8
Fgf10
Loxl3
Ddit4
Foxo1
Gadd45b
Mrm2
Ticam1
Tubb2a
Pds5a
Suox
Lrfn3
Synrg
Gcn1
Lrrk1
Manba
Bid
Arhgef17
Cep170b
Zfp579
Tram1l1
Rell1
Cpped1
Tpgs1
Slc39a6
Btg1
Mdc1
Sox4
Bach1
Heatr5a
Sema3c
Phf12
Asf1b
Sertad1
Cdc42ep3
Mmgt2
Rab9
Dusp16
Orai3
Chst2
Rilpl2
Gabpa
Nup62
Alkbh5
Psen1
Sdhaf2
Dhcr24
Mettl9
Zbed6
Lhfp
Pim3
Trappc3
Cpd
Mfsd12
Ilrun
Hdhd3
Nectin2
Smim3
Pcbp1
Magee1
Bicra
Smg1
Il6st
Atg2a
Kidins220
Snrnp35
Lmtk2
Acvr1b
Nkrf
Lcor
2610001J05Rik
Foxm1
Gemin7
4930453N24Rik
Smpdl3b
Lrrc20
Lnpep
Klf6
Rfng
Rab33b
Cic
Atmin
Klf3
Tmem43
Rab8a
Lrrc8b
Brpf3
Gadd45g
Elovl6
Crebbp
Adnp2
Ptgfrn
Cog8
Myo5a
Plod1
Caskin2
Vcpip1
Cerk
Brip1os
Rbm15
Jpt1
Maml1
Hs1bp3
Prune1
F11r
Dse
Sumf2
Rhobtb2
Atxn7
Cbx4
Sh3bp4
Loxl1
Twist1
Nsd1
Arl13b
Kdm2a
Zfp260
Kpna3
S1pr1
Hspe1
Erbb2
Cox15
Smcr8
Zdhhc8
Slc35f6
Gen1
Gm33887
Pcnx3
Knstrn
Zhx2
Met
Tmem115
Sumo1
Ier5
Stx6
Slc35e1
Zbtb6
Rnf139
Eif4ebp1
Pcdh18
Pi4k2a
Slc15a4
Sac3d1
Rbm14
Ehd1
B3galnt1
Tbc1d10b
Slc35e2
Micall2
Ywhag
Faf2
Tob2
Bmpr1a
Nxn
Phf13
Slc35b4
Gpatch8
1700123O20Rik
Ranbp10
Dennd2a
Bnip1
Rraga
Fbxo42
Map1s
Map3k11
Kif3b
Kremen1
Ptpn9
Col5a1
Map3k10
Ercc6l
Carhsp1
Htra1
Arsa
Ccn1
Commd5
Mfsd5
Rsrp1
Leprotl1
Spred1
Sp1
Kctd5
Txndc15
Osbpl11
Tspyl1
Zbtb22
Tti1
Khsrp
Cox19
C1galt1c1
Tnfaip8l1
Ccdc71
Taf2
Gins3
Rragc
Zdhhc7
Prr12
H2ax
Ctsz
Hmg20a
Rpp25l
Snx21
Ehd2
Tor1a
Sav1
Sec24b
Cep192
Wdr33
Bod1
Ankrd50
Zswim4
Chmp7
Huwe1
Triap1
Pcbp4
Wdr82
Norad
Gna12
Arl4c
Bcl2l13
Mcat
Ints5
Fem1a
Cdkn2b
