# Supplementary material for: m6A RNA methylation modulates IFN-γ-stimulated intestinal epithelial cell-intrinsic antiparasitic defense
Source: PLoS Pathog. 2026 Jul 20;22(7):e1014442. doi: 10.1371/journal.ppat.1014442 (PMC13399507; doi:10.1371/journal.ppat.1014442)
Supplement: S10 Table — (XLSX) [file ppat.1014442.s010.xlsx]

## Sheet: Sheet1
S10 Table. The lncRNA profiles revealed by RIP-Seq using anti-Mettl3 and anti-Mettl14 in IEC4.1 cells following IFN-γ stimulation
Figure 4A, lncRNAs from RIP-Seq with anti-Mettl3						Figure 4A, lncRNAs from RIP-Seq with anti-Mettl14
Gene Name	logFC	Gene Biotype	Significance	log10_pvalue		Gene Name	logFC	Gene Biotype	Significance	log10_pvalue
Gm12216	2.82022	lncRNA	Upregulated	7.40837		Gm12216	2.93387	lncRNA	Upregulated	8.38771
Gm35551	2.62839	lncRNA	Upregulated	5.76985		Gm20559	3.24737	lncRNA	Upregulated	8.0041
Gm16685	2.22851	lncRNA	Upregulated	5.28111		Gm35551	2.75476	lncRNA	Upregulated	6.17979
Gm34719	-2.20328	lncRNA	Downregulated	3.6333		Gm34455	-2.64159	lncRNA	Downregulated	4.77923
Gm20559	2.24737	lncRNA	Upregulated	3.62662		4930467D21Rik	-2.36624	lncRNA	Downregulated	3.98129
AU020206	1.56364	lncRNA	Upregulated	3.59576		4933412E12Rik	1.73523	lncRNA	Upregulated	3.36055
D5Ertd615e	-1.76612	lncRNA	Downregulated	3.38637		AU020206	1.44151	lncRNA	Upregulated	3.20075
A930015D03Rik	1.38276	lncRNA	Upregulated	2.47931		Gm26510	2.30341	lncRNA	Upregulated	2.84282
4933412E12Rik	1.61232	lncRNA	Upregulated	2.36515		Gm29904	-2.30182	lncRNA	Downregulated	2.81912
A530072M11Rik	1.89508	lncRNA	Upregulated	2.08596		3300005D01Rik	-2.14835	lncRNA	Downregulated	2.76237
F730043M19Rik	1.15444	lncRNA	Upregulated	1.9922		4930599N23Rik	2.06813	lncRNA	Upregulated	2.69359
Rny1	-1.21368	lncRNA	Downregulated	1.97331		Gm26562	-1.70925	lncRNA	Downregulated	2.05726
Gm5914	-1.3745	lncRNA	Downregulated	1.9355		Bc1	1.26881	lncRNA	Upregulated	1.96165
Gm41496	-1.27996	lncRNA	Downregulated	1.86703		Mir100hg	-1.07777	lncRNA	Downregulated	1.91957
Gm39429	-0.976934	lncRNA	Not Significant	1.71822		Thap6	1.31155	lncRNA	Upregulated	1.82051
Gm32856	-1.25737	lncRNA	Downregulated	1.66649		Gm49890	-1.03696	lncRNA	Downregulated	1.81114
E230016M11Rik	-1.30611	lncRNA	Downregulated	1.5873		Gm1604a	1.13607	lncRNA	Upregulated	1.7346
Gm12022	-1.26568	lncRNA	Downregulated	1.52412		Morrbid	-0.965591	lncRNA	Not Significant	1.65518
2410006H16Rik	-1.00639	lncRNA	Downregulated	1.4463		F730043M19Rik	0.999414	lncRNA	Not Significant	1.58681
D130009I18Rik	-0.884824	lncRNA	Not Significant	1.44594		G930009F23Rik	1.4639	lncRNA	Upregulated	1.57378
Dnm3os	1.28626	lncRNA	Upregulated	1.44181		6430562O15Rik	1.75963	lncRNA	Upregulated	1.46967
1700001L05Rik	-1.33141	lncRNA	Downregulated	1.39684		F630040K05Rik	-1.59121	lncRNA	Downregulated	1.46739
A530013C23Rik	-1.57751	lncRNA	Downregulated	1.35959		Gm13205	1.44941	lncRNA	Upregulated	1.48441
Gm17399	-1.69705	lncRNA	Downregulated	1.34566		1500002C15Rik	1.18841	lncRNA	Upregulated	1.42851
Gm36447	1.69077	lncRNA	Upregulated	1.3426		Rny1	1.40379	lncRNA	Upregulated	1.39684
Gm4117	1.09368	lncRNA	Upregulated	1.32413		0610009E02Rik	1.28561	lncRNA	Not Significant	0.685096
Zfp862-ps	0.975665	lncRNA	Not Significant	1.30254		0610009L18Rik	0.0431138	lncRNA	Not Significant	0
Gm26555	-1.10179	lncRNA	Not Significant	1.28064		0610040F04Rik	1.03072	lncRNA	Not Significant	0.566715
1600020E01Rik	-0.919513	lncRNA	Not Significant	1.25848		1110002L01Rik	0.425646	lncRNA	Not Significant	0.39472
Gm33049	1.37673	lncRNA	Not Significant	1.25149		1110019D14Rik	-0.778596	lncRNA	Not Significant	0.721525
Tsix	-1.61515	lncRNA	Not Significant	1.22204		1110038B12Rik	0.460942	lncRNA	Not Significant	0.526864
Tcte2	-1.24011	lncRNA	Not Significant	1.20446		1110046J04Rik	0.305649	lncRNA	Not Significant	0.148051
Arhgap26	-1.05076	lncRNA	Not Significant	1.20123		1300002E11Rik	1.55257	lncRNA	Upregulated	1.35959
A230072C01Rik	-1.17399	lncRNA	Not Significant	1.17699		1600002D24Rik	0.360884	lncRNA	Not Significant	0.0751159
Gm13483	0.814236	lncRNA	Not Significant	1.12628		1600020E01Rik	-0.858489	lncRNA	Not Significant	1.12807
0610009E02Rik	0.749487	lncRNA	Not Significant	0.360162		1700001L05Rik	-0.0627869	lncRNA	Not Significant	0.0319567
1110002L01Rik	0.385404	lncRNA	Not Significant	0.282328		1700006H21Rik	1.34753	lncRNA	Not Significant	0.856173
1110019D14Rik	0.785123	lncRNA	Not Significant	0.424604		1700028E10Rik	0.193464	lncRNA	Not Significant	1.63936e-15
1110038B12Rik	-0.54097	lncRNA	Not Significant	0.618093		1700030C12Rik	-0.124085	lncRNA	Not Significant	1.59114e-15
1110046J04Rik	-0.00241799	lncRNA	Not Significant	0		1700052K11Rik	0.329372	lncRNA	Not Significant	0.0699179
1300002E11Rik	-0.132701	lncRNA	Not Significant	0.0479762		1700061N14Rik	-1.024	lncRNA	Not Significant	0.767806
1700018A04Rik	0.126474	lncRNA	Not Significant	4.82164e-16		1700086O06Rik	-0.330865	lncRNA	Not Significant	0.135622
1700052K11Rik	0.749487	lncRNA	Not Significant	0.360162		1700112D23Rik	0.653073	lncRNA	Not Significant	0.429879
1700086O06Rik	0.1279	lncRNA	Not Significant	1.63936e-15		1700112J16Rik	-0.242446	lncRNA	Not Significant	0.0699179
1700112D23Rik	-0.606214	lncRNA	Not Significant	0.0982074		1700113A16Rik	-0.366605	lncRNA	Not Significant	0.145017
1700123M08Rik	-1.52831	lncRNA	Not Significant	1.09906		1700123M08Rik	0.0437386	lncRNA	Not Significant	0
2210406O10Rik	0.126474	lncRNA	Not Significant	4.82164e-16		1810019D21Rik	1.39049	lncRNA	Not Significant	1.008
2210408F21Rik	-0.234195	lncRNA	Not Significant	0.172836		1810062O18Rik	-0.14619	lncRNA	Not Significant	1.06076e-15
2500002B13Rik	0.185658	lncRNA	Not Significant	0.0751159		2010001A14Rik	-0.364434	lncRNA	Not Significant	0.0888142
2610005L07Rik	-0.188718	lncRNA	Not Significant	0.107347		2010204K13Rik	0.136024	lncRNA	Not Significant	5.78596e-16
2610020C07Rik	0.36775	lncRNA	Not Significant	0.285255		2010310C07Rik	0.572308	lncRNA	Not Significant	0.470969
2610307P16Rik	-0.183498	lncRNA	Not Significant	0.0669747		2210408F21Rik	-0.344371	lncRNA	Not Significant	0.321849
2700038G22Rik	-0.666244	lncRNA	Not Significant	0.508766		2410006H16Rik	0.711324	lncRNA	Not Significant	0.964405
2700054A10Rik	-0.778753	lncRNA	Not Significant	0.752525		2500002B13Rik	-0.0431241	lncRNA	Not Significant	4.33947e-16
2700069I18Rik	-0.387842	lncRNA	Not Significant	4.82164e-16		2500004C02Rik	-0.534098	lncRNA	Not Significant	0.24186
2700099C18Rik	0.595899	lncRNA	Not Significant	0.642708		2610005L07Rik	0.279721	lncRNA	Not Significant	0.247752
2810002D19Rik	0.0180887	lncRNA	Not Significant	1.63936e-15		2610020C07Rik	-0.157316	lncRNA	Not Significant	0.107285
2810013P06Rik	0.967859	lncRNA	Not Significant	0.505417		2610027F03Rik	0.303576	lncRNA	Not Significant	0.0654727
2810403D21Rik	-0.543784	lncRNA	Not Significant	0.346059		2610035D17Rik	-0.276369	lncRNA	Not Significant	0.175962
2810408I11Rik	-0.452433	lncRNA	Not Significant	0.278371		2610306M01Rik	0.300184	lncRNA	Not Significant	4.82164e-16
2810429I04Rik	-0.130418	lncRNA	Not Significant	0		2610307P16Rik	-0.511343	lncRNA	Not Significant	0.496638
2900052L18Rik	0.559865	lncRNA	Not Significant	0.24186		2700038G22Rik	-0.786736	lncRNA	Not Significant	0.749697
2900060B14Rik	-0.130418	lncRNA	Not Significant	0		2700054A10Rik	-0.566829	lncRNA	Not Significant	0.585771
2900076A07Rik	-0.131333	lncRNA	Not Significant	0		2700069I18Rik	-0.124085	lncRNA	Not Significant	1.59114e-15
2900089D17Rik	-0.206354	lncRNA	Not Significant	0.0907628		2700099C18Rik	0.586051	lncRNA	Not Significant	0.665143
3010001F23Rik	-0.890546	lncRNA	Not Significant	0.671615		2810001G20Rik	-0.399547	lncRNA	Not Significant	0.197121
3110056K07Rik	-0.598243	lncRNA	Not Significant	0.399967		2810002D19Rik	0.0436907	lncRNA	Not Significant	0
3300005D01Rik	-0.492355	lncRNA	Not Significant	0.308358		2810013P06Rik	1.34753	lncRNA	Not Significant	0.856173
3830408C21Rik	-0.130418	lncRNA	Not Significant	0		2810403D21Rik	-0.128997	lncRNA	Not Significant	0.0638943
4632427E13Rik	0.344463	lncRNA	Not Significant	0.0982074		2810408I11Rik	-0.621586	lncRNA	Not Significant	0.560919
4732471J01Rik	-0.254715	lncRNA	Not Significant	0.227797		2810429I04Rik	-0.300876	lncRNA	Not Significant	0.127479
4833418N02Rik	-0.538944	lncRNA	Not Significant	0.0888142		2900009J06Rik	-0.175003	lncRNA	Not Significant	1.06076e-15
4833438C02Rik	-0.131621	lncRNA	Not Significant	0		2900052L18Rik	0.0434686	lncRNA	Not Significant	0
4930447F24Rik	0.126474	lncRNA	Not Significant	4.82164e-16		2900076A07Rik	1.39996	lncRNA	Not Significant	0.813652
4930461G14Rik	-0.258504	lncRNA	Not Significant	0.176305		2900089D17Rik	-0.107284	lncRNA	Not Significant	0.0441756
4930467D21Rik	0.857784	lncRNA	Not Significant	0.577205		3010001F23Rik	0.279898	lncRNA	Not Significant	0.135287
4930471E19Rik	0.51109	lncRNA	Not Significant	0.262319		3110056K07Rik	0.376603	lncRNA	Not Significant	0.201422
4930522L14Rik	0.143365	lncRNA	Not Significant	0.0545353		3830408C21Rik	-0.681849	lncRNA	Not Significant	0.287104
4930556M19Rik	-0.349322	lncRNA	Not Significant	1.06076e-15		4632404H12Rik	-0.115648	lncRNA	Not Significant	0.0459915
4930558J18Rik	0.0870389	lncRNA	Not Significant	1.06076e-15		4632427E13Rik	-0.31361	lncRNA	Not Significant	0.081299
4930581F22Rik	0.0721296	lncRNA	Not Significant	0		4732471J01Rik	-0.0312535	lncRNA	Not Significant	0.0134101
4930594M22Rik	-0.131333	lncRNA	Not Significant	0		4833417C18Rik	0.735342	lncRNA	Not Significant	0.331959
4930599N23Rik	0.539043	lncRNA	Not Significant	0.197121		4833418N02Rik	0.0435582	lncRNA	Not Significant	0
4933404O12Rik	0.250227	lncRNA	Not Significant	0.162601		4833438C02Rik	0.107545	lncRNA	Not Significant	1.92865e-16
4933406I18Rik	-0.133495	lncRNA	Not Significant	0.0902575		4921531C22Rik	-0.216549	lncRNA	Not Significant	0.0654727
4933407K13Rik	0.227699	lncRNA	Not Significant	0.120121		4930461G14Rik	-0.457483	lncRNA	Not Significant	0.412338
4933431E20Rik	-1.12239	lncRNA	Not Significant	0.767806		4930471E19Rik	-0.106587	lncRNA	Not Significant	1.63936e-15
4933439C10Rik	-0.667902	lncRNA	Not Significant	0.452652		4930522L14Rik	-0.18942	lncRNA	Not Significant	0.153837
5031425E22Rik	-0.403711	lncRNA	Not Significant	0.440944		4930556M19Rik	-0.941867	lncRNA	Not Significant	0.505417
5430405H02Rik	0.128382	lncRNA	Not Significant	4.33947e-16		4930558J18Rik	0.801762	lncRNA	Not Significant	0.452652
5430416N02Rik	-0.590204	lncRNA	Not Significant	0.636985		4930581F22Rik	0.364239	lncRNA	Not Significant	0.194768
5530601H04Rik	0.133523	lncRNA	Not Significant	0.0743303		4930593A02Rik	1.09481	lncRNA	Not Significant	0.880636
6030442K20Rik	-0.132572	lncRNA	Not Significant	0.052564		4930594M22Rik	0.500095	lncRNA	Not Significant	0.265547
6330549D23Rik	-0.349322	lncRNA	Not Significant	1.06076e-15		4931408D14Rik	-0.176676	lncRNA	Not Significant	0.0582359
6820431F20Rik	-0.133083	lncRNA	Not Significant	0.0327843		4933404O12Rik	-0.0403213	lncRNA	Not Significant	0.0258105
8430419K02Rik	-0.13095	lncRNA	Not Significant	0		4933405D12Rik	0.0436482	lncRNA	Not Significant	0
8430429K09Rik	-1.01322	lncRNA	Not Significant	0.566715		4933406I18Rik	-0.502708	lncRNA	Not Significant	0.584074
9330151L19Rik	-0.299191	lncRNA	Not Significant	1.59114e-15		4933407K13Rik	0.429826	lncRNA	Not Significant	0.383366
9330154J02Rik	0.593652	lncRNA	Not Significant	0.287104		4933417D19Rik	0.417926	lncRNA	Not Significant	0.135622
9330159M07Rik	-0.00992318	lncRNA	Not Significant	0		4933431E20Rik	0.0436482	lncRNA	Not Significant	0
9430091E24Rik	-0.958671	lncRNA	Not Significant	0.883766		4933432I09Rik	1.28561	lncRNA	Not Significant	0.685096
9530026P05Rik	0.126474	lncRNA	Not Significant	4.82164e-16		4933433G15Rik	0.0435175	lncRNA	Not Significant	0
9530082P21Rik	1.3515	lncRNA	Not Significant	0.976995		4933433H22Rik	0.300184	lncRNA	Not Significant	4.82164e-16
A230028O05Rik	-0.795836	lncRNA	Not Significant	0.204718		4933439C10Rik	1.43991	lncRNA	Not Significant	0.976995
A230045G11Rik	-0.925448	lncRNA	Not Significant	0.8459		5031425E22Rik	-0.02029	lncRNA	Not Significant	0.0133504
A230057D06Rik	-0.709505	lncRNA	Not Significant	0.331959		5430405H02Rik	0.80246	lncRNA	Not Significant	0.749697
A330023F24Rik	-0.623462	lncRNA	Not Significant	0.599006		5430416N02Rik	0.276111	lncRNA	Not Significant	0.272636
A330074K22Rik	-0.132755	lncRNA	Not Significant	0.0459915		5530601H04Rik	0.127921	lncRNA	Not Significant	0.106415
A430057M04Rik	-1.52831	lncRNA	Not Significant	1.09906		6030442K20Rik	0.305301	lncRNA	Not Significant	0.129088
A530046M15Rik	-0.963405	lncRNA	Not Significant	0.317896		6330549D23Rik	0.263856	lncRNA	Not Significant	0.0582359
A730017L22Rik	0.331148	lncRNA	Not Significant	0.250415		6820431F20Rik	-0.0252003	lncRNA	Not Significant	1.44649e-16
A730081D07Rik	0.186515	lncRNA	Not Significant	7.71462e-16		8030451A03Rik	0.707953	lncRNA	Not Significant	0.204718
A730090N16Rik	0.0878695	lncRNA	Not Significant	0		8430419K02Rik	-1.07307	lncRNA	Not Significant	0.934413
A830082K12Rik	-0.641819	lncRNA	Not Significant	0.624374		8430429K09Rik	-0.230244	lncRNA	Not Significant	0.134121
A830082N09Rik	1.04635	lncRNA	Not Significant	0.674212		9230114K14Rik	-0.796471	lncRNA	Not Significant	0.538838
A930001C03Rik	-0.130418	lncRNA	Not Significant	0		9330154J02Rik	-0.946526	lncRNA	Not Significant	0.671615
A930007I19Rik	0.445585	lncRNA	Not Significant	0.156005		9330159M07Rik	-0.885382	lncRNA	Not Significant	1.08648
A930037H05Rik	-0.131333	lncRNA	Not Significant	0		9330179D12Rik	0.193464	lncRNA	Not Significant	1.63936e-15
AA386476	-0.131621	lncRNA	Not Significant	0		9330188P03Rik	0.263856	lncRNA	Not Significant	0.0582359
AA465934	-1.1192	lncRNA	Not Significant	0.674212		9330198I05Rik	-0.31361	lncRNA	Not Significant	0.081299
AI506816	-0.0226294	lncRNA	Not Significant	0.0127763		9430091E24Rik	0.133948	lncRNA	Not Significant	0.0884702
Airn	-0.670427	lncRNA	Not Significant	0.70517		9530026P05Rik	0.248238	lncRNA	Not Significant	0.0552401
AW046200	-0.267985	lncRNA	Not Significant	0.0654727		9530082P21Rik	0.157908	lncRNA	Not Significant	1.10898e-15
B130024G19Rik	-0.516339	lncRNA	Not Significant	0.326063		9630013D21Rik	-0.106587	lncRNA	Not Significant	1.63936e-15
B230217O12Rik	-1.01004	lncRNA	Not Significant	1.04361		A230045G11Rik	-0.196312	lncRNA	Not Significant	0.0852039
B230354K17Rik	0.311061	lncRNA	Not Significant	0.284952		A230057D06Rik	-0.499484	lncRNA	Not Significant	0.308358
BB557941	-1.23121	lncRNA	Not Significant	0.736982		A230072C01Rik	0.260899	lncRNA	Not Significant	0.204006
BC002059	-0.887419	lncRNA	Not Significant	0.919238		A230072E10Rik	-0.531853	lncRNA	Not Significant	0.184938
BC065397	-0.00810136	lncRNA	Not Significant	0		A230087F16Rik	0.300184	lncRNA	Not Significant	4.82164e-16
Bc1	0.974778	lncRNA	Not Significant	0.753619		A330015K06Rik	-0.438316	lncRNA	Not Significant	0.278371
Brip1os	0.416658	lncRNA	Not Significant	0.471892		A330023F24Rik	-0.227579	lncRNA	Not Significant	0.163041
C030037D09Rik	-0.132175	lncRNA	Not Significant	0.0654727		A330074K22Rik	-0.881512	lncRNA	Not Significant	0.672747
C130060C02Rik	0.635207	lncRNA	Not Significant	0.262319		A330102I10Rik	-0.648414	lncRNA	Not Significant	0.331959
C630043F03Rik	0.445585	lncRNA	Not Significant	0.156005		A430046D13Rik	-0.124085	lncRNA	Not Significant	1.59114e-15
C920021L13Rik	-0.606214	lncRNA	Not Significant	0.0982074		A430057M04Rik	0.158695	lncRNA	Not Significant	0.0358311
Carmn	-0.548028	lncRNA	Not Significant	0.602759		A530013C23Rik	0.718015	lncRNA	Not Significant	0.846232
Cep83os	-0.856629	lncRNA	Not Significant	0.287104		A530046M15Rik	0.261357	lncRNA	Not Significant	1.06076e-15
Chaserr	-0.554705	lncRNA	Not Significant	0.535691		A530072M11Rik	0.482726	lncRNA	Not Significant	0.371168
Crnde	0.851203	lncRNA	Not Significant	1.06212		A730017L22Rik	-0.239486	lncRNA	Not Significant	0.208337
D030028A08Rik	0.323597	lncRNA	Not Significant	0.145542		A730081D07Rik	-0.230244	lncRNA	Not Significant	0.134121
D430020J02Rik	0.48986	lncRNA	Not Significant	0.185923		A730090N16Rik	-0.781941	lncRNA	Not Significant	0.717247
D930007P13Rik	-0.898839	lncRNA	Not Significant	0.461845		A830082K12Rik	-0.0864634	lncRNA	Not Significant	0.0585592
Dancr	0.539043	lncRNA	Not Significant	0.197121		A830082N09Rik	-0.660563	lncRNA	Not Significant	0.424604
Dleu2	-0.585067	lncRNA	Not Significant	0.724144		A930007I19Rik	0.626496	lncRNA	Not Significant	0.53289
Dubr	0.535726	lncRNA	Not Significant	0.456695		A930015D03Rik	0.835226	lncRNA	Not Significant	1.12657
E130307A14Rik	-0.330242	lncRNA	Not Significant	0.299528		AA465934	0.331432	lncRNA	Not Significant	0.139585
E130317F20Rik	-0.132299	lncRNA	Not Significant	0.0616177		AI506816	-0.0336455	lncRNA	Not Significant	0.0263239
E430024I08Rik	-0.242039	lncRNA	Not Significant	0.177924		Airn	-0.34692	lncRNA	Not Significant	0.317312
Eldr	-0.283809	lncRNA	Not Significant	0.145542		Arhgap26	-0.00448187	lncRNA	Not Significant	0
Emx2os	0.492651	lncRNA	Not Significant	0.528052		Atcayos	0.607486	lncRNA	Not Significant	0.637635
Epb41l4aos	-0.131621	lncRNA	Not Significant	0		AV099323	0.210829	lncRNA	Not Significant	1.59114e-15
F630040K05Rik	-1.34342	lncRNA	Not Significant	1.06435		B130024G19Rik	-0.0262175	lncRNA	Not Significant	0
Fcnaos	-0.963405	lncRNA	Not Significant	0.317896		B230209E15Rik	-0.454495	lncRNA	Not Significant	0.25461
Fendrr	0.0138683	lncRNA	Not Significant	9.64327e-17		B230217O12Rik	-0.226993	lncRNA	Not Significant	0.189882
Firre	-0.576454	lncRNA	Not Significant	0.630741		B230354K17Rik	0.16149	lncRNA	Not Significant	0.144068
Foxd2os	-0.421414	lncRNA	Not Significant	0.307073		B230369F24Rik	-0.17724	lncRNA	Not Significant	0.0907628
Ftx	-0.273632	lncRNA	Not Significant	0.267128		B230398E01Rik	0.801762	lncRNA	Not Significant	0.452652
G630016G05Rik	0.0580009	lncRNA	Not Significant	1.06076e-15		B9d1os	0.496792	lncRNA	Not Significant	0.156005
G930009F23Rik	-0.069162	lncRNA	Not Significant	1.92865e-16		Bach2os	-0.0623258	lncRNA	Not Significant	7.71462e-16
Gas5	0.2191	lncRNA	Not Significant	0.18326		BB557941	0.149093	lncRNA	Not Significant	0.101309
Gm10069	-0.202829	lncRNA	Not Significant	0.0872663		BC002059	-0.215002	lncRNA	Not Significant	0.170433
Gm10076	0.0266036	lncRNA	Not Significant	0		BC065397	0.124641	lncRNA	Not Significant	0.0819143
Gm10138	0.0870389	lncRNA	Not Significant	1.06076e-15		Brip1os	0.290427	lncRNA	Not Significant	0.304257
Gm10516	-0.13095	lncRNA	Not Significant	0		C030037D09Rik	0.509314	lncRNA	Not Significant	0.240892
Gm10785	-0.349322	lncRNA	Not Significant	1.06076e-15		C130036L24Rik	-0.531853	lncRNA	Not Significant	0.184938
Gm11110	-1.11683	lncRNA	Not Significant	0.619881		C130060C02Rik	-0.307731	lncRNA	Not Significant	0.190472
Gm11266	1.07375	lncRNA	Not Significant	0.619881		C630043F03Rik	0.403396	lncRNA	Not Significant	0.167178
Gm11476	0.558841	lncRNA	Not Significant	0.452842		C730034F03Rik	-0.463052	lncRNA	Not Significant	0.408083
Gm11520	-0.0265156	lncRNA	Not Significant	7.71462e-16		C920021L13Rik	0.898811	lncRNA	Not Significant	0.588225
Gm11613	1.20542	lncRNA	Not Significant	1.05028		Carmn	0.349919	lncRNA	Not Significant	0.330866
Gm11767	-0.316413	lncRNA	Not Significant	0.169536		Cep83os	-0.585298	lncRNA	Not Significant	0.488654
Gm11816	-0.0338489	lncRNA	Not Significant	5.78596e-16		Chaserr	-0.64212	lncRNA	Not Significant	0.72983
Gm11944	-0.506611	lncRNA	Not Significant	0.209896		Crnde	0.043945	lncRNA	Not Significant	0.0132081
Gm12153	-0.545418	lncRNA	Not Significant	0.369637		D030028A08Rik	0.18044	lncRNA	Not Significant	0.0409673
Gm12359	0.126474	lncRNA	Not Significant	4.82164e-16		D130009I18Rik	0.657531	lncRNA	Not Significant	0.785644
Gm12602	0.443717	lncRNA	Not Significant	0.184938		D330041H03Rik	0.360539	lncRNA	Not Significant	0.318039
Gm12610	0.55187	lncRNA	Not Significant	0.720237		D430020J02Rik	0.895596	lncRNA	Not Significant	0.865726
Gm12743	-0.451386	lncRNA	Not Significant	0.270112		D5Ertd615e	0.551997	lncRNA	Not Significant	0.708063
Gm13375	-0.130418	lncRNA	Not Significant	0		D730003I15Rik	-1.08414	lncRNA	Not Significant	0.901333
Gm13707	-0.130418	lncRNA	Not Significant	0		D830024N08Rik	-0.340145	lncRNA	Not Significant	0.176015
Gm13816	0.117224	lncRNA	Not Significant	0.0382176		D930007P13Rik	0.618376	lncRNA	Not Significant	0.184938
Gm13830	0.0870389	lncRNA	Not Significant	1.06076e-15		Dancr	-0.175003	lncRNA	Not Significant	1.06076e-15
Gm13986	-0.758206	lncRNA	Not Significant	0.691795		Dleu2	-0.16966	lncRNA	Not Significant	0.152886
Gm14154	0.51594	lncRNA	Not Significant	0.401714		Dnm3os	0.86976	lncRNA	Not Significant	1.05909
Gm14634	0.392296	lncRNA	Not Significant	0.145017		Dubr	0.424018	lncRNA	Not Significant	0.381063
Gm14966	-0.488524	lncRNA	Not Significant	0.081299		E130102H24Rik	0.400259	lncRNA	Not Significant	0.081299
Gm15246	-0.0553003	lncRNA	Not Significant	2.41082e-16		E130307A14Rik	-0.0477015	lncRNA	Not Significant	0.035089
Gm15270	-0.257804	lncRNA	Not Significant	0.124436		E130317F20Rik	-0.419519	lncRNA	Not Significant	0.31403
Gm15337	0.473845	lncRNA	Not Significant	0.326272		E230016M11Rik	-0.13466	lncRNA	Not Significant	0.0779362
Gm15411	-0.656132	lncRNA	Not Significant	0.820441		E330032C10Rik	1.14289	lncRNA	Not Significant	0.619881
Gm15417	-1.11683	lncRNA	Not Significant	0.619881		E430024I08Rik	0.0102556	lncRNA	Not Significant	0.00670953
Gm15564	-0.276047	lncRNA	Not Significant	0.299456		Eldr	-0.0125409	lncRNA	Not Significant	0
Gm15834	-0.337106	lncRNA	Not Significant	0.185923		Emx2os	-0.0836818	lncRNA	Not Significant	0.0649083
Gm15938	-0.130418	lncRNA	Not Significant	0		Epb41l4aos	0.825275	lncRNA	Not Significant	0.505423
Gm15952	0.330312	lncRNA	Not Significant	0.208563		Fam120aos	1.02854	lncRNA	Not Significant	0.505417
Gm16008	0.668374	lncRNA	Not Significant	0.378137		Fendrr	0.0899995	lncRNA	Not Significant	0.0723021
Gm1604a	-0.0526947	lncRNA	Not Significant	0.0318714		Firre	0.0293527	lncRNA	Not Significant	0.0202265
Gm16263	1.04635	lncRNA	Not Significant	0.674212		Foxd2os	-0.30629	lncRNA	Not Significant	0.204047
Gm16364	-0.219476	lncRNA	Not Significant	0.103321		Frmd8os	0.128428	lncRNA	Not Significant	0.0895022
Gm16576	-0.817206	lncRNA	Not Significant	0.683476		Ftx	-0.196073	lncRNA	Not Significant	0.182858
Gm16740	-0.349322	lncRNA	Not Significant	1.06076e-15		G630016G05Rik	-0.175003	lncRNA	Not Significant	1.06076e-15
Gm16759	0.165169	lncRNA	Not Significant	0.102498		Gas5	0.146868	lncRNA	Not Significant	0.130933
Gm16973	-0.774598	lncRNA	Not Significant	0.262319		Gm10069	-0.494217	lncRNA	Not Significant	0.401714
Gm17382	0.155181	lncRNA	Not Significant	0.0995957		Gm10076	-0.646223	lncRNA	Not Significant	0.634588
Gm17484	-0.643408	lncRNA	Not Significant	0.449977		Gm10138	0.596761	lncRNA	Not Significant	0.369637
Gm17501	-0.674806	lncRNA	Not Significant	0.672124		Gm10373	-0.294838	lncRNA	Not Significant	0.159239
Gm17586	0.276373	lncRNA	Not Significant	0.0888142		Gm10516	0.232765	lncRNA	Not Significant	1.06076e-15
Gm19426	0.145255	lncRNA	Not Significant	5.78596e-16		Gm10561	-0.276369	lncRNA	Not Significant	0.175962
Gm19610	-0.624264	lncRNA	Not Significant	0.53289		Gm10644	1.08773	lncRNA	Not Significant	0.942511
Gm1976	-0.191153	lncRNA	Not Significant	0.150691		Gm10653	0.360884	lncRNA	Not Significant	0.0751159
Gm19951	-0.170437	lncRNA	Not Significant	0.168858		Gm10785	0.496792	lncRNA	Not Significant	0.156005
Gm20045	-0.132701	lncRNA	Not Significant	0.0479762		Gm11110	-0.195971	lncRNA	Not Significant	0.120121
Gm20139	-1.23121	lncRNA	Not Significant	0.736982		Gm11266	-0.738034	lncRNA	Not Significant	0.505423
Gm20544	-0.899056	lncRNA	Not Significant	0.784613		Gm11476	-0.368802	lncRNA	Not Significant	0.24326
Gm20939	-0.130418	lncRNA	Not Significant	0		Gm11515	0.493734	lncRNA	Not Significant	0.285757
Gm21814	-0.130418	lncRNA	Not Significant	0		Gm11520	-0.631544	lncRNA	Not Significant	0.550666
Gm26901	0.540816	lncRNA	Not Significant	0.325308		Gm11613	0.325413	lncRNA	Not Significant	0.26591
Gm26944	0.578478	lncRNA	Not Significant	0.341138		Gm11767	0.433363	lncRNA	Not Significant	0.207734
Gm28876	1.22528	lncRNA	Not Significant	0.685096		Gm11944	-0.537502	lncRNA	Not Significant	0.386839
Gm29904	-0.606214	lncRNA	Not Significant	0.0982074		Gm12022	0.129815	lncRNA	Not Significant	0.105147
Gm30122	-0.320955	lncRNA	Not Significant	1.06076e-15		Gm12111	1.24884	lncRNA	Not Significant	0.736982
Gm30873	-0.41792	lncRNA	Not Significant	0.145017		Gm12153	-1.06377	lncRNA	Not Significant	0.965056
Gm32364	0.93601	lncRNA	Not Significant	0.900042		Gm12236	-0.0125103	lncRNA	Not Significant	0
Gm32618	0.300522	lncRNA	Not Significant	0.139585		Gm12592	0.136024	lncRNA	Not Significant	5.78596e-16
Gm33989	-0.320184	lncRNA	Not Significant	0.26547		Gm12610	-0.17642	lncRNA	Not Significant	0.171766
Gm34939	-0.538944	lncRNA	Not Significant	0.0888142		Gm12743	0.398081	lncRNA	Not Significant	0.350372
Gm35113	0.421436	lncRNA	Not Significant	0.33293		Gm12762	0.768431	lncRNA	Not Significant	0.287104
Gm35248	-1.43592	lncRNA	Not Significant	0.976995		Gm12764	0.875446	lncRNA	Not Significant	0.317896
Gm36033	0.701141	lncRNA	Not Significant	0.317896		Gm12841	0.87458	lncRNA	Not Significant	0.640607
Gm36287	-1.01322	lncRNA	Not Significant	0.566715		Gm12972	1.27529	lncRNA	Not Significant	1.11377
Gm36298	-0.762525	lncRNA	Not Significant	0.395084		Gm12976	1.52672	lncRNA	Not Significant	1.09906
Gm36445	-0.0265156	lncRNA	Not Significant	7.71462e-16		Gm12992	0.403396	lncRNA	Not Significant	0.167178
Gm38250	0.37528	lncRNA	Not Significant	0.169073		Gm12996	0.400259	lncRNA	Not Significant	0.081299
Gm38403	-1.11683	lncRNA	Not Significant	0.619881		Gm13056	1.0255	lncRNA	Not Significant	0.43639
Gm39469	0.212111	lncRNA	Not Significant	1.10898e-15		Gm13073	-0.14619	lncRNA	Not Significant	1.06076e-15
Gm39526	-0.819279	lncRNA	Not Significant	0.633665		Gm13201	0.157908	lncRNA	Not Significant	1.10898e-15
Gm39918	-0.421414	lncRNA	Not Significant	0.307073		Gm13391	1.17473	lncRNA	Not Significant	1.12002
Gm4107	-0.415418	lncRNA	Not Significant	0.254966		Gm13421	0.210829	lncRNA	Not Significant	1.59114e-15
Gm41077	-0.13095	lncRNA	Not Significant	0		Gm13470	-0.943858	lncRNA	Not Significant	0.566715
Gm41361	-0.387842	lncRNA	Not Significant	4.82164e-16		Gm13481	0.939987	lncRNA	Not Significant	0.52243
Gm41396	0.593652	lncRNA	Not Significant	0.287104		Gm13483	-0.244745	lncRNA	Not Significant	0.237865
Gm41609	0.0881499	lncRNA	Not Significant	2.41082e-16		Gm13778	0.0434091	lncRNA	Not Significant	0
Gm41724	0.0881499	lncRNA	Not Significant	2.41082e-16		Gm13816	-0.483695	lncRNA	Not Significant	0.35393
Gm4221	-1.02859	lncRNA	Not Significant	0.621761		Gm13830	0.100105	lncRNA	Not Significant	0
Gm44507	0.0296824	lncRNA	Not Significant	9.64327e-17		Gm13986	0.130978	lncRNA	Not Significant	0.0585996
Gm46218	-0.452433	lncRNA	Not Significant	0.278371		Gm14002	-0.627808	lncRNA	Not Significant	0.368847
Gm46412	-0.130418	lncRNA	Not Significant	0		Gm14154	-0.13219	lncRNA	Not Significant	0.0757211
Gm46430	0.514719	lncRNA	Not Significant	0.278371		Gm14634	0.234695	lncRNA	Not Significant	0.052564
Gm46565	0.0870389	lncRNA	Not Significant	1.06076e-15		Gm14963	0.0434091	lncRNA	Not Significant	0
Gm47814	-0.238383	lncRNA	Not Significant	0.120342		Gm14966	0.620992	lncRNA	Not Significant	0.24186
Gm4876	-0.0338489	lncRNA	Not Significant	5.78596e-16		Gm15246	-0.0987014	lncRNA	Not Significant	0.0412918
Gm4890	-0.538944	lncRNA	Not Significant	0.0888142		Gm15270	-0.332672	lncRNA	Not Significant	0.224534
Gm49085	0.665754	lncRNA	Not Significant	0.331959		Gm15337	-1.13014	lncRNA	Not Significant	1.19562
Gm49890	-0.390882	lncRNA	Not Significant	0.443461		Gm15345	0.252547	lncRNA	Not Significant	0.154269
Gm5113	-0.387842	lncRNA	Not Significant	4.82164e-16		Gm15411	-0.296516	lncRNA	Not Significant	0.303919
Gm51425	0.186946	lncRNA	Not Significant	0.0459915		Gm15413	0.154301	lncRNA	Not Significant	0.0347514
Gm5165	0.0675642	lncRNA	Not Significant	1.92865e-16		Gm15417	-0.300876	lncRNA	Not Significant	0.127479
Gm53	0.323238	lncRNA	Not Significant	0.314314		Gm15506	0.730306	lncRNA	Not Significant	0.449977
Gm5544	-0.349322	lncRNA	Not Significant	1.06076e-15		Gm15559	-0.0623258	lncRNA	Not Significant	7.71462e-16
Gm5577	-0.836641	lncRNA	Not Significant	0.627076		Gm15564	0.828359	lncRNA	Not Significant	1.34428
Gm6556	0.126474	lncRNA	Not Significant	4.82164e-16		Gm15728	0.707953	lncRNA	Not Significant	0.204718
Gm6634	-0.570771	lncRNA	Not Significant	0.686919		Gm15834	-0.101236	lncRNA	Not Significant	0.0644147
Gm6712	-0.0889403	lncRNA	Not Significant	0.060097		Gm15850	0.858617	lncRNA	Not Significant	0.683476
Gm7160	0.592435	lncRNA	Not Significant	0.536737		Gm15867	0.261357	lncRNA	Not Significant	1.06076e-15
Gm9530	0.0870389	lncRNA	Not Significant	1.06076e-15		Gm15938	-0.27408	lncRNA	Not Significant	0.0751159
Gnasas1	-0.0788568	lncRNA	Not Significant	9.64327e-17		Gm15952	-0.660563	lncRNA	Not Significant	0.424604
Gpr137b-ps	-0.468867	lncRNA	Not Significant	0.471921		Gm15983	0.0431138	lncRNA	Not Significant	0
Gssos2	0.035723	lncRNA	Not Significant	1.59114e-15		Gm16008	1.16006	lncRNA	Not Significant	1.22976
Gt(ROSA)26Sor	-0.897029	lncRNA	Not Significant	1.08438		Gm16023	-0.603734	lncRNA	Not Significant	0.426697
Hand2os1	0.414615	lncRNA	Not Significant	0.342979		Gm16062	0.810422	lncRNA	Not Significant	0.360162
Hdnr	0.226605	lncRNA	Not Significant	0.181067		Gm16124	0.300184	lncRNA	Not Significant	4.82164e-16
Hmga2-ps1	0.908283	lncRNA	Not Significant	0.784613		Gm16263	0.84129	lncRNA	Not Significant	0.425668
Hoxb3os	-0.898839	lncRNA	Not Significant	0.461845		Gm16364	-0.818207	lncRNA	Not Significant	0.749446
Ino80dos	0.197698	lncRNA	Not Significant	0.166041		Gm16537	-0.463606	lncRNA	Not Significant	0.169073
Jpx	0.484046	lncRNA	Not Significant	0.228656		Gm16576	0.457209	lncRNA	Not Significant	0.33973
Junos	-0.39111	lncRNA	Not Significant	0.330838		Gm16685	0.58755	lncRNA	Not Significant	0.7197
Kirrel3os	-1.06951	lncRNA	Not Significant	0.965056		Gm16759	-0.277399	lncRNA	Not Significant	0.227176
Lncpint	-0.388837	lncRNA	Not Significant	0.443738		Gm16861	0.707953	lncRNA	Not Significant	0.204718
Lncppara	-0.158169	lncRNA	Not Significant	0.128355		Gm16973	-0.0889122	lncRNA	Not Significant	0.0294716
Lockd	0.596736	lncRNA	Not Significant	0.618305		Gm17224	0.42531	lncRNA	Not Significant	0.246155
Magef1	-0.130418	lncRNA	Not Significant	0		Gm17382	0.672872	lncRNA	Not Significant	0.488654
Malat1	-0.429225	lncRNA	Not Significant	0.527844		Gm17399	0.212891	lncRNA	Not Significant	0.0733175
Map2k3os	-1.02859	lncRNA	Not Significant	0.621761		Gm17484	0.0812229	lncRNA	Not Significant	0.0521328
Mir100hg	-0.1531	lncRNA	Not Significant	0.144225		Gm17501	-0.713914	lncRNA	Not Significant	0.855308
Mir155hg	0.321468	lncRNA	Not Significant	0.156005		Gm17586	-0.757312	lncRNA	Not Significant	0.554015
Mir17hg	0.00378223	lncRNA	Not Significant	0		Gm19325	-0.31361	lncRNA	Not Significant	0.081299
Mir22hg	-0.200402	lncRNA	Not Significant	0.148172		Gm19426	0.0437084	lncRNA	Not Significant	0
Mir99ahg	0.107052	lncRNA	Not Significant	0.0662507		Gm19610	-0.727445	lncRNA	Not Significant	0.690634
Mm2pr	0.361305	lncRNA	Not Significant	0.296673		Gm19619	0.248238	lncRNA	Not Significant	0.0552401
Morrbid	0.515501	lncRNA	Not Significant	0.649145		Gm19705	0.518427	lncRNA	Not Significant	0.0982074
Neat1	0.0496157	lncRNA	Not Significant	0.0430728		Gm19744	0.924772	lncRNA	Not Significant	0.461845
Nr6a1os	0.344463	lncRNA	Not Significant	0.0982074		Gm1976	-0.218126	lncRNA	Not Significant	0.209937
Oip5os1	0.124357	lncRNA	Not Significant	0.0792181		Gm19951	0.20108	lncRNA	Not Significant	0.204737
Platr22	0.851076	lncRNA	Not Significant	0.43639		Gm20045	-0.537502	lncRNA	Not Significant	0.386839
Ppp4r1l-ps	-0.149072	lncRNA	Not Significant	0.103947		Gm20125	0.0433349	lncRNA	Not Significant	0
Ptgs2os	-0.861248	lncRNA	Not Significant	0.484904		Gm20139	-0.227926	lncRNA	Not Significant	0.152878
Pvt1	0.0181687	lncRNA	Not Significant	0.0148708		Gm20324	-0.941867	lncRNA	Not Significant	0.505417
R74862	0.321468	lncRNA	Not Significant	0.156005		Gm20471	-0.14619	lncRNA	Not Significant	1.06076e-15
Rab10os	-0.891739	lncRNA	Not Significant	0.890814		Gm20544	-0.787165	lncRNA	Not Significant	0.640607
Rab26os	-0.299191	lncRNA	Not Significant	1.59114e-15		Gm20939	-0.135499	lncRNA	Not Significant	0.0501562
Rmrp	-0.307445	lncRNA	Not Significant	0.340882		Gm21814	-0.853004	lncRNA	Not Significant	0.52243
Rpl37rt	0.035723	lncRNA	Not Significant	1.59114e-15		Gm26555	-0.455245	lncRNA	Not Significant	0.381063
Slc2a4rg-ps	0.24218	lncRNA	Not Significant	0.0654727		Gm26559	0.0431138	lncRNA	Not Significant	0
Snhg1	-0.396258	lncRNA	Not Significant	0.412703		Gm26782	0.453572	lncRNA	Not Significant	0.145017
Snhg12	-0.902614	lncRNA	Not Significant	0.914569		Gm26812	0.0431138	lncRNA	Not Significant	0
Snhg15	-0.176088	lncRNA	Not Significant	0.124597		Gm26901	-0.611725	lncRNA	Not Significant	0.508766
Snhg16	0.449847	lncRNA	Not Significant	0.350015		Gm26944	-0.322573	lncRNA	Not Significant	0.228694
Snhg17	-0.511676	lncRNA	Not Significant	0.578466		Gm28809	0.232765	lncRNA	Not Significant	1.06076e-15
Snhg18	-0.543784	lncRNA	Not Significant	0.346059		Gm2885	0.54793	lncRNA	Not Significant	0.339528
Snhg20	-0.267985	lncRNA	Not Significant	0.0654727		Gm28876	0.456294	lncRNA	Not Significant	0.24326
Snhg3	-0.716696	lncRNA	Not Significant	0.776107		Gm2895	-1.14791	lncRNA	Not Significant	0.99516
Snhg4	0.488267	lncRNA	Not Significant	0.496638		Gm29481	0.0432399	lncRNA	Not Significant	0
Snhg5	0.265705	lncRNA	Not Significant	0.182725		Gm29642	1.20106	lncRNA	Not Significant	0.826492
Snhg6	-0.368798	lncRNA	Not Significant	0.284274		Gm29683	-0.648414	lncRNA	Not Significant	0.331959
Snhg7	-0.31343	lncRNA	Not Significant	0.227463		Gm30122	0.279898	lncRNA	Not Significant	0.135287
Snhg8	-0.502385	lncRNA	Not Significant	0.325308		Gm30228	-1.59926	lncRNA	Downregulated	1.34566
Sox2ot	-0.370802	lncRNA	Not Significant	0.209896		Gm30541	0.0433349	lncRNA	Not Significant	0
Sp3os	-0.449306	lncRNA	Not Significant	0.0751159		Gm30873	-1.19149	lncRNA	Not Significant	0.931206
Terc	-0.598243	lncRNA	Not Significant	0.399967		Gm31323	-0.226401	lncRNA	Not Significant	0.13152
Thap6	0.764399	lncRNA	Not Significant	0.425668		Gm31406	0.509314	lncRNA	Not Significant	0.240892
Ubb-ps	0.524924	lncRNA	Not Significant	0.240892		Gm31513	0.707953	lncRNA	Not Significant	0.204718
Ube2d-ps	-1.01995	lncRNA	Not Significant	0.912698		Gm31645	0.864943	lncRNA	Not Significant	0.484904
Xist	-0.352443	lncRNA	Not Significant	0.400451		Gm31718	-0.234197	lncRNA	Not Significant	0.108388
Zfas1	-0.795531	lncRNA	Not Significant	1.00701		Gm31805	0.656229	lncRNA	Not Significant	0.405766
Zfp335os	-0.337106	lncRNA	Not Significant	0.185923		Gm32261	-0.364434	lncRNA	Not Significant	0.0888142
Zfp939	0.225345	lncRNA	Not Significant	0.081299		Gm32364	0.96133	lncRNA	Not Significant	0.937079
Zmiz1os1	0.126474	lncRNA	Not Significant	4.82164e-16		Gm32618	0.234695	lncRNA	Not Significant	0.052564
						Gm32856	0.348369	lncRNA	Not Significant	0.365959
						Gm33037	0.768431	lncRNA	Not Significant	0.287104
						Gm33049	0.477082	lncRNA	Not Significant	0.253896
						Gm33524	-0.531853	lncRNA	Not Significant	0.184938
						Gm33801	0.14232	lncRNA	Not Significant	5.78596e-16
						Gm33838	1.29623	lncRNA	Not Significant	1.08987
						Gm33989	0.0178462	lncRNA	Not Significant	0.0139483
						Gm34654	-0.14619	lncRNA	Not Significant	1.06076e-15
						Gm34719	0.57759	lncRNA	Not Significant	0.702258
						Gm34804	-0.366605	lncRNA	Not Significant	0.145017
						Gm34829	0.844621	lncRNA	Not Significant	0.554015
						Gm34939	0.904339	lncRNA	Not Significant	0.394235
						Gm35021	0.232765	lncRNA	Not Significant	1.06076e-15
						Gm35113	-0.457684	lncRNA	Not Significant	0.449481
						Gm35117	-0.0923904	lncRNA	Not Significant	1.63936e-15
						Gm35248	0.707953	lncRNA	Not Significant	0.204718
						Gm35507	-0.27408	lncRNA	Not Significant	0.0751159
						Gm35853	-1.43992	lncRNA	Not Significant	1.09906
						Gm36033	0.992528	lncRNA	Not Significant	0.854477
						Gm36298	0.403396	lncRNA	Not Significant	0.167178
						Gm36423	0.0435175	lncRNA	Not Significant	0
						Gm36445	-0.639119	lncRNA	Not Significant	0.53809
						Gm36447	-0.347119	lncRNA	Not Significant	0.216952
						Gm36752	0.774652	lncRNA	Not Significant	0.476037
						Gm3716	0.232765	lncRNA	Not Significant	1.06076e-15
						Gm3734	0.0434091	lncRNA	Not Significant	0
						Gm38250	0.541744	lncRNA	Not Significant	0.25461
						Gm38403	0.0960427	lncRNA	Not Significant	2.41082e-16
						Gm38882	-0.175003	lncRNA	Not Significant	1.06076e-15
						Gm3924	0.2647	lncRNA	Not Significant	0.0907628
						Gm39325	0.586801	lncRNA	Not Significant	0.308358
						Gm39429	0.42668	lncRNA	Not Significant	0.500913
						Gm39469	-0.867176	lncRNA	Not Significant	0.927529
						Gm3948	0.300184	lncRNA	Not Significant	4.82164e-16
						Gm39526	0.289858	lncRNA	Not Significant	0.098739
						Gm39859	0.340614	lncRNA	Not Significant	0.114025
						Gm39918	0.983951	lncRNA	Not Significant	1.08242
						Gm39929	0.0436225	lncRNA	Not Significant	0
						Gm4107	0.878526	lncRNA	Not Significant	1.0854
						Gm41113	-0.681849	lncRNA	Not Significant	0.287104
						Gm4117	0.113048	lncRNA	Not Significant	0.0710463
						Gm41361	0.193464	lncRNA	Not Significant	1.63936e-15
						Gm41496	-0.284549	lncRNA	Not Significant	0.248955
						Gm41556	0.450882	lncRNA	Not Significant	0.0888142
						Gm41609	0.638593	lncRNA	Not Significant	0.674157
						Gm41664	-0.175003	lncRNA	Not Significant	1.06076e-15
						Gm41724	-0.738034	lncRNA	Not Significant	0.505423
						Gm42031	-0.0550489	lncRNA	Not Significant	5.78596e-16
						Gm4221	0.242273	lncRNA	Not Significant	0.102498
						Gm43305	0.618376	lncRNA	Not Significant	0.184938
						Gm44148	0.898811	lncRNA	Not Significant	0.588225
						Gm44507	0.144688	lncRNA	Not Significant	0.0972477
						Gm44700	0.0433349	lncRNA	Not Significant	0
						Gm45095	-0.463606	lncRNA	Not Significant	0.169073
						Gm4566	0.453572	lncRNA	Not Significant	0.145017
						Gm46218	0.206534	lncRNA	Not Significant	0.0710681
						Gm46430	-0.107754	lncRNA	Not Significant	0.0568357
						Gm46565	0.11726	lncRNA	Not Significant	2.41082e-16
						Gm46732	-0.463606	lncRNA	Not Significant	0.169073
						Gm47814	-0.0867392	lncRNA	Not Significant	0.0395418
						Gm4876	-0.419519	lncRNA	Not Significant	0.31403
						Gm4890	-0.135499	lncRNA	Not Significant	0.0501562
						Gm49085	1.09481	lncRNA	Not Significant	0.880636
						Gm49566	-0.175003	lncRNA	Not Significant	1.06076e-15
						Gm5106	0.360884	lncRNA	Not Significant	0.0751159
						Gm5113	1.27855	lncRNA	Not Significant	0.931206
						Gm51425	-0.218192	lncRNA	Not Significant	0.127963
						Gm51604	0.193464	lncRNA	Not Significant	1.63936e-15
						Gm5165	0.359216	lncRNA	Not Significant	0.310197
						Gm53	-0.566622	lncRNA	Not Significant	0.622088
						Gm5544	-0.531853	lncRNA	Not Significant	0.184938
						Gm5577	-0.409939	lncRNA	Not Significant	0.156005
						Gm5817	1.16141	lncRNA	Not Significant	0.559093
						Gm5914	-0.439087	lncRNA	Not Significant	0.326272
						Gm6034	1.09481	lncRNA	Not Significant	0.880636
						Gm6225	0.898811	lncRNA	Not Significant	0.588225
						Gm6556	-0.175003	lncRNA	Not Significant	1.06076e-15
						Gm6634	-0.698995	lncRNA	Not Significant	0.967175
						Gm6712	-0.539796	lncRNA	Not Significant	0.525384
						Gm6981	-0.202463	lncRNA	Not Significant	0.098739
						Gm7160	-0.314314	lncRNA	Not Significant	0.235991
						Gm9465	0.768431	lncRNA	Not Significant	0.287104
						Gnasas1	0.242273	lncRNA	Not Significant	0.102498
						Gpr137b-ps	-0.0363786	lncRNA	Not Significant	0.0216502
						Gssos2	-0.887802	lncRNA	Not Significant	0.714777
						Gt(ROSA)26Sor	-0.723784	lncRNA	Not Significant	0.794454
						Hand2os1	-0.162076	lncRNA	Not Significant	0.100211
						Hdnr	-0.388528	lncRNA	Not Significant	0.383883
						Hk1os	0.261357	lncRNA	Not Significant	1.06076e-15
						Hmga2-ps1	-0.948873	lncRNA	Not Significant	0.797158
						Hotairm1	0.0431138	lncRNA	Not Significant	0
						Hoxb3os	-0.436783	lncRNA	Not Significant	0.209896
						Ino80dos	-0.202608	lncRNA	Not Significant	0.182552
						Jpx	0.113708	lncRNA	Not Significant	0
						Junos	-0.597775	lncRNA	Not Significant	0.649238
						Kctd16	0.735342	lncRNA	Not Significant	0.331959
						Kirrel3os	-0.135499	lncRNA	Not Significant	0.0501562
						Lncpint	-0.270892	lncRNA	Not Significant	0.288041
						Lncppara	0.0148562	lncRNA	Not Significant	0.00583995
						Lockd	-0.0638288	lncRNA	Not Significant	0.0318714
						Magef1	-0.723624	lncRNA	Not Significant	0.360162
						Malat1	-0.0478833	lncRNA	Not Significant	0.0423158
						Mannr	-0.660563	lncRNA	Not Significant	0.424604
						Map2k3os	-0.537883	lncRNA	Not Significant	0.411527
						Mir155hg	-0.27408	lncRNA	Not Significant	0.0751159
						Mir17hg	-0.175003	lncRNA	Not Significant	1.06076e-15
						Mir22hg	-0.468219	lncRNA	Not Significant	0.364894
						Mir99ahg	-0.251229	lncRNA	Not Significant	0.236855
						Mm2pr	0.109891	lncRNA	Not Significant	0.0680427
						Neat1	-0.106792	lncRNA	Not Significant	0.0978561
						Nr6a1os	-0.438316	lncRNA	Not Significant	0.278371
						Oip5os1	0.0439611	lncRNA	Not Significant	0.0315948
						Pldi	-0.586839	lncRNA	Not Significant	0.308168
						Ppifos	0.0979974	lncRNA	Not Significant	9.64327e-17
						Ppp4r1l-ps	0.283377	lncRNA	Not Significant	0.272075
						Ptgs2os	-0.949417	lncRNA	Not Significant	0.832683
						Pvt1	-0.395713	lncRNA	Not Significant	0.471744
						R74862	0.0432399	lncRNA	Not Significant	0
						Rab10os	0.384098	lncRNA	Not Significant	0.335888
						Rmrp	0.54675	lncRNA	Not Significant	0.731405
						Rpl37rt	0.0434091	lncRNA	Not Significant	0
						Slc2a4rg-ps	0.253962	lncRNA	Not Significant	0.0872663
						Snhg1	0.221361	lncRNA	Not Significant	0.216001
						Snhg12	0.451969	lncRNA	Not Significant	0.430233
						Snhg15	0.512445	lncRNA	Not Significant	0.505877
						Snhg16	0.101474	lncRNA	Not Significant	0.0638943
						Snhg17	0.212934	lncRNA	Not Significant	0.196235
						Snhg18	-0.68551	lncRNA	Not Significant	0.395084
						Snhg3	0.178524	lncRNA	Not Significant	0.128091
						Snhg4	-0.491187	lncRNA	Not Significant	0.496705
						Snhg5	0.418331	lncRNA	Not Significant	0.390737
						Snhg6	0.115093	lncRNA	Not Significant	0.0708692
						Snhg7	0.670497	lncRNA	Not Significant	0.726623
						Snhg8	0.177795	lncRNA	Not Significant	0.127891
						Sox2ot	0.730306	lncRNA	Not Significant	0.449977
						Sp3os	-0.0707572	lncRNA	Not Significant	1.10898e-15
						Tcte2	-0.237659	lncRNA	Not Significant	0.133589
						Trmt61b	-0.124085	lncRNA	Not Significant	1.59114e-15
						Trp53cor1	0.881346	lncRNA	Not Significant	1.07071
						Ubb-ps	0.378823	lncRNA	Not Significant	0.182917
						Ube2d-ps	1.38515	lncRNA	Not Significant	1.16511
						Xist	0.199295	lncRNA	Not Significant	0.199295
						Zfas1	0.625959	lncRNA	Not Significant	0.815841
						Zfp335os	0.0436225	lncRNA	Not Significant	0
						Zfp862-ps	0.583658	lncRNA	Not Significant	0.627314
						Zfp939	-0.166474	lncRNA	Not Significant	0.0872663
						Zmiz1os1	-0.438316	lncRNA	Not Significant	0.278371
