# Supplementary material for: m6A RNA methylation modulates IFN-γ-stimulated intestinal epithelial cell-intrinsic antiparasitic defense
Source: PLoS Pathog. 2026 Jul 20;22(7):e1014442. doi: 10.1371/journal.ppat.1014442 (PMC13399507; doi:10.1371/journal.ppat.1014442)
Supplement: S11 Table — (XLSX) [file ppat.1014442.s011.xlsx]

## Sheet: Sheet1
S11 Table. The lncRNA gene expression profiles revealed by RNA-Seq in IEC4.1 cells with and without IFN-γ treatment
Figure 4B RNA-Seq lncRNAs
Gene Name	log2FoldChange	negLog10(Pvalue)	gene_biotype	Regulation
Gm29155	-0.484919	9.16111e-16	lncRNA	Not Significant
C730036E19Rik	-1.94021	3.08585e-15	lncRNA	Downregulated
Gm29156	-0.571067	0.269947	lncRNA	Not Significant
Gm10138	-0.180362	0.237768	lncRNA	Not Significant
Gm26901	-1.3054	1.41472	lncRNA	Downregulated
Gm30414	0	0	lncRNA	Not Significant
9330185C12Rik	1.80612	3.08585e-15	lncRNA	Upregulated
Gm28867	0	0	lncRNA	Not Significant
2610203C22Rik	-0.601469	0.403683	lncRNA	Not Significant
Gm29520	0	0	lncRNA	Not Significant
Gm36992	0	0	lncRNA	Not Significant
1700034P13Rik	0.518735	0.174845	lncRNA	Not Significant
2810414N06Rik	-0.997363	0.946185	lncRNA	Not Significant
Gm26801	-0.57876	0	lncRNA	Not Significant
Gm29856	-0.925681	2.60368e-15	lncRNA	Not Significant
2310043L19Rik	1.81757	3.08585e-15	lncRNA	Upregulated
Gm28610	0	0	lncRNA	Not Significant
Gm28386	0	0	lncRNA	Not Significant
Gm28410	2.59486	0.282424	lncRNA	Upregulated
B230369F24Rik	-0.0547507	0	lncRNA	Not Significant
Gm28893	1.81757	3.08585e-15	lncRNA	Upregulated
Gm15479	-0.225021	0	lncRNA	Not Significant
Gm28792	0.727348	0.140843	lncRNA	Not Significant
5730419F03Rik	0	0	lncRNA	Not Significant
4930521E06Rik	0	0	lncRNA	Not Significant
Snhg6	-0.165615	0.74793	lncRNA	Not Significant
Gm28791	0.0228714	0	lncRNA	Not Significant
Gm28960	1.81757	3.08585e-15	lncRNA	Upregulated
9830004L10Rik	1.81757	3.08585e-15	lncRNA	Upregulated
Gm10518	-0.752115	0.100648	lncRNA	Not Significant
E330020D12Rik	0	0	lncRNA	Not Significant
Gm28151	-0.989694	0.401116	lncRNA	Not Significant
Gm28826	1.79376	3.08585e-15	lncRNA	Upregulated
Gm28321	-0.741606	0.503982	lncRNA	Not Significant
Gm29529	0	0	lncRNA	Not Significant
Gm28513	0	0	lncRNA	Not Significant
Gm28322	-1.94021	3.08585e-15	lncRNA	Downregulated
Gm28319	-0.158012	0	lncRNA	Not Significant
Gm28320	0	0	lncRNA	Not Significant
Gm29325	-1.95744	3.08585e-15	lncRNA	Downregulated
1700072G22Rik	0	0	lncRNA	Not Significant
Gm28512	1.80612	3.08585e-15	lncRNA	Upregulated
Gm17767	0	0	lncRNA	Not Significant
Gm28055	1.79376	3.08585e-15	lncRNA	Upregulated
A830008E24Rik	0	0	lncRNA	Not Significant
Gm28940	0	0	lncRNA	Not Significant
C430014B12Rik	0.16932	0.0498583	lncRNA	Not Significant
Gm29282	0	0	lncRNA	Not Significant
Gm9530	-0.679442	0.247702	lncRNA	Not Significant
Gm17644	2.5842	0.282424	lncRNA	Upregulated
Gm37622	1.80612	3.08585e-15	lncRNA	Upregulated
Gm28941	-0.0246866	0	lncRNA	Not Significant
Gm5532	2.03478	0.746619	lncRNA	Upregulated
Gm29453	-2.45091	1.40984	lncRNA	Downregulated
Gm28323	1.02037	0.687265	lncRNA	Upregulated
Gm28177	2.29225	0.932638	lncRNA	Upregulated
Gm31812	2.57283	0.282424	lncRNA	Upregulated
Gm37571	0	0	lncRNA	Not Significant
2900060B14Rik	-0.764559	1.15532	lncRNA	Not Significant
Gm31728	-1.94021	3.08585e-15	lncRNA	Downregulated
4933436I20Rik	0	0	lncRNA	Not Significant
Gm29456	-3.28043	0.548474	lncRNA	Downregulated
Gm29455	0	0	lncRNA	Not Significant
Gm27184	3.44005	0.799996	lncRNA	Upregulated
3830432H09Rik	-0.969827	2.60368e-15	lncRNA	Not Significant
Gm29570	0	0	lncRNA	Not Significant
Gm38293	1.79376	3.08585e-15	lncRNA	Upregulated
H3f3aos	-0.447865	0.496438	lncRNA	Not Significant
Gm9947	0	0	lncRNA	Not Significant
A530040E14Rik	-0.675839	0	lncRNA	Not Significant
Gm52950	1.79376	3.08585e-15	lncRNA	Upregulated
Gm16028	0	0	lncRNA	Not Significant
Gm2619	1.46159	0.793733	lncRNA	Upregulated
Gm16025	-0.171733	0	lncRNA	Not Significant
Gm16092	-0.613209	1.52047	lncRNA	Not Significant
2210411M09Rik	1.79376	3.08585e-15	lncRNA	Upregulated
Gm16094	1.80612	3.08585e-15	lncRNA	Upregulated
Gm10552	1.80612	3.08585e-15	lncRNA	Upregulated
Gm17017	-0.0775333	4.33947e-16	lncRNA	Not Significant
Gm53065	-0.155655	0	lncRNA	Not Significant
Gm28178	0	0	lncRNA	Not Significant
2610027F03Rik	-1.95492	3.08585e-15	lncRNA	Downregulated
Gm29346	1.90333	1.59884	lncRNA	Upregulated
Gm29345	1.79376	3.08585e-15	lncRNA	Upregulated
Celrr	0	0	lncRNA	Not Significant
A430110L20Rik	0.355209	0.155534	lncRNA	Not Significant
2210011K15Rik	0.661185	0.304805	lncRNA	Not Significant
Gm5533	1.81757	3.08585e-15	lncRNA	Upregulated
Gm28884	0	0	lncRNA	Not Significant
Gm28100	0	0	lncRNA	Not Significant
Gm18800	2.58344	0.282424	lncRNA	Upregulated
Gm7568	0	0	lncRNA	Not Significant
Gm28706	0	0	lncRNA	Not Significant
D030040B21Rik	-0.205104	0	lncRNA	Not Significant
Gm28376	0	0	lncRNA	Not Significant
Gm28154	0	0	lncRNA	Not Significant
Gm16070	0	0	lncRNA	Not Significant
1700047M11Rik	0	0	lncRNA	Not Significant
4930439D14Rik	-1.95744	3.08585e-15	lncRNA	Downregulated
2900009J06Rik	-0.163956	0	lncRNA	Not Significant
Gm16341	0	0	lncRNA	Not Significant
Gm28626	0	0	lncRNA	Not Significant
4930444A19Rik	-1.95492	3.08585e-15	lncRNA	Downregulated
C130036L24Rik	-0.195477	0.192053	lncRNA	Not Significant
Gm37885	0.621296	2.60368e-15	lncRNA	Not Significant
6720483E21Rik	-1.95492	3.08585e-15	lncRNA	Downregulated
Gm28287	-0.957466	2.60368e-15	lncRNA	Not Significant
Gm28800	0	0	lncRNA	Not Significant
Gm15486	0	0	lncRNA	Not Significant
Gm29055	-0.30561	0.128161	lncRNA	Not Significant
Gm10561	-0.433684	1.39337	lncRNA	Not Significant
Gm29371	1.81757	3.08585e-15	lncRNA	Upregulated
Gm29374	-1.94021	3.08585e-15	lncRNA	Downregulated
Gm28240	0	0	lncRNA	Not Significant
9130024F11Rik	0.324636	0.301943	lncRNA	Not Significant
BC055402	0	0	lncRNA	Not Significant
4930558J18Rik	-0.101205	0.170701	lncRNA	Not Significant
Gm26686	-1.95744	3.08585e-15	lncRNA	Downregulated
Cd55os	0	0	lncRNA	Not Significant
Gm15675	3.47793	0.799996	lncRNA	Upregulated
Gm37223	0	0	lncRNA	Not Significant
1700112H15Rik	0	0	lncRNA	Not Significant
Gm37800	-0.024835	0	lncRNA	Not Significant
4930488B22Rik	0	0	lncRNA	Not Significant
Gm34342	2.62092	1.29738	lncRNA	Upregulated
Gm29506	-2.7318	0.282424	lncRNA	Downregulated
Gm27028	-0.618155	0.618429	lncRNA	Not Significant
Gm29107	-0.345358	0	lncRNA	Not Significant
Efhd1os	0	0	lncRNA	Not Significant
Gm38251	2.60558	0.282424	lncRNA	Upregulated
Gm34882	1.81757	3.08585e-15	lncRNA	Upregulated
Gm28857	0	0	lncRNA	Not Significant
4930562F07Rik	0	0	lncRNA	Not Significant
Gm15848	0	0	lncRNA	Not Significant
2010103J01Rik	0	0	lncRNA	Not Significant
Gm15759	0	0	lncRNA	Not Significant
4930532G15Rik	0.262367	3.08585e-15	lncRNA	Not Significant
4933417C20Rik	-0.20706	0.164285	lncRNA	Not Significant
9630028B13Rik	1.81757	3.08585e-15	lncRNA	Upregulated
Gm29491	3.72766	1.03854	lncRNA	Upregulated
A430105J06Rik	-0.150601	0.0851311	lncRNA	Not Significant
Gm36975	3.09719	0.548474	lncRNA	Upregulated
Gm37529	-1.05624	0.704042	lncRNA	Downregulated
Gm37328	-1.00096	0.401125	lncRNA	Downregulated
Gm37083	-1.95744	3.08585e-15	lncRNA	Downregulated
Gm38060	-1.95744	3.08585e-15	lncRNA	Downregulated
Gm28237	0	0	lncRNA	Not Significant
Gm37362	0	0	lncRNA	Not Significant
Gm15834	0.163114	0.250863	lncRNA	Not Significant
Gm38155	-1.94021	3.08585e-15	lncRNA	Downregulated
Gm37896	1.80612	3.08585e-15	lncRNA	Upregulated
Gas5	0.113464	1.18794	lncRNA	Not Significant
Gm29488	-0.60652	0.559732	lncRNA	Not Significant
2900042K21Rik	0.689061	0.140842	lncRNA	Not Significant
A430027H14Rik	0	0	lncRNA	Not Significant
Gm37634	0.00223653	0	lncRNA	Not Significant
Gm29018	0	0	lncRNA	Not Significant
Gm26574	1.81757	3.08585e-15	lncRNA	Upregulated
Gm37422	0.774777	0.323566	lncRNA	Not Significant
G730003C15Rik	0.482633	0.199682	lncRNA	Not Significant
Gm31925	0	0	lncRNA	Not Significant
A230020J21Rik	0	0	lncRNA	Not Significant
Gm37120	3.09719	0.548474	lncRNA	Upregulated
Gm29629	1.80612	3.08585e-15	lncRNA	Upregulated
Gm29630	-1.64182	0.778868	lncRNA	Downregulated
2810442N19Rik	-1.95744	3.08585e-15	lncRNA	Downregulated
Dnm3os	0.261265	2.18451	lncRNA	Not Significant
F730311O21Rik	-0.88688	0.65122	lncRNA	Not Significant
D730003I15Rik	-0.0646493	0.0499335	lncRNA	Not Significant
Gm19582	3.49727	0.799996	lncRNA	Upregulated
Gm26813	-0.122644	0	lncRNA	Not Significant
6030442K20Rik	-0.241905	0.227793	lncRNA	Not Significant
Gm32200	0.648133	2.60368e-15	lncRNA	Not Significant
Gm37432	0	0	lncRNA	Not Significant
Gm20528	0	0	lncRNA	Not Significant
Gm38037	0.21513	0.12763	lncRNA	Not Significant
1700034H15Rik	1.81757	3.08585e-15	lncRNA	Upregulated
Gm10516	0.163724	0.0812495	lncRNA	Not Significant
Gm10538	0	0	lncRNA	Not Significant
Gm19589	0.154269	0.199647	lncRNA	Not Significant
Gm29336	0	0	lncRNA	Not Significant
Platr5	1.81757	3.08585e-15	lncRNA	Upregulated
Gm29337	-0.151321	0	lncRNA	Not Significant
1700067G17Rik	-1.95492	3.08585e-15	lncRNA	Downregulated
Gm26788	-0.186375	0	lncRNA	Not Significant
Gm28499	0.428107	0.0912835	lncRNA	Not Significant
Gm37233	-0.0414658	0.0531558	lncRNA	Not Significant
4933400F21Rik	1.51109	0.370177	lncRNA	Upregulated
Gm20471	-2.7318	0.282424	lncRNA	Downregulated
Gm28306	0	0	lncRNA	Not Significant
D130058E05Rik	-3.28043	0.548474	lncRNA	Downregulated
Gm15867	-0.480818	0.294289	lncRNA	Not Significant
Gm29500	0	0	lncRNA	Not Significant
4930434B07Rik	-1.95492	3.08585e-15	lncRNA	Downregulated
Gm28723	-0.148794	0	lncRNA	Not Significant
Gm28417	0	0	lncRNA	Not Significant
4930568A12Rik	0	0	lncRNA	Not Significant
1700101I19Rik	0	0	lncRNA	Not Significant
Pard3bos1	0	0	lncRNA	Not Significant
Pard3bos2	-1.94021	3.08585e-15	lncRNA	Downregulated
Gm29084	1.80612	3.08585e-15	lncRNA	Upregulated
Gm38336	-0.338493	0.290403	lncRNA	Not Significant
Gm28199	-1.94021	3.08585e-15	lncRNA	Downregulated
1110002O04Rik	0	0	lncRNA	Not Significant
Gm37335	1.11553	0.183197	lncRNA	Upregulated
Gm33280	-0.148794	0	lncRNA	Not Significant
Gm16897	-0.201596	0	lncRNA	Not Significant
A330023F24Rik	-0.283423	0.544835	lncRNA	Not Significant
Gm32391	0	0	lncRNA	Not Significant
Gm37754	0.625992	2.60368e-15	lncRNA	Not Significant
Gm36945	1.81757	3.08585e-15	lncRNA	Upregulated
Gm29083	-1.36002	0.289067	lncRNA	Downregulated
Gm20743	-2.76359	0.282424	lncRNA	Downregulated
Gm38190	0.324888	0.643717	lncRNA	Not Significant
Gm17090	3.08721	0.548474	lncRNA	Upregulated
Ino80dos	-0.101128	0.17861	lncRNA	Not Significant
Gm37864	0.29187	0.165115	lncRNA	Not Significant
Gm28441	1.79376	3.08585e-15	lncRNA	Upregulated
Gm15851	0	0	lncRNA	Not Significant
1700020N18Rik	0	0	lncRNA	Not Significant
Gm28382	-1.94021	3.08585e-15	lncRNA	Downregulated
Gm38033	0	0	lncRNA	Not Significant
Gm29100	-0.279828	0.378911	lncRNA	Not Significant
Gm29101	-0.7615	1.0641	lncRNA	Not Significant
Gm16565	0	0	lncRNA	Not Significant
D430040D24Rik	-1.02435	0.852289	lncRNA	Downregulated
Gm29483	0	0	lncRNA	Not Significant
Gm29482	0	0	lncRNA	Not Significant
Gm29480	0	0	lncRNA	Not Significant
Platr1	0.125955	0	lncRNA	Not Significant
Gm33533	0	0	lncRNA	Not Significant
5033417F24Rik	0.495938	0.305886	lncRNA	Not Significant
9430060I03Rik	-0.150763	0	lncRNA	Not Significant
Gm38115	-0.106654	0	lncRNA	Not Significant
4933402D24Rik	0	0	lncRNA	Not Significant
Gm28892	1.79376	3.08585e-15	lncRNA	Upregulated
Gm28982	-0.56352	4.77342e-15	lncRNA	Not Significant
2810408I11Rik	0.00391158	0	lncRNA	Not Significant
Gm15445	0.688936	0.65436	lncRNA	Not Significant
Gm26642	1.81757	3.08585e-15	lncRNA	Upregulated
Gm26665	0	0	lncRNA	Not Significant
Gm37923	1.81757	3.08585e-15	lncRNA	Upregulated
Gm28277	0.439535	0.134284	lncRNA	Not Significant
Gm15853	-0.596738	0.089984	lncRNA	Not Significant
Gm28535	1.6021	1.13799	lncRNA	Upregulated
Gm4793	0	0	lncRNA	Not Significant
Gm37982	3.08721	0.548474	lncRNA	Upregulated
Gm2453	-0.560548	0	lncRNA	Not Significant
3110045C21Rik	2.10468	1.59185	lncRNA	Upregulated
Gm26805	-0.96747	2.60368e-15	lncRNA	Not Significant
Gm28536	0	0	lncRNA	Not Significant
Gm10550	0	0	lncRNA	Not Significant
Gm15457	0	0	lncRNA	Not Significant
Gm37748	0.333005	0	lncRNA	Not Significant
4930500M09Rik	-0.148794	0	lncRNA	Not Significant
Gm37062	-0.200473	0.121276	lncRNA	Not Significant
4930598F16Rik	0	0	lncRNA	Not Significant
Gm9929	1.15697	0.183197	lncRNA	Upregulated
1700063A18Rik	1.81757	3.08585e-15	lncRNA	Upregulated
Gm16152	0	0	lncRNA	Not Significant
Gm37707	0	0	lncRNA	Not Significant
Gm16076	0	0	lncRNA	Not Significant
Gm29113	0	0	lncRNA	Not Significant
Gm29114	-1.94021	3.08585e-15	lncRNA	Downregulated
Gm29112	1.80612	3.08585e-15	lncRNA	Upregulated
Gm28112	0	0	lncRNA	Not Significant
Gm15832	-0.903476	0.651169	lncRNA	Not Significant
D930019O06Rik	0	0	lncRNA	Not Significant
B230216N24Rik	-0.417954	0.624535	lncRNA	Not Significant
Gm29461	0	0	lncRNA	Not Significant
Gm7967	0.495109	0.116707	lncRNA	Not Significant
Gm37759	1.11924	0.183197	lncRNA	Upregulated
Gm15850	-0.0431958	0	lncRNA	Not Significant
Gm28187	0.133049	0	lncRNA	Not Significant
Gm28403	0	0	lncRNA	Not Significant
Gm26568	0	0	lncRNA	Not Significant
A430034D21Rik	0	0	lncRNA	Not Significant
Gm37552	0	0	lncRNA	Not Significant
Gm26781	0	0	lncRNA	Not Significant
Gm28404	-1.60486	1.66302	lncRNA	Downregulated
9230116N13Rik	0.00501865	0	lncRNA	Not Significant
Gm37799	2.5842	0.282424	lncRNA	Upregulated
Platr23	0.233083	0	lncRNA	Not Significant
Gm19705	0.794144	2.81977	lncRNA	Not Significant
Platr22	-0.187836	0	lncRNA	Not Significant
Mir181a-1hg	-0.96404	1.59346	lncRNA	Not Significant
Gm16894	0	0	lncRNA	Not Significant
Gm7160	0.0318393	0.0230972	lncRNA	Not Significant
Gm37587	0	0	lncRNA	Not Significant
Gm37323	1.81757	3.08585e-15	lncRNA	Upregulated
Gm20753	-0.16392	0	lncRNA	Not Significant
A530053M12Rik	-0.521473	2.60368e-15	lncRNA	Not Significant
D630008O14Rik	1.79376	3.08585e-15	lncRNA	Upregulated
B930036N10Rik	-0.195222	0.486204	lncRNA	Not Significant
Gm37915	0	0	lncRNA	Not Significant
Gm28501	3.05574	0.548474	lncRNA	Upregulated
Gm5833	2.60558	0.282424	lncRNA	Upregulated
Gm28140	0	0	lncRNA	Not Significant
Pantr1	0	0	lncRNA	Not Significant
Apol7d	0.692837	0.373986	lncRNA	Not Significant
Gm16041	0.665363	2.60368e-15	lncRNA	Not Significant
Gm8883	-0.789423	0.341219	lncRNA	Not Significant
Pantr2	2.60558	0.282424	lncRNA	Upregulated
Dalir	-1.95744	3.08585e-15	lncRNA	Downregulated
Gm28818	-0.63856	0.0899831	lncRNA	Not Significant
4933417E11Rik	-2.76123	0.282424	lncRNA	Downregulated
4930556G22Rik	0	0	lncRNA	Not Significant
Gm4319	0	0	lncRNA	Not Significant
Gm28782	0	0	lncRNA	Not Significant
8430432A02Rik	0.182078	0	lncRNA	Not Significant
Gm29040	1.79376	3.08585e-15	lncRNA	Upregulated
Gm37423	-0.222903	0.143085	lncRNA	Not Significant
4930596I21Rik	-0.628172	0.251048	lncRNA	Not Significant
4933436E23Rik	0	0	lncRNA	Not Significant
Gm34816	1.79376	3.08585e-15	lncRNA	Upregulated
4732440D04Rik	-0.276131	1.27038	lncRNA	Not Significant
Pinc	1.80612	3.08585e-15	lncRNA	Upregulated
C530043A13Rik	0	0	lncRNA	Not Significant
Gm29183	-0.148794	0	lncRNA	Not Significant
Cfhr3	0	0	lncRNA	Not Significant
Gm37756	1.79376	3.08585e-15	lncRNA	Upregulated
Gm17224	-1.94021	3.08585e-15	lncRNA	Downregulated
Gm28364	-0.122644	0	lncRNA	Not Significant
Gm36937	-1.45509	0.183197	lncRNA	Downregulated
Gm29170	0.00533414	0	lncRNA	Not Significant
Gm29358	-0.478492	0.232385	lncRNA	Not Significant
Gm29514	0	0	lncRNA	Not Significant
4933439K11Rik	0	0	lncRNA	Not Significant
Gm29398	0	0	lncRNA	Not Significant
Ptgs2os	0.0226852	0	lncRNA	Not Significant
Ptgs2os2	2.59486	0.282424	lncRNA	Upregulated
2310030A07Rik	0	0	lncRNA	Not Significant
Gm29539	1.14976	0.183197	lncRNA	Upregulated
Gm29253	0	0	lncRNA	Not Significant
Gm28294	0	0	lncRNA	Not Significant
1700012E03Rik	0	0	lncRNA	Not Significant
Gm37065	-1.94021	3.08585e-15	lncRNA	Downregulated
Gm20045	-0.200059	0.468256	lncRNA	Not Significant
Gm37218	0	0	lncRNA	Not Significant
Gm37986	0	0	lncRNA	Not Significant
Gm15841	-1.95744	3.08585e-15	lncRNA	Downregulated
Gm26670	-0.555185	0.0829567	lncRNA	Not Significant
Gm26879	-2.74764	0.282424	lncRNA	Downregulated
Stk-ps2	2.57283	0.282424	lncRNA	Upregulated
Rspo4os	-1.32882	0.815929	lncRNA	Downregulated
Gm14154	-1.0929	0.240595	lncRNA	Downregulated
Gm14618	-1.94021	3.08585e-15	lncRNA	Downregulated
Gm37525	1.79376	3.08585e-15	lncRNA	Upregulated
1700030C14Rik	1.79376	3.08585e-15	lncRNA	Upregulated
Gm13575	0	0	lncRNA	Not Significant
Gm13184	1.50218	0.370176	lncRNA	Upregulated
Gm13594	-1.80292	0.370178	lncRNA	Downregulated
Gm13421	0.317314	0.202954	lncRNA	Not Significant
4921531C22Rik	-0.575583	1.82137	lncRNA	Not Significant
2810430I11Rik	-0.054414	0.0592369	lncRNA	Not Significant
Gm14199	-0.925681	2.60368e-15	lncRNA	Not Significant
Gm10862	0	0	lncRNA	Not Significant
Gm38085	0	0	lncRNA	Not Significant
Gm37814	0	0	lncRNA	Not Significant
Gm37107	0	0	lncRNA	Not Significant
Gm38348	0	0	lncRNA	Not Significant
Gm13187	0	0	lncRNA	Not Significant
Gm36988	-0.811054	0.66052	lncRNA	Not Significant
Gm13179	0	0	lncRNA	Not Significant
Gm13372	1.81757	3.08585e-15	lncRNA	Upregulated
Gm13999	0	0	lncRNA	Not Significant
B230312C02Rik	0.258322	0.0722308	lncRNA	Not Significant
Gm10134	-0.957466	2.60368e-15	lncRNA	Not Significant
2500004C02Rik	-0.0683246	0.0868587	lncRNA	Not Significant
4930404H24Rik	-1.95744	3.08585e-15	lncRNA	Downregulated
Dnmt3bos	0	0	lncRNA	Not Significant
Gm13267	0	0	lncRNA	Not Significant
Gm10857	3.07668	0.548474	lncRNA	Upregulated
Gm13383	-1.94021	3.08585e-15	lncRNA	Downregulated
Gm13629	0	0	lncRNA	Not Significant
Gm14342	0	0	lncRNA	Not Significant
Gm13388	0	0	lncRNA	Not Significant
Gm14344	1.81757	3.08585e-15	lncRNA	Upregulated
Gm14339	-1.95744	3.08585e-15	lncRNA	Downregulated
Gm13598	0	0	lncRNA	Not Significant
Gm13596	0	0	lncRNA	Not Significant
Gm36002	0	0	lncRNA	Not Significant
Gm13778	-0.197368	0	lncRNA	Not Significant
9230112E08Rik	-0.0645016	0.106549	lncRNA	Not Significant
6530402F18Rik	0.29523	0.296116	lncRNA	Not Significant
Gm10855	-1.14581	0.651427	lncRNA	Downregulated
Gm10115	-1.06606	0.91924	lncRNA	Downregulated
Gm13256	0	0	lncRNA	Not Significant
Gm13261	0	0	lncRNA	Not Significant
2600006K01Rik	-2.31779	1.23047	lncRNA	Downregulated
Gm13264	-1.13079	0.367964	lncRNA	Downregulated
8030442B05Rik	2.56151	0.282424	lncRNA	Upregulated
Gm13625	-0.193998	0	lncRNA	Not Significant
Mettl5os	0.972835	0.369355	lncRNA	Not Significant
Gm13293	0.0976988	0	lncRNA	Not Significant
4930519P11Rik	-0.217168	0.0565699	lncRNA	Not Significant
Gad1os	-1.59456	0.441512	lncRNA	Downregulated
Erich2os	-0.164014	0	lncRNA	Not Significant
Gm45609	-0.166369	0	lncRNA	Not Significant
Gm26558	1.15981	0.183197	lncRNA	Upregulated
AV039307	-0.540162	0.289503	lncRNA	Not Significant
Gm10851	-1.94021	3.08585e-15	lncRNA	Downregulated
Acss2os	1.79376	3.08585e-15	lncRNA	Upregulated
Gssos2	-2.75888	0.282424	lncRNA	Downregulated
Gssos1	-2.7318	0.282424	lncRNA	Downregulated
Gm16098	-0.461202	0.207792	lncRNA	Not Significant
E030013I19Rik	0	0	lncRNA	Not Significant
Gm37565	-0.364114	0.190851	lncRNA	Not Significant
Gm13270	-0.82268	0.660503	lncRNA	Not Significant
Gm14978	0.707691	0.140842	lncRNA	Not Significant
Dlx1as	-1.65388	0.778861	lncRNA	Downregulated
Stamos	-0.258468	0.112975	lncRNA	Not Significant
Gm13266	1.80612	3.08585e-15	lncRNA	Upregulated
Gm13269	-2.7318	0.282424	lncRNA	Downregulated
Gm13783	0.0711741	0	lncRNA	Not Significant
Rapgef4os3	1.81757	3.08585e-15	lncRNA	Upregulated
Slc2a4rg-ps	-0.120831	0.149591	lncRNA	Not Significant
A930004D18Rik	-0.0498963	0.113751	lncRNA	Not Significant
1810059C17Rik	-1.09334	0.140844	lncRNA	Downregulated
Sp3os	-1.03715	1.70989	lncRNA	Downregulated
Gm14019	0	0	lncRNA	Not Significant
Gm14252	0	0	lncRNA	Not Significant
Norad	-0.100696	0.831239	lncRNA	Not Significant
4930426L09Rik	0.0820878	0	lncRNA	Not Significant
Uckl1os	0.723333	0.140844	lncRNA	Not Significant
Gm13344	0	0	lncRNA	Not Significant
Gm13348	-3.61844	0.799996	lncRNA	Downregulated
Gm13346	-0.189152	0	lncRNA	Not Significant
Gm13703	-2.76123	0.282424	lncRNA	Downregulated
D230022J07Rik	0.0981536	9.16111e-16	lncRNA	Not Significant
Chrna1os	-1.94281	1.08879	lncRNA	Downregulated
Chn1os3	0.45397	0.08191	lncRNA	Not Significant
Gm14224	0	0	lncRNA	Not Significant
Gm14168	0.160787	4.33947e-16	lncRNA	Not Significant
1700084E18Rik	-0.380573	0.0837935	lncRNA	Not Significant
4930405A21Rik	-1.15181	1.24886	lncRNA	Downregulated
5730471H19Rik	-0.361025	0.769159	lncRNA	Not Significant
5430405H02Rik	-0.247863	0.517812	lncRNA	Not Significant
4930417H01Rik	-1.78924	0.370177	lncRNA	Downregulated
Bloc1s6os	0.35129	0	lncRNA	Not Significant
Gm13380	0.308101	5.64132e-15	lncRNA	Not Significant
Gm13375	0.0514538	0.041782	lncRNA	Not Significant
Gm13376	-2.7318	0.282424	lncRNA	Downregulated
Gm14471	-2.13232	0.558814	lncRNA	Downregulated
Gm13667	-1.94021	3.08585e-15	lncRNA	Downregulated
Gm16323	0	0	lncRNA	Not Significant
Gm14396	0	0	lncRNA	Not Significant
Gm28793	1.79376	3.08585e-15	lncRNA	Upregulated
Hoxd3os1	0.646763	2.36374	lncRNA	Not Significant
Gm14286	0.503258	0.314456	lncRNA	Not Significant
Haglr	3.07609	0.548474	lncRNA	Upregulated
Platr27	0	0	lncRNA	Not Significant
Gm13652	2.59486	0.282424	lncRNA	Upregulated
Gm14486	-1.95492	3.08585e-15	lncRNA	Downregulated
2600014E21Rik	0	0	lncRNA	Not Significant
Gm14488	-0.00548508	0	lncRNA	Not Significant
E030042O20Rik	3.08721	0.548474	lncRNA	Upregulated
Gm13657	-1.95492	3.08585e-15	lncRNA	Downregulated
4930527E20Rik	-1.94021	3.08585e-15	lncRNA	Downregulated
Gm20412	-0.596157	9.16111e-16	lncRNA	Not Significant
Gm9821	0	0	lncRNA	Not Significant
Gm13780	-1.95492	3.08585e-15	lncRNA	Downregulated
2900072N19Rik	1.79376	3.08585e-15	lncRNA	Upregulated
Snhg17	-0.181586	1.39516	lncRNA	Not Significant
Gm14002	-0.874397	1.93041	lncRNA	Not Significant
Gm14204	1.79376	3.08585e-15	lncRNA	Upregulated
Gm9913	-0.730614	0.207076	lncRNA	Not Significant
Gm14221	0.626459	0.289489	lncRNA	Not Significant
Gm27206	-1.94021	3.08585e-15	lncRNA	Downregulated
Gm16751	0.621296	2.60368e-15	lncRNA	Not Significant
Gm45447	0.300791	0	lncRNA	Not Significant
Gm13415	-0.419275	1.30184e-15	lncRNA	Not Significant
D330023K18Rik	-0.133605	0.08513	lncRNA	Not Significant
D930015M05Rik	0	0	lncRNA	Not Significant
Gm13816	-0.46493	0.232406	lncRNA	Not Significant
Gm13791	-1.95744	3.08585e-15	lncRNA	Downregulated
4631405J19Rik	-2.76359	0.282424	lncRNA	Downregulated
Ptprtos	-1.95744	3.08585e-15	lncRNA	Downregulated
Gm27003	-0.717282	0.353706	lncRNA	Not Significant
Gm13938	-1.95744	3.08585e-15	lncRNA	Downregulated
Gm13425	-1.95744	3.08585e-15	lncRNA	Downregulated
Gm11454	-0.148794	0	lncRNA	Not Significant
Gm13427	0.317809	3.95374e-15	lncRNA	Not Significant
2900093K20Rik	-0.233175	0.129243	lncRNA	Not Significant
Gm10804	0	0	lncRNA	Not Significant
0610039K10Rik	-0.146453	0	lncRNA	Not Significant
Gm13442	-2.7453	0.282424	lncRNA	Downregulated
Gm16316	1.81757	3.08585e-15	lncRNA	Upregulated
Alkbh3os1	0	0	lncRNA	Not Significant
Gm13609	0	0	lncRNA	Not Significant
Gm16534	0	0	lncRNA	Not Significant
Gm11455	0.00569764	4.33947e-16	lncRNA	Not Significant
A730032A03Rik	0	0	lncRNA	Not Significant
Mir670hg	-0.15203	0	lncRNA	Not Significant
2810002D19Rik	-0.495586	2.0378	lncRNA	Not Significant
Gm14302	-2.74764	0.282424	lncRNA	Downregulated
Gm13610	-0.09253	1.30184e-15	lncRNA	Not Significant
Gm11457	0.183066	1.73579e-15	lncRNA	Not Significant
Gm13919	1.80612	3.08585e-15	lncRNA	Upregulated
Zfp335os	-0.18173	0.250105	lncRNA	Not Significant
Morrbid	0.152679	1.12306	lncRNA	Not Significant
Gm14009	0	0	lncRNA	Not Significant
Gm29010	-0.479253	0.117077	lncRNA	Not Significant
Gm39929	-0.459892	0.0887635	lncRNA	Not Significant
Gm13684	2.59486	0.282424	lncRNA	Upregulated
Gm10762	0.0172634	4.33947e-16	lncRNA	Not Significant
Gm14027	0.742821	0.240594	lncRNA	Not Significant
Gm14022	-0.955109	2.60368e-15	lncRNA	Not Significant
9830144P21Rik	1.22207	0.290072	lncRNA	Upregulated
A730036I17Rik	2.57283	0.282424	lncRNA	Upregulated
Gm14024	0	0	lncRNA	Not Significant
Gm14023	0.338978	3.95374e-15	lncRNA	Not Significant
Gm13874	1.80612	3.08585e-15	lncRNA	Upregulated
Il1bos	0	0	lncRNA	Not Significant
Gm14041	0	0	lncRNA	Not Significant
BC016548	0	0	lncRNA	Not Significant
Gm13710	1.49938	0.370173	lncRNA	Upregulated
Gm28196	0	0	lncRNA	Not Significant
Gm13387	-1.89893	1.2635	lncRNA	Downregulated
Gm38287	1.10082	0.183197	lncRNA	Upregulated
4931422A03Rik	1.81757	3.08585e-15	lncRNA	Upregulated
Gm13412	0	0	lncRNA	Not Significant
Gm13883	0	0	lncRNA	Not Significant
9430097D07Rik	-0.146453	0	lncRNA	Not Significant
Platr14	-2.40088	0.746635	lncRNA	Downregulated
BC046401	-0.939178	2.60368e-15	lncRNA	Not Significant
Gm11465	-1.94021	3.08585e-15	lncRNA	Downregulated
Platr29	1.81757	3.08585e-15	lncRNA	Upregulated
Gm11464	0.482901	0.116707	lncRNA	Not Significant
4930473A02Rik	0.683117	0.140843	lncRNA	Not Significant
5031425F14Rik	0	0	lncRNA	Not Significant
Gm14267	0.190496	6.07526e-15	lncRNA	Not Significant
Wt1os	-1.95492	3.08585e-15	lncRNA	Downregulated
Grin1os	1.80612	3.08585e-15	lncRNA	Upregulated
A730017L22Rik	-0.298064	0.978173	lncRNA	Not Significant
6330409D20Rik	0	0	lncRNA	Not Significant
Pax6os1	-1.95744	3.08585e-15	lncRNA	Downregulated
Paupar	0	0	lncRNA	Not Significant
Gm17096	0.392929	0.370189	lncRNA	Not Significant
Gm13524	1.33054	0.718142	lncRNA	Upregulated
Gm13523	-0.668177	0.323578	lncRNA	Not Significant
Zfas1	0.174392	2.03313	lncRNA	Not Significant
1110018N20Rik	0	0	lncRNA	Not Significant
Gm14232	-0.177029	0	lncRNA	Not Significant
Gm14015	-2.75888	0.282424	lncRNA	Downregulated
Gm11476	-0.517501	0.452296	lncRNA	Not Significant
Gm13912	0	0	lncRNA	Not Significant
Gm14320	1.53817	0.370177	lncRNA	Upregulated
A530013C23Rik	-0.0816293	4.33947e-16	lncRNA	Not Significant
9230111E07Rik	0.388555	0.173283	lncRNA	Not Significant
1200007C13Rik	-0.155655	0	lncRNA	Not Significant
Gm14319	0.632615	2.60368e-15	lncRNA	Not Significant
Gm45346	2.59486	0.282424	lncRNA	Upregulated
Gm20638	0	0	lncRNA	Not Significant
Gm14236	0	0	lncRNA	Not Significant
E130018N17Rik	0	0	lncRNA	Not Significant
Platr8	0	0	lncRNA	Not Significant
Gm13528	-2.7318	0.282424	lncRNA	Downregulated
Gm13536	2.56151	0.282424	lncRNA	Upregulated
Gm13936	0	0	lncRNA	Not Significant
Fcnaos	0.665363	2.60368e-15	lncRNA	Not Significant
C130021I20Rik	0.172588	0.195457	lncRNA	Not Significant
Gm13403	0	0	lncRNA	Not Significant
C230014O12Rik	0	0	lncRNA	Not Significant
C79798	0	0	lncRNA	Not Significant
Gm14285	0	0	lncRNA	Not Significant
Gm14280	0	0	lncRNA	Not Significant
5330413P13Rik	0	0	lncRNA	Not Significant
Gm19426	0.549013	0.389629	lncRNA	Not Significant
Gm14051	1.80612	3.08585e-15	lncRNA	Upregulated
AV099323	0.00537716	0	lncRNA	Not Significant
4921508D12Rik	0	0	lncRNA	Not Significant
Gm14095	0	0	lncRNA	Not Significant
1700026D11Rik	0	0	lncRNA	Not Significant
Gm14261	1.80612	3.08585e-15	lncRNA	Upregulated
Gm9873	0	0	lncRNA	Not Significant
Gm14258	0	0	lncRNA	Not Significant
Gm14249	1.81757	3.08585e-15	lncRNA	Upregulated
AY702102	0	0	lncRNA	Not Significant
Gm16796	-0.0214838	0	lncRNA	Not Significant
Gm14264	1.81757	3.08585e-15	lncRNA	Upregulated
Gm14266	0	0	lncRNA	Not Significant
Gm14275	4.19434	1.49502	lncRNA	Upregulated
Gm14273	3.09659	0.548474	lncRNA	Upregulated
4930443O20Rik	-1.46965	0.183197	lncRNA	Downregulated
Lrrc55os	-1.33011	0.289068	lncRNA	Downregulated
Gm13716	1.80612	3.08585e-15	lncRNA	Upregulated
Gm13715	0	0	lncRNA	Not Significant
AU019990	-0.161155	0	lncRNA	Not Significant
Gm14455	0.665363	2.60368e-15	lncRNA	Not Significant
Gm13448	0.188373	0	lncRNA	Not Significant
Gm14104	0	0	lncRNA	Not Significant
Gm13449	0	0	lncRNA	Not Significant
A430048G15Rik	0	0	lncRNA	Not Significant
Gm20490	1.81757	3.08585e-15	lncRNA	Upregulated
Ctcflos	2.60558	0.282424	lncRNA	Upregulated
Pmepa1os	-0.323189	0.141035	lncRNA	Not Significant
4930545L23Rik	0	0	lncRNA	Not Significant
9630028H03Rik	1.80612	3.08585e-15	lncRNA	Upregulated
Ppp4r1l-ps	0.114354	0.212161	lncRNA	Not Significant
Gm13554	-1.95492	3.08585e-15	lncRNA	Downregulated
1810012K08Rik	1.80612	3.08585e-15	lncRNA	Upregulated
1700010B08Rik	0	0	lncRNA	Not Significant
Gm14209	3.05574	0.548474	lncRNA	Upregulated
Gm14211	0	0	lncRNA	Not Significant
Gnasas1	-0.108815	0.146554	lncRNA	Not Significant
Gm13964	0	0	lncRNA	Not Significant
Gm13562	-0.925681	2.60368e-15	lncRNA	Not Significant
Gm14064	-0.137346	0	lncRNA	Not Significant
Gm14062	1.79376	3.08585e-15	lncRNA	Upregulated
Gm13563	-0.908523	1.7214	lncRNA	Not Significant
Macrod2os2	1.80612	3.08585e-15	lncRNA	Upregulated
Macrod2os1	0	0	lncRNA	Not Significant
3110099E03Rik	0	0	lncRNA	Not Significant
Kif16bos	-3.27602	0.548474	lncRNA	Downregulated
0610009E02Rik	-0.00435707	0	lncRNA	Not Significant
Gm13568	3.72801	1.03854	lncRNA	Upregulated
Banf2os	0	0	lncRNA	Not Significant
Gm5535	0	0	lncRNA	Not Significant
2700033N17Rik	1.20535	0.589214	lncRNA	Upregulated
G630016G05Rik	-0.461739	0.220308	lncRNA	Not Significant
Gm13990	0	0	lncRNA	Not Significant
D330050G23Rik	0.629286	2.60368e-15	lncRNA	Not Significant
Gm29340	-0.7554	0.267298	lncRNA	Not Significant
Zfp133-ps	-0.480735	0.207792	lncRNA	Not Significant
Gm28183	0	0	lncRNA	Not Significant
4930412B13Rik	-0.172472	0	lncRNA	Not Significant
Gm13986	0.330271	0.175764	lncRNA	Not Significant
Gm29233	0	0	lncRNA	Not Significant
A930104D05Rik	-0.199722	0	lncRNA	Not Significant
1700054M17Rik	-1.95744	3.08585e-15	lncRNA	Downregulated
Gm13429	0	0	lncRNA	Not Significant
Gm14093	-0.188502	0	lncRNA	Not Significant
Gm13431	1.13946	0.501392	lncRNA	Upregulated
Snhg7os	0.979155	0.289062	lncRNA	Not Significant
Nkx2-2os	2.57283	0.282424	lncRNA	Upregulated
A530006G24Rik	0	0	lncRNA	Not Significant
Gm14091	-1.84806	0.370178	lncRNA	Downregulated
Gm14123	0	0	lncRNA	Not Significant
Gm13556	1.79376	3.08585e-15	lncRNA	Upregulated
Gm13589	1.79376	3.08585e-15	lncRNA	Upregulated
Gm14207	0	0	lncRNA	Not Significant
Nr6a1os	-2.13499	0.907676	lncRNA	Downregulated
Gm14167	-0.0196357	0	lncRNA	Not Significant
Gm13496	-1.10832	0.367966	lncRNA	Downregulated
Oip5os1	-0.159017	2.03669	lncRNA	Not Significant
Gm16523	-0.775053	0.481749	lncRNA	Not Significant
Zeb2os	1.10505	0.858312	lncRNA	Upregulated
Gm13470	-0.964664	0.687378	lncRNA	Not Significant
Gm13483	-0.123392	0.110145	lncRNA	Not Significant
Gm13497	1.81757	3.08585e-15	lncRNA	Upregulated
A430018G15Rik	-0.703188	0	lncRNA	Not Significant
BB557941	0.318554	2.21795e-15	lncRNA	Not Significant
A930012O16Rik	-0.582188	0.321979	lncRNA	Not Significant
Gm13620	0.741768	0.140845	lncRNA	Not Significant
Gm13571	-2.76359	0.282424	lncRNA	Downregulated
Gm13583	-0.18636	0.0769689	lncRNA	Not Significant
Gm13582	0	0	lncRNA	Not Significant
Gm14233	1.81757	3.08585e-15	lncRNA	Upregulated
5530601H04Rik	-0.0783737	0.30692	lncRNA	Not Significant
5330434G04Rik	2.57283	0.282424	lncRNA	Upregulated
Gm5946	0.650592	0.43741	lncRNA	Not Significant
Gm15104	0.467535	0.0769635	lncRNA	Not Significant
Gm14541	0.525335	0.325401	lncRNA	Not Significant
2810403D21Rik	-0.542147	1.18591	lncRNA	Not Significant
A230072E10Rik	-1.15951	0.517366	lncRNA	Downregulated
Gm7598	-0.217606	0.0829558	lncRNA	Not Significant
Gm14817	-0.655642	3.08585e-15	lncRNA	Not Significant
Gm14565	0	0	lncRNA	Not Significant
Gm14936	1.80612	3.08585e-15	lncRNA	Upregulated
Gm381	0	0	lncRNA	Not Significant
4930558G05Rik	0	0	lncRNA	Not Significant
4930515L19Rik	0	0	lncRNA	Not Significant
Gm29242	0	0	lncRNA	Not Significant
3010001F23Rik	-0.180385	0.0565699	lncRNA	Not Significant
Gm4750	0.0971398	0.0385179	lncRNA	Not Significant
9530051G07Rik	-0.134091	0	lncRNA	Not Significant
Gm45022	2.56151	0.282424	lncRNA	Upregulated
Gm15169	0	0	lncRNA	Not Significant
B230119M05Rik	1.81757	3.08585e-15	lncRNA	Upregulated
Gm14379	1.06299	0.991077	lncRNA	Upregulated
2010204K13Rik	-0.135001	0.161074	lncRNA	Not Significant
Gm36995	0.482512	0.14103	lncRNA	Not Significant
Flicr	0.877118	0.328854	lncRNA	Not Significant
3632454L22Rik	3.07668	0.548474	lncRNA	Upregulated
Gm14696	0	0	lncRNA	Not Significant
Gm15017	0	0	lncRNA	Not Significant
Gm15015	-1.94021	3.08585e-15	lncRNA	Downregulated
Firre	0.084651	0.279899	lncRNA	Not Significant
A630012P03Rik	0	0	lncRNA	Not Significant
Gm14703	2.27809	0.932641	lncRNA	Upregulated
BC065397	-0.00275176	0	lncRNA	Not Significant
Gm2155	-1.94021	3.08585e-15	lncRNA	Downregulated
Gm15243	1.79376	3.08585e-15	lncRNA	Upregulated
Gm15201	0	0	lncRNA	Not Significant
Gm15384	-1.43328	0.183197	lncRNA	Downregulated
Gm15063	-0.164512	0	lncRNA	Not Significant
4933407K13Rik	-0.0383686	0.0416709	lncRNA	Not Significant
Cdr1os	2.56151	0.282424	lncRNA	Upregulated
Cdr1	0	0	lncRNA	Not Significant
Tslrn1	0	0	lncRNA	Not Significant
Gm14715	0	0	lncRNA	Not Significant
Gm14742	0	0	lncRNA	Not Significant
Gm14820	-3.65979	0.799996	lncRNA	Downregulated
Gm6787	1.21266	0.583845	lncRNA	Upregulated
Gm14705	0	0	lncRNA	Not Significant
4930567H17Rik	0	0	lncRNA	Not Significant
Rbm3os	0.682261	0.724998	lncRNA	Not Significant
Gm14798	-1.95744	3.08585e-15	lncRNA	Downregulated
Gm14827	-1.2425	0.954523	lncRNA	Downregulated
Gm1720	-1.94021	3.08585e-15	lncRNA	Downregulated
Gm39526	0.292534	0.24281	lncRNA	Not Significant
Gm15228	2.60558	0.282424	lncRNA	Upregulated
Gm15261	0	0	lncRNA	Not Significant
Gm15246	-0.140557	0.0405935	lncRNA	Not Significant
4933416E14Rik	0	0	lncRNA	Not Significant
Gm14493	0	0	lncRNA	Not Significant
Gm15726	-1.72944	1.60668	lncRNA	Downregulated
Gm15247	0.325389	7.76284e-15	lncRNA	Not Significant
Gm14635	0	0	lncRNA	Not Significant
Gm14634	-0.426616	0.0819089	lncRNA	Not Significant
5730405O15Rik	0.0798467	9.16111e-16	lncRNA	Not Significant
Drr1	0	0	lncRNA	Not Significant
Gm14866	1.80612	3.08585e-15	lncRNA	Upregulated
Gm14902	0	0	lncRNA	Not Significant
Gm26652	-0.929814	0.687368	lncRNA	Not Significant
Gm21986	-0.743688	0.267292	lncRNA	Not Significant
A230072C01Rik	-0.26525	0.381753	lncRNA	Not Significant
Gm5124	2.25304	0.932633	lncRNA	Upregulated
Tsix	0.643988	2.60368e-15	lncRNA	Not Significant
Xist	-0.21699	4.05918	lncRNA	Not Significant
Jpx	-0.294517	0.568096	lncRNA	Not Significant
Ftx	-0.27969	1.56724	lncRNA	Not Significant
AW822252	0	0	lncRNA	Not Significant
Gm15298	0	0	lncRNA	Not Significant
Gm14661	0	0	lncRNA	Not Significant
Gm10287	0	0	lncRNA	Not Significant
1700040D17Rik	-0.927731	2.60368e-15	lncRNA	Not Significant
Gm30382	0	0	lncRNA	Not Significant
Gm9889	1.80612	3.08585e-15	lncRNA	Upregulated
A930005H10Rik	0.43699	0.558348	lncRNA	Not Significant
4930555A03Rik	0	0	lncRNA	Not Significant
Gm42949	0	0	lncRNA	Not Significant
Gm35584	2.58344	0.282424	lncRNA	Upregulated
Gm42463	-0.63217	0.851716	lncRNA	Not Significant
Gm37459	0	0	lncRNA	Not Significant
Gm31881	-2.7318	0.282424	lncRNA	Downregulated
Gm43109	-3.23618	0.548474	lncRNA	Downregulated
Gm26544	1.80612	3.08585e-15	lncRNA	Upregulated
4930419G24Rik	0	0	lncRNA	Not Significant
Gm43666	0	0	lncRNA	Not Significant
Gm43773	0.479841	0.209436	lncRNA	Not Significant
Gm43774	0.723353	0.240593	lncRNA	Not Significant
Gm43768	0.253835	0.109327	lncRNA	Not Significant
Gm42893	-0.0494763	0	lncRNA	Not Significant
Gm42457	0.630132	0.454795	lncRNA	Not Significant
4930512P04Rik	0	0	lncRNA	Not Significant
Gm15234	0	0	lncRNA	Not Significant
BC021767	0.109065	2.21795e-15	lncRNA	Not Significant
1700061I17Rik	-0.584841	2.21795e-15	lncRNA	Not Significant
Gm37256	0.354813	1.30184e-15	lncRNA	Not Significant
Gm43140	-3.93456	1.03856	lncRNA	Downregulated
4930431L21Rik	1.80612	3.08585e-15	lncRNA	Upregulated
Gm43077	0	0	lncRNA	Not Significant
4921511C10Rik	0	0	lncRNA	Not Significant
6430573P05Rik	-0.54279	0	lncRNA	Not Significant
Gm3513	-0.922522	0.207791	lncRNA	Not Significant
4930589L23Rik	-3.24867	0.548474	lncRNA	Downregulated
Gm42664	-0.227833	0.660823	lncRNA	Not Significant
6530403H02Rik	0	0	lncRNA	Not Significant
B230398E01Rik	0.24134	0	lncRNA	Not Significant
Sox2ot	0.280959	0.268503	lncRNA	Not Significant
Gm26984	-1.94021	3.08585e-15	lncRNA	Downregulated
Gm38505	0	0	lncRNA	Not Significant
Gm20515	-0.161155	0	lncRNA	Not Significant
Gm3143	1.79376	3.08585e-15	lncRNA	Upregulated
Gm38509	0	0	lncRNA	Not Significant
Gm21388	0	0	lncRNA	Not Significant
1700017M07Rik	0	0	lncRNA	Not Significant
Gm6639	0	0	lncRNA	Not Significant
Gm37892	0	0	lncRNA	Not Significant
A730011C13Rik	0.832387	1.53143	lncRNA	Not Significant
Gm15265	0.38231	0.562774	lncRNA	Not Significant
4930481B07Rik	-0.766108	0.527737	lncRNA	Not Significant
A730020M07Rik	1.79376	3.08585e-15	lncRNA	Upregulated
Gm43608	2.56151	0.282424	lncRNA	Upregulated
Gm15952	-0.257321	0.190893	lncRNA	Not Significant
Gm42468	0	0	lncRNA	Not Significant
Gm42476	0.316022	0.170302	lncRNA	Not Significant
Mccc1os	1.2787	0.441506	lncRNA	Upregulated
Gm16000	2.5842	0.282424	lncRNA	Upregulated
Gm43255	-1.95744	3.08585e-15	lncRNA	Downregulated
Gm11548	0	0	lncRNA	Not Significant
AI115009	-2.39266	0.746633	lncRNA	Downregulated
Gm17494	0.522949	0.85389	lncRNA	Not Significant
Gm43348	2.56151	0.282424	lncRNA	Upregulated
Rbm46os	0	0	lncRNA	Not Significant
Gm30097	2.60558	0.282424	lncRNA	Upregulated
1700012D16Rik	0	0	lncRNA	Not Significant
Asb17os	-1.94021	3.08585e-15	lncRNA	Downregulated
Gm43569	0	0	lncRNA	Not Significant
Gm43568	-1.95492	3.08585e-15	lncRNA	Downregulated
Gm38096	0	0	lncRNA	Not Significant
4930447N08Rik	0	0	lncRNA	Not Significant
4933405D12Rik	-2.76359	0.282424	lncRNA	Downregulated
Gm16740	-0.0236706	0	lncRNA	Not Significant
Gm43400	-0.174984	0	lncRNA	Not Significant
Snhg8	-0.0303647	0.134098	lncRNA	Not Significant
AI606473	1.81757	3.08585e-15	lncRNA	Upregulated
6330562C20Rik	0.296103	0.291626	lncRNA	Not Significant
Gm43731	0	0	lncRNA	Not Significant
Gm42827	2.56151	0.282424	lncRNA	Upregulated
Gm17225	0	0	lncRNA	Not Significant
Gm12531	0	0	lncRNA	Not Significant
Gm4349	-1.04922	0.140845	lncRNA	Downregulated
Gm12532	1.79376	3.08585e-15	lncRNA	Upregulated
Gm12534	0	0	lncRNA	Not Significant
Gm15535	-1.80292	0.370178	lncRNA	Downregulated
4930570G19Rik	-3.64389	0.799996	lncRNA	Downregulated
4930592C13Rik	-1.94021	3.08585e-15	lncRNA	Downregulated
Gm36823	0	0	lncRNA	Not Significant
C230034O21Rik	-3.65358	0.799996	lncRNA	Downregulated
Gm37933	0.0967905	0	lncRNA	Not Significant
Gm43539	2.56151	0.282424	lncRNA	Upregulated
1700017G19Rik	0	0	lncRNA	Not Significant
Gm33466	-1.95492	3.08585e-15	lncRNA	Downregulated
1810013D15Rik	1.80612	3.08585e-15	lncRNA	Upregulated
Gm37876	-1.95744	3.08585e-15	lncRNA	Downregulated
Gm2011	1.01775	0.822015	lncRNA	Upregulated
Lrrc7	-3.27382	0.548474	lncRNA	Downregulated
Gm20752	1.80612	3.08585e-15	lncRNA	Upregulated
6430590A07Rik	0.388683	0.0762981	lncRNA	Not Significant
Gm40038	-1.94021	3.08585e-15	lncRNA	Downregulated
Gm16508	-1.67625	0.778874	lncRNA	Downregulated
1700052H01Rik	0	0	lncRNA	Not Significant
Platr4	0	0	lncRNA	Not Significant
Gm6069	-0.701894	0	lncRNA	Not Significant
Gm26594	-1.95744	3.08585e-15	lncRNA	Downregulated
C920021L13Rik	-0.534329	0.325428	lncRNA	Not Significant
Gm31266	-2.75888	0.282424	lncRNA	Downregulated
Gm37855	0.287	0.117589	lncRNA	Not Significant
Gm17690	-0.904928	3.0992	lncRNA	Not Significant
Gm15444	-3.94554	1.03857	lncRNA	Downregulated
Gm20632	-0.279737	0.196793	lncRNA	Not Significant
Gm20633	-0.252507	0.246888	lncRNA	Not Significant
Gm20634	-2.7453	0.282424	lncRNA	Downregulated
D030025E07Rik	0	0	lncRNA	Not Significant
Gm20627	3.09659	0.548474	lncRNA	Upregulated
Gm20628	-0.031003	0.0275185	lncRNA	Not Significant
Gm31415	0	0	lncRNA	Not Significant
Gm42743	-0.209275	0.239216	lncRNA	Not Significant
Gm20557	0	0	lncRNA	Not Significant
Gm26654	1.79376	3.08585e-15	lncRNA	Upregulated
Gm15441	1.77905	0.371473	lncRNA	Upregulated
Gm37854	1.15763	0.659285	lncRNA	Upregulated
Gm6209	1.81757	3.08585e-15	lncRNA	Upregulated
Gm29230	0	0	lncRNA	Not Significant
Gm38246	1.79376	3.08585e-15	lncRNA	Upregulated
Gm35986	2.58344	0.282424	lncRNA	Upregulated
6330549D23Rik	-0.642246	0.528431	lncRNA	Not Significant
Gm5103	0	0	lncRNA	Not Significant
5031434O11Rik	-0.272686	0.109321	lncRNA	Not Significant
Gm20089	1.81757	3.08585e-15	lncRNA	Upregulated
Gm38132	0	0	lncRNA	Not Significant
Gm20402	-1.94021	3.08585e-15	lncRNA	Downregulated
Gm30173	0	0	lncRNA	Not Significant
Gm42997	-1.42391	0.70139	lncRNA	Downregulated
Lef1os1	-0.344285	0.0713661	lncRNA	Not Significant
4930442L01Rik	0	0	lncRNA	Not Significant
Gm42901	0.591223	0.325434	lncRNA	Not Significant
Gm16206	1.81757	3.08585e-15	lncRNA	Upregulated
Gm31026	0	0	lncRNA	Not Significant
Ttc24	0	0	lncRNA	Not Significant
Gm29811	0	0	lncRNA	Not Significant
1700113A16Rik	-0.509042	0.275718	lncRNA	Not Significant
AW047730	-0.163682	0	lncRNA	Not Significant
Gm3764	1.95013	0.922454	lncRNA	Upregulated
Gm31305	1.80612	3.08585e-15	lncRNA	Upregulated
Gm15999	-0.660028	5.64132e-15	lncRNA	Not Significant
Gm5544	-0.668243	0	lncRNA	Not Significant
Gm43189	0	0	lncRNA	Not Significant
Gm43254	1.18417	0.839299	lncRNA	Upregulated
Gm40153	0	0	lncRNA	Not Significant
Gm26691	1.79376	3.08585e-15	lncRNA	Upregulated
Gm30648	0	0	lncRNA	Not Significant
Gm43024	-0.0437783	0	lncRNA	Not Significant
Gm42717	0.0990101	0	lncRNA	Not Significant
1110015O18Rik	0	0	lncRNA	Not Significant
Gm17308	0	0	lncRNA	Not Significant
2700069I18Rik	-0.00799559	0	lncRNA	Not Significant
4930539J05Rik	0.415668	0.236742	lncRNA	Not Significant
Gm12474	0	0	lncRNA	Not Significant
Gm43466	0.0479532	4.33947e-16	lncRNA	Not Significant
Gm42869	0.558564	0.49654	lncRNA	Not Significant
Gm43462	-0.209402	0.224669	lncRNA	Not Significant
Gm43463	-1.62141	1.27337	lncRNA	Downregulated
Gm43464	0	0	lncRNA	Not Significant
Gm16685	0.961036	4.02543	lncRNA	Not Significant
1700010I02Rik	0	0	lncRNA	Not Significant
C230057A21Rik	1.80612	3.08585e-15	lncRNA	Upregulated
Gm43465	0.0900285	0	lncRNA	Not Significant
Gm42939	-1.39538	0.289066	lncRNA	Downregulated
Gm42938	-0.186049	0	lncRNA	Not Significant
Gm42538	2.5842	0.282424	lncRNA	Upregulated
Gm42937	-0.425888	0.209467	lncRNA	Not Significant
Gm42941	-0.63833	0.452286	lncRNA	Not Significant
Gm43135	0	0	lncRNA	Not Significant
Gm37584	-0.437755	0.347141	lncRNA	Not Significant
Gm43244	-1.94021	3.08585e-15	lncRNA	Downregulated
4632404M16Rik	-1.4721	0.183197	lncRNA	Downregulated
C030034L19Rik	-1.95744	3.08585e-15	lncRNA	Downregulated
Gm16160	-2.76359	0.282424	lncRNA	Downregulated
A230001M10Rik	0	0	lncRNA	Not Significant
Gm43242	1.79376	3.08585e-15	lncRNA	Upregulated
Gm42679	-0.419246	0.923424	lncRNA	Not Significant
Gm42678	0	0	lncRNA	Not Significant
Gm38335	0	0	lncRNA	Not Significant
Gm42681	0	0	lncRNA	Not Significant
Gm31243	1.79376	3.08585e-15	lncRNA	Upregulated
1700030L20Rik	1.81757	3.08585e-15	lncRNA	Upregulated
Gm9831	-0.209144	0	lncRNA	Not Significant
Gm43549	-1.05761	0.140845	lncRNA	Downregulated
Gm43357	0	0	lncRNA	Not Significant
Gm4861	-1.95744	3.08585e-15	lncRNA	Downregulated
Gm43403	-0.449484	0.0887637	lncRNA	Not Significant
Gm43689	0.621296	2.60368e-15	lncRNA	Not Significant
Gm26671	1.25483	0.441502	lncRNA	Upregulated
Gm19708	0	0	lncRNA	Not Significant
Gm5105	1.7966	0.558801	lncRNA	Upregulated
Gm43691	0	0	lncRNA	Not Significant
0610031O16Rik	1.79376	3.08585e-15	lncRNA	Upregulated
4921539H07Rik	0	0	lncRNA	Not Significant
1700007F19Rik	0	0	lncRNA	Not Significant
Gm43062	1.3211	1.77966	lncRNA	Upregulated
Adh6-ps1	0	0	lncRNA	Not Significant
Gm43063	-1.95492	3.08585e-15	lncRNA	Downregulated
4930593A02Rik	2.60558	0.282424	lncRNA	Upregulated
Gm43061	-0.320547	0.248615	lncRNA	Not Significant
Mir124-2hg	0	0	lncRNA	Not Significant
Gm20652	1.22236	0.290072	lncRNA	Upregulated
Gm43714	1.23595	0.441499	lncRNA	Upregulated
Gm43066	0	0	lncRNA	Not Significant
Gm43049	0	0	lncRNA	Not Significant
4930590L14Rik	0	0	lncRNA	Not Significant
Gm38186	0	0	lncRNA	Not Significant
Gm17146	-0.186131	0	lncRNA	Not Significant
1500004A13Rik	0.573449	0.0829516	lncRNA	Not Significant
Gm43149	-0.197856	0.052503	lncRNA	Not Significant
Gm15886	3.46854	0.799996	lncRNA	Upregulated
Gm43387	-0.0165648	4.33947e-16	lncRNA	Not Significant
Gm16093	-1.94021	3.08585e-15	lncRNA	Downregulated
1700064H15Rik	-1.95492	3.08585e-15	lncRNA	Downregulated
Gm15471	0	0	lncRNA	Not Significant
Gm43713	-3.27822	0.548474	lncRNA	Downregulated
Gm38326	-1.95744	3.08585e-15	lncRNA	Downregulated
Gm37696	-1.45463	0.701325	lncRNA	Downregulated
Gm15472	-0.840079	0.116708	lncRNA	Not Significant
Gm43065	1.81757	3.08585e-15	lncRNA	Upregulated
Phtf1os	-0.178555	0.307532	lncRNA	Not Significant
Gm31466	0	0	lncRNA	Not Significant
Gm31693	-1.95492	3.08585e-15	lncRNA	Downregulated
Gm43672	-0.321382	0.128177	lncRNA	Not Significant
Gm42696	0.00885113	9.16111e-16	lncRNA	Not Significant
9530097N15Rik	0.06231	0	lncRNA	Not Significant
Gm42700	-0.288595	0.117599	lncRNA	Not Significant
Gm42699	0.96809	0.289061	lncRNA	Not Significant
Gm42702	-0.243822	0.276811	lncRNA	Not Significant
Gm42701	-0.711373	0.776279	lncRNA	Not Significant
Gm43258	-1.96873	1.90299	lncRNA	Downregulated
C030032O16Rik	-0.679987	0.323563	lncRNA	Not Significant
Gm43259	-0.204736	0.16714	lncRNA	Not Significant
Gm43260	-0.150087	0.0796429	lncRNA	Not Significant
Gm43256	-0.740512	1.48731	lncRNA	Not Significant
Gm5546	-3.27822	0.548474	lncRNA	Downregulated
Gm38412	1.81757	3.08585e-15	lncRNA	Upregulated
Gm43696	0.28397	0.296109	lncRNA	Not Significant
A530041M06Rik	-0.929571	0.687383	lncRNA	Not Significant
4930509H03Rik	-1.07297	0.774323	lncRNA	Downregulated
Gm43581	-0.13032	0.0427456	lncRNA	Not Significant
Gm43585	-2.84347	1.96905	lncRNA	Downregulated
Gm43584	-3.66186	0.799996	lncRNA	Downregulated
Gm16069	1.80612	3.08585e-15	lncRNA	Upregulated
4930412E21Rik	-1.94021	3.08585e-15	lncRNA	Downregulated
A830092H15Rik	0	0	lncRNA	Not Significant
Gm43646	3.05574	0.548474	lncRNA	Upregulated
Gm42658	-0.126693	0.117331	lncRNA	Not Significant
Gm42659	0.060184	0.0519199	lncRNA	Not Significant
Gm43613	-1.48006	0.183197	lncRNA	Downregulated
Gm43612	0	0	lncRNA	Not Significant
Gm33758	0	0	lncRNA	Not Significant
Gm42704	1.80612	3.08585e-15	lncRNA	Upregulated
Gm6260	1.79376	3.08585e-15	lncRNA	Upregulated
Gm42707	0	0	lncRNA	Not Significant
Gm43445	0.853528	1.43187	lncRNA	Not Significant
Gm26850	-0.934595	0.687331	lncRNA	Not Significant
Gm43707	0.0284617	0	lncRNA	Not Significant
Gm43560	1.2811	1.19672	lncRNA	Upregulated
Gm43846	-1.95744	3.08585e-15	lncRNA	Downregulated
Gm40117	4.9499	2.36404	lncRNA	Upregulated
4930564D02Rik	1.80612	3.08585e-15	lncRNA	Upregulated
Gm43847	2.5842	0.282424	lncRNA	Upregulated
1700125G22Rik	0.725393	0.240593	lncRNA	Not Significant
Gm43848	-0.121774	0.0714649	lncRNA	Not Significant
Gm15998	0.0512999	0.0255344	lncRNA	Not Significant
4731419I09Rik	-0.807755	0.478682	lncRNA	Not Significant
Clca4c-ps	-1.95744	3.08585e-15	lncRNA	Downregulated
Gm43328	0.0381239	0	lncRNA	Not Significant
Gm43329	-0.228645	0.166675	lncRNA	Not Significant
Gm43330	0.660302	0.304806	lncRNA	Not Significant
Gm43331	0.0172029	0	lncRNA	Not Significant
Gm5547	0	0	lncRNA	Not Significant
A330015K06Rik	-0.19877	0.0565686	lncRNA	Not Significant
A730090N16Rik	-0.969827	2.60368e-15	lncRNA	Not Significant
Gm35066	-0.717095	0.100648	lncRNA	Not Significant
Gm37359	1.80612	3.08585e-15	lncRNA	Upregulated
Gm42890	0.267653	0.0722317	lncRNA	Not Significant
Gm42722	0	0	lncRNA	Not Significant
Gm42721	0	0	lncRNA	Not Significant
Gm37305	-0.544091	1.45505	lncRNA	Not Significant
Gm42196	0	0	lncRNA	Not Significant
2010016I18Rik	0	0	lncRNA	Not Significant
Gm15417	-0.0455048	0.0285189	lncRNA	Not Significant
Gm35299	0	0	lncRNA	Not Significant
Gm17501	0.130252	0.249698	lncRNA	Not Significant
Gm35507	1.15981	0.183197	lncRNA	Upregulated
Gm27008	0	0	lncRNA	Not Significant
AI504432	1.81757	3.08585e-15	lncRNA	Upregulated
Gm10961	3.08662	0.548474	lncRNA	Upregulated
Gm36211	-0.289496	0.136966	lncRNA	Not Significant
4632404H12Rik	-0.578426	2.65309	lncRNA	Not Significant
4933431E20Rik	-0.786545	3.66804	lncRNA	Not Significant
Gm16325	0	0	lncRNA	Not Significant
Gm42809	-0.185891	0	lncRNA	Not Significant
Gm12498	0	0	lncRNA	Not Significant
Gm19710	1.12886	0.370632	lncRNA	Upregulated
Gm36888	0	0	lncRNA	Not Significant
Gm43574	0	0	lncRNA	Not Significant
1700112D23Rik	2.60558	0.282424	lncRNA	Upregulated
Gm12500	-0.3168	0.147003	lncRNA	Not Significant
Gm32950	-1.95744	3.08585e-15	lncRNA	Downregulated
Gm33051	0	0	lncRNA	Not Significant
Mannr	-0.668177	0.323578	lncRNA	Not Significant
Gm12524	0	0	lncRNA	Not Significant
Gm40123	1.79376	3.08585e-15	lncRNA	Upregulated
1700010K24Rik	-0.941518	2.60368e-15	lncRNA	Not Significant
Gm43573	-2.74764	0.282424	lncRNA	Downregulated
Gm12522	-1.58683	0.838299	lncRNA	Downregulated
Mecomos	-1.95492	3.08585e-15	lncRNA	Downregulated
Gm16540	-4.89459	2.31882	lncRNA	Downregulated
4933429H19Rik	4.80344	2.13577	lncRNA	Upregulated
4930537H20Rik	0.952766	0.1413	lncRNA	Not Significant
Gm9857	2.56151	0.282424	lncRNA	Upregulated
Gm38025	3.05574	0.548474	lncRNA	Upregulated
Gm19391	-0.372119	0.724305	lncRNA	Not Significant
Gm16048	0	0	lncRNA	Not Significant
C130013H08Rik	-0.601908	0.559735	lncRNA	Not Significant
Gm35439	0	0	lncRNA	Not Significant
Gm37245	-1.95744	3.08585e-15	lncRNA	Downregulated
Gm36070	1.81757	3.08585e-15	lncRNA	Upregulated
4930534D22Rik	-3.9436	1.03856	lncRNA	Downregulated
Gm20707	0	0	lncRNA	Not Significant
Gm12724	0	0	lncRNA	Not Significant
2700068H02Rik	1.80612	3.08585e-15	lncRNA	Upregulated
Gm12976	-3.55261	2.45746	lncRNA	Downregulated
Gm12744	-1.94021	3.08585e-15	lncRNA	Downregulated
Gm12979	0	0	lncRNA	Not Significant
Gm13054	-0.208923	0.0565688	lncRNA	Not Significant
Gm12746	-0.951539	2.60368e-15	lncRNA	Not Significant
Gm13201	2.56151	0.282424	lncRNA	Upregulated
1700003M07Rik	-0.955109	2.60368e-15	lncRNA	Not Significant
Gm12786	0	0	lncRNA	Not Significant
Gm13200	0	0	lncRNA	Not Significant
Gm12802	0	0	lncRNA	Not Significant
Lrp8os3	-0.200958	0	lncRNA	Not Significant
Gm12963	0.0464456	0	lncRNA	Not Significant
Gm13203	-0.302464	0.122629	lncRNA	Not Significant
Gm13205	0.365829	0.221933	lncRNA	Not Significant
Gm17029	-3.27602	0.548474	lncRNA	Downregulated
Gm10570	-0.492086	1.30184e-15	lncRNA	Not Significant
Gm11210	1.81757	3.08585e-15	lncRNA	Upregulated
Ube4bos3	-1.95492	3.08585e-15	lncRNA	Downregulated
Ube4bos2	-1.95744	3.08585e-15	lncRNA	Downregulated
Ube4bos1	-0.192607	0	lncRNA	Not Significant
Gm13066	1.79376	3.08585e-15	lncRNA	Upregulated
Gm12971	-0.30298	0.0610309	lncRNA	Not Significant
Gm12972	0	0	lncRNA	Not Significant
Gm26716	-1.94021	3.08585e-15	lncRNA	Downregulated
Gm831	0	0	lncRNA	Not Significant
Gm12737	1.14722	0.370632	lncRNA	Upregulated
Gm12992	0.437549	0.0718311	lncRNA	Not Significant
Gm13068	0	0	lncRNA	Not Significant
Gm13073	-0.208612	0.0643315	lncRNA	Not Significant
Gm12743	0.408039	0.277492	lncRNA	Not Significant
Gm13067	3.02687	1.87916	lncRNA	Upregulated
Gm17354	0.220613	0.187943	lncRNA	Not Significant
Gm13091	-0.772452	0.442342	lncRNA	Not Significant
8030451A03Rik	-0.202505	0	lncRNA	Not Significant
Gm11217	-1.95492	3.08585e-15	lncRNA	Downregulated
Gm12911	0	0	lncRNA	Not Significant
Gm13090	0	0	lncRNA	Not Significant
Gm10300	-3.9585	1.03857	lncRNA	Downregulated
Gm28874	-0.081087	4.33947e-16	lncRNA	Not Significant
Snhg12	0.150618	1.03778	lncRNA	Not Significant
Gm11250	0	0	lncRNA	Not Significant
C630043F03Rik	0.411886	0.707798	lncRNA	Not Significant
Snhg3	-0.162792	1.59561	lncRNA	Not Significant
Gm17300	0.00722757	4.33947e-16	lncRNA	Not Significant
Gm12981	2.05954	0.746619	lncRNA	Upregulated
Gm12999	-3.2656	0.548474	lncRNA	Downregulated
Ttc39aos1	1.30875	0.509084	lncRNA	Upregulated
A230083N12Rik	-0.674855	4.33947e-16	lncRNA	Not Significant
Gm12811	-1.94021	3.08585e-15	lncRNA	Downregulated
9630013D21Rik	-0.503199	1.68831	lncRNA	Not Significant
Dmrta2os	-1.95744	3.08585e-15	lncRNA	Downregulated
Gm13096	1.05545	0.453738	lncRNA	Upregulated
Gm13645	0	0	lncRNA	Not Significant
Gm16333	-3.26121	0.548474	lncRNA	Downregulated
Gm12829	0	0	lncRNA	Not Significant
Foxd2os	-0.0880794	0.214455	lncRNA	Not Significant
BC039966	0.0967598	0	lncRNA	Not Significant
Gm12974	0	0	lncRNA	Not Significant
Trp73os	1.80612	3.08585e-15	lncRNA	Upregulated
Gm11412	1.79376	3.08585e-15	lncRNA	Upregulated
Gm11264	-1.95492	3.08585e-15	lncRNA	Downregulated
Gm5860	0	0	lncRNA	Not Significant
Gm13133	0	0	lncRNA	Not Significant
Gm13134	0	0	lncRNA	Not Significant
Prdm16os	-1.95492	3.08585e-15	lncRNA	Downregulated
Gm13110	0	0	lncRNA	Not Significant
Gm11266	-0.456961	0.568552	lncRNA	Not Significant
Gm11267	-1.95492	3.08585e-15	lncRNA	Downregulated
Gm11269	0	0	lncRNA	Not Significant
Gm11413	-0.930071	2.60368e-15	lncRNA	Not Significant
Gm11184	-2.75888	0.282424	lncRNA	Downregulated
Gm26968	-1.94021	3.08585e-15	lncRNA	Downregulated
Gm12415	-0.00512482	0	lncRNA	Not Significant
Gm10564	0	0	lncRNA	Not Significant
Gm12953	-0.168726	0	lncRNA	Not Significant
C530005A16Rik	-0.563063	0.434906	lncRNA	Not Significant
Gm15979	0.643988	2.60368e-15	lncRNA	Not Significant
Gm12551	-0.170294	0	lncRNA	Not Significant
5830444B04Rik	0	0	lncRNA	Not Significant
1700029M20Rik	1.81757	3.08585e-15	lncRNA	Upregulated
Gm12631	0.267147	0.089981	lncRNA	Not Significant
Gm13008	0.604066	2.60368e-15	lncRNA	Not Significant
Gm24362	-0.18856	0	lncRNA	Not Significant
Gm16023	0.842321	1.11289	lncRNA	Not Significant
Gm16024	-0.177796	0	lncRNA	Not Significant
Gm13274	-0.657834	0	lncRNA	Not Significant
1700021J08Rik	0	0	lncRNA	Not Significant
4930553M12Rik	-1.44584	0.183197	lncRNA	Downregulated
Gm49890	-0.583781	4.07017	lncRNA	Not Significant
Gm49891	0.215078	0.082957	lncRNA	Not Significant
Wincr1	-1.45709	0.183197	lncRNA	Downregulated
Gm12602	-0.55403	0.269939	lncRNA	Not Significant
Gm12606	0.493607	0.141029	lncRNA	Not Significant
Gm12610	0.262225	0.306591	lncRNA	Not Significant
6030445D17Rik	-0.489567	0.263285	lncRNA	Not Significant
1500002C15Rik	-0.228824	0.306113	lncRNA	Not Significant
Gm12649	0	0	lncRNA	Not Significant
Gm12648	0	0	lncRNA	Not Significant
Gm12655	1.13302	0.370629	lncRNA	Upregulated
Atad3aos	0.15842	0	lncRNA	Not Significant
Gm12843	-0.927731	2.60368e-15	lncRNA	Not Significant
Mxra8os	-1.95744	3.08585e-15	lncRNA	Downregulated
Gm12840	0	0	lncRNA	Not Significant
Gm13003	0	0	lncRNA	Not Significant
2810405F17Rik	0.0693742	0.0445962	lncRNA	Not Significant
Gm12694	1.49491	0.370175	lncRNA	Upregulated
Gm12703	1.15082	0.50139	lncRNA	Upregulated
Gm13010	2.5842	0.282424	lncRNA	Upregulated
Junos	-0.124791	0.0984405	lncRNA	Not Significant
4930551L18Rik	-0.163438	0	lncRNA	Not Significant
Gm12708	0	0	lncRNA	Not Significant
9530080O11Rik	-1.95744	3.08585e-15	lncRNA	Downregulated
Gm12841	0.364597	0.100648	lncRNA	Not Significant
9530034E10Rik	0	0	lncRNA	Not Significant
Gm16008	-0.14249	0.123894	lncRNA	Not Significant
Rap1gapos	1.81757	3.08585e-15	lncRNA	Upregulated
Gm13012	0	0	lncRNA	Not Significant
AW011738	0.591479	1.98625	lncRNA	Not Significant
Gm12853	2.56151	0.282424	lncRNA	Upregulated
Gm12861	-2.75888	0.282424	lncRNA	Downregulated
Gm12866	0	0	lncRNA	Not Significant
Kank4os	0.717738	0.140843	lncRNA	Not Significant
Gm16287	0.621296	2.60368e-15	lncRNA	Not Significant
Gm12681	-0.200493	0	lncRNA	Not Significant
Gm12689	-1.94021	3.08585e-15	lncRNA	Downregulated
Gm12701	3.43959	0.799996	lncRNA	Upregulated
E130102H24Rik	0.194446	0.0977567	lncRNA	Not Significant
0610043K17Rik	1.80612	3.08585e-15	lncRNA	Upregulated
Foxo6os	0	0	lncRNA	Not Significant
Gm12860	0	0	lncRNA	Not Significant
Gm9867	0	0	lncRNA	Not Significant
Gm13025	0	0	lncRNA	Not Significant
4933421A08Rik	0.187389	0.0513279	lncRNA	Not Significant
Gm13032	-2.76359	0.282424	lncRNA	Downregulated
Gm13031	-2.76359	0.282424	lncRNA	Downregulated
Gm44037	0.968415	0.442275	lncRNA	Not Significant
4921514A10Rik	1.80612	3.08585e-15	lncRNA	Upregulated
Gm13056	-0.154634	0.148184	lncRNA	Not Significant
Gm13074	1.80612	3.08585e-15	lncRNA	Upregulated
Gm13075	-1.95744	3.08585e-15	lncRNA	Downregulated
Pramel13os	-3.23618	0.548474	lncRNA	Downregulated
Platr16	1.14168	0.183197	lncRNA	Upregulated
Gm13166	0.18036	0	lncRNA	Not Significant
Gm12925	-0.495388	6.07526e-15	lncRNA	Not Significant
1700121C08Rik	-0.965116	2.60368e-15	lncRNA	Not Significant
Gm12905	0.0138483	0	lncRNA	Not Significant
1700057H15Rik	1.81757	3.08585e-15	lncRNA	Upregulated
Gm2164	-0.953879	2.60368e-15	lncRNA	Not Significant
Gm12915	4.52834	1.71864	lncRNA	Upregulated
Gm12932	-0.00396895	0	lncRNA	Not Significant
2610028E06Rik	0	0	lncRNA	Not Significant
Gm12946	0	0	lncRNA	Not Significant
Gm12945	0	0	lncRNA	Not Significant
Gm12940	-0.116233	0.365905	lncRNA	Not Significant
A630031M04Rik	0	0	lncRNA	Not Significant
Gm12968	0	0	lncRNA	Not Significant
1700086P04Rik	0.258329	4.33947e-16	lncRNA	Not Significant
Gm13053	-1.94021	3.08585e-15	lncRNA	Downregulated
Tmem51os1	0	0	lncRNA	Not Significant
Gm12514	0	0	lncRNA	Not Significant
Gm12505	0	0	lncRNA	Not Significant
Gm12510	1.80612	3.08585e-15	lncRNA	Upregulated
Gm12530	0	0	lncRNA	Not Significant
Gm11899	0	0	lncRNA	Not Significant
C230012O17Rik	-1.62253	0.593783	lncRNA	Downregulated
Gm11906	0	0	lncRNA	Not Significant
Gm12536	3.47839	0.799996	lncRNA	Upregulated
Gm12526	3.09719	0.548474	lncRNA	Upregulated
Gm12580	-1.95744	3.08585e-15	lncRNA	Downregulated
Bach2it1	-3.64183	0.799996	lncRNA	Downregulated
Bach2os	0.628519	2.60368e-15	lncRNA	Not Significant
Gm12596	-3.63422	0.799996	lncRNA	Downregulated
4933421O10Rik	-0.453492	0.679217	lncRNA	Not Significant
Gm11934	-1.94021	3.08585e-15	lncRNA	Downregulated
Gm11780	-1.95492	3.08585e-15	lncRNA	Downregulated
Gm11782	0	0	lncRNA	Not Significant
4930430E12Rik	0	0	lncRNA	Not Significant
Gm12542	0	0	lncRNA	Not Significant
Gm12753	-1.95744	3.08585e-15	lncRNA	Downregulated
Gm11816	-0.345992	0.670229	lncRNA	Not Significant
Platr9	0	0	lncRNA	Not Significant
Gm12367	0	0	lncRNA	Not Significant
Gm17094	-1.95492	3.08585e-15	lncRNA	Downregulated
4933428C19Rik	0	0	lncRNA	Not Significant
4930412C18Rik	0	0	lncRNA	Not Significant
4930448K20Rik	1.79376	3.08585e-15	lncRNA	Upregulated
1700123O12Rik	0	0	lncRNA	Not Significant
Gm11815	-1.95744	3.08585e-15	lncRNA	Downregulated
Gm11827	-0.938043	2.60368e-15	lncRNA	Not Significant
Gm11832	0	0	lncRNA	Not Significant
1700123M08Rik	-1.01331	0.47492	lncRNA	Downregulated
Gm11842	1.79376	3.08585e-15	lncRNA	Upregulated
Fam219aos	1.81757	3.08585e-15	lncRNA	Upregulated
Gm12404	0	0	lncRNA	Not Significant
A530072M11Rik	0.663838	0.68627	lncRNA	Not Significant
Gm11867	0	0	lncRNA	Not Significant
Gm12353	-0.703188	0	lncRNA	Not Significant
Gm26881	-1.10041	0.240595	lncRNA	Downregulated
Gm12454	0.347475	0.0674521	lncRNA	Not Significant
Gm12472	0	0	lncRNA	Not Significant
Gm12473	0	0	lncRNA	Not Significant
Gm12462	1.81757	3.08585e-15	lncRNA	Upregulated
1700055D18Rik	1.03	0.703967	lncRNA	Upregulated
Gm12446	0	0	lncRNA	Not Significant
Gm16731	0.65066	2.60368e-15	lncRNA	Not Significant
Gm568	0	0	lncRNA	Not Significant
C630028M04Rik	1.79376	3.08585e-15	lncRNA	Upregulated
Smc2os	-0.137346	0	lncRNA	Not Significant
Lexis1	1.81757	3.08585e-15	lncRNA	Upregulated
Mexis	0	0	lncRNA	Not Significant
Gm12496	1.81757	3.08585e-15	lncRNA	Upregulated
1700060J05Rik	-1.95744	3.08585e-15	lncRNA	Downregulated
Gm12480	0	0	lncRNA	Not Significant
Gm29367	1.79376	3.08585e-15	lncRNA	Upregulated
BC030343	-0.101342	0.0996736	lncRNA	Not Significant
9430085M18Rik	-1.94021	3.08585e-15	lncRNA	Downregulated
Gm17590	-1.95744	3.08585e-15	lncRNA	Downregulated
Gm42435	0	0	lncRNA	Not Significant
Gm43017	1.72326	1.28317	lncRNA	Upregulated
2510017J16Rik	-0.419465	0.386394	lncRNA	Not Significant
0610040B10Rik	0.268815	0.197576	lncRNA	Not Significant
Gm43825	-2.75888	0.282424	lncRNA	Downregulated
4833413G10Rik	0.151655	0.194944	lncRNA	Not Significant
Gm42829	0.0613835	0	lncRNA	Not Significant
9530056K15Rik	0.561793	0.220277	lncRNA	Not Significant
Gm20548	-1.95492	3.08585e-15	lncRNA	Downregulated
Gm29707	0.606594	2.60368e-15	lncRNA	Not Significant
D130017N08Rik	-0.99484	2.64003	lncRNA	Not Significant
Gm43301	0	0	lncRNA	Not Significant
Gm43031	0.454916	0.188473	lncRNA	Not Significant
Gm42744	1.79376	3.08585e-15	lncRNA	Upregulated
Gm17135	2.56151	0.282424	lncRNA	Upregulated
Gm43112	0.138886	9.16111e-16	lncRNA	Not Significant
Gm43113	0.224979	0	lncRNA	Not Significant
Gm43111	0.671527	0.345837	lncRNA	Not Significant
4930429D17Rik	-2.74764	0.282424	lncRNA	Downregulated
Gm43623	0.898498	0.328886	lncRNA	Not Significant
Gm43577	1.30961	0.718112	lncRNA	Upregulated
Gm10484	0.1321	0.0796413	lncRNA	Not Significant
1700021F02Rik	0	0	lncRNA	Not Significant
Gm43727	-0.535009	0.451256	lncRNA	Not Significant
Gm43728	-0.702115	0.628518	lncRNA	Not Significant
5430427N15Rik	-1.05015	0.140844	lncRNA	Downregulated
2900089D17Rik	-0.249538	0.185388	lncRNA	Not Significant
Gm15708	-0.0942655	0.0385189	lncRNA	Not Significant
Gm9903	0.662834	0.272149	lncRNA	Not Significant
Gm26703	0	0	lncRNA	Not Significant
Gm15731	-0.286315	0.222291	lncRNA	Not Significant
Gm32051	3.46899	0.799996	lncRNA	Upregulated
C230066G23Rik	1.1429	0.501382	lncRNA	Upregulated
Gm32736	1.80612	3.08585e-15	lncRNA	Upregulated
Gm32921	0	0	lncRNA	Not Significant
4930432H08Rik	0	0	lncRNA	Not Significant
Gm26872	2.60558	0.282424	lncRNA	Upregulated
Gm28050	-1.04826	0.140846	lncRNA	Downregulated
Gm17207	1.21529	0.290074	lncRNA	Upregulated
Gm34411	-1.95744	3.08585e-15	lncRNA	Downregulated
1700025M24Rik	0	0	lncRNA	Not Significant
Gm17202	-4.90385	2.31883	lncRNA	Downregulated
C78283	0	0	lncRNA	Not Significant
A930024E05Rik	-0.825924	1.2334	lncRNA	Not Significant
Gm42849	1.12977	0.183197	lncRNA	Upregulated
Usp46os1	0	0	lncRNA	Not Significant
Usp46os2	0	0	lncRNA	Not Significant
Dancr	-0.166478	0.39588	lncRNA	Not Significant
B230303O12Rik	-0.885152	0.410151	lncRNA	Not Significant
Gm43625	-1.14784	0.827328	lncRNA	Downregulated
AI480526	-0.201343	0.481712	lncRNA	Not Significant
Gm38102	0.388651	0.134269	lncRNA	Not Significant
Gm15513	-0.177241	0	lncRNA	Not Significant
A930041C12Rik	-1.94021	3.08585e-15	lncRNA	Downregulated
Gm43409	1.81757	3.08585e-15	lncRNA	Upregulated
Gm15860	1.00363	0.527526	lncRNA	Upregulated
5830487J09Rik	-1.68235	0.978121	lncRNA	Downregulated
Gm15747	0	0	lncRNA	Not Significant
Gm43813	-0.604483	0.75916	lncRNA	Not Significant
Gm15751	4.05023	1.27079	lncRNA	Upregulated
Gm5106	-1.27806	0.447314	lncRNA	Downregulated
Gm42575	3.1072	0.548474	lncRNA	Upregulated
Gm6116	0	0	lncRNA	Not Significant
Gm40264	-1.03544	0.140844	lncRNA	Downregulated
4930573C15Rik	0	0	lncRNA	Not Significant
9330198I05Rik	3.05574	0.548474	lncRNA	Upregulated
Gm42518	1.81757	3.08585e-15	lncRNA	Upregulated
Gm10419	2.79539	13.6357	lncRNA	Upregulated
Gm15522	0.142225	6.07526e-15	lncRNA	Not Significant
Plut	0	0	lncRNA	Not Significant
Gm27033	1.81757	3.08585e-15	lncRNA	Upregulated
Gm42560	1.79376	3.08585e-15	lncRNA	Upregulated
Gm26597	0	0	lncRNA	Not Significant
D5Ertd605e	-1.22296	1.07121	lncRNA	Downregulated
Gm15734	1.80612	3.08585e-15	lncRNA	Upregulated
Gm7467	0.234459	0	lncRNA	Not Significant
4930432L08Rik	0	0	lncRNA	Not Significant
Gm43156	1.80612	3.08585e-15	lncRNA	Upregulated
Gm15721	3.07668	0.548474	lncRNA	Upregulated
Gm10482	0	0	lncRNA	Not Significant
Gm36186	0	0	lncRNA	Not Significant
4930522L14Rik	-0.19991	0.9147	lncRNA	Not Significant
4930478P22Rik	-1.95492	3.08585e-15	lncRNA	Downregulated
Gm26779	-0.348215	0.149433	lncRNA	Not Significant
Gm34086	-3.24867	0.548474	lncRNA	Downregulated
E130018O15Rik	0	0	lncRNA	Not Significant
Gm43661	-0.489191	0.365919	lncRNA	Not Significant
1010001B22Rik	-0.846382	0.447304	lncRNA	Not Significant
Gm42791	0.625992	2.60368e-15	lncRNA	Not Significant
Gm15410	-1.38662	0.289066	lncRNA	Downregulated
Gm15406	-1.94021	3.08585e-15	lncRNA	Downregulated
8430423G03Rik	-0.361611	0.16041	lncRNA	Not Significant
1810059H22Rik	-0.891665	2.27506	lncRNA	Not Significant
5930430L01Rik	-0.44339	2.69305	lncRNA	Not Significant
4931431C16Rik	-0.927731	2.60368e-15	lncRNA	Not Significant
Gm15411	-0.311262	0.141038	lncRNA	Not Significant
Gm15408	-3.27382	0.548474	lncRNA	Downregulated
Gm16001	-0.370472	0.657212	lncRNA	Not Significant
Gm8953	0	0	lncRNA	Not Significant
Mm2pr	0.550202	0.251044	lncRNA	Not Significant
Gm42788	1.82029	0.907683	lncRNA	Upregulated
Gm43332	-1.94021	3.08585e-15	lncRNA	Downregulated
Gm6650	2.74705	1.30233	lncRNA	Upregulated
Gm15831	0	0	lncRNA	Not Significant
Gm15787	-0.551969	0.676857	lncRNA	Not Significant
Gm43391	0	0	lncRNA	Not Significant
Gm21847	0	0	lncRNA	Not Significant
1700017L05Rik	0	0	lncRNA	Not Significant
Gm42761	0	0	lncRNA	Not Significant
Gm3510	-2.7318	0.282424	lncRNA	Downregulated
Gm15650	1.80612	3.08585e-15	lncRNA	Upregulated
Gm29264	-1.94021	3.08585e-15	lncRNA	Downregulated
Gm19719	0	0	lncRNA	Not Significant
Pitpnm2os2	0	0	lncRNA	Not Significant
Pitpnm2os1	-1.95492	3.08585e-15	lncRNA	Downregulated
Gm42425	0	0	lncRNA	Not Significant
BC028471	0.621296	2.60368e-15	lncRNA	Not Significant
Gm20488	0	0	lncRNA	Not Significant
Gm43138	-0.566371	0.171369	lncRNA	Not Significant
Gm43150	-1.94021	3.08585e-15	lncRNA	Downregulated
4933425D22Rik	-1.33551	0.499482	lncRNA	Downregulated
Gm15997	0	0	lncRNA	Not Significant
Gm15788	2.56151	0.282424	lncRNA	Upregulated
Gm15792	0	0	lncRNA	Not Significant
Gm20005	3.06619	0.548474	lncRNA	Upregulated
Gm43450	1.80612	3.08585e-15	lncRNA	Upregulated
Gm36241	0	0	lncRNA	Not Significant
Gm42596	0	0	lncRNA	Not Significant
A630023P12Rik	0	0	lncRNA	Not Significant
Gm42595	0.137279	0.149187	lncRNA	Not Significant
Gm42556	0	0	lncRNA	Not Significant
Gm42529	0	0	lncRNA	Not Significant
Gm42531	-0.818649	0.290079	lncRNA	Not Significant
Gm43690	-1.94021	3.08585e-15	lncRNA	Downregulated
Gm43598	-1.0906	0.240595	lncRNA	Downregulated
Gm43597	-0.230262	0.270211	lncRNA	Not Significant
Gm15559	0.855416	0.416782	lncRNA	Not Significant
2210406O10Rik	0.137247	0	lncRNA	Not Significant
4930404A12Rik	-1.94021	3.08585e-15	lncRNA	Downregulated
Gm43000	0	0	lncRNA	Not Significant
Gm43807	-0.199178	0.0496023	lncRNA	Not Significant
Gm36447	0	0	lncRNA	Not Significant
Gm43298	0	0	lncRNA	Not Significant
Gm43118	-0.485586	5.64132e-15	lncRNA	Not Significant
C130026L21Rik	0	0	lncRNA	Not Significant
E130006D01Rik	-1.94021	3.08585e-15	lncRNA	Downregulated
Gm36535	-1.45396	0.701348	lncRNA	Downregulated
Gm42488	0	0	lncRNA	Not Significant
1700028D13Rik	-1.95744	3.08585e-15	lncRNA	Downregulated
Miat	0	0	lncRNA	Not Significant
Gm26953	-1.95744	3.08585e-15	lncRNA	Downregulated
5430435K18Rik	0	0	lncRNA	Not Significant
D730045B01Rik	0.20277	0.0681521	lncRNA	Not Significant
1700028E10Rik	-1.46756	0.942638	lncRNA	Downregulated
Gm43701	3.07668	0.548474	lncRNA	Upregulated
Ppp2r2cos	0	0	lncRNA	Not Significant
Gm20636	0	0	lncRNA	Not Significant
Gm20052	0	0	lncRNA	Not Significant
1700034G24Rik	-2.75888	0.282424	lncRNA	Downregulated
Gm42865	0	0	lncRNA	Not Significant
1700095B10Rik	0	0	lncRNA	Not Significant
Gm32585	-2.76123	0.282424	lncRNA	Downregulated
Gm29254	-1.43328	0.183197	lncRNA	Downregulated
Gm16054	0	0	lncRNA	Not Significant
A630072M18Rik	-0.369637	0.795974	lncRNA	Not Significant
Gm10382	-2.08601	1.55625	lncRNA	Downregulated
Gm42952	-1.95492	3.08585e-15	lncRNA	Downregulated
Gm33347	0	0	lncRNA	Not Significant
4930405N21Rik	3.45962	0.799996	lncRNA	Upregulated
Gm43353	1.81757	3.08585e-15	lncRNA	Upregulated
Gm43056	0	0	lncRNA	Not Significant
Gm17122	-0.186049	0	lncRNA	Not Significant
Gm42797	0	0	lncRNA	Not Significant
Gm16223	1.17704	0.183197	lncRNA	Upregulated
Gm42711	0	0	lncRNA	Not Significant
Gm7854	-1.95744	3.08585e-15	lncRNA	Downregulated
Gm42875	1.81757	3.08585e-15	lncRNA	Upregulated
Gm43020	0	0	lncRNA	Not Significant
Gm10475	0	0	lncRNA	Not Significant
Gm15421	-0.328678	0.41532	lncRNA	Not Significant
6030443J06Rik	-0.786749	1.40004	lncRNA	Not Significant
A930003O13Rik	0	0	lncRNA	Not Significant
Gm42951	0	0	lncRNA	Not Significant
5031425E22Rik	-0.0386372	0.0957169	lncRNA	Not Significant
4930580E04Rik	0	0	lncRNA	Not Significant
Gm43566	0.285014	0.117586	lncRNA	Not Significant
AI506816	-0.0259121	0.191377	lncRNA	Not Significant
Gm42555	1.81757	3.08585e-15	lncRNA	Upregulated
Gm16015	0	0	lncRNA	Not Significant
4933427G23Rik	0	0	lncRNA	Not Significant
2700038G22Rik	0.100698	0.237346	lncRNA	Not Significant
BC051076	0	0	lncRNA	Not Significant
Gm42789	0	0	lncRNA	Not Significant
Gm15587	-1.94021	3.08585e-15	lncRNA	Downregulated
Gm6598	-0.443972	0.23527	lncRNA	Not Significant
4930515G01Rik	1.32373	0.90209	lncRNA	Upregulated
Gm42912	1.80612	3.08585e-15	lncRNA	Upregulated
Gm9936	1.81757	3.08585e-15	lncRNA	Upregulated
Gm13822	0	0	lncRNA	Not Significant
Gm42428	2.56151	0.282424	lncRNA	Upregulated
Gm42984	1.81757	3.08585e-15	lncRNA	Upregulated
Rpl37rt	0.0270826	0.10161	lncRNA	Not Significant
Gm15627	2.5842	0.282424	lncRNA	Upregulated
2310074N15Rik	0.577533	0.20779	lncRNA	Not Significant
D5Ertd615e	1.79376	3.08585e-15	lncRNA	Upregulated
Gm42413	-0.462722	0.0887641	lncRNA	Not Significant
9630001P10Rik	0	0	lncRNA	Not Significant
Gm13830	-0.170347	0	lncRNA	Not Significant
Gm26648	1.75721	0.754656	lncRNA	Upregulated
Gm13832	0.242665	0.1304	lncRNA	Not Significant
A930005G22Rik	0	0	lncRNA	Not Significant
Gm7931	0.489106	0.641866	lncRNA	Not Significant
Prkag2os2	-0.12546	0	lncRNA	Not Significant
1500035N22Rik	1.80612	3.08585e-15	lncRNA	Upregulated
2900005J15Rik	0.296865	2.60368e-15	lncRNA	Not Significant
Gm13840	0.236357	0	lncRNA	Not Significant
Gm9958	-0.856486	1.06642	lncRNA	Not Significant
Gm42109	1.13647	0.183197	lncRNA	Upregulated
1110006O24Rik	-0.704731	0.639904	lncRNA	Not Significant
4930518C09Rik	0	0	lncRNA	Not Significant
Gm20475	1.84965	3.10503	lncRNA	Upregulated
Gm42530	0	0	lncRNA	Not Significant
1700096K18Rik	-0.679561	0.554471	lncRNA	Not Significant
Gm19610	-0.238821	0.175663	lncRNA	Not Significant
Gm10062	1.00012	0.289065	lncRNA	Upregulated
Gm19619	0.625992	2.60368e-15	lncRNA	Not Significant
Gm20700	1.80612	3.08585e-15	lncRNA	Upregulated
Gm43688	-1.95744	3.08585e-15	lncRNA	Downregulated
Thap6	0.812641	5.27955	lncRNA	Not Significant
Gm36814	-1.94021	3.08585e-15	lncRNA	Downregulated
9230114K14Rik	-0.23322	0.589612	lncRNA	Not Significant
C130083M11Rik	0	0	lncRNA	Not Significant
8030423F21Rik	0	0	lncRNA	Not Significant
Gm16058	-2.75888	0.282424	lncRNA	Downregulated
Gm14508	-4.16671	1.27079	lncRNA	Downregulated
Gm26608	-1.95492	3.08585e-15	lncRNA	Downregulated
Gm13842	1.80612	3.08585e-15	lncRNA	Upregulated
C330018A13Rik	-0.148794	0	lncRNA	Not Significant
B230112J18Rik	1.79376	3.08585e-15	lncRNA	Upregulated
4930562A09Rik	2.60558	0.282424	lncRNA	Upregulated
Srrm4os	-2.7453	0.282424	lncRNA	Downregulated
Gm43122	0	0	lncRNA	Not Significant
9530046B11Rik	-1.95744	3.08585e-15	lncRNA	Downregulated
5033403H07Rik	0	0	lncRNA	Not Significant
Gm30301	0	0	lncRNA	Not Significant
Gm43599	-0.137346	0	lncRNA	Not Significant
Gm45495	-0.960889	0.659361	lncRNA	Not Significant
Gm42745	3.46899	0.799996	lncRNA	Upregulated
4632411P08Rik	1.81757	3.08585e-15	lncRNA	Upregulated
Gm5129	-1.84806	0.370178	lncRNA	Downregulated
BC051077	0.354813	1.30184e-15	lncRNA	Not Significant
Gm10399	0.442986	0.0819075	lncRNA	Not Significant
Gm15728	0.00705663	0	lncRNA	Not Significant
Gm42450	0	0	lncRNA	Not Significant
Gm10441	-1.71791	1.77718	lncRNA	Downregulated
Gm4961	-3.21635	1.84317	lncRNA	Downregulated
3110082J24Rik	0.530691	0.116708	lncRNA	Not Significant
Gm10440	-1.94021	3.08585e-15	lncRNA	Downregulated
Gm43042	0.626759	2.60368e-15	lncRNA	Not Significant
1700014F14Rik	-2.75888	0.282424	lncRNA	Downregulated
Gm9754	-4.19532	1.2708	lncRNA	Downregulated
Gm15819	1.79376	3.08585e-15	lncRNA	Upregulated
Gm28563	-1.95744	3.08585e-15	lncRNA	Downregulated
Gm43782	0	0	lncRNA	Not Significant
1700081H04Rik	1.80612	3.08585e-15	lncRNA	Upregulated
Gm7538	-1.94021	3.08585e-15	lncRNA	Downregulated
Tbx3os1	-1.65986	0.643807	lncRNA	Downregulated
Gm3716	-1.35486	1.02602	lncRNA	Downregulated
Gm26761	0	0	lncRNA	Not Significant
Gm20033	-0.99806	0.576763	lncRNA	Not Significant
Gm42765	1.79376	3.08585e-15	lncRNA	Upregulated
Gm9899	-0.180379	0	lncRNA	Not Significant
Tbx3os2	-4.19893	1.2708	lncRNA	Downregulated
Gm43050	0	0	lncRNA	Not Significant
Gm10390	0	0	lncRNA	Not Significant
Gm42764	0	0	lncRNA	Not Significant
Gm19409	-0.850815	1.51642	lncRNA	Not Significant
Gm15461	0	0	lncRNA	Not Significant
Gm15690	0	0	lncRNA	Not Significant
Gm9484	-1.30909	0.567886	lncRNA	Downregulated
Gm43579	-1.95492	3.08585e-15	lncRNA	Downregulated
Gm43069	2.57283	0.282424	lncRNA	Upregulated
Gm35394	0	0	lncRNA	Not Significant
Gm16226	0	0	lncRNA	Not Significant
Gm42726	0	0	lncRNA	Not Significant
N4bp2os	-0.483407	0.415981	lncRNA	Not Significant
Gm17092	-0.0486303	0.028816	lncRNA	Not Significant
9130230L23Rik	0.625992	2.60368e-15	lncRNA	Not Significant
Tmem150cos	1.81757	3.08585e-15	lncRNA	Upregulated
Gm42917	3.08662	0.548474	lncRNA	Upregulated
Gm42918	4.9613	2.36413	lncRNA	Upregulated
Uchl1os	0	0	lncRNA	Not Significant
Gm33167	-2.76359	0.282424	lncRNA	Downregulated
Gm42670	0.923423	0.328889	lncRNA	Not Significant
Gm43698	0	0	lncRNA	Not Significant
Gm16552	0	0	lncRNA	Not Significant
C330024D21Rik	1.79376	3.08585e-15	lncRNA	Upregulated
Gm9970	1.80612	3.08585e-15	lncRNA	Upregulated
1700008B11Rik	0	0	lncRNA	Not Significant
Gm3970	0	0	lncRNA	Not Significant
AI839979	-1.36158	0.289069	lncRNA	Downregulated
Gm42884	-1.46769	0.183197	lncRNA	Downregulated
Gm17130	0	0	lncRNA	Not Significant
Gm10369	1.80612	3.08585e-15	lncRNA	Upregulated
Gm15614	1.79376	3.08585e-15	lncRNA	Upregulated
Gm30003	0	0	lncRNA	Not Significant
Wbscr25	0	0	lncRNA	Not Significant
Srrm3os	-0.197368	0	lncRNA	Not Significant
Gm15701	1.79376	3.08585e-15	lncRNA	Upregulated
Gm43604	0.311035	0.0643316	lncRNA	Not Significant
Gm36266	0.432191	0.0912807	lncRNA	Not Significant
Gm36551	0.0368856	0	lncRNA	Not Significant
Gm43495	-1.95492	3.08585e-15	lncRNA	Downregulated
6330418K02Rik	0.214588	0.346395	lncRNA	Not Significant
Gm10874	1.80612	3.08585e-15	lncRNA	Upregulated
6330403L08Rik	-0.274684	0.764836	lncRNA	Not Significant
Gm15672	2.39304	1.90246	lncRNA	Upregulated
4930500L23Rik	1.81757	3.08585e-15	lncRNA	Upregulated
Gm16121	1.80612	3.08585e-15	lncRNA	Upregulated
Gm16120	0	0	lncRNA	Not Significant
Gm43703	-0.0378283	0	lncRNA	Not Significant
Gm16036	1.79376	3.08585e-15	lncRNA	Upregulated
D430018E03Rik	-0.537755	0.731438	lncRNA	Not Significant
Gm43378	-0.685566	0	lncRNA	Not Significant
4930448H16Rik	0	0	lncRNA	Not Significant
Gm15903	-0.315291	0.31229	lncRNA	Not Significant
2310034O05Rik	0	0	lncRNA	Not Significant
5430416N02Rik	0.0582456	0.210154	lncRNA	Not Significant
Gm15777	1.50454	0.596209	lncRNA	Upregulated
Gm43514	-0.373372	0	lncRNA	Not Significant
4930458D05Rik	5.77628	4.42281	lncRNA	Upregulated
Gm43480	-0.547021	0	lncRNA	Not Significant
Gm42882	1.79376	3.08585e-15	lncRNA	Upregulated
Gm26560	-2.76359	0.282424	lncRNA	Downregulated
4930487D11Rik	0	0	lncRNA	Not Significant
Gm29681	0	0	lncRNA	Not Significant
4933404O12Rik	-0.194448	1.48129	lncRNA	Not Significant
Gm40348	0	0	lncRNA	Not Significant
9130604C24Rik	-0.3774	0.121881	lncRNA	Not Significant
Gm8066	0.0560493	0.0836514	lncRNA	Not Significant
Gm17112	-2.74764	0.282424	lncRNA	Downregulated
Gm42889	1.81757	3.08585e-15	lncRNA	Upregulated
Gm44097	1.81757	3.08585e-15	lncRNA	Upregulated
Gm43904	-0.161155	0	lncRNA	Not Significant
Gm20400	-0.146453	0	lncRNA	Not Significant
Gm26636	-1.95744	3.08585e-15	lncRNA	Downregulated
Gm5577	-0.242334	0.528202	lncRNA	Not Significant
Gm30211	0	0	lncRNA	Not Significant
Gm44284	1.79376	3.08585e-15	lncRNA	Upregulated
Gm5112	-1.13731	1.5881	lncRNA	Downregulated
Gm26826	0.12197	9.16111e-16	lncRNA	Not Significant
Gm44265	1.14227	0.183197	lncRNA	Upregulated
Gm44264	0	0	lncRNA	Not Significant
2010310C07Rik	-0.841098	0.116709	lncRNA	Not Significant
Gm44170	2.70894	1.30229	lncRNA	Upregulated
Gm26588	0	0	lncRNA	Not Significant
Gm44427	2.56151	0.282424	lncRNA	Upregulated
Gm1070	0.700427	0.140844	lncRNA	Not Significant
Gm44175	1.81757	3.08585e-15	lncRNA	Upregulated
Gm44731	-0.147886	0.0513279	lncRNA	Not Significant
Gm44172	0	0	lncRNA	Not Significant
1700040L08Rik	-1.34222	0.289067	lncRNA	Downregulated
9430018G01Rik	0.258494	0.061497	lncRNA	Not Significant
Gm35216	0	0	lncRNA	Not Significant
Gm15612	-3.2656	0.548474	lncRNA	Downregulated
5330439B14Rik	0	0	lncRNA	Not Significant
Gm7457	1.81757	3.08585e-15	lncRNA	Upregulated
4933427D06Rik	-0.613223	0.0899897	lncRNA	Not Significant
Gm44096	-3.27382	0.548474	lncRNA	Downregulated
Gm1965	1.80612	3.08585e-15	lncRNA	Upregulated
Gm839	0	0	lncRNA	Not Significant
Gm26811	0.654649	2.60368e-15	lncRNA	Not Significant
Gm16567	-1.95492	3.08585e-15	lncRNA	Downregulated
Rny1	0.111328	0.258047	lncRNA	Not Significant
Gm15884	2.45921	1.11631	lncRNA	Upregulated
Zfp783	0.916073	0.410149	lncRNA	Not Significant
Gm45738	-1.24426	1.18709	lncRNA	Downregulated
Gm16630	-1.94021	3.08585e-15	lncRNA	Downregulated
Gm31108	4.5693	1.92303	lncRNA	Upregulated
Vmn1r-ps32	0	0	lncRNA	Not Significant
1700126G02Rik	-2.7318	0.282424	lncRNA	Downregulated
D6Ertd474e	1.81757	3.08585e-15	lncRNA	Upregulated
Gm26628	-2.74764	0.282424	lncRNA	Downregulated
4933431G14Rik	1.80612	3.08585e-15	lncRNA	Upregulated
Sox5it	3.09719	0.548474	lncRNA	Upregulated
Sox5os3	3.08662	0.548474	lncRNA	Upregulated
Gm44123	2.56151	0.282424	lncRNA	Upregulated
A230083G16Rik	3.44005	0.799996	lncRNA	Upregulated
Zfp862-ps	0.908889	8.15147	lncRNA	Not Significant
1700026J14Rik	1.80612	3.08585e-15	lncRNA	Upregulated
Gm44278	0	0	lncRNA	Not Significant
Gm15706	-0.224627	0.231367	lncRNA	Not Significant
Gm20536	0.915259	0.241396	lncRNA	Not Significant
Gimap1os	0	0	lncRNA	Not Significant
Sspnos	0	0	lncRNA	Not Significant
Gm32914	-1.95492	3.08585e-15	lncRNA	Downregulated
4930471M09Rik	-0.157256	0	lncRNA	Not Significant
1810044D09Rik	0.843666	0.849622	lncRNA	Not Significant
Gm15401	3.07609	0.548474	lncRNA	Upregulated
Gm26640	2.01843	0.560883	lncRNA	Upregulated
Gm20560	-0.139874	0	lncRNA	Not Significant
4930557K07Rik	1.80612	3.08585e-15	lncRNA	Upregulated
Gm45216	-4.16313	1.27079	lncRNA	Downregulated
Gm45218	0	0	lncRNA	Not Significant
Gm44597	0.249638	0.0829557	lncRNA	Not Significant
Gm7932	1.80612	3.08585e-15	lncRNA	Upregulated
Gm44166	-3.28043	0.548474	lncRNA	Downregulated
4930479D17Rik	3.76428	1.03855	lncRNA	Upregulated
Gm3455	0	0	lncRNA	Not Significant
Gm6578	-0.146453	0	lncRNA	Not Significant
Gm20362	0	0	lncRNA	Not Significant
Gm4409	0	0	lncRNA	Not Significant
1700009C05Rik	0	0	lncRNA	Not Significant
Gm20383	0	0	lncRNA	Not Significant
1110019D14Rik	-0.289372	0.490828	lncRNA	Not Significant
A730049H05Rik	1.80612	3.08585e-15	lncRNA	Upregulated
Gm15737	0	0	lncRNA	Not Significant
9530026P05Rik	-0.690576	4.77342e-15	lncRNA	Not Significant
Gm28967	-0.619183	1.48625	lncRNA	Not Significant
Gm32591	-1.94021	3.08585e-15	lncRNA	Downregulated
2310069B03Rik	-1.83601	0.370181	lncRNA	Downregulated
Gm45145	0	0	lncRNA	Not Significant
Gm44085	0	0	lncRNA	Not Significant
E330012B07Rik	0	0	lncRNA	Not Significant
Gm15767	-0.202079	0	lncRNA	Not Significant
Gm6288	1.93693	0.922366	lncRNA	Upregulated
Gm36669	0	0	lncRNA	Not Significant
Gm28809	0.460244	0.342876	lncRNA	Not Significant
Gm26728	-0.163438	0	lncRNA	Not Significant
Gm15473	-1.62678	0.593784	lncRNA	Downregulated
Gm4876	-0.895359	0.588001	lncRNA	Not Significant
5430402O13Rik	-0.198557	0	lncRNA	Not Significant
D830026I12Rik	-1.94021	3.08585e-15	lncRNA	Downregulated
Gm15581	0	0	lncRNA	Not Significant
C530044C16Rik	-0.148794	0	lncRNA	Not Significant
Gm32479	0	0	lncRNA	Not Significant
Gm6559	-3.2656	0.548474	lncRNA	Downregulated
Gm29591	0	0	lncRNA	Not Significant
4930511E03Rik	1.79376	3.08585e-15	lncRNA	Upregulated
Kbtbd8os	0	0	lncRNA	Not Significant
AY512915	0	0	lncRNA	Not Significant
Gm10415	-0.120179	0	lncRNA	Not Significant
Gm26673	1.80612	3.08585e-15	lncRNA	Upregulated
1700018A23Rik	2.57283	0.282424	lncRNA	Upregulated
Gm38811	0	0	lncRNA	Not Significant
Gm43126	0	0	lncRNA	Not Significant
Gm44077	0	0	lncRNA	Not Significant
9330179D12Rik	-0.487873	0	lncRNA	Not Significant
2610017A05Rik	-0.661309	0.725161	lncRNA	Not Significant
Gm15870	1.80612	3.08585e-15	lncRNA	Upregulated
Gm43913	-0.731151	0.318056	lncRNA	Not Significant
3010003L21Rik	-0.571615	0.65135	lncRNA	Not Significant
Gm10010	-0.995238	0.72814	lncRNA	Not Significant
Gm16499	-2.76123	0.282424	lncRNA	Downregulated
Gm44190	-0.212775	0.13953	lncRNA	Not Significant
Gm26770	3.06619	0.548474	lncRNA	Upregulated
1700003I16Rik	-1.95492	3.08585e-15	lncRNA	Downregulated
B230319C09Rik	-0.846381	0.116708	lncRNA	Not Significant
Gm32592	-1.95492	3.08585e-15	lncRNA	Downregulated
Gm44196	0	0	lncRNA	Not Significant
Gm15862	0	0	lncRNA	Not Significant
Gm21284	2.5842	0.282424	lncRNA	Upregulated
Gm21814	0.564437	0.21103	lncRNA	Not Significant
Vax2os	0.695826	0.140844	lncRNA	Not Significant
Gm10069	0.586087	1.01779	lncRNA	Not Significant
1700124L16Rik	0.528739	0.149423	lncRNA	Not Significant
9530036M11Rik	0	0	lncRNA	Not Significant
Gm15527	0	0	lncRNA	Not Significant
9130019P16Rik	0	0	lncRNA	Not Significant
Gm20186	0.811395	1.0958	lncRNA	Not Significant
Gm44066	2.39528	0.936217	lncRNA	Upregulated
Gm44067	-1.94021	3.08585e-15	lncRNA	Downregulated
4930524B17Rik	0	0	lncRNA	Not Significant
Gm15987	0.695365	0.140844	lncRNA	Not Significant
2310001H17Rik	2.92806	17.239	lncRNA	Upregulated
Gm47861	1.80612	3.08585e-15	lncRNA	Upregulated
6430584L05Rik	1.81757	3.08585e-15	lncRNA	Upregulated
Gm43920	0.260965	0.106722	lncRNA	Not Significant
1700101I11Rik	-0.199722	0	lncRNA	Not Significant
Gm20705	0.0882223	0	lncRNA	Not Significant
Gm33201	-1.94021	3.08585e-15	lncRNA	Downregulated
Gm26911	0	0	lncRNA	Not Significant
Gm44169	0	0	lncRNA	Not Significant
Gm15631	0	0	lncRNA	Not Significant
Gm17089	-0.134091	0	lncRNA	Not Significant
Gm38910	0	0	lncRNA	Not Significant
Gm36328	0	0	lncRNA	Not Significant
Gm44366	-0.181945	0	lncRNA	Not Significant
2810454H06Rik	-0.956935	1.83914	lncRNA	Not Significant
Gm44238	0	0	lncRNA	Not Significant
Lockd	-0.00129783	0	lncRNA	Not Significant
Gm35077	0	0	lncRNA	Not Significant
Gm33024	0	0	lncRNA	Not Significant
Gm15475	1.81757	3.08585e-15	lncRNA	Upregulated
Gm10445	0	0	lncRNA	Not Significant
4930504D19Rik	3.11725	0.548474	lncRNA	Upregulated
Gm19434	0.209401	0	lncRNA	Not Significant
Gm5878	2.58344	0.282424	lncRNA	Upregulated
Gm36640	1.81757	3.08585e-15	lncRNA	Upregulated
6530409C15Rik	-1.95492	3.08585e-15	lncRNA	Downregulated
Gm44040	0	0	lncRNA	Not Significant
0610040F04Rik	1.80612	3.08585e-15	lncRNA	Upregulated
Gm17055	1.80612	3.08585e-15	lncRNA	Upregulated
A730020E08Rik	-0.197632	0.233014	lncRNA	Not Significant
Gm14329	1.81757	3.08585e-15	lncRNA	Upregulated
Gm19131	0	0	lncRNA	Not Significant
Gm44071	3.05574	0.548474	lncRNA	Upregulated
Gm44072	1.80612	3.08585e-15	lncRNA	Upregulated
Alms1-ps2	-1.86188	0.370179	lncRNA	Downregulated
Gm3294	2.58344	0.282424	lncRNA	Upregulated
Gm16838	-0.938043	2.60368e-15	lncRNA	Not Significant
Gm31520	-1.35095	0.289068	lncRNA	Downregulated
2610300M13Rik	0	0	lncRNA	Not Significant
Gm44081	0	0	lncRNA	Not Significant
Vmn1r-ps24	-1.94021	3.08585e-15	lncRNA	Downregulated
Gm19265	-0.978192	0.501387	lncRNA	Not Significant
4930597O21Rik	1.8089	0.558808	lncRNA	Upregulated
Gt(ROSA)26Sor	-0.513465	3.05556	lncRNA	Not Significant
E230016M11Rik	-0.369241	0.373042	lncRNA	Not Significant
Gm38825	0	0	lncRNA	Not Significant
Gm16161	1.79376	3.08585e-15	lncRNA	Upregulated
Gm44089	-1.94021	3.08585e-15	lncRNA	Downregulated
A830011K09Rik	0	0	lncRNA	Not Significant
Gm15492	-2.15327	0.558814	lncRNA	Downregulated
Gm26627	1.79376	3.08585e-15	lncRNA	Upregulated
Gm44091	0.94088	0.447316	lncRNA	Not Significant
Gm44200	-0.451908	0.330094	lncRNA	Not Significant
1700015O11Rik	0	0	lncRNA	Not Significant
D6Ertd527e	1.13647	0.183197	lncRNA	Upregulated
Gm26982	0.246774	0.527645	lncRNA	Not Significant
Gm44053	-0.095833	4.33947e-16	lncRNA	Not Significant
Gm44167	1.80612	3.08585e-15	lncRNA	Upregulated
Rncr4	1.81757	3.08585e-15	lncRNA	Upregulated
1700095J07Rik	-0.969827	2.60368e-15	lncRNA	Not Significant
Gm36355	3.46899	0.799996	lncRNA	Upregulated
Gm13781	0	0	lncRNA	Not Significant
D830050J10Rik	-1.03519	0.643869	lncRNA	Downregulated
Gm44206	0	0	lncRNA	Not Significant
4930412F09Rik	1.81757	3.08585e-15	lncRNA	Upregulated
Gm27019	-0.0844375	0.0397672	lncRNA	Not Significant
Lncpint	-0.305834	2.64299	lncRNA	Not Significant
Gm13833	1.79376	3.08585e-15	lncRNA	Upregulated
2210408F21Rik	-0.516089	0.678622	lncRNA	Not Significant
Gm20404	1.11553	0.183197	lncRNA	Upregulated
Mkln1os	0.603962	0.190942	lncRNA	Not Significant
9530062K07Rik	-2.76123	0.282424	lncRNA	Downregulated
Gm43154	1.79376	3.08585e-15	lncRNA	Upregulated
Plxna4os1	0	0	lncRNA	Not Significant
BC049739	0	0	lncRNA	Not Significant
Gm14540	0	0	lncRNA	Not Significant
Gm44957	-0.951539	2.60368e-15	lncRNA	Not Significant
Gm4640	0.0678862	3.08585e-15	lncRNA	Not Significant
6820426E19Rik	-0.146453	0	lncRNA	Not Significant
Gm9946	-2.76123	0.282424	lncRNA	Downregulated
Gm7292	-0.340682	1.55057	lncRNA	Not Significant
Gm13861	0	0	lncRNA	Not Significant
1700069P05Rik	0	0	lncRNA	Not Significant
Gm30557	-1.95492	3.08585e-15	lncRNA	Downregulated
Gm30498	-1.95492	3.08585e-15	lncRNA	Downregulated
1700065J11Rik	0	0	lncRNA	Not Significant
9330158H04Rik	0	0	lncRNA	Not Significant
Gm42962	0	0	lncRNA	Not Significant
1700025N23Rik	2.59486	0.282424	lncRNA	Upregulated
4930599N23Rik	2.08441	2.08689	lncRNA	Upregulated
Gm10244	-2.7453	0.282424	lncRNA	Downregulated
8030453O22Rik	1.79376	3.08585e-15	lncRNA	Upregulated
Gm16272	0.495109	0.116707	lncRNA	Not Significant
Gm26807	0	0	lncRNA	Not Significant
5830405F06Rik	0	0	lncRNA	Not Significant
Gm44317	2.57283	0.282424	lncRNA	Upregulated
4930540M05Rik	-0.347228	0.0775246	lncRNA	Not Significant
Gm43915	-2.76359	0.282424	lncRNA	Downregulated
Gm4651	1.79376	3.08585e-15	lncRNA	Upregulated
Gm15856	3.43959	0.799996	lncRNA	Upregulated
Gm44148	0.768147	0.32356	lncRNA	Not Significant
Ccdc142os	-0.0132209	0	lncRNA	Not Significant
Gm44287	-1.86188	0.370179	lncRNA	Downregulated
Gm15624	-2.74764	0.282424	lncRNA	Downregulated
Hoxa11os	0	0	lncRNA	Not Significant
Hottip	-1.94021	3.08585e-15	lncRNA	Downregulated
Gm45051	-0.204307	0.139547	lncRNA	Not Significant
Halr1	0	0	lncRNA	Not Significant
Hotairm1	0.573273	0.541689	lncRNA	Not Significant
Hoxaas2	0.304079	0.1136	lncRNA	Not Significant
Gm15050	0.0256625	0	lncRNA	Not Significant
Hoxaas3	0.23102	0.100567	lncRNA	Not Significant
Gm29430	-0.470424	0	lncRNA	Not Significant
Evx1os	0	0	lncRNA	Not Significant
Gm20559	1.83135	36.6656	lncRNA	Upregulated
4930528H21Rik	0	0	lncRNA	Not Significant
Gm20619	0	0	lncRNA	Not Significant
Gm20617	0	0	lncRNA	Not Significant
Gm20618	0	0	lncRNA	Not Significant
Dlx6os1	0	0	lncRNA	Not Significant
Gm19272	0	0	lncRNA	Not Significant
A430035B10Rik	-1.78998	1.29432	lncRNA	Downregulated
A430078I02Rik	0.774852	0.462677	lncRNA	Not Significant
2310040G24Rik	0	0	lncRNA	Not Significant
Gm44386	-0.718915	0	lncRNA	Not Significant
1600020E01Rik	-0.243155	0.535171	lncRNA	Not Significant
Gm44214	-3.92167	1.03856	lncRNA	Downregulated
Gm44036	0.354813	1.30184e-15	lncRNA	Not Significant
2610306M01Rik	-0.189256	0.223383	lncRNA	Not Significant
Gm17102	0.643988	2.60368e-15	lncRNA	Not Significant
Gm14372	2.56151	0.282424	lncRNA	Upregulated
2900076A07Rik	-0.399346	0.61204	lncRNA	Not Significant
Vmn2r-ps54	3.07668	0.548474	lncRNA	Upregulated
1700123J17Rik	1.79376	3.08585e-15	lncRNA	Upregulated
Gm30928	1.80612	3.08585e-15	lncRNA	Upregulated
Gm14376	-0.122644	0	lncRNA	Not Significant
Gm44997	-0.678021	4.33947e-16	lncRNA	Not Significant
Gm7367	-0.116015	0.0812535	lncRNA	Not Significant
Gm44644	-1.95744	3.08585e-15	lncRNA	Downregulated
A230006K03Rik	-0.42909	0.188476	lncRNA	Not Significant
B230209E15Rik	-0.495829	0.304096	lncRNA	Not Significant
A230057D06Rik	-0.927848	0.318621	lncRNA	Not Significant
Faddos	-1.95492	3.08585e-15	lncRNA	Downregulated
A330076H08Rik	-1.95744	3.08585e-15	lncRNA	Downregulated
Gm9801	-0.585523	0.294271	lncRNA	Not Significant
Gm45016	-0.139724	0	lncRNA	Not Significant
Gm32061	0.925525	0.369355	lncRNA	Not Significant
4930554H23Rik	0	0	lncRNA	Not Significant
Gm45014	0	0	lncRNA	Not Significant
Gm27252	1.79376	3.08585e-15	lncRNA	Upregulated
Gm45054	0	0	lncRNA	Not Significant
Gm20744	-3.91075	1.03856	lncRNA	Downregulated
Gm45272	1.81757	3.08585e-15	lncRNA	Upregulated
Gm26793	0	0	lncRNA	Not Significant
Gm26707	-0.359943	0.0713656	lncRNA	Not Significant
Bc1	-0.164236	0.142157	lncRNA	Not Significant
1700010L04Rik	0	0	lncRNA	Not Significant
Gm36584	2.5842	0.282424	lncRNA	Upregulated
4933430H16Rik	1.80612	3.08585e-15	lncRNA	Upregulated
A530021J07Rik	0	0	lncRNA	Not Significant
Gm44724	-1.95744	3.08585e-15	lncRNA	Downregulated
BC026762	-2.7318	0.282424	lncRNA	Downregulated
Gm16638	-0.0663348	0	lncRNA	Not Significant
2310002F09Rik	-2.74764	0.282424	lncRNA	Downregulated
Gm45885	1.81757	3.08585e-15	lncRNA	Upregulated
Gm39043	-1.37177	0.289068	lncRNA	Downregulated
Nlrp5-ps	-0.151321	0	lncRNA	Not Significant
Klk2-ps	0	0	lncRNA	Not Significant
Gm20457	-0.328491	4.33947e-16	lncRNA	Not Significant
Gm26708	-2.1968	2.08042	lncRNA	Downregulated
Gm44827	1.80612	3.08585e-15	lncRNA	Upregulated
Gm15883	2.5842	0.282424	lncRNA	Upregulated
Gm30873	-0.396669	0.552813	lncRNA	Not Significant
Gm44933	0	0	lncRNA	Not Significant
2510046G10Rik	0.902152	0.481915	lncRNA	Not Significant
Gm15567	0	0	lncRNA	Not Significant
BC046251	0	0	lncRNA	Not Significant
1810008I18Rik	-1.94021	3.08585e-15	lncRNA	Downregulated
Gm38948	-1.95492	3.08585e-15	lncRNA	Downregulated
2610206C17Rik	0.615385	2.60368e-15	lncRNA	Not Significant
Gm28496	-1.48667	0.183197	lncRNA	Downregulated
Gm45081	-1.95744	3.08585e-15	lncRNA	Downregulated
Gm9967	-0.894644	0.368754	lncRNA	Not Significant
Gm44752	0	0	lncRNA	Not Significant
Gm44753	-1.94021	3.08585e-15	lncRNA	Downregulated
Gm33570	0	0	lncRNA	Not Significant
Gm44646	-1.95492	3.08585e-15	lncRNA	Downregulated
1700112J16Rik	0.230254	3.95374e-15	lncRNA	Not Significant
Gm15541	-0.559155	2.21795e-15	lncRNA	Not Significant
Gm45509	0	0	lncRNA	Not Significant
Gm20650	-1.95492	3.08585e-15	lncRNA	Downregulated
Gm21984	1.79988	0.558806	lncRNA	Upregulated
Gm44751	-0.160087	0	lncRNA	Not Significant
Gvin-ps7	3.09977	84.5221	lncRNA	Upregulated
Prss23os	-1.4311	0.183197	lncRNA	Downregulated
Gm45064	0	0	lncRNA	Not Significant
A230065N10Rik	-0.0455261	0	lncRNA	Not Significant
9330104G04Rik	-2.1085	0.558814	lncRNA	Downregulated
Gm31749	-0.677779	0	lncRNA	Not Significant
Gm38973	-0.137346	0	lncRNA	Not Significant
Gm44773	-0.134091	0	lncRNA	Not Significant
Gm44684	0.315455	0	lncRNA	Not Significant
E230029C05Rik	-0.822169	0.328894	lncRNA	Not Significant
Gm44889	0	0	lncRNA	Not Significant
2310010J17Rik	0.149385	0.0405918	lncRNA	Not Significant
Gm34549	0	0	lncRNA	Not Significant
Gm26891	0	0	lncRNA	Not Significant
Gm29683	1.79376	3.08585e-15	lncRNA	Upregulated
Gm44948	2.59486	0.282424	lncRNA	Upregulated
Gm45040	0	0	lncRNA	Not Significant
B130024G19Rik	-0.438297	0.409799	lncRNA	Not Significant
Gm35842	0	0	lncRNA	Not Significant
Gm44812	0	0	lncRNA	Not Significant
Gm44744	0	0	lncRNA	Not Significant
Gm42397	0	0	lncRNA	Not Significant
Gm36011	0	0	lncRNA	Not Significant
Psg-ps1	-1.95492	3.08585e-15	lncRNA	Downregulated
Gm31897	0	0	lncRNA	Not Significant
2310016G11Rik	0	0	lncRNA	Not Significant
A730056A06Rik	2.56151	0.282424	lncRNA	Upregulated
Gm44686	-0.948899	0.207792	lncRNA	Not Significant
Chaserr	-0.304273	1.18038	lncRNA	Not Significant
Gm44734	-2.7318	0.282424	lncRNA	Downregulated
Gm44739	1.80612	3.08585e-15	lncRNA	Upregulated
Gm10619	0	0	lncRNA	Not Significant
Gm44709	2.56151	0.282424	lncRNA	Upregulated
Mypopos	-0.583305	0.269941	lncRNA	Not Significant
Gm45184	-2.12852	0.558813	lncRNA	Downregulated
B130055M24Rik	-0.00137267	0	lncRNA	Not Significant
1700008J07Rik	0.570823	0.98134	lncRNA	Not Significant
Gm44710	1.07019	0.576782	lncRNA	Upregulated
AU020206	1.18413	52.1931	lncRNA	Upregulated
Gm35037	1.81757	3.08585e-15	lncRNA	Upregulated
4930431P19Rik	0.132981	0.0482507	lncRNA	Not Significant
Gm28198	0	0	lncRNA	Not Significant
Gm44759	-1.95744	3.08585e-15	lncRNA	Downregulated
5330411O13Rik	2.60558	0.282424	lncRNA	Upregulated
1700058P15Rik	0	0	lncRNA	Not Significant
Gm39090	-0.433702	0.539236	lncRNA	Not Significant
1700011D18Rik	-1.95492	3.08585e-15	lncRNA	Downregulated
Gm15927	-0.974644	0.294263	lncRNA	Not Significant
Gm26802	-1.95744	3.08585e-15	lncRNA	Downregulated
D830036C21Rik	-1.05963	0.140845	lncRNA	Downregulated
[truncated: 3,046 more rows]
