# Supplementary material for: m6A RNA methylation modulates IFN-γ-stimulated intestinal epithelial cell-intrinsic antiparasitic defense
Source: PLoS Pathog. 2026 Jul 20;22(7):e1014442. doi: 10.1371/journal.ppat.1014442 (PMC13399507; doi:10.1371/journal.ppat.1014442)
Supplement: S12 Table — (XLSX) [file ppat.1014442.s012.xlsx]

## Sheet: Sheet1
S12 Table. Full list of lncRNAs associated with the Mettl3/14 complex (as revealed by RIP-Seq with anti-Mettl3 or anti-Mettl14) and with an altered expression level (as revealed by RNA-Seq) in IEC4.1 cells following IFN-γ stimulation								Figure 4C Venn Diagram of Downregulated LncRNA in RNA Seq IEC 4.1 +IFN-γ vs Mettl3RIP + IFN-γ			Figure 4C Venn Diagram of Downregulated LncRNA in RNA Seq IEC 4.1 +IFN-γ vs Mettl14RIP + IFN-γ
				Figure 4C Venn Diagram of Upregulated LncRNA in RNA Seq IEC 4.1 +IFN-γ vs Mettl14RIP + IFN-γ				Mettl3 RIP LncRNA Downregulated Genes (12)	RNA Seq LncRNA Downregulated Genes (41)		Mettl14 RIP LncRNA Downregulated Genes (9)	RNA Seq LncRNA Downregulated Genes (41)
								Gm34719	Gm26901		Gm34455	Gm26901
Mettl3 RIP LncRNA Upregulated Genes (7)	RNA Seq LncRNA Upregulated Genes (59)	Common Genes shared between Upregulated LncRNAs in RNA Seq vs Mettl3RIP (5)		Mettl14 RIP LncRNA Upregulated Genes (11)	RNA Seq LncRNA Upregulated Genes (59)	Common Genes shared between Upregulated LncRNAs in RNA Seq vs Mettl14RIP (5)		D5Ertd615e	Gm29453		4930467D21Rik	Gm29453
Gm35551	Gm29346	Gm12216		Gm35551	Gm29346	Gm12216		Rny1	Gm28404		Gm29904	Gm28404
Gm16685	3110045C21Rik	Gm20559		Gm26510	3110045C21Rik	Gm20559		Gm5914	Sp3os		3300005D01Rik	Sp3os
A530072M11Rik	Gm14275	AU020206		Bc1	Gm14275	4933412E12Rik		Gm41496	Gm15726		Gm26562	Gm15726
F730043M19Rik	Gm43062	A930015D03Rik		Thap6	Gm43062	AU020206		Gm32856	Gm43258		Mir100hg	Gm43258
Dnm3os	Gm40117	4933412E12Rik		Gm1604a	Gm40117	4930599N23Rik		E230016M11Rik	Gm43585		Gm49890	Gm43585
Gm36447	4933429H19Rik			G930009F23Rik	4933429H19Rik			Gm12022	Gm16540		F630040K05Rik	Gm16540
Gm4117	Gm13067			6430562O15Rik	Gm13067			2410006H16Rik	Gm12976		Gm30228	Gm12976
	Gm12915			Gm13205	Gm12915			1700001L05Rik	Gm17202			Gm17202
	Gm10419			1500002C15Rik	Gm10419			A530013C23Rik	Gm10382			Gm10382
	Gm6650			Rny1	Gm6650			Gm17399	Gm10441			Gm10441
	Gm20475			1300002E11Rik	Gm20475				Gm4961			Gm4961
	Gm42918				Gm42918				Gm5112			Gm5112
	Gm15672				Gm15672				Gm26708			Gm26708
	4930458D05Rik				4930458D05Rik				1700020L13Rik			1700020L13Rik
	Gm44170				Gm44170				A030001D20Rik			A030001D20Rik
	Gm31108				Gm31108				Gm10644			Gm10644
	2310001H17Rik				2310001H17Rik				Gm49289			Gm49289
	4930599N23Rik				Gvin-ps7				Gm26590			Gm26590
	Gvin-ps7				Gm44851				Gm15222			Gm15222
	Gm44851				Mtag2				Gm17105			Gm17105
	Mtag2				Gm15718				6530413G14Rik			6530413G14Rik
	Gm15718				Gm12764				Gm11940			Gm11940
	Gm12764				1500026H17Rik				A930037H05Rik			A930037H05Rik
	1500026H17Rik				4732465J04Rik				Gm11767			Gm11767
	4732465J04Rik				Gm26876				D930048N14Rik			D930048N14Rik
	Gm26876				1810019D21Rik				Gm48623			Gm48623
	1810019D21Rik				Gm16675				Gm48488			Gm48488
	Gm16675				1700041G16Rik				B930059L03Rik			B930059L03Rik
	1700041G16Rik				Gm45418				Gm26912			Gm26912
	Gm45418				9330175E14Rik				Gm32219			Gm32219
	9330175E14Rik				D830025C05Rik				Gm47765			Gm47765
	D830025C05Rik				Gm6981				Gm26513			Gm26513
	Gm6981				Gm28231				Gm15983			Gm15983
	Gm28231				Gm39323				Gm33508			Gm33508
	Gm39323				Gm16754				Cerox1			Cerox1
	Gm16754				AU023762				Gm17115			Gm17115
	AU023762				Gm26797				Gm10544			Gm10544
	Gm26797				Dhrs13os				Gm50431			Gm50431
	Dhrs13os				Gm31522				Ppnr			Ppnr
	Gm31522				Dnah2os
	Dnah2os				Gm11496
	Gm11496				Gm19967
	Gm19967				E230016K23Rik
	E230016K23Rik				C230035I16Rik
	C230035I16Rik				A330102I10Rik
	A330102I10Rik				Gm28373
	Gm28373				Serpina3h
	Serpina3h				Gm2582
	Gm2582				Gm28068
	Gm28068				BC051226
	BC051226				9530082P21Rik
	9530082P21Rik				Gm16712
	Gm16712				Gm11131
	Gm11131				A930015D03Rik
	Gm6034				Gm6034
	Gm31645				Gm31645
	Gm36486				Gm36486
	BC023105				BC023105
	Gm30082				Gm30082
