# Supplementary material for: m6A RNA methylation modulates IFN-γ-stimulated intestinal epithelial cell-intrinsic antiparasitic defense
Source: PLoS Pathog. 2026 Jul 20;22(7):e1014442. doi: 10.1371/journal.ppat.1014442 (PMC13399507; doi:10.1371/journal.ppat.1014442)
Supplement: S13 Table — (XLSX) [file ppat.1014442.s013.xlsx]

## Sheet: Sheet1
S13 Table. List of PCR primers (used for qPCR, RIP-qPCR, and cloning CSpV1-dsRNAs) and siRNA sequences
	Sense Primer (5'-3')	Antisense Primer (5'-3')
Primers for RT-PCR (Mouse)
Gapdh	AACAGGGTGGTGGACCTCAT	AGTTGGGATAGGGCCTCTCTT
Gbp5	CCATTGTGGGTCTTTATCG	CAGTGTCAAGCAGAACCAAA
Gbp2	GCTGCTAAACTTCGGGAA	CATAGTGTGTGATGGAGAGAGC
Gbp2b	GGTGAGCAGTTGGAGGTCTA	AGATGCCCTTTGTGTGAGA
Ligp1	TGAGATGGGAGGTAGAATGAG	CTTCCACTTGCTTGAGTCAG
Batf2	GCTCCATTTCTGTTCTTCCTG	CTTCCATCATCCTTTGCG
Batf3	CCAAGGACGATGACAGGA	TCTGGGTCTGCTTCTTCC
Apol6	CATTCTGCCCTGATACTGG	GCTTGTCTTCTAACTTGCTGC
Zbp1	GCCAAAGAAGTGAACCCA	GCTGACAAATAATCGCAGG
Irgm3	ACTCCAGAGCGTTCACTCA	AGCAGTCATAGATTTAGACCACG
Irgm2	TTCTCTCTCTCCTGACCGTC	TGGGAATGAATACAGCGTC
Gm12216	TCCCAGATGGACAGGCTCTT	CGGCAACAGGAAACTGACAC
Gm20599	ACCCTTGTAGGCCAAAGTAAG	CTATGGCTCTTGAGGAGTTTGT
Au020206	TGGGGGACAAAATGGCTACC	AGCCATTTGCTTCATTGCGG
4933412E12Rik	AACGAGACCGACCTGATCCT	ACCGATGCTAGGCTTGTCAG
Dancr	ACTACAAGAAACCCGTGACTG	TCCTAAAGTGGAATACAGGCA
Snhg4	CCAGTTTGAGGCGATGTCT	CTGAAGTCCTGATGAACGC
NR_038009	CTTCCCTTTGCTCACCCA	CTGCTCTCTGGACCACACTG
Nostrill	ATCTGTCTCTGCCTCCTACG	TGAAAGGTCCAAGAAGCC
NR_045064	TTGACACCACACCACTC	TACTCACCAAAGGAGCC
U90926	CTACTGTCCTTTCTTCAACCG	TTGTGAGTGGGAATGATGG
Cdg7_FLc_1000	CTTCAAAAGGGACAGACAAACGGC	CTTGATCTCGCCCATAGCCACTT
Cdg7_FLc_0990	CCTTATTGGAAGTATCAACGC	TGGGATTTCTCAGTGTATTAGC
Cgd5_440	CATTGGATTTGGAGTTATTCAAGG	GCTCTAGCAACACCTTCGTCA
Cgd7_4270	GGACGTAATTGCTCCTTCAATC	AATACAAGTGGACATGCTGTGG
C. parvum18s	TAGAGATTGGAGGTTGTTCCT	CTCCACCAACTAAGAACGGCC
CSpV1-dsCA	GGTTCCAAGGTTTGTTCG	AGTTAGATGCTCAGCGATAGG
CSpV1-dsRdRp	TTCTCTTGTTGGTTGGGAG	CTGGTGGTGTAATGCGTCT
Primers for m6A-RIP-RT-qPCR (Mouse)
	Sense Primer (5'-3')	Antisense Primer (5'-3')
Gbp5	GACACAAAGGAACAAGAGACTG	CCACCAGAAGAAGAGATACCA
Gbp2	AAGAAACCACCCTGGACA	AGGCTGTGTAATGGCAGAC
Gbp2b	GAAAGACTTCTCAAGCAAG	GAGTGGAAACAGGGTAGAG
Ligp1	CCTTCTCTGACCTTTCTCTTGG	CACCTCTATTTCCCAGTCCC
Batf2	AGAAACAGAACCACGCCCT	GGCAGCCATTGTATCCAA
Batf3	GAAGGAGCACGAGAAGATG	GGACAAAGGAGGAGTGAGC
Apol6	CGTGACCAATGTGAGGAA	GTCGTCTTCTCTCCCTTGAC
Zbp1	GCTAAGAAGTGGAACCGACC	GCCAATGACAGCCTCAGTA
Irgm3	ACTCCAGAGCGTTCACTCA	AGCAGTCATAGATTTAGACCACG
Irgm2	TTCTCTCTCTCCTGACCGTC	TGGGAATGAATACAGCGTC
Primers for RT-PCR (Human)
	Sense Primer (5'-3')	Antisense Primer (5'-3')
hIRGC	GGCTAAGAGGGAAGGAGATC	ACCACGGGCAACTTTGAA
hIRGM	TCAAAGGCTGGTGGCTTA	CTGTCGTATCTGTGGGCA
GAPDH	TGCACCACCAACTGCTTAGC	GGCATGGACTGTGGTCATGAG
Primers to evaluate the CRISPR/Cas9 KO of Irgm3 in Mouse
	Sense Primer (5'-3')	Antisense Primer (5'-3')
Primer Set 1 for Irgm3 KO	CACAAAGTTGCCACAAAATATC	CTGATGAGGCGCTTGAGATA
Primer Set 2 for Irgm3 KO	ATATCCGGGAGAATCTCCAG	TGCAGTGTGTTTCTAAGCTCTG
Primers to evaluate the CRISPR/Cas9 KO of Mettl3 in Mouse
	Sense Primer (5'-3')	Antisense Primer (5'-3')
Primer Set 1 for Mettl3KO	TCTCCTCCAAGATGATGCAC	TTTCTGCCCTGCGATGGT
Primer Set 2 for Mettl3KO	GTTGAAAAGTTTCGCTCTCG	AGTGCAGCTTGCGACAAG
Primers for cloning the full length of CSpV1-dsCA into pTarget vector
	Sense Primer (5'-3')	Antisense Primer (5'-3')
CSpV1-dsCA	GGAAAAGAGGAACAGCAACTC	GGCCGATCATAGCTACTTTCATAAG
Primers for cloning the full length of CSpV1-dsRdRp into pSPT18 vector
	Sense Primer (5'-3')	Antisense Primer (5'-3')
CSpV1-dsRdRp	CCAAGCTTGGAAAGAAGCATAGCTCAATTCTC (Hind III)	GGGGTACCGGCCGATCATAGCTACTCC (Kpn I)
	siRNA Sequences
	Sense Primer (5'-3')	Antisense Primer (5'-3')
siNostrill (Mouse)
Nostrill-1	5' CCUGGGAAGAAGCAUUAAU 3' UU	5' AUUAAUGCUUCUUCCCAGG 3' UU
Nostrill-2	5' CCACCAGGAACACACAAAU 3' UU	5' AUUUGUGUGUUCCUGGUGG 3' UU
Nostrill-3	5' GCCUAUAAGUCGUUCUAAU 3' UU	5' AUUAGAACGACUUAUAGGC 3' UU
siIRGM (Human)
#1 hIRGMV1V2V3siRNA	5’GCAGCCUUUAAGAAUUGUA 3’ UU	5’ UACAAUUCUUAAAGGCUGC 3’ UU
#2 hIRGMV1V2V3siRNA	5’ GAGCAGAGCAUUUGAGUAU 3’ UU	5’ AUACUCAAAUGCUCUGCUC 3’ UU
#3 hIRGMV1V2V3siRNA	5’ CUCCUACUGAGCUGGUAAA 3’ UU	5’ UUUACCAGCUCAGUAGGAG 3’ UU
siIRGC (Human)
#1 hIRGCsiRNA_493-515	5’ CGGCUGACAAGUACCUAAA 3’ UU	5’ UUUAGGUACUUGUCAGCCG 3’ UU
#2 hIRGCsiRNA_1551-1573	5’ CCCACAAACUAAGUCUUAA 3’ UU	5’ UUAAGACUUAGUUUGUGGG 3’ UU
#3 hIRGCsiRNA_606-628	5’ CAGGGCAAGAAGUUCUACU 3’ UU	5’ AGUAGAACUUCUUGCCCUG 3’ UU
control-siRNA	5' UUCUCCGAACGUGUCACGU 3' UU	5' ACGUGACACGUUCGGAGAA 3' UU
